# Supplementary material for: BACE2 tunes lipid uptake through lipid transporters shedding supporting cancer cell proliferation
Source: J Exp Clin Cancer Res. 2026 Jan 8;45:36. doi: 10.1186/s13046-025-03626-x (PMC12870435; doi:10.1186/s13046-025-03626-x)
Supplement: Supplementary file 6 — Supplementary Material 6. [file 13046_2025_3626_MOESM6_ESM.zip]

Archive with 4 entries (4 files):
- Tables_global multiomic analysis S1_S6_rev.xlsx
- BACE2_targets_tableS7_S16_rev.xlsx
- Tables_BACE2i_tableS17-S30_rev.xlsx
- LipidUptakeS31_39_rev.xlsx
