# Supplementary material for: BACE2 tunes lipid uptake through lipid transporters shedding supporting cancer cell proliferation
Source: J Exp Clin Cancer Res. 2026 Jan 8;45:36. doi: 10.1186/s13046-025-03626-x (PMC12870435; doi:10.1186/s13046-025-03626-x)
Supplement: Supplementary file 6 — Supplementary Material 6. [file 13046_2025_3626_MOESM6_ESM.zip › Tables_global multiomic analysis S1_S6_rev.xlsx]

## Sheet: tableS1
TableS1_proteins detected by LC–MS/MS analysis performed in data-dependent acquisition (DDA) mode in IGR37vs IGR39 cell lines . For each identified protein, the UniProt accession number, Protein name, Gene name, and MaxQuant LFQ (Label-Free Quantification) intensity values are reported.
Protein IDs	Protein names	Gene names	Q-value	Score	LFQ intensity IGR37_1C	LFQ intensity IGR7_1C_	LFQ intensity IGR37_2C	LFQ intensity IGR37_2C_	LFQ intensity IGR39_1C	LFQ intensity IGR39_1C_	LFQ intensity IGR39_2C	LFQ intensity IGR39_2C_
Q53GK6;Q53G76;Q1KLZ0;P60709;Q8WVW5;Q53G99;B4E335;B4DW52;Q6PJ43;B7ZAP6;B3KWQ3;E7EVS6;G5E9R0;A1E282;Q96FU6;C9JZR7;A4UCT3;Q96DE1;Q6S8J3;A5GZ75;A5A3E0;C9JTX5;F1BXA6;P0CG38;Q562Z7;Q562X9;Q562S0;A0AUL6;Q562Y6;Q562N8;Q562N0;Q562L5;L0R5C4;Q9BYX7;Q9UE89;K4EQ44;K4EP00;K4ENJ5;Q562R8;Q562L6;Q562Y8;Q562M5;Q562M3;G8FSY7;A0A173GMX0;Q562Z6;Q562P0;Q562N2;Q562U2;Q562P9;Q562N6;Q562N4;Q562U1;Q562V5	Actin, cytoplasmic 1;Actin, cytoplasmic 1, N-terminally processed	PS1TP5BP1;ACTB;ACTG1	0	323.31	219980000000	208710000000	189080000000	205510000000	227880000000	212170000000	259570000000	277330000000
P13639;Q8TA90;B4DPU3;Q6PK56;B4DRE8;B4DMC6;Q6W6M8;M0R0I6	Elongation factor 2	EEF2	0	323.31	159830000000	162030000000	165740000000	171870000000	160420000000	165150000000	199860000000	201210000000
P49327;A0A0U1RQF0;Q6PJJ3;A0A0U1RRG3;A0A1B0GTR5;Q13587;J3KTF0	Fatty acid synthase;[Acyl-carrier-protein] S-acetyltransferase;[Acyl-carrier-protein] S-malonyltransferase;3-oxoacyl-[acyl-carrier-protein] synthase;3-oxoacyl-[acyl-carrier-protein] reductase;3-hydroxyacyl-[acyl-carrier-protein] dehydratase;Enoyl-[acyl-carrier-protein] reductase;Oleoyl-[acyl-carrier-protein] hydrolase	FASN	0	323.31	153840000000	158020000000	146500000000	145090000000	45178000000	44637000000	48775000000	46610000000
V9HWB8;P14618;B4DNK4;Q8WUW7;Q9UKK4;Q9UK31;Q9UN47	Pyruvate kinase;Pyruvate kinase PKM	HEL-S-30;PKM;PKM2	0	323.31	131160000000	133100000000	131410000000	139420000000	210300000000	198740000000	319560000000	316950000000
A0A024RD80;P08238;B4DMA2;B4DGL0;Q9H6X9;A8K3W9;Q6PK50;Q58FF7;O14942;Q58FF4	Heat shock protein HSP 90-beta	HSP90AB1	0	323.31	108520000000	112350000000	111970000000	115300000000	75026000000	77315000000	106190000000	111140000000
V9HWD9;P29401;B4E022;Q53EM5;B3KSI4;A0A0B4J1R6;A0A0K0K1H9;B4DVU1;B3KPZ8;E9PFF2;A0A0S2Z5C0;F8W888;Q6MZE3;A0A0S2Z4T2;F8WAX4	Transketolase	HEL107;TKT	0	323.31	96177000000	97622000000	94320000000	94195000000	86636000000	96157000000	130530000000	147930000000
V9HVZ4;P04406;Q2TSD0;E7EUT5;Q0QET7;A4UCT1;B4DRV9	Glyceraldehyde-3-phosphate dehydrogenase	HEL-S-162eP;GAPDH	0	323.31	96046000000	101180000000	104950000000	107860000000	142310000000	127440000000	181100000000	210340000000
V9HWN7;P04075;J3KPS3;H3BQN4;A0A0M4FNU3;H3BPS8;H3BUH7;H3BR04;H3BMQ8;H3BU78;H3BR68;A4UCS9;A4UCT0;Q8NHT3;A0A087WXX2;A8K430;A0A024R145;P05062	Fructose-bisphosphate aldolase A	HEL-S-87p;ALDOA	0	323.31	95594000000	92769000000	90441000000	93766000000	112480000000	114090000000	115530000000	123660000000
V9HWF4;P00558;B4E1H9;B4DHM5;B4DHB3;B4DWQ3;A0A140VJR3;P07205;V9HW85;Q16444	Phosphoglycerate kinase;Phosphoglycerate kinase 1	HEL-S-68p;PGK1	0	317.21	89137000000	91994000000	87508000000	92230000000	100270000000	101450000000	112910000000	110470000000
V9HW22;P11142;E9PKE3;Q53GZ6;Q96IS6;B3KTV0;E9PNE6;Q53HF2;B4E1Q1;A8K7Q2;E9PN89;B4DTX2;E9PLF4;Q96BE0;E9PQQ4;E9PQK7;E9PS65;E9PPY6;Q96H53;E9PN25;E9PI65;E9PM13;Q9NZ87;Q9NWW3;A4D111	Heat shock cognate 71 kDa protein	HEL-S-72p;HSPA8	0	323.31	86228000000	88488000000	90930000000	90860000000	78895000000	76864000000	101170000000	98204000000
A0A024R3X4;P10809;B3GQS7;B7Z597;B7Z5E7;B7Z532;Q53SE2;E7ESH4;E7EXB4;B9VPB4;B9VP19;A0A0S2Z415;Q53QD5;C9JL25;C9JL19;C9JCQ4;B9VP24;C9J0S9	60 kDa heat shock protein, mitochondrial	HSPD1	0	323.31	85063000000	86055000000	86363000000	91071000000	44454000000	45530000000	48521000000	46060000000
A0A024R4F1;P06733;E2DRY6;K7EM90;A4UCS8;A4QMW8;L0R6S1	Alpha-enolase;Enolase	ENO1	0	323.31	84598000000	86145000000	77904000000	93213000000	133770000000	148760000000	328500000000	336380000000
A0A024R1N1;P35579;Q86XU5;B4E3S1;Q6ZNL4;Q5BKV1;Q99529;B1AH99;Q2PS10;Q9UMJ0;A8CLL2;B4DFX9;B4DRV3;B4E0I9;REV__B4DQZ7;REV__S4R3H4;REV__E7EQT4;REV__Q9UKV3;A0A087X0T3;P13535;Q9UKX3;Q9Y623;Q9UKX2;A7E2Y1	Myosin-9	MYH9	0	323.31	83301000000	84179000000	84563000000	86644000000	259710000000	269380000000	285230000000	290680000000
P21333;Q5HY54;Q60FE6;Q60FE5;A6NDY9;A0A087WWY3;Q8TES4;Q6NXF2;Q96C61;B4E2F9;B4DTD5;F8WE98;Q2VP91;Q86TQ3;H0Y5F3;H7C2E7	Filamin-A	FLNA;FLJ00119	0	323.31	81337000000	81582000000	78921000000	79566000000	195950000000	202650000000	189580000000	172040000000
V9HWE1;P08670;B0YJC4;Q53HU8;B0YJC5;Q5JVS8;A0A1B0GUA0;A0A1B0GTT5;A0A1B0GVG8;A0A0S2Z4T0;Q9H319;Q53SB5;Q45VM8;Q45VM7;Q45VM6;L7RDA5;A5Z217;P17661;H7C5W5;B3KWQ6;P41219;B4E192;B4DJW0;B3KY79;P14136;P08729;P05787;Q9NSB2;Q5RLN2;U3KPR1;F8W0C6;B4DIR1;K7ELP4;K7EJU1;K7EKH9;F8VUG2;F8W1U3;B4DWU6;B4DKV4;B4DRR0;B4DRU6;B4E1T1;A8K2I0;A0A0S2Z428;Q8IWY7;Q8N1N4;Q5XKE5;O95678;P48668;P04259;P02538;P13647;P12035;Q01546;L…	Vimentin	HEL113;VIM	0	323.31	80561000000	78690000000	87401000000	86214000000	387900000000	374040000000	597660000000	573780000000
D0PNI1;P63104;E7EX29;B7Z2E6;H0YB80;E7ESK7;E9PD24;E7EVZ2;E5RIR4;Q2F831;E5RGE1;Q6LD62	14-3-3 protein zeta/delta	YWHAZ	0	303.38	79902000000	74043000000	79861000000	80795000000	68159000000	64730000000	84501000000	84251000000
V9HWE0;P08758;D6RBL5;D6RBE9;E9PHT9;B4DNG6;D6RCN3	Annexin;Annexin A5	HEL-S-7;ANXA5	0	323.31	79389000000	75790000000	73850000000	74127000000	65117000000	67268000000	88977000000	105460000000
CON__P02769;CON__P02768-1			0	287.06	77024000000	76224000000	77603000000	83066000000	80451000000	78344000000	79666000000	79584000000
V9HWB9;P00338;B4DJI1;F5GXY2;F5GYU2;F5GXH2;F5H5J4;F5H6W8;F5H8H6;F5GXC7;F5GWW2;A0A087WUM2;Q96L19;Q6ZMR3;F5GXU1;F5H5G7;F5H155;G3XAP5;F5H245;G9BCY8;G9BCY7;D6NKH9;A0A140VKA7;P07864	L-lactate dehydrogenase;L-lactate dehydrogenase A chain	HEL-S-133P;LDHA	0	246.75	74523000000	79009000000	77195000000	75392000000	120160000000	122590000000	189850000000	195440000000
Q9BQE3;Q53GA7;F5H5D3;B7Z1K5;Q8N532	Tubulin alpha-1C chain	TUBA1C	0	323.31	73455000000	76368000000	82385000000	84657000000	106390000000	109050000000	168210000000	191320000000
V9HWK1;P60174;Q53HE2;B4DUI5;U3KPZ0;Q2QD09;U3KQF3;U3KPS5	Triosephosphate isomerase	HEL-S-49;TPI1	0	323.31	71029000000	75270000000	70486000000	71970000000	96171000000	108660000000	117700000000	112380000000
Q71DI3	Histone H3.2	HIST2H3A	0	74.083	69578000000	66392000000	60968000000	66755000000	16360000000	14639000000	11494000000	11418000000
P06703;R4GN98;B2R577	Protein S100-A6;Protein S100	S100A6	0	239.73	69105000000	77807000000	56649000000	66152000000	145600000000	152340000000	179350000000	164390000000
Q5U077;P07195;A8MW50;C9J7H8;F5H793	L-lactate dehydrogenase;L-lactate dehydrogenase B chain	LDHB	0	208.16	66097000000	67836000000	68109000000	64265000000	49287000000	53489000000	70542000000	55538000000
B2R4R0;P62805;Q0VAS5;Q6B823	Histone H4	HIST1H4H;HIST1H4A	0	77.018	65579000000	63908000000	65637000000	68744000000	25576000000	25805000000	34579000000	32438000000
A0A024R5Z7;P07355;V9HW65;H0YM50;H0YN42;H0YMD0;H0YMU9;A6NMY6;B3KRQ1;H0YKS4;B4DNH8;H0YNP5;H0YN28;H0YMM1;H0YKZ7;H0YLV6;H0YMT9;H0YKX9;H0YKL9;H0YMW4;H0YKV8;H0YNA0;H0YN52;H0YMD9;H0YNB8;H0YKN4;H0YLE2	Annexin;Annexin A2;Putative annexin A2-like protein	ANXA2;HEL-S-270;ANXA2P2	0	323.31	63624000000	63554000000	60583000000	62231000000	196070000000	204900000000	319280000000	343020000000
Q8N257;L0R4T3	Histone H2B type 3-B	HIST3H2BB	0	41.804	62871000000	61833000000	72131000000	63032000000	52155000000	57531000000	54389000000	49926000000
P02545;A0A0C4DGC5	Prelamin-A/C;Lamin-A/C	LMNA	0	323.31	61965000000	60594000000	60544000000	58617000000	111990000000	113300000000	112930000000	107850000000
A0A087WVQ6;Q00610;J3KS13;K7EJJ5;J3KRF5;J3KSQ2;J3QL20;A4FU99;Q9H3B0;F5H5N6	Clathrin heavy chain 1	CLTC	0	323.31	61092000000	64260000000	63240000000	64864000000	89620000000	92210000000	121480000000	113370000000
K9JA46;P07900;Q8TBA7;Q2VPJ6;O75322;Q86U12;Q96HX7;G3V2J8;Q14568;B4DTA5;Q58FG0;Q58FG1;Q58FF9	Heat shock protein HSP 90-alpha	EL52;HSP90AA1	0	323.31	60785000000	57024000000	57308000000	56596000000	59934000000	62660000000	68753000000	70558000000
A0A0S2Z491;P06748;A0A140VJQ2;A0A0S2Z4G7;A4ZU86;Q9BTI9;Q9NX34;E5RI98;V9HVU7;A0A024RAP1;E5RGW4	Nucleophosmin	NPM1	0	323.31	59609000000	60020000000	59802000000	60426000000	55665000000	55621000000	59677000000	48056000000
Q8IWP6			0	323.31	59152000000	59584000000	56643000000	55404000000	69768000000	72348000000	110880000000	107930000000
Q05639;Q59GP5	Elongation factor 1-alpha 2	EEF1A2	0	323.31	58732000000	55124000000	62011000000	59794000000	85888000000	88700000000	151030000000	167030000000
P22626;A0A024RA28;A0A087WUI2;I6L957	Heterogeneous nuclear ribonucleoproteins A2/B1	HNRNPA2B1;HNRPA2B1	0	260.8	57122000000	57211000000	56680000000	55802000000	56967000000	53637000000	55399000000	52316000000
A0A0S2Z3G9;O43707;Q96BG6;F5GXS2;B4E337;B4DSX0;H7C144;A0A0S2Z3X3;A0A0S2Z3C0;K7EJH8;B3W6H4;K7EP19;D6RH00;B3W6H3	Alpha-actinin-4	ACTN4	0	323.31	56985000000	57634000000	53465000000	53392000000	129930000000	129760000000	142020000000	149500000000
V9HWF5;P62937;A8K486;B2RE56;B4DM82;Q71V99;F8WE65;C9J5S7;P0DN26;A0A0H2UH34;A0A0B4J2A2;A0A075B767;A0A075B759;Q9Y536;F5H284;E5RIZ5;P0DN37;B2RXF3	Peptidyl-prolyl cis-trans isomerase;Peptidyl-prolyl cis-trans isomerase A;Peptidyl-prolyl cis-trans isomerase A, N-terminally processed	HEL-S-69p;PPIA	0	323.31	54858000000	53129000000	59639000000	59654000000	66455000000	66265000000	127600000000	152860000000
P13010;Q53T09;Q53TC2;C9JZ81;H7C0H9	X-ray repair cross-complementing protein 5	XRCC5	0	323.31	53026000000	53660000000	50995000000	53403000000	52541000000	54207000000	60040000000	61840000000
Q32Q12;Q6FHN3;J3KPD9;P22392;E7ERL0;O60361;E5RHP0;F6XY72;C9K028	Nucleoside diphosphate kinase;Nucleoside diphosphate kinase B;Putative nucleoside diphosphate kinase	NME1-NME2;NME2;NME1;NME2P1	0	95.539	52769000000	50750000000	51876000000	51588000000	40582000000	41677000000	50325000000	47928000000
P06744;A0A0A0MTS2;B4DE36;K7EQ48;A0A0J9YXP8;A0A0J9YYH3;A0A0J9YX90;K7EPY4;K7EP41;K7ERC6;K7ENA0;K7ELR7;K7ERK8;Q59F85	Glucose-6-phosphate isomerase	GPI	0	323.31	52515000000	56716000000	56147000000	61852000000	79976000000	78369000000	79066000000	79662000000
A0A024R4A0;P19338;B3KTP9;Q9BQ02;B3KM80;Q6ZS99;H7BY16;C9JYW2;C9JLB1;C9J1H7;C9JWL1	Nucleolin	NCL	0	243.1	52046000000	48219000000	54120000000	52824000000	38538000000	37066000000	30555000000	32580000000
B2R9S4			0	323.31	51833000000	58510000000	52190000000	53730000000	3520300000	3484300000	3612800000	3575400000
V9HWB4;P11021;B4DEF7	78 kDa glucose-regulated protein	HEL-S-89n;HSPA5	0	257.7	50291000000	49905000000	49409000000	50791000000	59323000000	61611000000	72999000000	73546000000
Q14204;H0YJ21;B4DSR6;Q6P2H7;Q9NRC3;Q92862	Cytoplasmic dynein 1 heavy chain 1	DYNC1H1	0	323.31	49433000000	50438000000	53491000000	54711000000	56375000000	56969000000	53817000000	54050000000
V9HWC0;P26038;Q6PJT4;V9GZ54	Moesin	HEL70;MSN	0	323.31	48293000000	48832000000	49421000000	51102000000	74733000000	73903000000	63383000000	65288000000
Q75MT9;Q6FHZ0;A0A024R4K3;P40926;Q0QF37;G3XAL0;B3KTM1	Malate dehydrogenase;Malate dehydrogenase, mitochondrial	MDH2	0	96.359	46451000000	46415000000	41328000000	43249000000	27021000000	27412000000	28334000000	28602000000
V9HW26;P25705;K7EK77;K7ENJ4;B4DGW3;K7ERX7;K7EJP1;K7EQH4;K7ESA0;K7EKV9;A0A0A0MTS3	ATP synthase subunit alpha;ATP synthase subunit alpha, mitochondrial	HEL-S-123m;ATP5A1	0	323.31	45313000000	43506000000	41698000000	39152000000	27371000000	28751000000	28518000000	29302000000
V9HW31;P06576;Q0QEN7;H0YH81;F8W079;F8W0P7;H0YI37	ATP synthase subunit beta;ATP synthase subunit beta, mitochondrial	HEL-S-271;ATP5B	0	323.31	44212000000	44581000000	43860000000	44708000000	30373000000	30905000000	35362000000	36701000000
B4DNE0			0	323.31	42799000000	44403000000	48860000000	48803000000	33007000000	31463000000	51485000000	47444000000
Q6I9V5;P12236;Q59EI9;O75961	ADP/ATP translocase 3;ADP/ATP translocase 3, N-terminally processed	SLC25A6	0	171.54	42211000000	40052000000	44356000000	41010000000	24377000000	23316000000	23360000000	25179000000
V9HWI5;P23528;G3V1A4;E9PK25;E9PP50;E9PQB7;B4E112;E9PLJ3;E9PS23	Cofilin-1	HEL-S-15;CFL1	0	53.892	42120000000	40995000000	42252000000	45853000000	51715000000	52268000000	98267000000	99699000000
A0A024R1A3;P22314;B4DDE4;B4DL67;Q5JRR6;B3KUJ2;Q5JRR9;Q5JRS0;Q5JRS2;Q5JRS1;Q5JRS3;Q8WY81	Ubiquitin-like modifier-activating enzyme 1	UBE1;UBA1	0	323.31	41571000000	41961000000	42283000000	41442000000	65550000000	69350000000	77010000000	74785000000
E9KL44;P40939;B4DRH6;B4DDZ5;H0YFD6;V9GZL3	Trifunctional enzyme subunit alpha, mitochondrial;Long-chain enoyl-CoA hydratase;Long chain 3-hydroxyacyl-CoA dehydrogenase	HADHA	0	323.31	41177000000	42590000000	42700000000	42286000000	11424000000	11467000000	12960000000	12687000000
Q6IBN1;A0A024R228;P61978;Q5EC54;B4DFF1	Heterogeneous nuclear ribonucleoprotein K	HNRPK;HNRNPK	0	226.38	40736000000	42824000000	41464000000	43300000000	49462000000	48969000000	65646000000	70581000000
B7Z4V2;P38646;V9HW84;Q8N1C8;B7Z4T3;B7Z1V7;A1XP52;Q2F839;D6RJI2;H0Y8S0;H0YBG6;D6RA73	Stress-70 protein, mitochondrial	HSPA9;HEL-S-124m	0	323.31	40660000000	40801000000	39793000000	39841000000	24425000000	24530000000	21579000000	20659000000
Q15149;D3DWL0;Q96IE3;H0YDN1;E9PKG0;E9PIA2;E9PQ28;REV__A0A0U1RR03	Plectin	PLEC	0	323.31	40202000000	38227000000	39493000000	39208000000	208770000000	204780000000	206960000000	196240000000
B3KQT9;V9HVY3;P30101;B3KQT2;B4DJ98;B4DDM1	Protein disulfide-isomerase;Protein disulfide-isomerase A3	HEL-S-269;PDIA3	0	323.31	39640000000	38414000000	35091000000	36294000000	44730000000	43021000000	48559000000	48123000000
E5KNY5;P42704;B4DSR0;A0A0C4DG06;B8ZZ38;C9JCA9;H7C3W8	Leucine-rich PPR motif-containing protein, mitochondrial	LRPPRC	0	323.31	38131000000	37755000000	35167000000	36945000000	13792000000	14415000000	12848000000	13376000000
A0A140VK49;Q7KZF4;B2R5U1;Q59FF0;B4E299;B3KU67;H7C597	Staphylococcal nuclease domain-containing protein 1	SND1	0	323.31	37964000000	39091000000	37206000000	39553000000	27575000000	28858000000	35604000000	38765000000
Q06830;A0A0A0MSI0;B2R4P2;A0A0A0MRQ5	Peroxiredoxin-1	PRDX1	0	218.08	37888000000	37454000000	37418000000	39254000000	48024000000	46307000000	50933000000	43582000000
A0A024R8S5;P07237;B4DNL5;H7BZ94;B4DUA5;B4DLN6;H0Y3Z3;Q96C96;I3L398;B3KTQ9;I3L312;B4DJS0;I3L0S0;I3L4M2;I3NI03;I3L3U6;I3L3P5;B4DNP9;I3L514;I3L1Y5	Protein disulfide-isomerase	P4HB	0	323.31	37760000000	34960000000	37099000000	39692000000	55510000000	53556000000	59280000000	58763000000
Q09666;Q6ZQN2;B4DTV0;Q8N274;Q13727;E9PQE3;E9PJZ0;E9PKR9;E9PJC6;E9PLK4;Q96EC4;Q9BVU3;A8K171;P48552	Neuroblast differentiation-associated protein AHNAK	AHNAK	0	323.31	36569000000	38395000000	38333000000	40213000000	148190000000	152310000000	139380000000	138710000000
P55060;B4DM31;B4DUC5;B4DPS6;B4DM67;B4DS32	Exportin-2	CSE1L	0	323.31	35749000000	34195000000	37007000000	36428000000	31074000000	31171000000	34600000000	30342000000
Q53YD7;P26641;B4DUP0;B4DUK7;B4DSR4;Q2F838;Q2F840	Elongation factor 1-gamma	EEF1G	0	176.63	35745000000	39992000000	36011000000	37810000000	36006000000	35848000000	42959000000	43223000000
P34932;B4DH02;V9HW33;Q59GF8;B4DUS3;B4DIZ3;B4DT47;B4E354;A0A087WYC1;B4E0H6;O14992;A0A087WTS8;B0AZU6;B4DSE8;Q7KYN0;B0AZS1;B0AZT0;B4DN48	Heat shock 70 kDa protein 4	HSPA4;HEL-S-5a;HS24/p52	0	323.31	35604000000	37091000000	35775000000	36470000000	31830000000	32233000000	37492000000	40075000000
Q00839;B3KX72;Q96BA7;B4DLR3;Q7Z4Q5;Q5RI18;Q9UEL2	Heterogeneous nuclear ribonucleoprotein U	HNRNPU;HNRPU	0	323.31	35592000000	35915000000	36051000000	37088000000	32219000000	33857000000	39725000000	44378000000
P16403;P16402;A1L407;P22492;P16401	Histone H1.2;Histone H1.3	HIST1H1C;HIST1H1D	0	11.466	35359000000	31797000000	35664000000	40128000000	7151900000	7189200000	10195000000	9385600000
V9HW98;P62258;G9K389;G9K388;B4DJB0;B4DJF2;I3L3T1;B7ZA86;K7EIT4;K7EM20;I3L0W5;B3KT37	14-3-3 protein epsilon	HEL2;YWHAE;YWHAE/FAM22B fusion;YWHAE/FAM22A fusion	0	224.13	35219000000	36725000000	35990000000	34242000000	42893000000	45089000000	37333000000	35919000000
P78527;B4DL41;F5GX40;H0YG84	DNA-dependent protein kinase catalytic subunit	PRKDC	0	323.31	34305000000	36062000000	48455000000	48093000000	17589000000	17459000000	16627000000	17729000000
Q6IAW5;B3KQF5;O43852	Calumenin	CALU	0	323.31	34270000000	36702000000	31367000000	34357000000	24043000000	23637000000	22795000000	22099000000
D3DPU2;B2RDY9;Q01518;B4DNW7;B4DI38;B4DNY3;Q5T0R1;Q5T0R7;Q5T0R6;Q5T0R5;Q5T0R4;Q5T0R3;Q5T0R2	Adenylyl cyclase-associated protein;Adenylyl cyclase-associated protein 1	CAP1	0	323.31	34159000000	36423000000	37249000000	36125000000	54834000000	51649000000	64499000000	59353000000
P50990;Q53HU0;Q7Z759;H7C4C8;H7C2U0	T-complex protein 1 subunit theta	CCT8	0	221.33	34121000000	32202000000	31512000000	31694000000	23522000000	24137000000	24017000000	24835000000
A0A024RC65;P46940;A4QPB0;A0A0J9YXZ5;Q6P1N4;H0YLE8;B4E2M0;Q5FWG8;Q05DN7;B4DNP4;A0A087X225;Q96PA3;A0A087WWP1;H0YKA5;F2Z2E2;A2RRC9;Q86VI3;E9PDT6	Ras GTPase-activating-like protein IQGAP1	hCG_1991735;IQGAP1	0	323.31	33699000000	32977000000	35480000000	36844000000	40496000000	43275000000	43487000000	44082000000
V9HW80;P55072;Q96IF9;Q0IIN5;Q9NTC4;Q9HAP1;Q9HAP0;C9IZA5;C9JUP7;B4DYX2	Transitional endoplasmic reticulum ATPase	HEL-S-70;VCP;DKFZp434K0126	0	323.31	33138000000	35897000000	30709000000	33685000000	47730000000	49014000000	51246000000	53023000000
P60842;A8K088;A8K7F6;J3KT12;Q59F68;J3QS69;J3KTB5;J3QL43;B4DNH2;J3KSZ0;J3QR64;J3QLN6;B4E047;J3QKZ9;J3KS25;B4DKP9;J3KTN0;B4E102;J3QL52;J3KS93;J3KT04;J3QQP0	Eukaryotic initiation factor 4A-I	EIF4A1	0	257.62	32926000000	33784000000	34156000000	35358000000	31571000000	33583000000	38926000000	37794000000
P15559;Q53G81;B4DLR8;Q3B792;H3BNV2;H3BRK3;B4DQP5	NAD(P)H dehydrogenase [quinone] 1	NQO1	0	249.18	32604000000	31660000000	30942000000	34427000000	40756000000	39431000000	64472000000	56177000000
V9HWE9;P09211;A8MX94;C7DJS1;C7DJS2;A0A087X2E9;Q5D6A5;A0A087X243	Glutathione S-transferase P	HEL-S-22;GSTP1	0	323.31	31838000000	34468000000	29943000000	35947000000	11406000000	13921000000	21737000000	25977000000
Q5RKT7;B2RDW1;P62979;Q8WYN9	Ubiquitin-40S ribosomal protein S27a;Ubiquitin;40S ribosomal protein S27a	RPS27A;HEL112	0	115.95	31817000000	31767000000	30094000000	30781000000	32759000000	31470000000	42363000000	43023000000
V9HW72;A8K690;P31948;F5H783;H0YGI8;F5GXD8	Stress-induced-phosphoprotein 1	HEL-S-94n;STIP1	0	153.15	31151000000	32827000000	32667000000	32813000000	27922000000	25868000000	24179000000	24069000000
Q13813;A0A0D9SGF6;B4DGT1	Spectrin alpha chain, non-erythrocytic 1	SPTAN1	0	323.31	31077000000	31258000000	28553000000	28700000000	41197000000	42082000000	44992000000	45730000000
P23246;Q9BSV4;Q86VG2;Q6PIX2;H0Y9K7;H0Y9U2	Splicing factor, proline- and glutamine-rich	SFPQ	0	323.31	30909000000	33454000000	31906000000	31756000000	29324000000	28743000000	19237000000	18755000000
P52272;A0A087X0X3;Q59ES8;Q7KYM9;Q6P2D7;M0R019;M0R2T0;B4DEG4;M0R2I7;M0R0N3;M0QYQ7;M0QY96;M0R0Y6;M0QYL3;Q8TCM5	Heterogeneous nuclear ribonucleoprotein M	HNRNPM;ORF	0	277.89	30849000000	31581000000	33571000000	34496000000	40913000000	39041000000	26685000000	29922000000
P36578;Q59GY2;B4DMJ6;H3BM89;B4DMJ2;Q53G74;B4DFI6;H3BTP7;H3BU31;B4DP82	60S ribosomal protein L4	RPL4	0	113.42	30468000000	28285000000	29205000000	29305000000	18521000000	18442000000	21411000000	23101000000
V9HW37;P48643;Q9BU08;B4DZT5;E7ENZ3;B7ZAR1;B4DXI1;E9PCA1;B4DYC8;B4DDU6;B4DE30;B4DX08;Q96GI1;B4DZY9;Q9HB74;H0Y914;D6RIZ7	T-complex protein 1 subunit epsilon	HEL-S-69;CCT5	0	323.31	30320000000	30993000000	33076000000	33403000000	28876000000	27761000000	31093000000	31097000000
V9HWG9;P78417;Q5TA02;B2R983;Q5TA01	Glutathione S-transferase omega-1	HEL-S-21;GSTO1	0	137.95	30215000000	29652000000	30841000000	30540000000	11283000000	11840000000	13594000000	13271000000
P09382;F8WEI7	Galectin-1	LGALS1	0	181.86	30158000000	28320000000	25266000000	30771000000	90088000000	92827000000	87806000000	109510000000
A0A024RDL1;P40227;Q59ET3;B2R9K8;B4DPJ8;A1JUI8;B4DN39;Q92526;J3KRI6	T-complex protein 1 subunit zeta	CCT6A	0	248.84	29954000000	27909000000	31231000000	30013000000	23672000000	23644000000	30264000000	24819000000
A0A024RDY0;O00410;H0Y8C6;B4E0R6;B3KWG6;E7ETV3;E7EQT5;C9JMV5;H0Y3V4;Q9BVS9;C9JZD8;E7EV12;E7EWK4;E7EX05;C9JQT6;E7ESA1;E7ESZ1;E7ETV8;C9J875;C9JXE0;B4E340	Importin-5	RANBP5;IPO5	0	323.31	29876000000	32141000000	31956000000	32611000000	12218000000	12736000000	14013000000	14151000000
O43175;V9HW79;Q5SZU1;B3KSC3;Q9UMY2;Q8N5M8;Q9UMY3;Q96RV8;Q96RV9;Q96RV7;Q96RV6;Q96RV5	D-3-phosphoglycerate dehydrogenase	PHGDH;HEL-S-113;PGDH3	0	200.67	29867000000	30329000000	29792000000	27844000000	6224000000	6383900000	7184800000	7899600000
Q5CAQ5;V9HWP2;P14625;Q59FC6;B4DU71;B4DHT9;Q96GW1;B4DQX3;H0YIV0;Q58FF3;Q58FF2;F8W026	Endoplasmin	TRA1;HEL-S-125m;HSP90B1	0	296.72	29594000000	30271000000	30436000000	29380000000	32768000000	34499000000	35384000000	39198000000
A0A0S2Z2Z6;P08133;A8K3Q7;B7Z582;Q6ZP35;E7EMC6;A0A0S2Z301;E5RK63;E5RJF5;E5RFF0;E5RI05;E5RJR0;E5RIU8;H0YC77	Annexin A6;Annexin	ANXA6	0	323.31	29495000000	30202000000	31874000000	30263000000	55102000000	53825000000	60965000000	60981000000
Q14974;B2RBR9;B7Z752;J3KTM9;B7Z5M1;J3QR48;J3QKQ5;J3QRG4;J3KS06	Importin subunit beta-1	KPNB1	0	323.31	29470000000	32111000000	32394000000	31454000000	30216000000	31903000000	33780000000	35440000000
V9HWC2;Q99497;K7ELW0;K7EN27	Protein DJ-1	HEL-S-67p;PARK7	0	223.51	29010000000	26638000000	32082000000	32385000000	29612000000	31218000000	31960000000	31665000000
B3KX11;P49368;Q59H77;B4DUR8;Q5SZX6;E9PRC8;Q5SZW8;E9PQ35;E9PM09;Q5SZX9	T-complex protein 1 subunit gamma	CCT3	0	202.99	28199000000	29075000000	28526000000	30236000000	24189000000	23916000000	21254000000	21975000000
Q08211;Q58F26;Q6PJK6;B3KU66;REV__H0YA90	ATP-dependent RNA helicase A	DHX9	0	323.31	28107000000	29793000000	30291000000	30391000000	27144000000	26090000000	22841000000	24527000000
Q16777;Q6FI13	Histone H2A type 2-C;Histone H2A type 2-A	HIST2H2AC;HIST2H2AA3	0	242.62	27809000000	24754000000	31062000000	26842000000	29418000000	26405000000	40374000000	33034000000
P07737;K7EJ44;I3L3D5	Profilin-1	PFN1	0	155.46	27746000000	26975000000	28045000000	25763000000	47653000000	45448000000	41455000000	38413000000
V9HW56;P67936;B4DVY2;B4DTB1;K7EMU5;K7EPV9;K7EP68;K7EPB9;H0YL80;U3KQK2;Q2TAC2	Tropomyosin alpha-4 chain	HEL-S-108;TPM4	0	139.28	27634000000	26587000000	28848000000	24956000000	40526000000	43075000000	30901000000	26167000000
P61981;B3KNB4;B4DE78;B4DHC4	14-3-3 protein gamma;14-3-3 protein gamma, N-terminally processed	YWHAG	0	170.01	27075000000	28108000000	31056000000	31879000000	29433000000	25872000000	15497000000	15323000000
Q96IR1;B2R491;P62701;Q53HV1;B7Z1M6	40S ribosomal protein S4;40S ribosomal protein S4, X isoform	RPS4X	0	70.018	26821000000	26094000000	24738000000	24951000000	16057000000	15647000000	13646000000	13493000000
V9HW96;P78371;F5GWF6;F8VQ14;B7Z4R3;Q9H369	T-complex protein 1 subunit beta	HEL-S-100n;CCT2	0	303.15	26679000000	26134000000	26871000000	27137000000	21654000000	21894000000	23828000000	21757000000
V9HW88;P27797;Q53G71;B4E2Y9;B4DHR1;K7EJB9;K7EL50;A0A142IK94;A0A142IKA1;A0A0F7WAP3;A0A142IKA2	Calreticulin	HEL-S-99n;CALR	0	323.31	26529000000	26841000000	25965000000	25784000000	33927000000	32964000000	38485000000	42685000000
V9HWD6;P31946;B5BU24;Q4VY20;Q4VY19;A0A0J9YWE8;Q59EQ2;A0A0J9YWZ2	14-3-3 protein beta/alpha;14-3-3 protein beta/alpha, N-terminally processed	HEL-S-1;YWHAB	0	199.12	26268000000	23274000000	21968000000	23145000000	29170000000	29448000000	46218000000	46276000000
A8K401;P35232;Q6FHP5;Q6PUJ7;Q53FV0;C9JW96;C9JZ20;E7ESE2;E9PCW0;D6RBK0	Prohibitin	PHB;HEL-S-54e	0	184.11	26082000000	25607000000	22130000000	23718000000	19327000000	18498000000	18886000000	19116000000
P55084;B4DY96;F5GZQ3;B4DDC9;D6W539;B5MD38;C9JEY0;C9JE81;C9K0M0;Q92799	Trifunctional enzyme subunit beta, mitochondrial;3-ketoacyl-CoA thiolase	HADHB	0	323.31	26030000000	26522000000	25183000000	26495000000	6920400000	7401700000	7247300000	7154600000
P29692;D3DWK1;B2RAR6;E9PRY8;E9PK01;E9PQZ1;A0A087X1X7;Q71RH4;Q9H7G6;E9PI39;E9PQ49;E9PPR1;E9PL12;E9PMW7;E9PIZ1;H0YCK7;E9PK72	Elongation factor 1-delta	EEF1D	0	221.52	25797000000	24177000000	25428000000	23752000000	26765000000	29436000000	34236000000	32240000000
P62424;Q9BY74;Q5T8U2;Q5T8U3	60S ribosomal protein L7a	RPL7A;RP-L7a	0	151.72	25236000000	25548000000	25694000000	24474000000	10036000000	9806600000	12438000000	12038000000
B2ZZ89;Q01082;A0A087WUZ3;D6W5C0;K9MS24;F8W6C1;B4DIF8;Q8WYB3;E9PJZ2;Q71VG1;Q53RC4;Q71VG2;Q59FA9;O14724	Spectrin beta chain, non-erythrocytic 1	SPTBN1	0	323.31	24658000000	25491000000	24348000000	24622000000	40112000000	40849000000	38661000000	43046000000
V9HWJ0;B4DJ30;Q14697;F5H6X6;A0A024R592;B4DSM6;B4DIW2	Neutral alpha-glucosidase AB	HEL-S-164nA;GANAB	0	323.31	24491000000	26862000000	23806000000	24729000000	25355000000	24572000000	32492000000	33639000000
B5MDF5;P62826;J3KQE5;F5H018;B4DV51;H0YFC6;Q96QB7;Q0EFC9;A0A087X0W0	GTP-binding nuclear protein Ran	RAN	0	188.82	24086000000	22330000000	20374000000	20368000000	16798000000	16752000000	21160000000	22128000000
A0A024R1Z6;Q99536;B3KUF8;K7ERT7;K7ESA3;K7ENX2;K7EM19;K7EJM4;K7ER81;Q16464	Synaptic vesicle membrane protein VAT-1 homolog	VAT1	0	317.5	23739000000	24882000000	25416000000	24739000000	7811400000	7639700000	10704000000	11816000000
V9HWH7;P31939;B2R7P8;B4DP06;H7C1S2;C9JLK0;F8WEF0	Bifunctional purine biosynthesis protein PURH;Phosphoribosylaminoimidazolecarboxamide formyltransferase;IMP cyclohydrolase	HEL-S-70p;ATIC	0	323.31	23444000000	24342000000	21337000000	22224000000	14572000000	14454000000	17291000000	17689000000
P39023;Q8TBW1;Q96QL0;Q9NY85;G5E9G0;Q9BT63;H7C422;Q49AJ9;H7C3M2;B5MCW2;B4DN06;F8WCR1	60S ribosomal protein L3	RPL3;rpl3	0	96.413	23415000000	24267000000	25431000000	24006000000	14941000000	14052000000	14442000000	15436000000
Q9Y490	Talin-1	TLN1	0	323.31	23309000000	23056000000	21781000000	22006000000	55432000000	56120000000	53385000000	50382000000
Q8TBK5;A0A024RBK3;Q9HBB3;Q02878;Q8N5Z7;B2R4K7;B4DRX3;F8VZ45;U3KQR5;F8VR69;F8VZA3;F8VWR1;F8VU16;B4DNY8	60S ribosomal protein L6	RPL6	0	146.44	23271000000	24424000000	23125000000	24509000000	16077000000	14947000000	12407000000	12389000000
A8K4Z4;A0A024RBS2;P05388;Q53HW2;Q53HK9;F8VWS0;Q6NSF2;F8VW21;F8VU65;F8VPE8;F8VZS0;B4E3D5;G3V210;F8VQY6;F8VRK7;Q8NHW5;F8VS58;F8VWV4;F8W1K8;Q3MHV2	60S acidic ribosomal protein P0;60S acidic ribosomal protein P0-like	RPLP0;RPLP0P6	0	135.58	23131000000	22057000000	21761000000	23676000000	20586000000	20152000000	20598000000	19407000000
A0A024RDS1;Q92598;A0A024RDQ0;B4DF68;A0A0A0MSM0;B4DY72;B4DZB4;R4GN69;Q5TBM3;B4DZP3	Heat shock protein 105 kDa	HSPH1	0	289.13	22991000000	21940000000	21568000000	22158000000	15279000000	15556000000	15724000000	17664000000
Q6NXR8;P61247;A8K4W0;D6RAT0;D6RG13;B7Z3M5;E9PFI5;H0Y8L7;D6RB09;H0Y9Y4;D6RAS7;D6R9B6;D6RED7;D6RI02;D6RGE0	40S ribosomal protein S3a	RPS3A	0	147.68	22694000000	23230000000	25665000000	26636000000	17390000000	16780000000	19216000000	17253000000
P50991;A8K3C3;B7Z9L0;B7Z2Z8;B7Z2F4	T-complex protein 1 subunit delta	CCT4	0	241.96	22641000000	21571000000	22018000000	22274000000	18023000000	18144000000	18941000000	19533000000
P40967;H0YIJ2;F8W1D1;F8VUB1;F8VZC6;F8VXH8;F8VYZ1;F8VZV2	Melanocyte protein PMEL;M-alpha;M-beta	PMEL	0	323.31	22534000000	22069000000	22155000000	22394000000	0	0	0	0
Q5JR94;P62241;Q5JR95;Q9BS10	40S ribosomal protein S8	RPS8	0	152.31	22307000000	22961000000	20629000000	21999000000	17020000000	16334000000	16279000000	14670000000
Q6IAT1;P50395;B4DLV7;Q5SX87;B3KVE3;Q8TB95;Q5SX91;Q5SX86;V9GYF8;Q5SX90;V9GYJ7	Rab GDP dissociation inhibitor beta	GDI2	0	323.31	22233000000	22567000000	23553000000	23495000000	42717000000	42758000000	46219000000	44313000000
A0A024R1T9;Q4LE36;P53396;A0A024R1Y2;Q8N9C4;K7ESG8;K7EIE7	ATP-citrate synthase	ACLY;ACLY variant protein	0	323.31	22188000000	22575000000	23112000000	24372000000	21602000000	22650000000	22885000000	23659000000
P23396;Q53G83;E9PL09;E9PPU1;F2Z2S8;H0YCJ7;Q9NQS8;H0YEU2;H0YF32;A7E2S3;E9PQ96;E9PJH4;E9PK82;E9PSF4;E9PQX2;H0YES8;E9PJN9	40S ribosomal protein S3	RPS3	0	100.63	22050000000	21480000000	22744000000	22639000000	16380000000	16794000000	18176000000	17578000000
A0A024R1N4;P12956;B2RDN9;B1AHC9;B4DE32;B4E356;Q6IC76;A8WDG6	X-ray repair cross-complementing protein 6	XRCC6	0	169.29	22041000000	24104000000	25407000000	25394000000	26552000000	25710000000	29081000000	30728000000
A0A024R2Q4;P61313;E7EQV9;B4DLP4;E7ENU7;E7EX53;B4DEN1;E7ERA2;Q76N55;A4D1Q5;Q96S84	Ribosomal protein L15;60S ribosomal protein L15	RPL15	0	45.406	21997000000	19822000000	21751000000	19065000000	17526000000	15922000000	12042000000	9247100000
P49411;H3BNU3	Elongation factor Tu, mitochondrial	TUFM	0	271.87	21975000000	22154000000	18696000000	18645000000	12717000000	13858000000	13189000000	11706000000
B4DDF7;A8K7B7;P30153;B4DQY1;A8K3H8;B4DE69;Q8NB89;B3KQV6;C9J9C1;B4E1Q0;E9PH38;E9PPI5;E9PHZ6;M0QXG4;M0R0K6;E9PNM7	Serine/threonine-protein phosphatase 2A 65 kDa regulatory subunit A alpha isoform	PPP2R1A	0	323.31	21972000000	23870000000	22700000000	25899000000	24287000000	23628000000	25953000000	22951000000
C9J9K3;A0A024R2P0;A0A0C4DG17;P08865;Q96RS2;A0A024R7P5;F8WD59;A0A024RCF2	40S ribosomal protein SA	RPSA;LOC388524	0	323.31	21967000000	24155000000	22703000000	23601000000	21501000000	20861000000	29487000000	29535000000
Q53SS8;Q15365;C9K0A2;F8WC71	Poly(rC)-binding protein 1	PCBP1	0	323.31	21962000000	27434000000	25109000000	25126000000	20461000000	19392000000	19417000000	20071000000
Q76LA1;P04080	Cystatin-B	CSTB	0	108.67	21794000000	20855000000	22830000000	21593000000	11662000000	11827000000	14463000000	14290000000
A2RUM7;P46777;B3KTM6;Q59GX9;Q5T7N0;Q9BUV4;Q8WYP1;R4GNJ2	60S ribosomal protein L5	RPL5	0	44.445	21657000000	22473000000	21375000000	20572000000	14964000000	14943000000	13700000000	12918000000
G8JLB6;P31943;E9PCY7;D6RBM0;D6RIU0;H0YB39;D6RFM3;D6RIT2;D6RAM1;E5RGV0;D6R9T0;D6RDU3;D6RJ04;D6RIH9;Q68DG4;H0YBD7;E7EN40;D6RDL0;H0YBG7;D6RF17;E5RGH4;B4DP51;D6R9D3;H0YAQ2;E5RJ94	Heterogeneous nuclear ribonucleoprotein H;Heterogeneous nuclear ribonucleoprotein H, N-terminally processed	HNRNPH1	0	323.31	21545000000	21841000000	21719000000	23047000000	24675000000	23554000000	26366000000	27939000000
P18124;A0A024R814;A8MUD9;C9JIJ5;C9JZ88;D3DWG1	60S ribosomal protein L7	RPL7	0	42.01	21525000000	23454000000	18751000000	19512000000	12751000000	13295000000	17516000000	15853000000
V9HWC6;P23284	Peptidyl-prolyl cis-trans isomerase;Peptidyl-prolyl cis-trans isomerase B	HEL-S-39;PPIB	0	70.086	21392000000	19633000000	22446000000	22674000000	19310000000	18700000000	20815000000	19852000000
P0DMV9;P0DMV8;A8K5I0;A0A0G2JIW1;Q59EJ3;B4DI39;B4DWK5;B4DNT8;B4DFN9;B4E1S9;B4DVU9;B4E388;V9GZ37;B3KTT5;B4DNX1;B4E1T6;Q9UQC1;B4DNV4		HEL-S-103;HSPA1A	0	323.31	21196000000	20718000000	19439000000	20371000000	29185000000	29711000000	39611000000	38085000000
P05023;B7Z3V1;B7Z1N5;M0R116;Q53ES0;B7Z9V4;A0A0A0MT26;P13637;B7Z1Q9;B7Z3F8;B3KX35;H0Y7C1;B4DIQ8;B3KW93;B3KV59;B3KSY7;B3KNQ8;Q5TC01;B4DRW5;Q5TC02;B4E0R9;Q658V6;Q53FM3;P20648;Q58I23;B4DHD7;Q5TC05;M0QXF2;Q58I22;Q58I21	Sodium/potassium-transporting ATPase subunit alpha-1	ATP1A1	0	271.94	20948000000	20144000000	18422000000	17679000000	18120000000	17486000000	15657000000	16285000000
P17987;E7ERF2;E7EQR6;F5H282;F5GZ03;F5H136;F5GZI8;F5H676;F5H726;F5GYL4;F5H7Y1	T-complex protein 1 subunit alpha	TCP1	0	323.31	20917000000	20725000000	21985000000	22214000000	18866000000	18540000000	24299000000	24108000000
V9HWJ2;O75874;V9HW78;Q6FI37;Q0QER2;Q6FIA4;C9J4N6;B4DXS4;C9JLU6;C9JJE5;A0A0A0U6N4;Q9H302	Isocitrate dehydrogenase [NADP];Isocitrate dehydrogenase [NADP] cytoplasmic	HEL-S-26;IDH1;HEL-216	0	301.87	20814000000	21215000000	20820000000	22605000000	9513100000	9839300000	10971000000	12353000000
P27824;H0Y9Q7;Q16094;D6RGY2;Q6ZP56;D6RDP7;D6RB85;D6RFL1;D6RAU8;H0Y9H1;D6RAQ8;D6RHJ3;D6RD16	Calnexin	CANX	0	323.31	20738000000	22225000000	24311000000	26776000000	17447000000	18252000000	14968000000	15424000000
A0A024R4M0;P46781;B5MCT8;C9JM19;B7Z732;A5D904;F2Z3C0;A8MXK4	40S ribosomal protein S9	RPS9	0	17.298	20459000000	18970000000	19563000000	18415000000	11180000000	10175000000	13522000000	12743000000
P23526;Q1RMG2	Adenosylhomocysteinase	AHCY	0	82.022	20231000000	22197000000	20498000000	21221000000	16045000000	18115000000	17768000000	17653000000
A0A024RAZ7;P09651	Heterogeneous nuclear ribonucleoprotein A1;Heterogeneous nuclear ribonucleoprotein A1, N-terminally processed	HNRPA1;HNRNPA1	0	323.31	20060000000	20393000000	20438000000	19900000000	23919000000	22494000000	23364000000	25548000000
A0A090N8Y2;P13667;C9JMN9	Protein disulfide-isomerase A4	PDIA4	0	234.77	20002000000	19720000000	20251000000	20536000000	23404000000	24488000000	22531000000	20127000000
P62269;J3JS69;A0A0G2JQH2;Q5GGW2	40S ribosomal protein S18	RPS18	0	26.641	19973000000	17200000000	18121000000	18064000000	9539600000	9510600000	7776400000	6928500000
P15880;Q3KQT6;Q6IPX5;H0YEN5;Q8J014;Q8N5L9;E9PMM9;E9PQD7;I3L404;E9PM36;E9PPT0;Q8NI61;Q9BSW5;O60249;A4D0Y7;D3DU83;H3BNG3;H0YE27;Q6ZNN8	40S ribosomal protein S2	RPS2;rps2;OK/KNS-cl.7	0	41.758	19396000000	19265000000	21675000000	21748000000	14127000000	14731000000	11444000000	11702000000
E9KL35;P63244;J3KPE3;D6RAC2;H0Y8W2;H0YAF8;D6RHH4;D6REE5;H0YAM7;D6R9Z1;D6R9L0;D6RFX4;B4DVD2;D6RAU2;E9PD14;D6RFZ9;B4E0C3;D6RBD0;D6RF23;H0Y8R5;D6RGK8;D6RHJ5;D6R909;B4DWC6;H0Y9P0;D6RDI0;I3QNU9	Guanine nucleotide-binding protein subunit beta-2-like 1;Guanine nucleotide-binding protein subunit beta-2-like 1, N-terminally processed	GNB2L1	0	323.31	19288000000	17972000000	17326000000	17773000000	16878000000	16820000000	22648000000	21086000000
A0A024R3T8;P09874;B4E0E1;B2R5W3;Q05D33;Q6PJL0;Q5VX84;Q5VX85;Q96P95	Poly [ADP-ribose] polymerase 1	PARP1	0	271.6	19274000000	18965000000	21716000000	22633000000	6130300000	6432900000	5136800000	5246700000
P27348;B4DMT8;Q53S41;B4DY04;E9PG15;Q53RR5;Q3YBA8	14-3-3 protein theta	YWHAQ	0	153.11	19273000000	17269000000	18557000000	19604000000	39565000000	41101000000	50569000000	46132000000
H9ZYJ2;P10599	Thioredoxin	TXN	0	25.628	19264000000	17752000000	18200000000	18136000000	24658000000	22501000000	51868000000	44958000000
V9HW12;P32119;B4DF70;A6NIW5;A0A024R7F2	Peroxiredoxin-2	HEL-S-2a;PRDX2	0	203.84	19140000000	20568000000	17597000000	17861000000	21868000000	21851000000	20326000000	19744000000
A8K525;A0A0S2Z4Z9;Q15233;H7C367;C9JYS8;C9IZL7;C9J4X2;A0A0S2Z4E7	Non-POU domain-containing octamer-binding protein	NONO	0	228.33	19115000000	20774000000	19719000000	19827000000	19471000000	19312000000	16950000000	18093000000
Q86TY5;Q6FGL0;A0A024R693;Q59FR8;P17931;Q6NVH9;G3V3R6	Galectin;Galectin-3	LGALS3;hCG_22119	0	49.06	19078000000	17097000000	18007000000	18006000000	6035400000	7024500000	10360000000	8792400000
P62081;B5MCP9;Q59FS3	40S ribosomal protein S7	RPS7	0	323.31	18825000000	19653000000	17693000000	18727000000	16084000000	16842000000	15796000000	15285000000
A0A0R4J2E8;P43243;D6REM6;Q68D11;D6R991;Q5CZA7;B3KM87;B4DRS1;H0Y8T4;B4DF66;Q9H4N1;D6R8Z5;D6RCM3;D6REK4;D6RBK5;D6RB45;A0A1B0GX04;D6R9F3;D6RBS2;D6RBI2;D6RE02;D6RAM9;D6RAY2	Matrin-3	MATR3;DKFZp686K23100	0	323.31	18791000000	20134000000	18969000000	19303000000	26062000000	25008000000	21294000000	19884000000
Q6NZ55;A8K4C8;P26373;J3QSB4;H3BTH3;B4DGL7;O60250;J3KS98;H3BUK8	60S ribosomal protein L13	RPL13	0	38.455	18535000000	17882000000	21257000000	19422000000	11948000000	11638000000	11812000000	10146000000
A0A1B0GVD5;A0A1B0GWE8;V9HWI3;P07339;A0A1B0GW44;A0A1B0GV23;A0A1B0GVP3;A0A1B0GU92;A0A1B0GU03;C9JH19;H7C469;F8WD96;H7C1V0;A0A0S2Z3L4;F8W787;A0A1B0GV01;A0A1B0GVF1	Cathepsin D;Cathepsin D light chain;Cathepsin D heavy chain	HEL-S-130P;CTSD	0	140.97	18365000000	18588000000	18674000000	19335000000	23086000000	23003000000	27832000000	29088000000
Q5JP53;Q5SU16;P07437;B7ZAF0;B4DY90;Q5ST81;Q6LC01;B7ZAK1;Q9BUU9;B4E052;B4DQN9;B4DMU8;Q96B85;B4DXZ5;Q1KSF8;B4DMJ5;Q6P602	Tubulin beta chain	TUBB;XTP3TPATP1	0	239.08	18279000000	19856000000	17982000000	19037000000	19228000000	19556000000	28492000000	26917000000
Q6FHU2;Q53G35;P18669;Q6P6D7;Q0D2Q6;Q6FHK8;B4DKL5;B4DMJ7;B7Z9E5;B4DJA4;P15259;A4D2J6;Q8N0Y7;B7ZW15	Phosphoglycerate mutase;Phosphoglycerate mutase 1	PGAM1;hCG_2015269	0	318.73	18105000000	19679000000	20551000000	21887000000	36099000000	34560000000	43846000000	44820000000
A0A140VK56;P37837;F2Z393;B4DID5;Q9UMF8;E9PM01;E9PKI8	Transaldolase	TALDO1	0	49.935	18001000000	18241000000	19667000000	19015000000	12379000000	12774000000	13919000000	13652000000
Q6NTA2;P14866;B2R959;M0QXS5;M0R1W6;B4DPK8;B4DVF8;M0QYL7	Heterogeneous nuclear ribonucleoprotein L	HNRNPL	0	323.31	17856000000	18367000000	17274000000	18636000000	17450000000	19662000000	16011000000	15813000000
P49588;H3BPK7	Alanine--tRNA ligase, cytoplasmic	AARS	0	323.31	17675000000	17543000000	16353000000	17044000000	16646000000	17215000000	16723000000	17539000000
P17844;B5BUE6;J3KTA4;B4DN41;B4DNG2;Q7Z2V5;Q59E92;J3QSF1;J3KRZ1;J3QRQ7;J3KRX8;J3QRN5	Probable ATP-dependent RNA helicase DDX5	DDX5;DKFZp686J01190	0	176.78	17647000000	17798000000	18720000000	19328000000	18594000000	18505000000	20291000000	21491000000
P51991;B4E036	Heterogeneous nuclear ribonucleoprotein A3	HNRNPA3	0	188.8	17554000000	17651000000	16890000000	17128000000	17074000000	15961000000	16736000000	17491000000
Q5SRT3;Q53FB0;O00299	Chloride intracellular channel protein 1	CLIC1	0	201.87	17397000000	14880000000	16897000000	18080000000	21010000000	20412000000	22450000000	22890000000
S4R3N1;A8K012;A0A024R3X9;Q9Y3A3;B4DM50		HSPE1-MOB4	0	59.962	17305000000	18617000000	20376000000	19611000000	12890000000	12121000000	18892000000	17324000000
A0A024R6K8;P23381;G3V3H8;G3V3Y5;G3V277;B4DTK8;G3V423;G3V5U1;G3V456;G3V3P2;G3V227;G3V2Y7;H0YJP3;G3V3X0;G3V4C7;G3V4N8;G3V5W1;G3V3S7;G3V4S4;G3V313;G3V339;G3V2C0;G3V2F2;G3V3R3;G3V4N0;G3V5H5;P78534;G3V4A3;G3V4Q0	Tryptophan--tRNA ligase, cytoplasmic;T1-TrpRS;T2-TrpRS	WARS	0	323.31	17299000000	17025000000	16133000000	16898000000	7484000000	7977500000	6258400000	5589100000
P38606;B7Z2V6;C9JVW8;C9JA17	V-type proton ATPase catalytic subunit A	ATP6V1A	0	323.31	17203000000	17857000000	17027000000	16432000000	11781000000	11222000000	11252000000	11138000000
X5D2T3;X1WI28;P27635;F8W7C6;A0A087WV22;Q96L21;H7C123;B8A6G2;H7C2C5;X5D2W5;A6QRI9;X5D7P1;H7C2U2	60S ribosomal protein L10;60S ribosomal protein L10-like	RPL10;RPL10L	0	126.77	17055000000	21363000000	17447000000	17641000000	13245000000	12670000000	9905700000	10286000000
CON__P12763			0	147.31	16897000000	17887000000	16708000000	15386000000	15627000000	15967000000	15180000000	16336000000
V9HWC7;P30041;A4UCS6;B4DUK1	Peroxiredoxin-6	HEL-S-128m;PRDX6	0	139.14	16892000000	16854000000	16843000000	16534000000	31371000000	33581000000	61074000000	58675000000
B4DY08;G3V4W0;B2R5W2;G3V4C1;B3KX96;G3V2D6;G3V251;B4DQQ2;G3V5X6;G3V3K6		HNRNPC	0	98.063	16871000000	20191000000	19661000000	21013000000	19990000000	20246000000	20467000000	19859000000
Q99623;J3KPX7;F5GY37;F5GWA7;B4DW05;F5H3X6;Q9BXV3;F5H0C5;F5H2D2;U3KPZ5	Prohibitin-2	PHB2	0	198.94	16824000000	17601000000	19310000000	19489000000	12621000000	12018000000	14489000000	14718000000
P21796;B3KTS5;C9JI87;B4DEI3	Voltage-dependent anion-selective channel protein 1	VDAC1	0	323.31	16800000000	15511000000	17171000000	16955000000	13149000000	14184000000	19689000000	20249000000
Q53HV2;Q99832;Q6IBT3;B7Z7I4;B7Z1C9;F8WAM2;F8WBP8;A0A0D9SG95	T-complex protein 1 subunit eta	CCT7	0	298.81	16597000000	16072000000	17182000000	18235000000	13145000000	13756000000	15882000000	16415000000
D9IAI1;P30086;A0A0K0K1J6;B4DRT4;V9HW05	Phosphatidylethanolamine-binding protein 1;Hippocampal cholinergic neurostimulating peptide	PEBP1	0	83.259	16555000000	17944000000	15885000000	17573000000	8165800000	8161200000	9517600000	9432700000
P62917;E9PKZ0;E9PKU4;G3V1A1;B4DVG7;E9PP36	60S ribosomal protein L8	RPL8	0	79.287	16390000000	12763000000	14075000000	12862000000	8259000000	8531900000	6645500000	7573300000
P62280;M0QZC5;M0R1H5;M0R1H6	40S ribosomal protein S11	RPS11	0	29.599	16189000000	15163000000	14719000000	14251000000	7953100000	7579000000	8582700000	8282000000
J3QR09;J3KTE4;Q53G49;P84098;Q8IWR8;J3QL15	Ribosomal protein L19;60S ribosomal protein L19	RPL19	0	24.503	16188000000	14952000000	14419000000	13854000000	7123000000	6957900000	2765500000	2851100000
Q5T7C4;B7Z965;Q59GW1;A0A024RDR0;P09429;B3KQ05;B2RPK0;D3DQY9;Q75MM1;Q9NYD7	High mobility group protein B1;Putative high mobility group protein B1-like 1	HMGB1;HMGB1P1	0	101.67	16160000000	21720000000	20635000000	19136000000	12869000000	12737000000	11135000000	11205000000
A0A024R7C7;Q12906;F4ZW64;A8K590;Q59GP7;B4DFG4;K7EKJ9;K7EQR9;K7ER69;B4DDF3;K7EJ09;K7EKY0;K7ERM6;K7ENK6;K7EM82;K7ELV3;K7EQ75;K7EPG3	Interleukin enhancer-binding factor 3	ILF3	0	285.73	16080000000	15999000000	17586000000	17765000000	18390000000	18788000000	17630000000	17908000000
A0A024R9C1;P11940;E7ERJ7;B4DQX0;A0A087WTT1;E7EQV3;B4DZW4;B3KT93;A0A024R9E2;H0YAR2;Q5VX58;Q3ZCS4;Q9H361;Q2VIP3;H0YBN4;E5RJB9;H0YAP2;E5RH24;H0YAS6;H0YB75;E5RGH3;H0YB86;Q4VXU2;H0YAS7;E5RHG7;H0YC10;E5RFD8;E5RGC4;L0R533;H0YAW6;E5RJM8;A8K8J2	Polyadenylate-binding protein 1;Polyadenylate-binding protein 3	PABPC1;PABPC3	0	323.31	16074000000	16510000000	15925000000	16247000000	15940000000	15896000000	18506000000	18705000000
V9HWF2;P40925;B9A041;C9JF79;B8ZZ51;C9JRL4;C9JLV6;F8WFC2;C9IZI0	Malate dehydrogenase;Malate dehydrogenase, cytoplasmic	HEL-S-32;MDH1	0	133.2	16021000000	15443000000	16118000000	15860000000	10508000000	10662000000	11862000000	12044000000
E7EX44;Q6P707;Q05DR4		CALD1	0	253.94	16004000000	15491000000	16764000000	17219000000	15522000000	14229000000	8736500000	6990600000
P37802;X6RJP6;B7Z5A2;C9J5W6;Q9UI15	Transgelin-2	TAGLN2	0	323.31	15852000000	16293000000	14656000000	16555000000	58438000000	53300000000	53424000000	56517000000
Q53FJ5;A0A024QZQ2;P07602;C9JIZ6;Q5BJH1	Prosaposin;Saposin-A;Saposin-B-Val;Saposin-B;Saposin-C;Saposin-D	PSAP	0	144.34	15814000000	13915000000	14786000000	15365000000	22226000000	21620000000	33055000000	31020000000
Q0QEW2;H0YHA7;A0A024QZD1;J3QQ67;Q07020;G3V203;F8VYV2;F8VUA6;B4DDY5	60S ribosomal protein L18	RPL18	0	52.926	15762000000	14024000000	14205000000	16169000000	8488900000	7391300000	7841200000	6787400000
Q13263;B2R8R5;M0R0K9;M0R3C0;M0R2I3	Transcription intermediary factor 1-beta	TRIM28	0	323.31	15753000000	16561000000	17888000000	17609000000	20393000000	19955000000	21863000000	23510000000
A0A024RCM3;Q13838;Q5STU3;A0A0G2JJZ9;B4DP52;F6WLT2;A0A140T9X3;A0A0A0MT12;F6TRA5;Q59G92;F6S4E6;A0A140T9X9;A0A140T996;F6UJC5;A0A140TA18;F6R6M7;H0Y400;F6QYI9;A0A0G2JJL7;Q7KYK3;A0A0G2JHN7;F6U6E2;F6S2B7;H0YCC6;K7EN69;B4DH55;K7ENP6;K7EL56;K7EIL8;F6SXL5;B4DF34	Spliceosome RNA helicase DDX39B	hCG_2005638;DDX39B	0	167.49	15722000000	15689000000	16037000000	16155000000	20909000000	20313000000	23241000000	23625000000
A0A0S2Z410;Q99714;Q5H928;A0A0S2Z434	3-hydroxyacyl-CoA dehydrogenase type-2	HSD17B10	0	217.43	15695000000	16641000000	14591000000	14465000000	11108000000	11561000000	17233000000	15532000000
Q13200;Q59EG8;B4DM22;Q9NSM5;Q13041;C9JPC0;H7C1H2;H7C2Q3;F8WBS8	26S proteasome non-ATPase regulatory subunit 2	PSMD2;DKFZp564A2282	0	323.31	15591000000	15772000000	14769000000	14949000000	14979000000	14586000000	16869000000	15407000000
P13797;Q53GY0;B4DPW9;A0A0A0MSQ0;Q96HI1;B4DG31;B4DI60;B4DPU6;H7C4N2;A7E2S2;Q59GX5;V9HWJ7;Q53FI1;A0A024RDT4;P13796;Q5TBN3;B3KUI1;F2Z2Z9	Plastin-3	PLS3	0	323.31	15428000000	15466000000	15021000000	14897000000	24039000000	24098000000	26730000000	26055000000
P63241;I3L397;I3L504;Q6IS14;C9J4W5	Eukaryotic translation initiation factor 5A-1;Eukaryotic translation initiation factor 5A-1-like	EIF5A;EIF5AL1	0	323.31	15384000000	16503000000	18853000000	18106000000	22903000000	25312000000	33980000000	37432000000
A0A0U1RRM4;P26599;A6NLN1;Q59H49;A0A0D9SF20;K7EKJ7;K7EK45;K7ES59;A0A087WUW5;K7ELW5;A0A087WU68;K7EKX4	Polypyrimidine tract-binding protein 1	PTBP1	0	323.31	15382000000	17068000000	16803000000	16995000000	21388000000	21834000000	19768000000	25916000000
Q9BWD1;A8K4W5;Q59GW6	Acetyl-CoA acetyltransferase, cytosolic	ACAT2	0	191.61	15357000000	15153000000	14404000000	14326000000	5645500000	5789100000	5415600000	5075600000
A0A140VJT8;P13489;A0A024RC87;E9PIM9;H0YCR7;E9PMJ3;E9PLZ3;E9PIK5;E9PMN0;E9PMA9;E9PR82;E9PMI1	Ribonuclease inhibitor	RNH1	0	322.13	15255000000	16178000000	14578000000	15617000000	18633000000	18090000000	17975000000	19110000000
P07814;V9GYZ6;Q3KQZ8;B4DKX5;H6WCP5;B4DP50;V9GZ76	Bifunctional glutamate/proline--tRNA ligase;Glutamate--tRNA ligase;Proline--tRNA ligase	EPRS	0	320.2	15089000000	15666000000	15693000000	16336000000	14712000000	14906000000	15874000000	17036000000
G8JLA2;Q6IBG5;F8VZU9;F8W180;F8VXL3		PDE6H;MYL6	0	142.9	15057000000	14305000000	15012000000	13873000000	39158000000	38349000000	38537000000	36286000000
K7EK07;B2R4P9;P84243;B4E380;B2R6Y1;A8K4Y7;Q6NXT2;K7EMV3;B4DEB1;K7ES00;K7EP01;Q6TXQ4	Histone H3;Histone H3.3;Histone H3.3C	H3F3B;H3F3A;H3F3C	0	40.903	14985000000	14562000000	15503000000	17019000000	0	7839300000	30124000000	30968000000
P40429;Q5QTS3;Q9BSQ6;Q53H34;M0QYS1;B4DNC8;Q8J015;Q0VGL3;Q6NVV1;M0QZU1;A0A096LPE0	60S ribosomal protein L13a	RPL13A;RPL13a	0	29.69	14890000000	13191000000	16298000000	15834000000	9011600000	9455700000	5677300000	5908900000
Q53GN4;Q59ER5;V9HWG7;Q53H17;O75083;B3KXN4;B4DY05;D6RD66;B4DS71;B4DZX5;Q9BZT4	WD repeat-containing protein 1	WDR1;HEL-S-52	0	310.95	14885000000	14385000000	13545000000	13797000000	13411000000	13513000000	13000000000	14569000000
A0A024R718;P43490;A0A0C4DFS8;B7Z8W6;Q658Z1;C9JF35;C9JG65	Nicotinamide phosphoribosyltransferase	PBEF1;NAMPT	0	202.44	14867000000	14737000000	14214000000	14049000000	6967300000	7249500000	7993600000	7441900000
A0A090N8G0;Q75MN1;H7C443			0	323.31	14639000000	14820000000	13962000000	15081000000	10173000000	10793000000	9106000000	9673100000
Q99798;A0A0K0K1H7;A2A274;B4DZ08;B2RBW5;B4DJW1;B4DLY4;Q71UF1;B4DEC3;B4DW08;O75944	Aconitate hydratase, mitochondrial	ACO2	0	272.41	14582000000	14357000000	13345000000	13295000000	12129000000	12213000000	11003000000	11138000000
Q9Y4L1;A0A087X054;B7Z2N4;B3KXH0;B7Z766;E9PJ21;Q05D91;A0A087WWI4;Q6IN67;K7EQK2;B7Z602;A0A024R3G0;J3KTF1;J3QL06;B7Z4E6;Q9BST8;J3QQH7;J3QLE9;A0A087X214;A0A087WW13;Q68D25	Hypoxia up-regulated protein 1	HYOU1	0	323.31	14550000000	14517000000	14502000000	14395000000	12102000000	12249000000	10607000000	10749000000
V9HW43;P04792;B4DL87;F8WE04;C9J3N8	Heat shock protein beta-1	HEL-S-102;HSPB1	0	303.79	14497000000	14926000000	14013000000	14838000000	21432000000	20686000000	18832000000	23629000000
A0A024R694;P12814;Q86TX4;G3V2N5;H7C5W8;B4DRP5;G3V2W4;H0YJW3;H0YJ11;G3V2X9;B7Z4P6;B7Z4K1;G3V5M4;Q59FD9;F6THM6;Q5ZEZ4;G3V2E8;G3V380;B7Z4P8	Alpha-actinin-1	ACTN1	0	323.31	14476000000	16097000000	15296000000	17269000000	33261000000	32774000000	40527000000	39658000000
V9HWE8;P52565;J3KTF8;J3QQX2;J3QW41;A0A0S2Z3D9;J3KRE2;J3KRY1;J3KS60	Rho GDP-dissociation inhibitor 1	HEL-S-47e;ARHGDIA	0	169.45	14469000000	13975000000	17908000000	16879000000	20337000000	19886000000	18067000000	19777000000
Q15084	Protein disulfide-isomerase A6	PDIA6	0	152.39	14459000000	16585000000	14779000000	15553000000	12807000000	14788000000	13980000000	15588000000
P46779;H0YKD8;H0YMF4;H0YLP6;Q59F34;O60251	60S ribosomal protein L28	RPL28	0	4.6422	14374000000	14177000000	13698000000	14724000000	6065900000	5819600000	1683100000	1741000000
Q3B7A7;Q59HH3;P22102;Q15374;B4DJ93;F8WD69;C9JBJ1;C9JTV6;C9JZG2;C9JKQ7;Q71VH3;A0A140TA71;O14660;H7C366	Trifunctional purine biosynthetic protein adenosine-3;Phosphoribosylamine--glycine ligase;Phosphoribosylformylglycinamidine cyclo-ligase;Phosphoribosylglycinamide formyltransferase	GART	0	289.65	14312000000	13855000000	13774000000	13176000000	7524600000	7475000000	7294800000	7212700000
P16104;B2R5B6;Q96QV6;V9GZN0;REV__H0Y672;REV__Q6N028;REV__E7EQ67;REV__Q6ZS45;REV__H7BY63	Histone H2AX;Histone H2A;Histone H2A type 1-A	H2AFX;HIST1H2AA	0	123.03	14192000000	8182300000	26636000000	28076000000	8624900000	24649000000	23062000000	6840700000
B4DJ51;H0Y7A7;P62158;Q9BRL5;E7ETZ0;E7EMB3;B2RDW0;A8K1M2;Q96HY3;G3V361;G3V226;M0QZ52;F8WBR5;G3V479;P27482;B4DUI9;C9J7T9;P02585	Calmodulin	CALM1;CALM2;CALM3	0	218.85	13977000000	13881000000	15083000000	15780000000	28912000000	29768000000	28066000000	23289000000
K7ELL7;B4DJQ5;A0A024R7F1;P14314;A0A0S2Z4W7;A0A0S2Z4D8;K7EPW7;A2VCQ4;A0A0S2Z4A0;K7EKX1;K7EJ70;K7EIP3;K7EL27	Glucosidase 2 subunit beta	PRKCSH	0	290.66	13911000000	14797000000	12763000000	13268000000	17774000000	18249000000	17283000000	17185000000
A0A024R8V0;A0A024R8Q0;A2VCQ5		2009-09-01	0	323.31	13661000000	14150000000	13184000000	13094000000	9387000000	9129700000	9664800000	9072600000
A0A0P1J1R0;Q5W0H4;A0A0B4J2C3;P13693;J3KPG2;A0A024RDY2;B4DKJ4;E9PJF7;H0YCX0;Q9UP43;B4DLD6;Q56UQ5;Q9HAU6	Translationally-controlled tumor protein	TPT1	0	137.38	13648000000	16366000000	13791000000	14541000000	10693000000	10880000000	10512000000	10346000000
A0A024RAI1;P61158;B4DXW1;B4DT29;B4DTI0;F8WEW2;F8WE84	Actin-related protein 3	ACTR3	0	307.74	13637000000	14073000000	13506000000	13796000000	16813000000	16230000000	18028000000	17629000000
A0A158RFU6;P51149;C9J592;B4DPH9;C9J8S3;C9IZZ0;C9J4V0;C9J4S4;C9J7D1	Ras-related protein Rab-7a	RAB7A	0	149.22	13609000000	14000000000	15187000000	15305000000	5534300000	5209800000	6013700000	6368500000
A0A0S2Z4C3;P07954;A0A0S2Z3X6;A0A0S2Z4H0;A0A0S2Z3S9;A0A0S2Z3W2;A0A0S2Z408	Fumarate hydratase, mitochondrial	FH	0	323.31	13561000000	11269000000	11525000000	12054000000	6854600000	6537500000	5328000000	5486900000
P22695;H3BRG4;H3BSJ9;H3BP04;H3BUE4;H3BUI9;A0A087WVZ4	Cytochrome b-c1 complex subunit 2, mitochondrial	UQCRC2	0	270.88	13552000000	13454000000	13300000000	12916000000	7483100000	6315600000	4997500000	4498100000
Q5VVD0;P62913;Q5VVC8;Q08ES8;Q5VVC9	60S ribosomal protein L11	RPL11	0	58.888	13394000000	10829000000	11522000000	11904000000	7476500000	7935000000	10087000000	8196500000
Q02790;B2R9U2;F5H1U3;F5H120	Peptidyl-prolyl cis-trans isomerase FKBP4;Peptidyl-prolyl cis-trans isomerase FKBP4, N-terminally processed	FKBP4	0	228.79	13314000000	15126000000	13872000000	14322000000	19297000000	17187000000	16220000000	14933000000
A0A024RD93;P22234;E9PBS1;B4DGX3;D6RF62	Multifunctional protein ADE2;Phosphoribosylaminoimidazole-succinocarboxamide synthase;Phosphoribosylaminoimidazole carboxylase	PAICS	0	164.88	13259000000	11869000000	12740000000	14952000000	8804800000	9766400000	11767000000	11742000000
P62750;H7BY10;K7EJV9;K7ERT8;A8MUS3;K7EMA7;Q53RC5;O95014;B9EJE3;REV__Q969S3	60S ribosomal protein L23a	RPL23A	0	20.854	12941000000	14158000000	12905000000	13765000000	7721600000	7667500000	5654700000	5424900000
Q02543;M0R3D6;M0R1A7;M0R117;B4DM74;B2R4C0;Q53HD3;Q32XH3;M0R0P7;B4DM94;B4DUV3;Q76N54	60S ribosomal protein L18a	RPL18A	0	33.264	12900000000	12553000000	12187000000	11580000000	7429400000	7419200000	9213600000	9607200000
Q6FHM2;P62879;E7EP32;C9JXA5;C9JIS1;C9JZN1;F5H8J8;F5H100;F5H0S8;Q59G26;E9PCP0;F1T0G5;F1T0G4;P16520	Guanine nucleotide-binding protein G(I)/G(S)/G(T) subunit beta-2	GNB2	0	232.18	12765000000	14764000000	14088000000	14693000000	18532000000	19068000000	18909000000	19870000000
P11413;A8K8D9;Q2VF42;Q2Q9H2;Q2Q9B7;B4DYA7;E9PD92;Q0PHS1	Glucose-6-phosphate 1-dehydrogenase	G6PD	0	301.45	12755000000	13197000000	13001000000	12144000000	29029000000	28627000000	33578000000	34467000000
P25398	40S ribosomal protein S12	RPS12	0	108.15	12670000000	13217000000	11554000000	12897000000	13610000000	12394000000	14329000000	15938000000
P62942;Q5W0X3;Q0VDC6;A0A087WZM5;Q1JUQ5;Q1JUQ3;Q0VDC5;Q1JUQ4;A0A087WTS4;Q5VVH2;A0A087WV48	Peptidyl-prolyl cis-trans isomerase FKBP1A;Peptidyl-prolyl cis-trans isomerase	FKBP1A	0	65.018	12662000000	14873000000	15431000000	13331000000	37856000000	38405000000	65005000000	71046000000
P20700;E9PBF6;A0A0D9SFE5;Q6DC98;B4DZT3;A0A0D9SFY5	Lamin-B1	LMNB1	0	290.37	12618000000	12555000000	11770000000	11994000000	21221000000	21337000000	23630000000	24853000000
A0A0D9SFB3;A0A0D9SG12;B5BTY4;Q59GX6;A0A0D9SF53;O00571;B4DLU5;Q5S4N1;B4E3C4;A0A0J9YYH6;B4DLA0;A0A087WVZ1;A0A087WX09	ATP-dependent RNA helicase DDX3X	DDX3X	0	200.09	12611000000	12689000000	12275000000	11949000000	12611000000	12893000000	9248600000	9143200000
A0A024R3Q3;P84077;B4DJC8;B4DN70;B4DEB9	ADP-ribosylation factor 1	ARF1	0	130.83	12572000000	13661000000	13508000000	14814000000	12926000000	13237000000	17673000000	21684000000
P27816;A0A024R2V2;A0A024R2S1;Q05D06;H7C456	Microtubule-associated protein 4	MAP4	0	265.06	12570000000	12215000000	12557000000	13010000000	19555000000	19726000000	13534000000	13972000000
Q53Y51;P30046;B4DJQ7;A0A0F7RPW6;B5MC82;B4E259;A6NHG4;J3KQ18;H7C342	D-dopachrome decarboxylase;D-dopachrome decarboxylase-like protein	DDT;DDTL	0	82.566	12532000000	12395000000	12313000000	11645000000	8654800000	9109200000	10533000000	9818700000
A0A024R7A8;P15121;Q59EL5;E9PCX2;E9PEF9;O15289;A4D1P0;C9JRZ8	Aldose reductase	AKR1B1	0	187.95	12370000000	13613000000	12040000000	12664000000	19037000000	18181000000	20691000000	20577000000
Q6FHQ0;Q16576;A8K6A2;E9PC52;Q5JP01;Q5JP02;C9J7L0;Q5JNZ6	Histone-binding protein RBBP7	RBBP7	0	243.42	12351000000	11885000000	12160000000	11273000000	10976000000	10733000000	9011000000	7060100000
A0A024R652;P11586;F5H2F4;B7Z809;V9GYY3	C-1-tetrahydrofolate synthase, cytoplasmic;Methylenetetrahydrofolate dehydrogenase;Methenyltetrahydrofolate cyclohydrolase;Formyltetrahydrofolate synthetase;C-1-tetrahydrofolate synthase, cytoplasmic, N-terminally processed	MTHFD1	0	323.31	12327000000	12068000000	12239000000	12514000000	15680000000	15686000000	15696000000	15668000000
P61604;B8ZZL8;Q9UNM1;A0A024R3X7;B8ZZ54	10 kDa heat shock protein, mitochondrial	HSPE1;EPFP1	0	6.3792	12310000000	12550000000	11088000000	11356000000	5062100000	4999200000	4602900000	5040000000
Q92945;A0A087WTP3;B4DV73;M0R0I5;M0QYH3;M0QXW7;M0R3J3;M0R0C6;M0QYG1;M0R251;M0R263	Far upstream element-binding protein 2	KHSRP	0	217.35	12300000000	11393000000	12683000000	12507000000	12370000000	12291000000	10900000000	9673000000
Q6IBH6;P61254;J3QRI7;J3QQQ9;J3QQV1;J3QRC4;J3KTJ8;A0A024RBF6;J3KSS0	60S ribosomal protein L26	RPL26;KRBA2;hCG_26523	0	16.722	12258000000	13137000000	13910000000	14417000000	3896100000	3763600000	1235600000	1208500000
D3YTB1;A0A024R2G7;F8W727;P62910;D3YTI8;D3DNC2;A0A090N8E7	60S ribosomal protein L32	RPL32	0	14.725	12231000000	11104000000	13121000000	14584000000	8807400000	8878500000	6262400000	6039200000
B4E2Z3;F5GZS6;J3KPF3;P08195;A0A024R599;F5GZI0;F5H0E2;H0YFS2;F5H867;B4E3E4;H0YFX4;F5GZR9	4F2 cell-surface antigen heavy chain	SLC3A2	0	175.9	12164000000	12669000000	11823000000	12259000000	10250000000	10388000000	10291000000	9738800000
A0A0S2Z4H2;P23297;Q5T7Y5;Q5T7Y4;Q5T7Y6	Protein S100-A1;Protein S100	S100A1	0	152.84	12133000000	15938000000	15617000000	13461000000	0	0	0	0
Q59GM9	Phosphorylase		0	298.65	12046000000	13704000000	12657000000	12910000000	16495000000	16555000000	17229000000	17621000000
J9R021;Q14152;Q24JU4;Q7Z5T5;Q6P1R0;Q05BS0;Q3B770	Eukaryotic translation initiation factor 3 subunit A	eIF3a;EIF3A	0	202.72	11993000000	12087000000	12277000000	12338000000	13135000000	13097000000	11509000000	11046000000
B2R4C1;P62899;C9JU56;B7Z4E3;B7Z4C8;B8ZZK4;H7C2W9;Q76N53	60S ribosomal protein L31	RPL31	0	6.4891	11913000000	12492000000	9853500000	10872000000	6507600000	6814100000	5184100000	4561900000
B0ZBD0;Q8WVX7;P39019;A0A075B6E2;M0R2L9;M0QXK4;M0QYF7;M0R140	40S ribosomal protein S19	RPS19	0	19.307	11904000000	11246000000	12173000000	11371000000	8816200000	8224500000	11253000000	10915000000
P67809;Q6PKI6;H0Y449;Q7KZ24;C9J5V9;A0JLU4;Q2VIK8;B2RCC2;Q9Y2T7;Q15905;Q59HE1	Nuclease-sensitive element-binding protein 1	YBX1	0	262.93	11882000000	11974000000	11928000000	11774000000	11125000000	9976700000	9570700000	10026000000
Q96KP4;B4DV28;B4DPF1;A0A024R382;Q9NW02;J3QKT2;Q9H7K8;Q9NUV1;J3QRA8;J3KSV5;A0A087WYZ1;J3QKQ0;J3QRD0;J3QR27;J3QLU1;J3QQN6;J3QL02;J3QRH4;A0A087WVS2;J3KSS4;J3KRD5;J3KRJ8;J3QRP4	Cytosolic non-specific dipeptidase	CNDP2	0	323.31	11827000000	12845000000	12369000000	12113000000	5083700000	5642900000	5943900000	5807100000
O14980;B7ZB16;B4DR01;B3KWD0;C9JKM9;C9J673;C9IZS4;C9JQ02;C9JV99;F8WF71;C9IYM2;H7BZC5;C9JF49	Exportin-1	XPO1	0	323.31	11793000000	12989000000	14069000000	14484000000	10551000000	11045000000	10827000000	12222000000
A0A024RB85;Q9UQ80;A8K6Y1;Q6PIN5;F8VR77;F8W0A3;H0YIN7;F8VZ69	Proliferation-associated protein 2G4	PA2G4	0	136.95	11776000000	12326000000	12780000000	12429000000	13493000000	13086000000	16533000000	14740000000
P62249;M0R210;A0A087WZ27;M0R3H0;M0R1M5;Q6IPX4;M0QX76;B4DP32	40S ribosomal protein S16	RPS16	0	13.975	11769000000	11440000000	11052000000	10760000000	5969500000	6026200000	7784100000	7027800000
V9HW04;P62140;B4DJ75;B7ZB67;E7ETD8;B4E163;C9JP48;C9J9S3	Serine/threonine-protein phosphatase;Serine/threonine-protein phosphatase PP1-beta catalytic subunit	HEL-S-80p;PPP1CB	0	203.72	11757000000	11022000000	12217000000	11832000000	14537000000	15227000000	17133000000	17319000000
Q15056;Q75MU1;B4DMV6;Q75MU2;Q75MT8	Eukaryotic translation initiation factor 4H	EIF4H;WBSCR1	0	76.113	11701000000	12143000000	12727000000	12607000000	12714000000	12633000000	11795000000	12482000000
Q5VXV3;Q01105;B2REB7	Protein SET	SET	0	295.87	11699000000	13353000000	10099000000	10874000000	15412000000	14157000000	13531000000	14849000000
A0A140VJX1;P24752;H0YEL7;E9PRQ6;E9PKF3	Acetyl-CoA acetyltransferase, mitochondrial	ACAT1	0	137.66	11667000000	11668000000	10622000000	10615000000	5052700000	5208300000	5489600000	5645000000
P49773;D6REP8;D6RE99;D6RD60;D6RC06;A4D2H4	Histidine triad nucleotide-binding protein 1	HINT1	0	137.9	11629000000	10389000000	11995000000	11842000000	20808000000	21839000000	17151000000	17109000000
A0A140VKA6;P50502;Q0IJ56;B4E0U6;Q3KNR6;Q1XBU6;B7ZA40;H7C3I1;F6VDH7;Q8IZP2;Q8NFI4;Q1XBU7;D6W507;F8WAQ7	Hsc70-interacting protein;Putative protein FAM10A4;Putative protein FAM10A5	ST13;ST13P4;ST13P5	0	88.107	11568000000	14036000000	11311000000	12465000000	13689000000	11969000000	14094000000	14734000000
O00244;Q6IBA3;E5RIM7;E5RGN3	Copper transport protein ATOX1	ATOX1	0	100.94	11522000000	11672000000	12092000000	10995000000	3477700000	3653100000	5005700000	4106800000
P62263;E5RH77;H0YB22	40S ribosomal protein S14	RPS14	0	133.55	11436000000	12107000000	12932000000	14482000000	10365000000	9323600000	10978000000	11282000000
P16152;E9PQ63;A8MTM1	Carbonyl reductase [NADPH] 1	CBR1	0	91.175	11379000000	10854000000	11533000000	11735000000	12451000000	12194000000	13662000000	14056000000
Q6IBR0;P04843;Q53EP4;Q96HX3;B4DL99;B7Z4L4;B4DNJ5;F8WF32	Dolichyl-diphosphooligosaccharide--protein glycosyltransferase subunit 1	RPN1	0	184.25	11281000000	11040000000	11990000000	12897000000	7042700000	6563800000	7923100000	7829100000
P31930;B4DUL5;B4DZB9	Cytochrome b-c1 complex subunit 1, mitochondrial	UQCRC1	0	257.21	11251000000	11935000000	10971000000	10870000000	5797900000	6149400000	4681500000	4474200000
CON__P34955			0	105.97	11227000000	11406000000	12532000000	12725000000	12475000000	13947000000	13068000000	14968000000
A0A024RCA7;P05387;H0YDD8	60S acidic ribosomal protein P2	RPLP2	0	80.258	11182000000	10137000000	11060000000	10650000000	9853500000	10159000000	20754000000	16949000000
M0R0F0;A0A024R4Q8;P46782;Q53G25;M0R0R2;M0QZN2;Q59EK8	40S ribosomal protein S5;40S ribosomal protein S5, N-terminally processed	RPS5	0	123.76	11159000000	12078000000	10988000000	11760000000	9097600000	8692100000	9762500000	10315000000
Q53R19;O15144;A0A024R408;Q9BXV5;H7C3F9;C9JTV5;G5E9J0;G5E9S7	Actin-related protein 2/3 complex subunit 2	ARPC2	0	90.835	11127000000	11343000000	10646000000	10259000000	11418000000	13282000000	21871000000	19771000000
B4DGF1;B2RU10;B2RU06;Q4LE58;Q04637;B4DSI9;Q96I65;C9JF13;C9J6B6;H7C044;H7C0V6;C9JHW9;O95065;F8WCF2;C9JIH5;C9JWH7;C9J556;C9JWH9;REV__F5H7J8;C9JSU8;C9JWW9;REV__Q86XB5	Eukaryotic translation initiation factor 4 gamma 1	EIF4G1;EIF4G1 variant protein	0	292.83	11117000000	11596000000	12741000000	12753000000	9779600000	9562400000	8639700000	9741600000
A0A0S2Z3L0;P13804;A0A0S2Z3M4;H0YLU7;H0YK49;H0YNX6;H0YL12;H0YKF0;H0YL83;J3KN60;H0YM12	Electron transfer flavoprotein subunit alpha, mitochondrial	ETFA	0	123.46	11076000000	11133000000	11534000000	11095000000	7640800000	7186300000	5492200000	5655200000
F8W1A4;A0A140VK93;P54819;F8VY04;F8VZG5;B4DLK2;G3V213;F8VPP1	Adenylate kinase 2, mitochondrial;Adenylate kinase 2, mitochondrial;Adenylate kinase 2, mitochondrial, N-terminally processed	AK2	0	259.48	11044000000	11415000000	10939000000	10776000000	7866700000	7061900000	8562800000	9143500000
Q53GX7;P26639;Q5M7Z9;B3KTN2;B4DKZ9	Threonine--tRNA ligase, cytoplasmic	TARS	0	147.71	11042000000	11154000000	11191000000	11611000000	17675000000	18224000000	15807000000	15390000000
P30050;Q59FI9;D3DS95;Q76P68	60S ribosomal protein L12	RPL12;hCG_21173;cICK0721Q.2	0	89.856	11026000000	10846000000	12516000000	10181000000	9176600000	9513800000	11479000000	10668000000
Q8WUM4;Q4W4Y1;B7Z5C1;B4DHD2;C9IZF9;F8WEQ7;F8WBR8;F8WDK9	Programmed cell death 6-interacting protein	PDCD6IP;DRIP4	0	323.31	10959000000	10630000000	10502000000	10383000000	12249000000	12383000000	14612000000	14975000000
J3KQ32;Q9NTK5;Q53SQ6;B4DK14;Q53SW9;C9JCJ9;C9JTK6	Obg-like ATPase 1	OLA1;PTD004	0	70.237	10917000000	10013000000	10471000000	10003000000	12817000000	12996000000	12327000000	13393000000
X5DNM4;Q04760;V9HW62	Lactoylglutathione lyase	GLO1;HEL-S-74	0	30.129	10825000000	10201000000	10527000000	11039000000	7704000000	7632200000	11072000000	10843000000
A0A140VJK6;P49915;Q53F90;B4DUT7	GMP synthase [glutamine-hydrolyzing]	GMPS	0	307.07	10811000000	11489000000	11429000000	11493000000	9781400000	10036000000	10462000000	8969700000
E4W6B6;A0A024R1V4;P61353;B2R4D8;K7ELC7;K7EQQ9;K7ERY7;Q6LCU2	60S ribosomal protein L27	RPL27	0	15.056	10770000000	9478800000	9864100000	10012000000	6045400000	6137700000	5858900000	6159800000
O95373;B3KQG6;B3KNG9;E9PLB2;E9PLJ0	Importin-7	IPO7	0	323.31	10725000000	10677000000	9641900000	10379000000	7388300000	8347800000	9177800000	8885200000
P35580;E7ERA5;G1UI33;Q9UE82;Q9UMG3;Q15753;A5XEH4	Myosin-10	MYH10	0	323.31	10720000000	8233700000	8503900000	8576300000	109300000	200530000	38758000	1513800000
H0UID4;H0UID3;A8K916;A0A140VJE8;P63010;H0UID5;A8K0G3;Q68DI0;A0A087X253;B4DWG4;A0A087WU93;A0A087WZQ6;A0A087WYD1;B4E261;B4DIL5;Q96EL6;K7ERB2;K7EN71;K7EJX1;K7EJ01;A0A087WXS3;K7EKZ5	AP-2 complex subunit beta	AP2B1;DKFZp781K0743	0	193.78	10716000000	10874000000	10018000000	10645000000	16192000000	16894000000	16874000000	18937000000
P62906;Q1JQ76;A0A024RCW3	60S ribosomal protein L10a;Ribosomal protein	RPL10A	0	63.485	10679000000	9722900000	12251000000	12292000000	5431000000	5927400000	6337500000	5937400000
P50914;E7EPB3;A0PJ62;B7Z6S8;A8K7N0;Q6IPH7;A8K3Q9	60S ribosomal protein L14	RPL14	0	12.416	10648000000	10038000000	9975400000	9896100000	2369400000	2623800000	4996100000	4298700000
P52209;B4E2U0;B4DL86;B4DV68;A9Z1X1;K7EM49;K7EPF6;K7EMN2;K7ELN9	6-phosphogluconate dehydrogenase, decarboxylating	PGD	0	234.57	10573000000	10574000000	11494000000	12165000000	13654000000	14397000000	18755000000	17703000000
P53621	Coatomer subunit alpha;Xenin;Proxenin	COPA	0	280.83	10568000000	10657000000	11302000000	11617000000	10975000000	11357000000	11040000000	10872000000
A0A140VJW5;P14868;D3DP78;Q53T60;H7BZ35;Q53R85;C9J7S3;C9JLC1;H7C278;C9JQM9	Aspartate--tRNA ligase, cytoplasmic	DARS	0	136.72	10510000000	10484000000	11058000000	10546000000	9198800000	8708100000	11698000000	11731000000
B4DFL1;A0A024R713;P09622;E9PEX6;B4DMK9;F8WDM5;F2Z2E3	Dihydrolipoyl dehydrogenase;Dihydrolipoyl dehydrogenase, mitochondrial	DLD	0	122.57	10506000000	10703000000	10369000000	10556000000	5274400000	5099500000	3525300000	3440000000
F4ZW62;Q12905;B4DY09;Q53FG3;F4ZW63;A0A0A0MRL0;X6R6Z1	Interleukin enhancer-binding factor 2	ILF2	0	156.04	10478000000	9520300000	11135000000	11403000000	11519000000	12106000000	12702000000	14199000000
P47897;Q53HS0;A8K3A8;B4DNN3;A0A0U1RQT0;C9J165;B7Z840;A0A0U1RQE9;A0A0U1RQM8;A0A0U1RRI9;A0A0U1RQU2;A0A0U1RQL2;B4DTH6;A0A0U1RQJ6;I3QNU8;F2Z2V6;A0A0U1RQC3	Glutamine--tRNA ligase	QARS	0	323.31	10472000000	10411000000	10964000000	10861000000	8543900000	9220900000	9470600000	10361000000
Q15393;A8K6V3;B3KQH1;B3KM77;J3QL37;I3L4G7;J3QRB2;H3BMB0	Splicing factor 3B subunit 3	SF3B3	0	323.31	10460000000	10411000000	10004000000	10203000000	11659000000	11952000000	11336000000	11286000000
P41091;Q2VIR3;F8W810;H7BZU1	Eukaryotic translation initiation factor 2 subunit 3;Putative eukaryotic translation initiation factor 2 subunit 3-like protein	EIF2S3;EIF2S3L	0	132.1	10457000000	9791900000	9885400000	10509000000	11781000000	10713000000	8779800000	9573300000
B2R6L0;A5D907;A5D906;A6NNZ2;I0CMK4			0	56.321	10408000000	10096000000	10696000000	10845000000	5235800000	5383300000	8873100000	9607000000
Q16531;F5GY55;B7Z2A1;B4DSA8;B4DZP5;F5H2L3;F5GWI0;F5GZY8;F5GYG8;B7Z859;F5H198	DNA damage-binding protein 1	DDB1	0	142.14	10386000000	10035000000	8445900000	8465800000	7473100000	8071400000	9223800000	9779800000
P29966;Q6NVI1;Q05C82	Myristoylated alanine-rich C-kinase substrate	MARCKS	0	244.87	10378000000	9662500000	8039400000	8715500000	8130800000	7712500000	7717800000	6612500000
Q12771;B4DTC3;A0A024RDB4;H0YA96;B4E0W4;D6RF44;D6RBQ9		HNRPD;HNRNPD	0	46.733	10306000000	10868000000	10383000000	12159000000	11132000000	12821000000	15056000000	13701000000
O43390;B2R7W4;B4DMB1;Q0VGD6;B4DT28;B4DMD1;Q7Z334	Heterogeneous nuclear ribonucleoprotein R	HNRNPR;HNRPR	0	219.96	10306000000	11264000000	12095000000	12380000000	14051000000	14315000000	13727000000	14666000000
A0A024QZ30;P31040;D6RFM5;Q0QF12;B4DYN5;B3KT34;A0A087X1I3;B3KYA5;H0Y8X1;B4DNB2;B7Z668;B7Z9R0;B7Z5M3;B7Z6J5	Succinate dehydrogenase [ubiquinone] flavoprotein subunit, mitochondrial	SDHA	0	211.59	10289000000	9953100000	9497900000	9003900000	7586600000	7470700000	7763800000	7829200000
A0A140VK65;P21281;Q59HF3;B4DFM5;H0YC04;B4DQI9;Q71UA2;B4DWH7;C9JL73;P15313;E5RGH6;H0YAT8;C9JZ02;C9J5E3;C9JNS9;H0YC45	V-type proton ATPase subunit B, brain isoform	ATP6V1B2	0	147.92	10213000000	10344000000	10651000000	10709000000	5811500000	6371600000	6328200000	6974500000
A0A024QZN4;V9HWK2;P18206;B3KXA2;B4E3Q9;Q5JQ13;B4DKC9;B4DTM7;A0A096LPE1	Vinculin	VCL;HEL114	0	323.31	10140000000	9577300000	10461000000	10939000000	75821000000	72242000000	66407000000	66825000000
P62277;J3KMX5;E9PS50	40S ribosomal protein S13	RPS13	0	22.38	10131000000	9692700000	10223000000	11084000000	7407500000	7798200000	6561200000	6805700000
Q7Z612;A0A024R608;P05386;Q6ICQ4;Q6FG99	60S acidic ribosomal protein P1	RPLP1	0	231.34	10001000000	15519000000	12046000000	13154000000	20386000000	19970000000	16661000000	17314000000
Q8NC51;D3DQ70	Plasminogen activator inhibitor 1 RNA-binding protein	SERBP1	0	323.31	10001000000	9931400000	11742000000	10649000000	7129900000	6048500000	4546600000	4369200000
P49321;Q53H03;B4DS57;Q5T626;Q6PJY7;Q5T624;O95138;E9PI86;E9PRH9;Q9P1N1;H0YF33;E9PPR5;H0YDS9;E9PPQ8;E9PNB5;E9PQG5;E9PAU3;E9PKR5;E9PJQ2	Nuclear autoantigenic sperm protein	NASP	0	323.31	9974400000	9457000000	10404000000	9973700000	11227000000	11841000000	10283000000	11928000000
E7DVW5;Q01469;I6L8B7;A8MUU1	Fatty acid-binding protein, epidermal	FABP5	0	99.781	9905500000	10423000000	10210000000	10256000000	2731400000	2828600000	2868200000	2403800000
P06737;B2R825;E9PK47;Q6P1L4	Glycogen phosphorylase, liver form;Phosphorylase	PYGL	0	211.77	9904700000	9645100000	10559000000	10431000000	2559100000	2671800000	2515300000	2564700000
Q9NR45;V9HW39;Q5TBR1;Q5TBR0;Q9P0B2	Sialic acid synthase	NANS;HEL-S-100	0	257.95	9899800000	11574000000	10838000000	11071000000	8342700000	8321500000	6198100000	6886300000
P08708;H0YN88;A0A075B716;H0YN73;A4D1Q6;H3BNC9	40S ribosomal protein S17	RPS17	0	109.59	9888600000	10741000000	12702000000	11735000000	8693600000	8337200000	6294500000	6587100000
Q53Z07;P32969;H0Y9V9;D6RAN4;E7ESE0;B4E1M5;B4DLV8;H0Y9R4;Q2NKY6	60S ribosomal protein L9	RPL9	0	122.06	9887400000	10810000000	11525000000	12667000000	7461700000	8050200000	11943000000	9417400000
A0A024RAE4;B4E1U9;P60953;A0A024R9T1;B7ZAY4;B4DMH5;Q5JYX0;Q9UJM1;Q9UJM0;F8WET9;B1AH79;G3V4H1;G3V476;V9HWD0;P17081	Cell division control protein 42 homolog	CDC42;hCG_39634	0	35.026	9861300000	7893500000	8333100000	8431400000	7823900000	6804000000	4344000000	4024200000
O43776;B4DN60;B4DGT6;K7EIU7;B4DF91;K7EQ35;K7EPK2;K7EJ19;K7EMQ6	Asparagine--tRNA ligase, cytoplasmic	NARS	0	175.07	9790100000	10986000000	9309400000	9339700000	4240800000	4825400000	5145200000	5523100000
Q9BR63;Q9NSD9;A8K666;B7ZB32	Phenylalanine--tRNA ligase beta subunit	FARSB	0	83.2	9758900000	9713200000	9444700000	9595800000	6914000000	7005000000	6399200000	6875700000
Q53HG7;Q14247;A0A024R5M3;Q76MU0;B3KRK4;B4E358;H0YCD9;H0YEV2;A0A0B6XJY7	Src substrate cortactin	CTTN;EMS1	0	196.73	9756200000	9202400000	9873200000	10104000000	9405800000	9544800000	6919000000	7147100000
Q6NVY0;A0A024R904;Q9HB71;B4DFD3;B2ZWH1	Calcyclin-binding protein	CACYBP	0	168.47	9697800000	10499000000	10048000000	9860500000	6377000000	6554800000	5415800000	6033800000
B2R7T8;B1AK87;B1AK88;B4DWA6;P47756;B1AK85;Q7L4N0	F-actin-capping protein subunit beta	CAPZB	0	136.35	9645500000	9592000000	9586100000	10226000000	10910000000	10245000000	14653000000	16267000000
Q5U0Q1;Q13283;Q53HH4;Q32P45;Q6FI03;Q6ZP53;B7Z8K4;E5RIZ6;E5RH42;E5RJU8;E5RIF8;E5RI46;E5RH00	Ras GTPase-activating protein-binding protein 1	DKFZp686L1159;G3BP1;G3BP	0	138.65	9637300000	10355000000	10625000000	10187000000	10188000000	10247000000	8701700000	9328300000
Q9Y266;Q9H2R7;A0A0A0MSU9;A0A0A0MSS4	Nuclear migration protein nudC	NUDC;NPD011	0	205.05	9632600000	9804400000	9054800000	9936300000	9187400000	8918900000	9036600000	8352200000
A0A024R3W7;P24534;C9JZW3;F2Z2G2;F8WF65	Elongation factor 1-beta	EEF1B2	0	323.31	9629100000	9206200000	10218000000	9955900000	9777000000	9902300000	12071000000	13821000000
Q6FHF5;P12004;Q6FI35;B4DUA2;Q7Z6A2;Q7Z6A3;Q7Z6A1	Proliferating cell nuclear antigen	PCNA	0	173.1	9628700000	9333800000	10190000000	10477000000	12303000000	13499000000	21431000000	20187000000
Q86UY0;Q6EHZ3;Q658S9;Q8NBS9;A0A024QZV0	Thioredoxin domain-containing protein 5	TXNDC5;STRF8;DKFZp666I134;hCG_1811539	0	140.81	9566700000	9192300000	8942100000	8076700000	8529400000	7830600000	9185400000	7554300000
B5BUB5;P05455;E7ERC4;Q14730;E9PGX9;E9PFL9;Q9UMH6;Q9UMH5;Q9UMH7;Q2F832	Lupus La protein	SSB	0	61.277	9527300000	8593500000	8944200000	9842900000	6812200000	6828900000	7662400000	6905900000
Q9Y265;B5BUB1;E7ETR0;B3KRS7;H7C4G5;J3QLR1;H7C4I3	RuvB-like 1	RUVBL1	0	287.71	9469200000	8516700000	9289400000	9182800000	7643800000	7878800000	7975400000	9097700000
P07108;B8ZWD1;A0A024RAF2;A0A0A0MTI5;B8ZWD9;B8ZWD8	Acyl-CoA-binding protein	DBI	0	61.287	9465300000	11128000000	10545000000	11419000000	11525000000	12541000000	12033000000	12135000000
A0A024R1T5;P09543;B4DI06;B4DFN6;K7ERC4;C9K0L8;K7ERZ0;K7EN66	2,3-cyclic-nucleotide 3-phosphodiesterase	CNP	0	314.09	9430300000	9283700000	8677100000	8959000000	4829000000	5608700000	4210100000	4889100000
Q69YG1;P58546;C9JL85	Myotrophin	DKFZp761E1322;MTPN	0	96.212	9366300000	11117000000	10629000000	12325000000	9202800000	8572100000	14045000000	16253000000
P17643;Q6LES1;B4DNE6;E7EQI3;C9JZ52	5,6-dihydroxyindole-2-carboxylic acid oxidase	TYRP1	0	128.16	9366100000	10115000000	8728700000	8551200000	0	0	0	0
Q96QK1;Q53FR4;Q5HYM2;I3L4S0;I3L4P4	Vacuolar protein sorting-associated protein 35	VPS35;DKFZp686O2462	0	295.53	9341500000	8862000000	9020900000	8873600000	10680000000	10842000000	12530000000	13097000000
K7EKE6;B3KU28;B3KXS5;P36776;B4DPX0;E5KMI6;K7EJE8;Q2VPA0;A4VCH6;K7ER27;K7ERR6;K7EQF8;K7ER56	Lon protease homolog, mitochondrial;Lon protease homolog	LONP1	0	240.99	9321300000	9594300000	9551400000	9730500000	3430000000	3268900000	3041100000	3497500000
A0A024RB77;G3V5T9;P24941;A0A024RB10;E7ESI2;B4DDL9;G3V317;K7EJ83	Cyclin-dependent kinase 2	CDK2	0	94.886	9269200000	7859100000	9089600000	8885500000	224460000	251080000	85037000	203740000
B4DJB4;P50213;Q53GF8;H0YL72;B4DSY4;B7Z9J8;H0YLI6;H0YMU3;H0YKD0;H0YNF5;H0YM64;H0YM46	Isocitrate dehydrogenase [NAD] subunit alpha, mitochondrial	IDH3A	0	186.7	9257000000	10350000000	8674500000	9238400000	2649100000	2796100000	3281100000	3284400000
C9JFR7;G4XXL9;P99999;Q6LER6	Cytochrome c	CYCS	0	15.141	9203500000	9280800000	8473900000	9815300000	9414700000	9589900000	9865500000	9884900000
Q9Y678;Q8WUI6;B3KW21;H0Y8X7;D6RG17;H0Y8G2	Coatomer subunit gamma-1	COPG1;COPG	0	297.24	9183300000	8877100000	9266900000	9065700000	9740300000	9685400000	10193000000	11468000000
B4DV79;A4D210;A0A024R821;P55884;B4DXN6;Q96G38;Q86UM1;C9JZG1;Q59FS8;C9JQN7	Eukaryotic translation initiation factor 3 subunit B	EIF3B;EIF3S9	0	148.67	9176100000	9615100000	8421000000	9029700000	9132200000	9902200000	11486000000	12336000000
Q6NZ52;P46776;E9PJD9;Q9BQQ5;E9PLL6;E9PLX7	60S ribosomal protein L27a	RPL27A;L27a	0	12.224	9148200000	8361400000	8574400000	8639100000	5728500000	5555400000	6625200000	7040800000
Q9Y3I0;B4DNA0;B4DNG5;B4DXF1	tRNA-splicing ligase RtcB homolog	RTCB	0	175.68	9133500000	9970100000	8915600000	8941800000	11780000000	12008000000	11396000000	11702000000
A0A140VJJ2;P10768;X6RA14;H7BZT7;U3KQT1	S-formylglutathione hydrolase	ESD	0	132.23	9088400000	9267300000	8803700000	9555900000	7659500000	7909700000	8111200000	7841900000
A0A024R1K8;Q15459;B4E091;H7C1L2;F8WB66;F8WC79	Splicing factor 3A subunit 1	SF3A1	0	146.89	9074000000	8925100000	8788400000	8796100000	9844100000	10033000000	8600100000	8178100000
P12268;H0Y4R1;B7Z1G4;Q6QE17;E7ETK5;Q6RUP9;Q6RUP8	Inosine-5-monophosphate dehydrogenase 2	IMPDH2	0	261.37	9055200000	9312500000	8464700000	8606300000	8845100000	9259200000	8689100000	7774200000
V9HWJ5;Q15274;C9JCJ5;H3BP73;B4DDH4	Nicotinate-nucleotide pyrophosphorylase [carboxylating]	HEL-S-90n;QPRT	0	108.39	9011800000	8605500000	9157900000	8363900000	3218400000	3181600000	2923300000	4454000000
P25789;H0YL69;B2RDG0;H0YMZ1;H0YN18;H0YMA1;H0YKT8;H0YMI6;H0YLC2;H0YKS0;H0YMV3;H0YLS6	Proteasome subunit alpha type-4;Proteasome subunit alpha type;Proteasome subunit beta type	PSMA4	0	124.41	8968500000	8424000000	9056500000	8463200000	9207400000	9335600000	13707000000	14360000000
A0A024QZT0;P45880;A0A0A0MR02;A0A024QZN9;B4DKM5;Q5JSD2;Q5JSD1;A2A3S1	Voltage-dependent anion-selective channel protein 2	VDAC2	0	246.91	8937500000	8618000000	8245300000	8201900000	6368600000	7383200000	7395900000	7301200000
P61160;B4DHK9;A0A1B0GWD0;A0A1B0GWH0	Actin-related protein 2	ACTR2	0	181.75	8893100000	10231000000	9903400000	10933000000	12106000000	12268000000	10238000000	12484000000
V9HWH9;P31949;B2R5H0	Protein S100;Protein S100-A11;Protein S100-A11, N-terminally processed	HEL-S-43;S100A11	0	121.52	8875700000	7650000000	9333200000	8329600000	15309000000	17473000000	28593000000	29749000000
Q5TEC6	Histone H3	HIST2H3PS2	0	0.73382	8870000000	8175100000	6997200000	7717500000	1767000000	1925200000	2216600000	1840900000
Q15075;A8K7J3;Q05D76	Early endosome antigen 1	EEA1	0	323.31	8868000000	8269300000	8012500000	7619800000	8018400000	8414400000	6600600000	6874000000
Q13435;E9PPJ0;Q7Z3K9;E9PJ04;H0YCG1;E9PJT3;H0YEX5;E9PIL8	Splicing factor 3B subunit 2	SF3B2;DKFZp781L0540	0	244.69	8855600000	9414800000	9333100000	9287100000	9677200000	9390600000	8097400000	8066000000
Q9Y230;B3KNL2;M0R0Y3;B4DW30;X6R2L4;M0QXI6;M0R0Z0;M0QXZ7	RuvB-like 2	RUVBL2	0	84.938	8848300000	8236700000	8668800000	8601100000	7469100000	7164300000	9586000000	9784200000
O00154;B4DUX0;K7EKP8;Q6ZUV0	Cytosolic acyl coenzyme A thioester hydrolase	ACOT7	0	105.49	8843500000	8892700000	8358300000	8730600000	10298000000	10740000000	14126000000	14462000000
A0A0S2Z4R1;P54577;A0A0C4DGZ5;A0A0S2Z4P3	Tyrosine--tRNA ligase, cytoplasmic;Tyrosine--tRNA ligase, cytoplasmic, N-terminally processed	YARS	0	127.87	8833100000	8965000000	9145900000	8998200000	7057500000	7043300000	7416900000	6802200000
A0A024R7T3;P52597;B4DKS8;A0A1B0GW42	Heterogeneous nuclear ribonucleoprotein F;Heterogeneous nuclear ribonucleoprotein F, N-terminally processed	HNRPF;HNRNPF	0	257.13	8818600000	9696700000	8006400000	8281700000	10310000000	9821600000	13139000000	12654000000
P39687;H0YN26;Q6PKH8;Q08AJ6;Q3KPI8;Q1AHP8;H7BZ09;O43423;O95626	Acidic leucine-rich nuclear phosphoprotein 32 family member A	ANP32A	0	166.62	8812100000	10199000000	9806200000	9521100000	7577400000	7359400000	9946700000	9260400000
V9HW89;Q00796;H0YLA4;B4DKI2;H0YKB3	Sorbitol dehydrogenase	HEL-S-95n;SORD	0	247.05	8779200000	8461200000	8420600000	8125500000	1829300000	1953200000	2341600000	1926000000
Q9ULZ3;B2RAZ4;H3BP42	Apoptosis-associated speck-like protein containing a CARD	PYCARD	0	91.144	8774800000	8696000000	8397500000	8437700000	4592100000	4911800000	5358700000	5801500000
Q59G75;P41252;A0A0A0MSX9;Q7Z3U5;J3KR24;Q7Z355;Q6P0M4;B4DVX2;Q7L4K8;Q5TCD1;Q9P1N9;Q5TCC6;Q5TCC9	Isoleucine--tRNA ligase, cytoplasmic	IARS;DKFZp686L0869;DKFZp686L17145	0	323.31	8765500000	9267600000	8597100000	8854800000	9254100000	9513200000	10904000000	11362000000
A0A024RAV2;P46063;F8WD97;F8WA66;F5H2L2;F5H4P4;F5H3W0;F5GYB7	ATP-dependent DNA helicase Q1	RECQL	0	323.31	8745200000	8715800000	9399400000	9336500000	11374000000	11412000000	10058000000	10516000000
A0A024R8W0;P38919;I3L3H2	Eukaryotic initiation factor 4A-III;Eukaryotic initiation factor 4A-III, N-terminally processed	DDX48;EIF4A3	0	276.32	8717400000	9433700000	9784300000	9330800000	7073700000	7450700000	8815800000	8761700000
P54136;B4DXW6;E5RJM9;E5RH09	Arginine--tRNA ligase, cytoplasmic	RARS	0	172.27	8695500000	8453700000	8380100000	8815000000	10780000000	11430000000	9244500000	9296000000
H7BY58;A0A0A0MRJ6;P22061;F6S8N6;B7Z972;C9J0F2;F8WDT3;F8WAV5;F8WAX2;H7C4X2	Protein-L-isoaspartate O-methyltransferase;Protein-L-isoaspartate(D-aspartate) O-methyltransferase	PCMT1	0	125.71	8687500000	8509500000	7939100000	8246300000	4798200000	4784800000	4380300000	4852200000
A0A1C7CYX9;Q59GB4;Q8NAN9;A9CQZ4			0	323.31	8663200000	9784000000	8874800000	9300200000	31832000000	32994000000	48379000000	51369000000
H3BLZ8;Q59F66;Q92841;B4DZQ7;Q9UQL5;A0A0U1RQJ0	Probable ATP-dependent RNA helicase DDX17	DDX17	0	139.05	8644500000	9043900000	9296400000	9197300000	9449700000	10006000000	10423000000	10815000000
A0A024R497;O95573;B2RBE0;B3KN05;B3KMA6;Q6PIM8;F5H062;C9JC11;F5GWH2	Long-chain-fatty-acid--CoA ligase 3	ACSL3	0	102.27	8627700000	9305100000	10036000000	10717000000	2518900000	2526300000	2027800000	1905500000
Q99460;A0A087WW66;B2R6D0;Q05CW6;Q05BX4;C9J9M4;H7C378;H7BZR6;F8WCE3	26S proteasome non-ATPase regulatory subunit 1	PSMD1	0	323.31	8577000000	8539100000	8567000000	8833900000	9048800000	9613700000	10345000000	10291000000
E5RIW3;Q6FGD7;E5RJD8;O75347;E5RHG6;E5RIX8	Tubulin-specific chaperone A	TBCA	0	15.423	8563300000	9021100000	9178100000	9440300000	9294900000	8227400000	5588700000	6391900000
F8VPD4;P27708;Q53SY7;H7C2E4;G1UI39;H7C3Z5;H7BZB3;Q53SZ4	CAD protein;Glutamine-dependent carbamoyl-phosphate synthase;Aspartate carbamoyltransferase;Dihydroorotase	CAD	0	313.99	8547100000	8894300000	8313000000	8209000000	4893900000	4486100000	4732600000	4983700000
A4D275;O15143;C9J4Z7;F8VXW2;C9JEY1;C9JQM8;C9JFG9;C9J6C8;C9JBJ7;C9K057;C9JTT6;C9JM51;F8WEB3	Actin-related protein 2/3 complex subunit 1B	ARPC1B	0	250.72	8513900000	7776800000	7964900000	8532800000	9131500000	9395500000	8583000000	9352700000
P25786;V9HW55;F5GX11;B4E0X6;B4DEV8;F5H112	Proteasome subunit alpha type-1	PSMA1;HEL-S-275	0	212.9	8428800000	9175100000	9930100000	9326200000	9237100000	9289100000	11275000000	11074000000
A3RJH1;Q92499;F1T0B3;A0A087X2G1;B4DP70	ATP-dependent RNA helicase DDX1	DDX1	0	312.68	8415200000	7679200000	7917300000	7692700000	11116000000	11614000000	13607000000	13377000000
P14324;A0A087WVN4;A0A087X090;Q14329;B3KMW3;A0A087X1D8;A0A087WTP2	Farnesyl pyrophosphate synthase	FDPS	0	113.65	8298600000	8223900000	8693000000	8000300000	5633500000	5786700000	5455300000	6829000000
A0A024RB14;P62854;Q5JNZ5;Q76N57;Q76N56	40S ribosomal protein S26;Putative 40S ribosomal protein S26-like 1	RPS26;RPS26P11	0	14.634	8284600000	6331300000	7727800000	7077300000	4754600000	4984700000	3692700000	3576300000
Q15691;B4DM33;A2VCR0	Microtubule-associated protein RP/EB family member 1	MAPRE1	0	135.69	8272000000	8358900000	7800100000	7817500000	11410000000	11462000000	14811000000	15313000000
Q53GL5;P48735;Q13584;B4DSZ6;H0YL11	Isocitrate dehydrogenase [NADP], mitochondrial;Isocitrate dehydrogenase [NADP]	IDH2	0	136.35	8252300000	7781900000	7601900000	7765400000	2282200000	2569800000	3147300000	2993100000
Q01813;Q8WTZ9;O14943;B1APP8;Q49A78;B1APP6;Q5VSR5;H0Y757;V9GYV7;V9GY25;H0Y3Y3	ATP-dependent 6-phosphofructokinase, platelet type	PFKP;PFK-P	0	323.31	8248700000	8301200000	8618200000	8620000000	28019000000	28344000000	26789000000	26520000000
V9HWI1;P30043;M0R192;M0QZL1	Flavin reductase (NADPH)	HEL-S-10;BLVRB	0	152.36	8154200000	8666500000	8320000000	8038900000	8398700000	8265000000	8790400000	7954300000
A0A024RBX6;O00625	Pirin	PIR	0	88.543	8151400000	8902400000	12930000000	8828900000	324590000	247860000	105130000	91997000
Q9Y3U8;J3QSB5;J3KTD3	60S ribosomal protein L36	RPL36	0	23.535	8148200000	8050400000	8563200000	8594500000	5376100000	5246000000	4698600000	5307400000
O95831;E9PMA0;A0A140VK04;Q5RZA0;Q5RZ99	Apoptosis-inducing factor 1, mitochondrial	AIFM1	0	111.15	8137900000	7517600000	7326700000	7747800000	4892200000	4861100000	3891000000	4388100000
V9HWA6;P60981;F6RFD5;B7Z9M9	Destrin	HEL32;DSTN	0	100.79	8130000000	7317300000	8140400000	8918600000	16873000000	16346000000	31009000000	30968000000
O75533;Q7Z497;A0JLT9;Q32Q20;A0PJH5;H7C341;Q9NTB4;B4DGZ4;A8K355;F8WC19	Splicing factor 3B subunit 1	SF3B1	0	323.31	8118700000	8755600000	10474000000	10295000000	9691700000	9731000000	10176000000	11225000000
Q07666;B4DDX2;B2R7B5;B4E043;Q5VWX1;B3KTS3	KH domain-containing, RNA-binding, signal transduction-associated protein 1	KHDRBS1	0	144.91	8100700000	8265600000	8305900000	9263500000	12143000000	10351000000	5845100000	5849000000
Q92621;B4DE72;Q6P486;Q4VBX7;Q6DKH1;U3KPX2;U3KQ47;U3KQ97	Nuclear pore complex protein Nup205	NUP205	0	148.2	8086800000	12351000000	7798200000	18257000000	4958200000	5047000000	556700000	499240000
B3KX19;Q15029;Q6IBM8;Q8IXJ3;A8KAP3;B4DZB1;B3KWY2;K7EP67;K7EJ74;K7EIT3	116 kDa U5 small nuclear ribonucleoprotein component	EFTUD2;U5-116KD;SNRP116	0	323.31	8079000000	8751500000	8086700000	7986900000	8404400000	8466100000	8983900000	9362700000
Q5U0I6;P62820;B7Z8M7;E7END7;Q96RD8;H0YLJ8;H0YL94;G5ELZ6;G5ELZ5;G5EMR8;P59190	Ras-related protein Rab-1A	RAB1A	0	103.11	8053300000	9371100000	8569100000	8476500000	5562600000	6095100000	4395700000	4207000000
P60866;E5RJX2;G3XAN0;E5RIP1	40S ribosomal protein S20	RPS20	0	12.365	7978500000	6429600000	8203500000	8456900000	6118500000	6357400000	5798500000	6706000000
O76021;J3QSV6;A0PJ61;Q32Q62;A0PJ87;I3L3U9;I3L3C4;I3L234;I3L1A3	Ribosomal L1 domain-containing protein 1	RSL1D1	0	40.479	7934600000	7589900000	7711800000	7656300000	1830600000	1791700000	2389700000	2810500000
H7C2I1;Q99873;E9PKG1;Q5U8W9;B4DJ87;E9PIX6;E9PQ98;H0YDE4;E9PNR9;Q9NR22;Q59GT2	Protein arginine N-methyltransferase 1	PRMT1;HRMT1L2	0	62.702	7918100000	7741900000	7229200000	7074400000	6518800000	6179500000	9248500000	8571800000
Q05DH1;A0A0K0K1K4;O14818;H0UI83;H0Y586;B0YJ74;Q8TAA3;A0A087WYS6;F5GY34;Q4G1B8	Proteasome subunit alpha type;Proteasome subunit alpha type-7	PSMA7;hCG_41772	0	42.489	7908500000	7710300000	7770000000	7420100000	7256900000	7514500000	9192600000	9810600000
B2R4R9;P62857	40S ribosomal protein S28	RPS28	0	54.84	7906100000	7060600000	7649700000	6985900000	5645900000	5793600000	4005400000	4441000000
A0A087WXM6;J3QQT2;J3KRX5;A0A024R261;A0A0A6YYL6;P18621;J3QLC8;J3KRB3;A0A087WWH0;J3QS96;A0A0A0MRF8;A0A087WY81;J3KSJ0;A4D1R6;A4D1R5	60S ribosomal protein L17	RPL17;hCG_24487	0	52.258	7877800000	8023300000	9304900000	10247000000	5114400000	4574900000	4732400000	5547400000
J3KTL2;Q07955;Q59FA2;A8K1L8;J3KSR8;B7Z570;J3QQV5;J3KSW7	Serine/arginine-rich splicing factor 1	SRSF1	0	55.901	7875700000	7803000000	7070800000	6962900000	8629500000	8470500000	8244000000	8199000000
A0A024R0R4;Q9UBE0;M0QZS6;B3KNJ4;M0QX65;B4DY66;M0R054;M0QYM8;M0R286;M0QYP2;M0R375	SUMO-activating enzyme subunit 1;SUMO-activating enzyme subunit 1, N-terminally processed	SAE1	0	152.03	7856900000	8020900000	8059500000	7920600000	6221600000	6752100000	7539900000	7630700000
Q03252;A0A0A7M1X5	Lamin-B2	LMNB2	0	127.59	7844700000	7736300000	7635400000	7171600000	13796000000	14245000000	12133000000	12804000000
Q6P2Q9;B4DK16;I3L0J9;Q6JH03;Q6JH02;Q53GM6;I3L3Z8;I3L1T8	Pre-mRNA-processing-splicing factor 8	PRPF8	0	323.31	7819200000	8038800000	9682500000	9561700000	8381200000	8694900000	7599700000	8109700000
P04844;B2RE46;B4DJL0;Q5JYR7;Q5JYR4;H0Y5M1;F2Z3K5;Q5JYR3	Dolichyl-diphosphooligosaccharide--protein glycosyltransferase subunit 2	RPN2	0	323.31	7749600000	7925300000	7542500000	8188300000	4710900000	4972700000	4060700000	3937100000
A8K8U1;Q86VP6;A0A0C4DGH5;B3KMG3;H0YH27;B3KM30;O75155;F5H6I6;F8WBB8	Cullin-associated NEDD8-dissociated protein 1	CAND1	0	286.26	7721700000	9030500000	8094600000	8437800000	14666000000	15271000000	15679000000	17976000000
P35606;B4E2C9;H0YAC7;D6R997;H0Y938;D6RBT6;D6RBZ7;D6RCL6;D6RBG7	Coatomer subunit beta	COPB2	0	274.35	7706500000	7430700000	7324300000	7402800000	7815000000	8255700000	7806300000	8816100000
B2RCM2;Q9P2J5;B4DER1;B4E266;Q9H8E3;Q9HAM7;Q9NPU8;B3KXA9;Q9NVC0;Q6NVI4;Q0VGM8;Q9P0T1;A0A087WXY1;Q9NVP8	Leucine--tRNA ligase, cytoplasmic	LARS	0	243.69	7705600000	8206600000	9103500000	8798100000	8270800000	8550800000	8084900000	7960900000
A0A024RAM0;Q92973;S4R398;B4DSC0;E7EW37;K7ESG1;K7ELC3	Transportin-1	TNPO1	0	272.07	7664400000	8084400000	8392600000	8588000000	7129700000	7356900000	10628000000	10745000000
Q53HR1	Elongation factor 1-alpha		0	17.889	7642800000	7290400000	8335200000	8385200000	6321600000	6233800000	2776300000	2720900000
A0A024RDH8;P49207;Q5MK14	60S ribosomal protein L34	RPL34	0	1.7714	7632800000	6748300000	7049100000	7105000000	2949200000	2956800000	1541500000	1383500000
Q5U0A0;A0A109NGN6;P28066	Proteasome subunit alpha type;Proteasome subunit alpha type-5	PSMA5	0	141.13	7620000000	7712100000	8001700000	7544900000	7529500000	7009300000	8998700000	8450600000
Q96DV6;A2A3R6;P62753;A2A3R5;A2A3R7;Q9BZU1;D3DRJ5	40S ribosomal protein S6	RPS6	0	26.096	7620000000	8638900000	8889100000	9435100000	3834900000	3854800000	2874900000	2422600000
A8K2M0;P43686	26S protease regulatory subunit 6B	PSMC4	0	211.45	7597800000	7243600000	7001700000	7508900000	8037800000	7621700000	7730300000	8346300000
P38117;M0QY67	Electron transfer flavoprotein subunit beta	ETFB	0	86.307	7595900000	7470900000	6439200000	6450100000	4257900000	4113600000	3958600000	4099100000
Q53XC0;P05198;G3V4T5;H0YJS4;B4DM12	Eukaryotic translation initiation factor 2 subunit 1	EIF2S1	0	98.535	7585800000	7232400000	6918700000	6672500000	8686900000	9149100000	9449000000	9580400000
F8VZX2;H3BRU6;B4DRD7;F8W0G4;F8VXH9;F8W1G6;H3BND9;F8VTZ0;H3BSP4		PCBP2	0	61.239	7584700000	8862700000	7978100000	8551500000	9264000000	9768800000	8227300000	8825700000
P68366;C9JEV8;C9JQ00;C9JJQ8;C9JDL2	Tubulin alpha-4A chain	TUBA4A	0	12.641	7557500000	6392900000	7733000000	7714000000	8045200000	8531200000	13720000000	14750000000
A0A140VJZ1;P45974;F5H571	Ubiquitin carboxyl-terminal hydrolase 5	USP5	0	323.31	7545600000	7810200000	7678800000	7327700000	13658000000	14684000000	15993000000	14788000000
P38159;B4E352;H3BT71;H0Y6E7;B3KRG5;H3BUY5;H3BR27;A8K8A6;O75526;H3BNC1;Q8N7X1	RNA-binding motif protein, X chromosome;RNA-binding motif protein, X chromosome, N-terminally processed	RBMX	0	104.77	7537500000	7912500000	7990600000	7737600000	6229200000	6272400000	3127300000	3408000000
P12270;Q58F23;Q504U6;A0PJC9;Q9UE33;Q5SWX9	Nucleoprotein TPR	TPR	0	323.31	7533600000	7298100000	6756600000	6682600000	6077300000	5957200000	5700000000	5956700000
P37840;Q4W5L2;H6UYS5;E7EPV7;H6UYS0;D6RA31;F6L6N6;H6UYS7	Alpha-synuclein	SNCA;NACP	0	9.9501	7532300000	5947900000	4975800000	6505100000	268880000	205730000	0	77484000
A0A024R326;Q6IPI1;P47914;F8WF43;C9IYI4	60S ribosomal protein L29	RPL29	0	1.7449	7511200000	7578900000	7236300000	6766600000	4030400000	3679900000	1177900000	1437500000
P62841;K7ELC2;K7EM56;A0A0B4J2B4;S4R417;K7EQJ5;K7EJ78;S4R456	40S ribosomal protein S15	RPS15	0	126.91	7503900000	7517500000	8611300000	7798300000	9719200000	9354600000	12383000000	17382000000
B5BU83;P16949;Q96CE4;A0A140VJW2;A2A2D0;B7Z4K3	Stathmin	STMN1	0	12.341	7502000000	6632900000	5291000000	5950700000	6445700000	6678500000	4341500000	4443100000
A8K517;P62266;D6RD47;D6RDJ2;D6RIX0;D6R9I7	40S ribosomal protein S23	RPS23	0	59.066	7493900000	8117700000	7295800000	7172600000	3539800000	3105100000	5679000000	1956800000
Q9BS26	Endoplasmic reticulum resident protein 44	ERP44	0	161.29	7473800000	7217300000	6874500000	7528700000	10899000000	10994000000	11011000000	11432000000
P56537;B7ZBH1;A0A0U1RQV5;F8WD20;B4DJH0;A0A0B4J1Y7;F8WDS6	Eukaryotic translation initiation factor 6	EIF6	0	150.44	7467400000	6588900000	6015100000	6194000000	8888800000	9026400000	12579000000	11108000000
P46783;F6U211;Q59GE4;Q14489;Q9NQ39	40S ribosomal protein S10	RPS10	0	35.89	7432600000	6869500000	8287800000	6978000000	5856200000	6471000000	5736400000	5639000000
O43143;B4E0S6	Putative pre-mRNA-splicing factor ATP-dependent RNA helicase DHX15	DHX15	0	165.87	7429100000	7625400000	7210800000	7891400000	5646000000	5474500000	6385100000	6930100000
Q13151	Heterogeneous nuclear ribonucleoprotein A0	HNRNPA0	0	58.187	7322700000	7544400000	7168100000	7202200000	10163000000	10565000000	8976900000	8651000000
Q6FIA3;Q9UNF0;A0A024R4X1;A0A0U1RR22;B0QYG7;B0QYG8;H0Y923	Protein kinase C and casein kinase substrate in neurons protein 2	PACSIN2	0	127.27	7295600000	7152600000	7568900000	7738500000	5743700000	5582400000	7140400000	7042800000
Q15717;M0QZR9;M0R055;B7Z5E0;B1APY9;B1APY8;A0A0A0MRX1;A0A0R4J2E6;Q12926;P26378;B1AM48	ELAV-like protein 1	ELAVL1	0	117.93	7275400000	7379400000	6553100000	6359500000	7795600000	8168800000	7201800000	6736100000
D6R9P3;D6RD18;B4DMY3;D6RBZ0;Q53F64;Q99729	Heterogeneous nuclear ribonucleoprotein A/B	HNRNPAB	0	22.525	7265400000	6643600000	7170200000	7577700000	6644300000	6948300000	9684200000	10350000000
F5H4R6;H0YIV4;A0A024RBB7;P55209;F8VY35;F8W0J6;B7Z2V4;F8VUX1;F8VV59;A0A024RBE6;B7Z9C2;F8W020;F8VXI6;B7Z5H0;F8W118;H0YH88;H0YHC3;F8VVB5;F8VRJ2;B7Z4K9	Nucleosome assembly protein 1-like 1	NAP1L1	0	245.86	7250500000	8849800000	7408100000	7967500000	10676000000	11639000000	15575000000	17325000000
Q5U0F4;Q13347;Q53HU7;Q5TFK1;Q9P1D9	Eukaryotic translation initiation factor 3 subunit I	EIF3S2;EIF3I	0	161.71	7246400000	6618600000	6844300000	7098500000	6025900000	6359400000	7483500000	7791300000
E5KRK5;P28331;B4DJ81;Q9P1A0;C9JPQ5;F8WDL5	NADH-ubiquinone oxidoreductase 75 kDa subunit, mitochondrial	NDUFS1	0	167.25	7244000000	7663900000	6872000000	7189600000	3952400000	4331500000	3153500000	3456200000
O00231;B4DTS5;J3QRY4;J3QS13;J3KSW3	26S proteasome non-ATPase regulatory subunit 11	PSMD11	0	130.15	7239000000	7000600000	6605400000	7581700000	7368900000	7349100000	6892100000	6587500000
O75643;A4FU77;Q9H8B9;B4E150;B4E0P5;Q9UNV9;A2RRQ7;Q7L5W4;Q9P172;Q5ZF01	U5 small nuclear ribonucleoprotein 200 kDa helicase	SNRNP200	0	323.31	7237600000	7182500000	7880800000	7827600000	6394200000	6677900000	7052500000	7460000000
I4AY87;P14174;A6MUU8	Macrophage migration inhibitory factor	MIF	0	9.9079	7211800000	7339800000	6950700000	7058300000	10388000000	11328000000	28754000000	21855000000
C9JXB8;C9JNW5;V9HW01;P83731	60S ribosomal protein L24	RPL24;HEL-S-310	0	6.8925	7189600000	5808900000	5589900000	5570800000	2129200000	2182100000	4368900000	4653800000
A0A024RB32;Q15185;A0A087WYT3;B3KUY2;B4DDC6	Prostaglandin E synthase 3	PTGES3	0	39.177	7189100000	7814700000	7145900000	7262500000	8418700000	9274800000	7437800000	7403600000
Q5T4S7;A0A0A0MSW0;X6R960;B4DYV5;B4DPF6;X6RE05;Q96HY5;Q5TBN9	E3 ubiquitin-protein ligase UBR4	UBR4	0	323.31	7187500000	7338400000	7521000000	7281800000	6816700000	6669400000	6318100000	6918400000
A0A024R201;Q9UNM6;Q53GN6;B2RBM7;Q9Y6E3;A0A087WUL9;B4DJ66;J3KNQ3;E9PL38;H0YD73;Q9UNM7;E9PQG3;Q5HYL3;E9PPD2;F8W8J6	26S proteasome non-ATPase regulatory subunit 13	PSMD13	0	193.02	7186800000	7342100000	6640300000	6544400000	6084800000	6408400000	7730200000	7511700000
O00429;D3DUW5;D3DUW6;B4DYR6;F8VZ52;B4DDQ3;B4DPZ9;F8W1W3	Dynamin-1-like protein	DNM1L	0	323.31	7183300000	7289300000	6877900000	6855400000	10730000000	11096000000	11959000000	12503000000
Q5JR08;A0A024R0I3;P08134;E9PQH6;Q5JR07;Q5JR05;U3KQA9;U3KQV3;Q5JR06;E9PN11;E9PLA2	Rho-related GTP-binding protein RhoC	RHOC;hCG_2043376	0	87.351	7103700000	6609300000	7075300000	6918700000	7582700000	7534200000	9022400000	9438900000
B2R4W8;P62244;I3L3P7;A8K7H3;I3L246;H3BV27;H3BT37;I3L303;H3BVC7	40S ribosomal protein S15a	hCG_1994130;RPS15A	0	101.9	7086000000	8171400000	8146900000	8270900000	4928500000	5319400000	5967400000	6050100000
E9PLK3;P55786;B7Z899;B7Z4B2;B3KU93;B7Z1H4;B7Z1V9;B3KTP2;A6NEC2;B7Z6T6;E9PP11;H0YDG0;H0YCQ5;E9PJY4;E9PJ74;E9PPD4;B4DGH6;E9PRQ5;E9PJF9;E9PPZ2;E9PI82	Puromycin-sensitive aminopeptidase	NPEPPS	0	169.87	7028400000	7505600000	7334100000	7301400000	9533700000	10063000000	11804000000	13222000000
Q8TDZ2;Q6ZMJ8;H0UI45;Q5TED7;H0Y6Z4	Protein-methionine sulfoxide oxidase MICAL1	MICAL1	0	283.73	7026600000	7591600000	7567500000	7778200000	61515000	50781000	0	0
A8K132;O94925;Q53TX0;Q53S89;H7BZD1;B7Z509;C9JIJ6;B7Z2P1;H7C201;Q53RX0	Glutaminase kidney isoform, mitochondrial	GLS	0	175.64	7022800000	7355800000	6751700000	6879700000	3924200000	3951600000	3978400000	4292200000
Q53FT8;A0A140VK45;P20618;Q59GN1	Proteasome subunit beta type;Proteasome subunit beta type-1	PSMB1	0	287.12	7004600000	7033500000	7166400000	6989200000	7265500000	7882700000	10553000000	9014000000
V9HW41;P61088;F8VSD4;F8VQQ8;F8VV71;Q5JXB2;F8VZ29	Ubiquitin-conjugating enzyme E2 N;Putative ubiquitin-conjugating enzyme E2 N-like	HEL-S-71;UBE2N;UBE2NL	0	15.25	6993800000	6926900000	6988200000	6947900000	5770300000	5998000000	5460200000	5580400000
J3K000;A0A140VJR2;P12955;K7ES25;V9GYL0;V9GYE4;V9GY89	Xaa-Pro dipeptidase	PEPD	0	173.63	6991200000	7554300000	7958900000	7810500000	3508300000	3583100000	4236900000	4485200000
Q6IRT1;P11766;Q5U043;Q6FI45;H0YAG8;Q2VIM7;D6RFE4;D6R9G2;D6RAY0	Alcohol dehydrogenase class-3	ADH5	0	119.7	6979000000	6553600000	6675300000	6512200000	8807100000	8885300000	8586400000	9275000000
Q6FGJ9;P21266;Q59EJ5;A0A0A0MTN3;A4UJ43	Glutathione S-transferase Mu 3	GSTM3	0	98.7	6921700000	7675300000	7535300000	7735300000	8033700000	7924800000	8032400000	10572000000
Q9Y3F4;B0AZV0;H0YH33;F5H1G1	Serine-threonine kinase receptor-associated protein	STRAP	0	65.138	6910000000	7172600000	7081000000	7457500000	7225500000	7190700000	8013100000	7636900000
A0A024R9I0;P21283;E7EV59;B7Z593;A8KA87;A0A0U1RR16;Q8NEY4	V-type proton ATPase subunit C 1	ATP6V1C1	0	85.631	6895100000	7435900000	7375800000	7268900000	2747500000	2518900000	2522400000	2641900000
Q53F03;B2R7N6;P43007;Q9P2X2;B7Z9M1;B7Z561	Neutral amino acid transporter A	SLC1A4	0	118.84	6841900000	8004200000	3540900000	6447600000	0	0	0	0
A0A024R0R9;P54920;M0R0Y2;M0R2M1;M0R058;M0R0I4;M0R213;A0A024R0V6;M0R027;M0QZM9;M0QZN5;M0R031;B4DGP9;B4DIV0;A0A087WZQ7;Q9H115	Alpha-soluble NSF attachment protein	NAPA	0	198.98	6761100000	6608800000	6667700000	6813700000	5939400000	6013400000	7740700000	7963100000
Q06210;B3KMR8;B2RB90;A0A0S2Z4X9;O94808;B4DN38;A0A0S2Z4W6;B3KM63;E5RJP4	Glutamine--fructose-6-phosphate aminotransferase [isomerizing] 1	GFPT1	0	271.6	6744600000	7327800000	6663200000	6503500000	2928600000	2904500000	3193400000	3596000000
A7BI36;A0A0A0MRV0;Q9P2E9;A0A087WVV2;F8W7S5;A1A5C5;B3KSG1;A0A087WU26;Q32NB1;A2A2S5;V9GY78;REV__Q9P2M7;REV__B9EK46;H0YDJ4;H9KV85	Ribosome-binding protein 1	RRBP1	0	323.31	6728300000	6885300000	6956400000	6654900000	7672300000	7317600000	6491100000	5859600000
Q8NCF7;A0A024RBE8;Q53HC3;B2RE88;A0A024RBH9;Q00325;F8VVM2;F8VWQ0;F8VZL5;F8VWR4	Phosphate carrier protein, mitochondrial	SLC25A3	0	92.868	6722600000	7132800000	5696200000	6039000000	5282700000	5255100000	3881800000	3018400000
V9HW35;P30044	Peroxiredoxin-5, mitochondrial	HEL-S-55;PRDX5	0	131.43	6718000000	6500100000	6102000000	6118400000	10958000000	10756000000	12689000000	11098000000
P62314;Q7Z5A3;J3QLI9;J3QLR7	Small nuclear ribonucleoprotein Sm D1	SNRPD1	0	65.259	6706600000	9052900000	5751800000	5565900000	5651200000	5943200000	6310300000	4874500000
V9HW63;Q13162;H7C3T4;A6NJJ0;A6NG45	Peroxiredoxin-4	HEL-S-97n;PRDX4	0	151.61	6705400000	6398000000	5662400000	6210000000	4710200000	5580800000	4857200000	5628500000
Q7KZX8;P15170;H3BR35;B2RCT6;A8K2W7;H3BSV8;H3BMT9	Eukaryotic peptide chain release factor GTP-binding subunit ERF3A	GSPT1	0	102.59	6704400000	7092200000	6308700000	6365800000	6951300000	6782800000	6356000000	6591200000
A0A024R0E5;P52907;A8K0T9	F-actin-capping protein subunit alpha-1	CAPZA1	0	206.41	6700700000	6499700000	6823200000	6676500000	8594400000	8360500000	9508400000	9738900000
A0A140VJS3;P62195;Q59GS3;J3QQM1;J3QSA9;J3KRP2;J3QLH6;J3QSE0;J3QRW1;J3QRR3;J3KTQ9;B2R8F2;A0A090N8G2	26S protease regulatory subunit 8	PSMC5	0	246.51	6681300000	6768600000	6615800000	6710000000	7205300000	7075400000	8280100000	7857700000
Q9UBT2;B2RDF5;B3KMZ6;B3KNA3;K7EPL2;B7Z5X0;K7ESK7;U3KQ93;U3KQ55;K7ES38	SUMO-activating enzyme subunit 2	UBA2	0	323.31	6647900000	6626400000	6633300000	6625500000	4625200000	4799300000	5838300000	5903100000
Q4LE64;Q14980	Nuclear mitotic apparatus protein 1	NUMA1 variant protein;NUMA1	0	323.31	6641700000	6690900000	6507600000	6831900000	10616000000	10136000000	7715600000	7279800000
Q6IAX2;P46778;Q59GK9;M0R181;G3V1B3;M0R3I5	60S ribosomal protein L21	RPL21	0	16.936	6635500000	7062600000	7203700000	6978500000	3665500000	3376300000	6137300000	5955600000
P53618;E9PP73;E9PP63;E9PKQ1	Coatomer subunit beta	COPB1	0	227.5	6600500000	6508900000	7497800000	6955400000	7921400000	8082500000	8728800000	8533600000
B4DVQ5;A1KYQ7;A0A024QYU9;Q99613;B4DVU3;B4DDN4;B5ME19;B4DRU0;B4E2Z6;B3KNZ4;A0A024QYX7;Q3B7B9;H3BPE3;H3BPE4;H3BTY8	Eukaryotic translation initiation factor 3 subunit C;Eukaryotic translation initiation factor 3 subunit C-like protein	EIF3C;EIF3S8;EIF3CL	0	153.86	6570900000	6903300000	6691300000	6635300000	7221000000	6939800000	5339500000	5286000000
Q6FHV6;P09104;A8K3B0;F5H0C8;F5H1C3;U3KQP4;E5RI09;E5RG95;K7EPM1;K7EKN2;E5RGZ4;U3KQQ1;Q9NPL4;B4DUJ6	Gamma-enolase;Enolase	ENO2	0	207.8	6534500000	5901400000	6885400000	5918200000	3505900000	3583100000	4325200000	4423500000
A4D2P1;P63000;A4D2P2;A4D2P0;A0A024R9T5;P60763;A0A024R1P2;P15153;J3KSC4;J3QLK0;B1AH77;B1AH78;B1AH80;Q59FQ0	Ras-related C3 botulinum toxin substrate 1;Ras-related C3 botulinum toxin substrate 3;Ras-related C3 botulinum toxin substrate 2	RAC1;hCG_20693;RAC3;RAC2	0	50.483	6532400000	5999300000	5346100000	5281000000	5423800000	5290800000	3118900000	3275300000
A0A140VJQ4;P04181;Q59HE2	Ornithine aminotransferase, mitochondrial;Ornithine aminotransferase, hepatic form;Ornithine aminotransferase, renal form	OAT	0	113.69	6517000000	7553500000	6329700000	5858300000	3783800000	4098300000	3795900000	3947400000
Q8N5A0;Q05CQ1;A0JLR8		EIF5B	0	210.41	6479900000	6711400000	6531700000	6720000000	5534300000	5241800000	4137900000	4519400000
A0A024RB99;V9HW06;P34897;Q5HYG8;Q53ET4;B4DJQ3;B4E1G2;Q5BJF5;B4DP88;B4DJ63;B4DW25;B4DWA7;B4DLV4;H0YIZ0;G3V2Y4;G3V5L0;G3V4W5;G3V540;G3V2W0;G3V241;G3V3Y8;G3V4T0;G3V4X0;G3V2E4;G3V2D2;G3V2Y1;G3V3C6	Serine hydroxymethyltransferase;Serine hydroxymethyltransferase, mitochondrial	SHMT2;HEL-S-51e;DKFZp686P09201	0	91.212	6459100000	6746000000	6718400000	7100700000	2751700000	2671000000	3085900000	3056000000
Q1HBJ4;P28482;B4DHN0;Q499G7;H0YDH9	Mitogen-activated protein kinase;Mitogen-activated protein kinase 1	MAPK1	0	187.96	6439400000	6870800000	6014400000	6455200000	7301000000	7274400000	7290200000	6940900000
P62851	40S ribosomal protein S25	RPS25	0	5.748	6435200000	5901800000	6078000000	5969300000	3086900000	3030300000	2245800000	2361600000
R4GNH3;A8K781;A0A140VK42;P17980;E9PM69;E9PKD5;E9PN50;E9PMD8;E9PLG2	26S protease regulatory subunit 6A	PSMC3	0	178.28	6421000000	6853700000	6691500000	6254200000	8101100000	8344900000	7156300000	7296800000
A0A024R1K7;Q04917;B2R6N6;Q9H4N8;A2IDB2;F8WEB6;A2IDB1	14-3-3 protein eta	YWHAH	0	91.948	6408800000	6514300000	5516800000	5631200000	7251100000	7630200000	6471000000	6177100000
B2R5T5;P10644;Q68DQ4;K7EPB2;Q15300;K7EM13;K7EIE5;K7EID3;K7EJ40;K7EK41;K7EMZ6;K7EMU2;A6YCE1;Q96P62;K7EQK3;A6YCE2;X6RAV4;K7EKR1;K7EPR5	cAMP-dependent protein kinase type I-alpha regulatory subunit;cAMP-dependent protein kinase type I-alpha regulatory subunit, N-terminally processed	PRKAR1A;DKFZp779L0468	0	60.295	6387100000	6851700000	6730500000	6926500000	4925400000	5196600000	6370800000	6418500000
O60664;A0A140VJN8;K7ERZ3;K7EL96;K7ER39	Perilipin-3	PLIN3	0	270.16	6382800000	6596500000	6287800000	6450300000	17926000000	18741000000	14370000000	15207000000
A0A0K0K1K7;O95336;M0R261;M0R0U3;M0R1L2	6-phosphogluconolactonase	PGLS	0	183.24	6378100000	6052100000	6416500000	6509400000	6188200000	6253600000	8594300000	10226000000
P42766;F2Z388;A4D2M5;A0A024R866	60S ribosomal protein L35	RPL35	0.0029504	-0.79905	6366700000	5131700000	5727400000	6381900000	1348500000	1446900000	1896800000	1855200000
G3V394;B4E147;O95318;Q9UES5;O95317;Q9UES3;Q9UES4;Q9ULV0;A0A024R269;G3V3C9;H0YMK3;Q7Z7A5;B3KSA2;H0YM96;B4DVH2;A0A0A0MR36;H0YM93;B4E268		MYO5A	0	177.78	6357300000	6481800000	5821000000	5962400000	2317300000	2250200000	2244600000	2102800000
Q9UMS4;F5GY56;F5H2I0;H0YGF3;H0YGZ5	Pre-mRNA-processing factor 19	PRPF19	0	323.31	6355900000	6194100000	5770300000	5917200000	5876900000	6004700000	4937200000	5628000000
P04040;B4DWK8;Q8TAK2;A0A1C9J7V9	Catalase	CAT	0	176.35	6324200000	6323100000	5910800000	6138300000	6318200000	7226200000	5654100000	6157000000
Q53G55;Q9BV61;Q8N9Z3		TRAP1	0	129.59	6310000000	6353100000	5769600000	5692800000	3075700000	2900100000	2602100000	2799400000
A0A140VJK2;P43304;Q53T76;A8K1Z2;B7Z601;F5GYK7;Q8WUQ0;A0A0S2Z3S0;E7EM56;Q53RD0;E9PDK4	Glycerol-3-phosphate dehydrogenase, mitochondrial	GPD2	0	157.98	6304700000	6395600000	5924100000	5897300000	3355600000	3573500000	3339300000	3740200000
V9HWC9;P00441;H7BYH4;X5CN18;X5CHU1;X5D5A9;W8Q444;A1YYW4	Superoxide dismutase [Cu-Zn]	HEL-S-44;SOD1	0	198.1	6279400000	5780400000	8423700000	7318800000	2747200000	2466700000	3185000000	1694900000
Q6IBN0;O43242;B3KNN7;B4DEB0;Q8N9M2;Q96N86;B4DV84;B4DPM7;O95325;H0YGV8	26S proteasome non-ATPase regulatory subunit 3	PSMD3	0	211.62	6278300000	6433800000	6651900000	6611000000	5495600000	5768200000	5526300000	5000000000
Q16181;Q8TC62;E7ES33;A4GYY8;A8K3D0;E7EPK1;B4DUD6;Q3LIE9;B4DNE4;A0A024RA87;G3V1Q4;A0A023T695;B4DPQ6;Q59EY4;Q3B7A3;A0A0U1RRE1;A0A0U1RRH9;A0A0U1RRM2;Q5JXL7;A0A0U1RRD1;A4D1Y2;A0A0U1RQK0;Q6ZU15	Septin-7	SEPT7;DKFZp686F17268;Nbla02942	0	240.2	6255600000	6579900000	7251800000	6996400000	7030700000	7138500000	7028000000	6361200000
Q07021;A8K651;I3L3Q7;I3L3B0	Complement component 1 Q subcomponent-binding protein, mitochondrial	C1QBP	0	169.98	6249200000	5351000000	4970800000	5512900000	3470100000	3305200000	4862500000	5627400000
O15400;B4DH37;B4DWC2	Syntaxin-7	STX7	0	83.668	6238900000	6737300000	1482100000	6735400000	286500000	229030000	238850000	196130000
A0A140VK70;P35998;Q75L23;C9JLS9;B7Z571	26S protease regulatory subunit 7	PSMC2	0	184.64	6167400000	6689400000	6045600000	6514600000	6852600000	6765400000	8517400000	7373400000
O75367;Q59FH0;B4DJC3;D6RCF2	Core histone macro-H2A.1;Histone H2A	H2AFY	0	148.35	6120700000	6134700000	6597800000	6355100000	4881500000	5507400000	7297000000	8184200000
B2R8Z8;O60506;Q05CK9;F6UXX1	Heterogeneous nuclear ribonucleoprotein Q	SYNCRIP	0	208.79	6080200000	6204700000	6390400000	6718800000	4791000000	5254600000	5041400000	5179900000
Q15370;B8ZZU8;I3L0M9;A0A0B4J296	Transcription elongation factor B polypeptide 2	TCEB2	0	45.785	6041800000	4782600000	5544400000	5308000000	8086700000	8169200000	6958000000	7146200000
P05141;Q6NVC0	ADP/ATP translocase 2;ADP/ATP translocase 2, N-terminally processed	SLC25A5	0	84.67	6012900000	5962300000	5785100000	6186200000	3815800000	4254900000	5007500000	5465600000
A0A024R222;B4DHQ3;Q9Y617;A0A024R280;B4DHX7;A9LS35	Phosphoserine aminotransferase	PSAT1	0	56.091	6005800000	5827600000	5710500000	5774000000	3843400000	3589000000	5690400000	5589100000
F8VZJ2;H0YHX9;A0A024RB41;Q13765;E9PAV3;F8W0W4;F8W1N5;F8VNW4;B4DDI8;F8VZ58;A8K6N6;Q9BZK3;Q9H009	Nascent polypeptide-associated complex subunit alpha;Nascent polypeptide-associated complex subunit alpha, muscle-specific form	NACA;hCG_2016482	0	36.684	5988000000	6309000000	5836600000	6235700000	6528900000	6851400000	9016900000	9340500000
A0A024RCN6;P26640;A0A140T936;B4DT32;A0A140T954;H0Y426;A2ABF4;A0A0G2JJT9;A0A140T904	Valine--tRNA ligase	VARS	0	236.42	5978400000	6171900000	6529600000	6871800000	2800100000	2499000000	2904900000	2893500000
A0A060VCY5;A0A0S4XRI6;A0A0S4XRI5;A0A0S4XQV7;B4DVC4;B4DVB9;O19689;Q2L4E7;Q0MSI1;E7AJF9;I6M537;G1ENC7;E0YTJ0;D7NNS8;D6MLK6;D6ML50;D6ML04;D5FZV4;D5FIG2;C8CH74;C6K4H6;C5IZR2;M4YQG8;M4SNZ1;K0A058;I6NWN3;H9C5F8;G1EPG0;F8R8I0;F8R107;F6KRJ5;E7DZZ8;E2GJG4;E2GJD4;E2GJD3;C9E846;C9E1D6;C6K4J0;C6K4I3;A0A186VNF4;A0A0G2R1L2;F8T959;B7UE87;M1FXT8;A0A120GWA1;E0WMX4;Q7YP23;Q9GJP2;Q9GJ61;Q7YNY0;Q7YNX7;H2DH14;A2BCQ5;…		HLA-A	0	256.21	5968400000	6784000000	5482000000	5084500000	6140800000	5485200000	3261800000	4045200000
A0A024R7B7;Q16543;Q6FG59;K7EQA9;K7EKQ2;K7EL68;A1L0W4;K7EIU0	Hsp90 co-chaperone Cdc37;Hsp90 co-chaperone Cdc37, N-terminally processed	CDC37	0	177.26	5961700000	6134900000	5547200000	6416700000	6998300000	6579900000	4797300000	4687200000
P04899;B3KX51;Q96C71;B3KP24;Q93020;Q6LCB5	Guanine nucleotide-binding protein G(i) subunit alpha-2	GNAI2;WUGSC:H_LUCA16.1	0	224.36	5949900000	6488500000	5617400000	5252800000	7517400000	7359200000	8823400000	9887500000
A0A024R0E2;O75534;Q9GZV0;A0A024R0K2;Q96L66;E9PLT0;Q9UG93;Q8WU01;Q9UG12;E9PNG3;E9PLD4;E9PKN4;E9PJK7	Cold shock domain-containing protein E1	CSDE1;UNR	0	224.8	5912300000	6114600000	5891900000	5968600000	4829000000	4595600000	4620300000	4566100000
P18085;C9JPM4;C9JAK5;U3KQF2	ADP-ribosylation factor 4	ARF4	0	47.539	5894100000	5293100000	6602600000	6640200000	6669500000	6859700000	7655800000	7930200000
A0A140VK76;A0A0A0MSE2;Q16836;B2RB06;E9PF18;B3KTT6	Hydroxyacyl-coenzyme A dehydrogenase, mitochondrial	HADH	0	160.33	5873500000	5135400000	6237700000	5286200000	2138800000	2561100000	1461300000	1859700000
Q9BPU6;Q53SW3;E7EWB4;E9PHT0;E7ESV0;Q53T73	Dihydropyrimidinase-related protein 5	DPYSL5	0	27.27	5862400000	5117900000	4902000000	4788900000	7496700000	5729000000	4705000000	4043100000
F8WCF6;P59998;F8WDD7;A0A0A6YYG9;H7C0A3;R4GN08;Q9H7Z5;F8WE39;F8WDW3	Actin-related protein 2/3 complex subunit 4	ARPC4-TTLL3;ARPC4	0	31.13	5861400000	5232200000	5751200000	5813000000	6089300000	6154600000	8999100000	9773800000
P48047;Q53HH2;H7C0C1;H7C068;H7C086	ATP synthase subunit O, mitochondrial	ATP5O	0	138.48	5858000000	5334600000	5566900000	5625100000	4174400000	4147900000	4060300000	3618100000
O95782;Q8N9K4;B4DXJ6;M0R2D9;E9PPZ3;E9PS94	AP-2 complex subunit alpha-1	AP2A1	0	123.09	5825100000	5527300000	6270200000	6294000000	12608000000	12789000000	13879000000	13141000000
Q6FGY1;P37235;Q68CP5;E9PC71;O75544;P84074;Q5U068;H7BZC1;C9JW46	Hippocalcin-like protein 1;Neuron-specific calcium-binding protein hippocalcin	HPCAL1;DKFZp781K1922;HPCA	0	97.942	5817700000	5384600000	5764200000	5769500000	13023000000	12774000000	12617000000	11978000000
P18077;C9K025;F8WBS5;F8WB72	60S ribosomal protein L35a	RPL35A	0	8.631	5803900000	4748000000	5793800000	5641400000	3350400000	3725000000	2764500000	2696400000
Q6IBR2;Q9Y285;K7ER00;K7EPH2;K7ER16;K7ERS0;K7EK06	Phenylalanine--tRNA ligase alpha subunit	FARSLA;FARSA	0	145.99	5799000000	6182900000	5871500000	5651600000	4461800000	4767700000	4876600000	5182900000
P61513;Q6P4E4;E9PEL3;G5E9R3;C9J4Z3;M0R0A1;M0R2L6;A6NKH3	60S ribosomal protein L37a	RPL37A	0	13.516	5784100000	6356300000	7160300000	7541800000	2915300000	2929400000	1579400000	1809200000
Q15907;M0R2D0	Ras-related protein Rab-11B	RAB11B	0	75.806	5763800000	6004000000	5283200000	5500300000	4877400000	4745600000	5073800000	5025300000
Q9P0L0;A8KA83;A0A024RC64;J3QKM9	Vesicle-associated membrane protein-associated protein A	VAPA	0	46.422	5763000000	5765600000	5918800000	5985200000	1928400000	2061200000	725860000	621010000
Q96BS4;P22087;M0QXL5;M0R299;M0R2Q4;B4DLD4;M0R0P1;M0R2U2;M0R1H0;M0R2B0	rRNA 2-O-methyltransferase fibrillarin	FBL	0	51.103	5736300000	6022800000	5084100000	5525500000	4644700000	4313400000	4486500000	4497200000
Q969H8;M0QXF7;M0QYN0	UPF0556 protein C19orf10	C19orf10	0	18.443	5706200000	4702700000	4556200000	3934300000	4678800000	5177000000	2369800000	2844000000
Q6IAX5;P60228;B2R806;B3KW56;E5RGA2;A0A161SXE1;H0YBR5;E5RHS5;H0YAW4;E5RIT4;E5RII3;E5RIP5;E5RJ25;H0YBP5	Eukaryotic translation initiation factor 3 subunit E	EIF3S6;EIF3E	0	80.151	5701200000	5563300000	5396700000	5344800000	6053300000	6267900000	6781100000	6301900000
B0YJ88;P35241;Q05CU6;Q6PKD3;E9PNV3;E9PQ82;Q9NST9;E9PKN5;E9PNP4	Radixin	RDX	0	142.15	5696400000	5351300000	5729600000	6057700000	6635800000	6143400000	5756600000	5663300000
B4DJV2;A0A024RB75;O75390;B3KTN4;A0A0C4DGI3;Q0QEL2;H0YIC4;H0YH82;B7Z1E1;F8VPF9;F8VPA1;F8W1S4;F8W4S1;F8VRP1;F8VX68;F8VTT8;F8VZK9;F8VX07;F8VRI6;F8W642;F8VWQ5;F8VR34;F8VU34;F8W0J2	Citrate synthase;Citrate synthase, mitochondrial	CS	0	135.87	5689300000	5117800000	5759200000	5815800000	5357800000	5244800000	4514700000	4781700000
P16930;H0YLC7;B7Z4W2;H3BNP8	Fumarylacetoacetase	FAH	0	224.05	5676200000	6436700000	5554600000	5838300000	5027700000	5782600000	6206200000	6403200000
A0A024R1A4;P68036;A8K4W8;A0A1B0GUS4	Ubiquitin-conjugating enzyme E2 L3	UBE2L3	0	95.091	5641800000	5681800000	5318000000	5362900000	6033300000	6991800000	5245700000	6258800000
O00567;A8K9K6;A0PJ92;Q5JXT2;H0YDU4;H0Y653;Q9BSN3	Nucleolar protein 56	NOP56	0	119.72	5623200000	5378100000	6456100000	6598700000	2542700000	2200400000	2354800000	2076100000
B2R6F3;P84103;A0A087X2D0	Serine/arginine-rich splicing factor 3	SFRS3;SRSF3	0	64.79	5556400000	4533100000	4813600000	4962200000	4175400000	3754500000	2512500000	4017600000
P49720;A0A087WUL2;A0A087WXQ8;A0A087WY10	Proteasome subunit beta type-3	PSMB3	0	74.047	5529000000	5706800000	5637800000	5868200000	5656300000	6417800000	5954600000	6945300000
A0A024R9U8;A0A024R9W5;Q7Z6Z7;A0A024R9Y3;Q5H924;Q5H962;Q5H935;H0Y659;B4DGF6;Q53FW4;Q3B7K0;A0A087X146;Q8IWJ0;Q5H964;A0A087X1S3;A0A1B0GXC7;Q5H963	E3 ubiquitin-protein ligase HUWE1	HUWE1	0	280.17	5524800000	5713600000	5861600000	5696000000	6145100000	6594700000	6080800000	5916700000
Q9GZT3;A0A087WUN7;H0YJ40;G3V4X6;G3V2S9;H0YJW7;H0YJ07;H0YJU7;H0YJI1	SRA stem-loop-interacting RNA-binding protein, mitochondrial	SLIRP	0	29.578	5524600000	5138400000	5219400000	5332100000	3401900000	3202200000	2640200000	2462500000
B4DMF5;E9KL48;P00367;B4DMG8;B4E0N9;Q53GW3;B3KT18;Q14400;Q59FQ4	Glutamate dehydrogenase;Glutamate dehydrogenase 1, mitochondrial	GLUD1	0	95.293	5517000000	5773600000	5462000000	5211800000	4424800000	4604300000	4597000000	4959200000
Q567R6;A4D1U3;Q04837;A0A0G2JLD8;E7EUY5;B7Z268;C9K0U8	Single-stranded DNA-binding protein;Single-stranded DNA-binding protein, mitochondrial	SSBP1	0	48.945	5515100000	5401100000	4143600000	4127200000	1616900000	1607700000	1781500000	2010200000
A0A140VJK1;O76003	Glutaredoxin-3	GLRX3	0	211.5	5507700000	5667400000	5828800000	6186700000	9174000000	9625000000	11039000000	10358000000
Q1KMD3;H3BQZ7	Heterogeneous nuclear ribonucleoprotein U-like protein 2	HNRNPUL2;HNRNPUL2-BSCL2	0	179.32	5503300000	5938200000	5671000000	5246300000	6588300000	6888800000	7099800000	7196100000
Q6FHM6;P55769;B1AHD1	NHP2-like protein 1;NHP2-like protein 1, N-terminally processed	NHP2L1	0	43.367	5501000000	5378700000	4634900000	5095200000	5032300000	5375200000	5658200000	5415700000
Q6IB71;A0A140VK43;P25788;G3V4X5;G3V3W4;G3V5N4;H0YJ03	Proteasome subunit alpha type;Proteasome subunit alpha type-3	PSMA3	0	45.369	5499700000	5598500000	5006200000	5170000000	5962000000	6319800000	7873400000	8262200000
Q15019;B5MCX3;C9J2Q4;H7C2Y0;C9JB25;C9J938;H7C310;C9IY94;C9IZU3;C9JQJ4;B5MD47;C9JZI2;A0A1B0GXJ2;C9JFT1;F8WB65;C9JT15;C9JSE7;H7C1T1	Septin-2	2002-09-01	0	203.43	5496400000	5264400000	5558600000	5417500000	8129900000	7672800000	7028900000	7115200000
P54578;D3DUG9;B2RD79;A6NJA2;B3KTG4;J3QQT6;J3KS55	Ubiquitin carboxyl-terminal hydrolase 14;Ubiquitin carboxyl-terminal hydrolase	USP14	0	219.69	5480600000	5763300000	5714700000	6211200000	3713400000	3779300000	4621700000	4651100000
Q9BTQ7;A0A024R1Q8;P62829;C9JD32;J3KT29;B9ZVP7;J3KTJ3;J3QQT9;A4D142	60S ribosomal protein L23	RPL23	0	25.586	5461200000	5765900000	5884200000	6018600000	3967900000	3736700000	2682200000	2869200000
Q8WVC2;Q6FGH5;P63220;Q9BYK1;Q9BYK2;Q13666	40S ribosomal protein S21	RPS21	0	53.692	5444800000	5304300000	5978800000	6341200000	5536100000	5806100000	7836500000	8966300000
D3DUZ3;Q16666;A0A0A0MRB1;H3BM18;X6RHM1;H3BR88;H3BVE6;X6RHR0;Q6K0P9;H3BR65	Gamma-interferon-inducible protein 16	IFI16	0	89.514	5438500000	5361700000	6165700000	5962200000	1973400000	2158400000	2196800000	1886900000
P29144;Q5VZU9	Tripeptidyl-peptidase 2	TPP2	0	224.26	5415800000	5493400000	5162200000	5168400000	3311000000	3272200000	3613700000	3585800000
V9HW38;P28838;B4DQG5;H0Y9Q1;H0Y983	Cytosol aminopeptidase	HEL-S-106;LAP3	0	132.93	5410000000	5315000000	5191600000	5155600000	3855700000	4115400000	5195900000	4777400000
C9JZR2;O60716;Q68DU0;Q96FS1;A0A024R4Z0;Q7KZJ3;A0A024R4Y7;E9PKY0;E9PRE2;H0YC95;E9PKL1	Catenin delta-1	CTNND1;DKFZp781O2021	0	265.18	5403100000	5074900000	4680900000	4833400000	10257000000	10603000000	8252500000	8694800000
A0A0S2Z4Z0;Q96PK6;Q59GV2;A0A0S2Z567;B4DNG4;A0A0A6YYI9;A0A0S2Z5V2;F8WDX3;A0A0A0MSL8;B8ZZ74	RNA-binding protein 14	RBM14	0	83.861	5399400000	5627300000	5121300000	5229300000	5121300000	5432000000	4642800000	4806700000
Q9NVI7	ATPase family AAA domain-containing protein 3A	ATAD3A	0	115.15	5385000000	5409800000	4431200000	4703600000	1649400000	1499900000	1186400000	1345800000
P62495;B7Z7P8;I3L492;D6RJE8;D6RCB3	Eukaryotic peptide chain release factor subunit 1	ETF1	0	114.26	5382300000	5185300000	5365500000	5880500000	5259800000	5230700000	8388900000	8290200000
Q9NTJ3;E9PD53;B3KXX5;B3KVJ5;Q58F29;Q6NSG3;Q6P169;C9JR83;C9J9E4;C9JVD8;C9J578;C9JWF0;C9IYK2;C9JJ64	Structural maintenance of chromosomes protein 4;Structural maintenance of chromosomes protein	SMC4	0	224.38	5368600000	5236800000	5694000000	5736100000	4233000000	4408000000	4179800000	4305200000
A0A140VK44;P60900;G3V5Z7;G3V295;G3V3I1;G3V3U4;G3V4S5;G3V2S7;Q9BZ93;Q59F72;H0YJC4	Proteasome subunit alpha type-6;Proteasome subunit alpha type	PSMA6	0	97.496	5356800000	5698200000	5590000000	5858000000	7877700000	7819600000	8388600000	8917300000
A0A140VK53;Q9UQ35;O60382;A0AUK8;I3L4D8;Q05BI2;Q05CV9;I3L182;Q9UQ39;I3L1I8;I3L1C0;A0A087X1W1;I3L0N7;I3L3Q8;I3L4U6;Q5JPB4	Serine/arginine repetitive matrix protein 2	SRRM2;KIAA0324	0	273.17	5353700000	5253600000	4971300000	5146800000	5604900000	5995300000	4575500000	4513900000
Q59EF6;P17655;B2RCM3;B4E1R7;B4DN77	Calpain-2 catalytic subunit	CAPN2	0	207.36	5339000000	5486800000	5349000000	5290900000	9550400000	9080200000	8366400000	8144200000
A0A024RBI5;Q59EA2;Q9ULV4;B3KN06;Q53G58;B4DMH3;B4E3S0;B7Z9V0;H0YHL7;F8W1H8;F8VUX3;F8VSA4;F8VRE9;F8VTT6;F8VVB7;F8VV53;B3KRY9;B3KSZ9;J3QLV6;J3KSS5;Q6QEF8	Coronin;Coronin-1C	CORO1C	0	63.43	5334900000	5299100000	6010000000	6080800000	4927100000	5440600000	4299700000	4608600000
CON__Q0IIK2;CON__Q29443			0	159.27	5304400000	4908100000	5498200000	5771500000	4952300000	4679100000	4841300000	4170200000
B2R6E5;Q59ED7;P16435;Q63HL4;A8K3B4;H0Y4R2;B4DJI8;B4DKM8;E7EMD0;B4DDH3;B4E305;E7EWU0;C9JU80	NADPH--cytochrome P450 reductase	POR;DKFZp686G04235	0	181	5279500000	5305300000	5777700000	5735000000	1738600000	1819300000	1415000000	1287100000
Q6FGX9;Q5T9B7;P00568;Q53EY8;H0Y4J6;H0YID2	Adenylate kinase isoenzyme 1	AK1	0	64.929	5277700000	6028000000	5206200000	6011100000	9373600000	9816900000	8377800000	8070400000
B0QY89;Q9Y262;B4DQF6;B3KPB9;B0QY90;B3KNG0;Q8N7H0;Q7Z5X3;C9JHP4;C9K0Q7;B4DEH4;H7C3A0	Eukaryotic translation initiation factor 3 subunit L	EIF3L	0	137.69	5262200000	5401900000	5024800000	5325400000	5303900000	5557100000	5314400000	5513200000
Q15631;E9PGT1;Q53GR3;B3KRM8;B7Z5D9;H7C1D4;A0A0J9YVW2;A0A0J9YX41	Translin	TSN	0	77.717	5258900000	5484000000	5570200000	5438500000	3822500000	3976400000	2410700000	2256000000
A0A024R4D3;A8KA64;Q6UWC1;H7C2D8		MLPH;UNQ8200	0	150.51	5254600000	5093900000	5397000000	5251300000	0	0	0	0
Q08ET0;A8K4W2;P24539;Q53GB3;Q5QNZ2	ATP synthase F(0) complex subunit B1, mitochondrial	hCG_39985;ATP5F1	0	124.08	5230700000	5561800000	3767200000	4274600000	2385200000	2178000000	2519600000	2194500000
Q96F88;Q99575;E5RK39	Ribonucleases P/MRP protein subunit POP1	POP1	0	176.34	5228200000	5822400000	6612100000	6834700000	1123200000	1097100000	811780000	1272400000
Q5T0I1;A0A0U1RQL8		GSN	0	101.67	5217600000	5114800000	4461300000	4499000000	4716700000	5432900000	12620000000	12263000000
A0A0C4DGQ5;P04632;K7ELJ7;A0A075B7C0;U3KQE2;K7EIV0;K7EM73	Calpain small subunit 1	CAPNS1	0	272.24	5206500000	5598300000	5772300000	5919900000	9811500000	9551800000	11516000000	11438000000
Q71UI9;P0C0S5;C9J0D1;C9J386	Histone H2A.V;Histone H2A.Z;Histone H2A	H2AFV;H2AFZ	0	159.28	5205900000	4450900000	5892000000	4622000000	3133300000	3069900000	2991000000	3250400000
Q09028;H0YCT5;H0YF10;H0YDK2;H0YEU5;B4DRT0;E9PNS6;E9PNS2;C9JPP3;E9PIC4;C9JAJ9;E9PND5	Histone-binding protein RBBP4	RBBP4	0	163.29	5202400000	5043800000	4335300000	4301400000	4738700000	4640700000	2956700000	3266000000
Q53GR7;Q9UJS0;B7Z2E2;Q75KX8;R4GN64;Q75M55	Calcium-binding mitochondrial carrier protein Aralar2	SLC25A13	0	84.183	5193900000	4714900000	4989800000	5011900000	192690000	180300000	388050000	203290000
Q96AG4;I3L223	Leucine-rich repeat-containing protein 59	LRRC59	0	112.57	5191900000	4533800000	6274700000	5875400000	3591600000	3521600000	2794000000	2748100000
A0A024R4U3;Q14166;V9GY16	Tubulin--tyrosine ligase-like protein 12	TTLL12	0	231.84	5181500000	4829100000	4656600000	4715500000	2755500000	2893300000	2558400000	2879800000
A0A024R7Y5;Q15369;E5RHG8;R4GMY8	Transcription elongation factor B polypeptide 1	TCEB1	0	54.191	5165100000	5725800000	5436900000	5302200000	5711400000	5834000000	5235800000	4570200000
A0A024R2U9;C9JIF9;P13798;H7C393;H7C1U0;C9JLK2;F8WEH5;H0YFE5	Acylamino-acid-releasing enzyme	APEH	0	52.761	5145100000	5331900000	5088400000	5420400000	3240900000	3166700000	3358700000	3310400000
Q53Y06;P36543;C9J8H1;A0A140VKA8;Q96A05	V-type proton ATPase subunit E 1	ATP6V1E1	0	106.02	5144300000	4961300000	5363300000	4859500000	3256600000	3252600000	3050300000	3363200000
B0YIW5;P48444;Q6MZV5;B0YIW6;Q6P1Q5;E9PK34	Coatomer subunit delta	ARCN1;DKFZp686M09245	0	188.99	5141200000	5165800000	5328900000	5011900000	6135200000	6461300000	5185800000	5499900000
A0A0S2Z366;Q5T4U5;P11310;B7Z9I1;Q5HYG7;B4DWX6;B4DVB1;B4DVE0;B4DJE7;A0A0S2Z3A5;E9PJM9;E9PRX4;H0YDT5	Medium-chain specific acyl-CoA dehydrogenase, mitochondrial	ACADM;DKFZp686M24262	0	161.25	5132100000	5025700000	4575300000	4711300000	2174900000	2532700000	3094200000	2703700000
P49189;B9EKV4;B4DE91;B4DX14;B4DYY1	4-trimethylaminobutyraldehyde dehydrogenase	ALDH9A1	0	156.81	5116600000	5508300000	5506900000	5826200000	2323900000	2425200000	2882300000	2910000000
A0A140VK94;P43487;C9JJ34;B7Z6U1;B4DE76	Ran-specific GTPase-activating protein	RANBP1	0	164.41	5114400000	5608300000	5646200000	5344400000	4476500000	4730800000	5811700000	5973000000
Q7Z4W8;P35268;K7ERI7;K7ELC4;K7EMH1;K7EP65;K7EKS7;K7EJT5;C9JYQ9;H0Y8C2;Q6P5R6	60S ribosomal protein L22	RPL22	0	182.7	5107100000	4730200000	4774400000	5032300000	2684100000	2724000000	3668500000	4162800000
A4D177;Q13185;S4R2Y4;C9JMM0;B8ZZ43	Chromobox protein homolog 3	CBX3	0	41.171	5106200000	4278900000	4531000000	4676700000	4959300000	5190600000	9647900000	10073000000
B4DL49;A0A024R374;P07858;A8K2H4;B4DMY4;B3KUJ8;E9PKQ7;E9PNL5;E9PHZ5;E9PLY3;E9PSG5;E9PQM1;E9PR54;E9PJ67;Q5HYG5;E9PCB3;R4GMQ5;E9PS78	Cathepsin B;Cathepsin B light chain;Cathepsin B heavy chain	CTSB	0	126.88	5102700000	5016500000	5590600000	5828800000	13226000000	13502000000	18182000000	20529000000
A0A140VJP5;P31153;B4DEX8;B4E1K2;B4DN74;B4DFQ8;A8K455;Q00266	S-adenosylmethionine synthase isoform type-2;S-adenosylmethionine synthase	MAT2A	0	84.655	5097500000	4861500000	5043800000	4911400000	5272400000	5922000000	5697700000	6665800000
B8ZZQ6;V9HVW6;Q8TBK9;Q86YS2;Q53S24;P06454;Q15202;Q15204;Q15200;B8ZZA1;B8ZZW7;H7C2N1;Q15203;Q7KZ52;Q7Z4R6;Q9UMZ1;Q9NYD3;Q15254;V9HVW7	Prothymosin alpha;Prothymosin alpha, N-terminally processed;Thymosin alpha-1	PTMA;PTMAP7	0	182.63	5070000000	6542500000	8880500000	9255300000	9542000000	8487000000	1396600000	1067900000
A0A024R872;Q96TA1;Q9H8K1;Q2YD88;Q9H6L6	Niban-like protein 1	C9orf88;FAM129B	0	323.31	5063700000	5089500000	5400400000	5086800000	17890000000	18460000000	21665000000	20561000000
P49458;Q6P2S0;Q659G3;E9PE20;A0A024R3P3;Q8WVW9	Signal recognition particle 9 kDa protein	SRP9;DKFZp564M2223	0	21.099	5060300000	4932000000	4638700000	4851500000	4120700000	4055100000	2760500000	2798200000
B4E0X1;P61769;A6XMH5;F5H6I0;A6XND9;A6XMH4	Beta-2-microglobulin;Beta-2-microglobulin form pI 5.3	B2M	0	45.814	5057200000	4213900000	4803000000	5199500000	10976000000	12645000000	5031900000	4799400000
Q6IAV3;K7EM18;P41567	Eukaryotic translation initiation factor 1	SUI1;EIF1	0	125.38	5051100000	4241500000	4840800000	4848700000	3482800000	4273200000	4955500000	6078400000
A0A024R9D3;P62888;E5RI99;A0A0B4J213;A0A0C4DH44;E5RJH3	60S ribosomal protein L30	RPL30	0	85.88	5045100000	5363400000	5774300000	5988400000	3610500000	3885900000	5905500000	5225700000
A0A024R394;Q9UHD1;A0A024R3C3;E9PPQ5;E9PHZ2;E9PIZ4;Q9NZ93;E9PSD5;E9PL00;E9PIF7	Cysteine and histidine-rich domain-containing protein 1	CHORDC1	0	128.86	5042600000	4955200000	5271800000	5330000000	3364800000	3127200000	2843800000	2844300000
A0A0S2Z4J1;P51659;E7EWE5;B2R659;B4DSD0;B4DDM5;G5E9S2;B3KSP2;E7ET17;Q59H27;E7ER27;E7EPL9;A0A0S2Z4Q6;A0A0S2Z460;Q9UBA4	Peroxisomal multifunctional enzyme type 2;(3R)-hydroxyacyl-CoA dehydrogenase;Enoyl-CoA hydratase 2	HSD17B4	0	206.4	5038400000	5090800000	4828100000	5149700000	5143000000	5179100000	4693900000	5107300000
Q53GF5;A0A024RA52;P25787;C9JCK5;H3BT36;H7C402;Q6MZI6	Proteasome subunit alpha type;Proteasome subunit alpha type-2	PSMA2	0	70.825	5018800000	5370100000	5268600000	5583900000	6329900000	6330600000	9523400000	10411000000
P51858;B2RDE8;A8K8G0;B7Z958;B7Z525	Hepatoma-derived growth factor	HDGF	0	121.39	5018700000	5520200000	5623700000	5466700000	7414400000	7084700000	6798200000	7164600000
Q96PU5;A0A1B0GVY1;A0A024R281;A0A024R2A4;B7Z6K0;B7Z2P9;K7ERN1;Q5XLQ3;K7ENS6;K7EKL1;K7EQC5;H0Y8H4;K7EN51	E3 ubiquitin-protein ligase NEDD4-like;E3 ubiquitin-protein ligase	NEDD4L;ZNF227	0	118.08	4998000000	4913400000	5141800000	5092200000	0	0	330470000	0
P33316;H0YNW5;H0YKC5;A0A0C4DGL3;H0YKI0;H0YMM5;H0YMP1	Deoxyuridine 5-triphosphate nucleotidohydrolase, mitochondrial	DUT	0	40.964	4985400000	5143800000	4391900000	5082700000	2174500000	2057200000	1533700000	1873900000
A0A087WZN1;O43837;A0A087X2E5;L0R875;B4DU38;A0A0D9SG66;Q9UIC5;Q99855	Isocitrate dehydrogenase [NAD] subunit beta, mitochondrial	IDH3B	0	92.507	4981700000	4763600000	4704100000	5023000000	1841200000	1930100000	1363000000	1485700000
Q53XL8;Q53HB3;P62191;G3V4X1	26S protease regulatory subunit 4	PSMC1	0	130.11	4947900000	5274100000	4604700000	4618200000	5469900000	5919400000	6682700000	6217900000
Q53HL1;J3QRS3;P19105;Q2F834;J3KTJ1	Myosin regulatory light chain 12A	MYL12A	0	191.28	4946500000	6833100000	5725500000	5834900000	20422000000	19027000000	23347000000	25671000000
J3KP15;Q53FN0;A0A024R8U5;Q01130;B3KUY1;J3QL05;Q8NAK9;B3KX15;Q6NXQ0;Q8N220;B3KVY2;B3KUF7;A0A024R3A8;Q9BRL6;A4D2F7	Serine/arginine-rich splicing factor 2	SRSF2;SFRS2	0	105.97	4940500000	4189700000	6287200000	4924700000	6268300000	6608700000	4933700000	4363100000
P36871;B4DFP1;B7Z6C2;B4DDQ8;Q9H1D2	Phosphoglucomutase-1	PGM1	0	198.14	4936000000	4943800000	5051600000	5588000000	3409100000	3463100000	5003700000	4605300000
A0A024RAC5;Q9P258;A5PLK7	Protein RCC2	RCC2	0	138.37	4931200000	4772400000	4338300000	4657100000	4426200000	4758700000	5537200000	4453500000
P46926;A8K3S1;D6R9P4;D6RAY7;D6RFF8;B3KMV2;D6RB13;D6R917;V9GYK3;D6RFK5;V9GYW0	Glucosamine-6-phosphate isomerase 1	GNPDA1	0	115.55	4927500000	5080100000	4902700000	4679900000	2620200000	2786200000	3675000000	3965100000
P51665;B2RD27;H3BNT7;H3BTM8;B4DXI8;H3BQV2	26S proteasome non-ATPase regulatory subunit 7	PSMD7	0	143.28	4922800000	4447400000	4538500000	4882700000	4410700000	4449900000	4515700000	4309600000
A8K7D9;P52292;Q6NVW7;Q7Z726;J3QLL0;J3KS65;J3QL07	Importin subunit alpha;Importin subunit alpha-1	KPNA2	0	235.36	4916300000	4920400000	4780800000	5024200000	3679000000	3850500000	3695000000	4210700000
Q6P996;H3BND4;Q86XE2;J3KNK7;Q6P474;H3BNL6;H3BU11;H3BQ54;H3BM88;A0A0J9YXH6;H3BPV5	Pyridoxal-dependent decarboxylase domain-containing protein 1	PDXDC1	0	177.22	4914900000	4776400000	5174600000	4902300000	2524100000	2557600000	2355800000	2697400000
A0A024R1U4;P51148;K7ERI8;F8VVK3;F8VWU4;K7ENY4;F8VSF8;K7EIP6	Ras-related protein Rab-5C	RAB5C	0	157.26	4886000000	4767100000	5086600000	5400300000	4648600000	4325100000	3807500000	3602400000
Q9Y2W1	Thyroid hormone receptor-associated protein 3	THRAP3	0	99.281	4884200000	4987400000	4807800000	4912100000	4075900000	3793900000	3059000000	3439900000
A8K3M3;P18031;B4DSN5	Tyrosine-protein phosphatase non-receptor type;Tyrosine-protein phosphatase non-receptor type 1	PTPN1	0	100.93	4882800000	4827000000	4962500000	5579700000	1560200000	1497000000	1815200000	2081800000
Q96P70	Importin-9	IPO9	0	199.88	4873800000	4469000000	4368300000	4524600000	3951300000	4115100000	3684800000	3807700000
A0A0K0K1L8;Q06323;Q6FHU3;Q86SZ9;H0YKK6;H0YLU2	Proteasome activator complex subunit 1	PSME1	0	100.55	4872300000	4551200000	4281400000	4358200000	13732000000	15025000000	18682000000	19122000000
A0A140VJF4;P53004;C9J1E1	Biliverdin reductase A	BLVRA	0	118.95	4864700000	4579300000	4124600000	4004300000	4470400000	4175300000	5864400000	5716500000
A0A024RDD3;D6REX3;O94979;A0A024RDH6;D6RHZ5;H7BXG7;H0YAB3;H0Y8V7;H0Y9K1;H0Y9T9;H0Y8W8;H0YAF5;D6RE64;D6RCQ9;D6RBT0;D6RHE8;H0Y9V3	Protein transport protein Sec31A	SEC31L1;SEC31A	0	145.52	4839000000	4931900000	4720500000	4666100000	7915100000	7905200000	8620100000	9238300000
Q15008;B3KT66;C9J0E9;C9J7B7;H7C531	26S proteasome non-ATPase regulatory subunit 6	PSMD6	0	74.419	4836600000	5207400000	5181400000	5034000000	5775100000	5382600000	4647800000	5157300000
V9HWB5;Q15181;Q5SQT6	Inorganic pyrophosphatase	HEL-S-66p;PPA1	0	141.32	4829700000	4473300000	4715100000	4961500000	7548700000	7934000000	8791200000	9006500000
V9HWA2;O43488;H3BLU7;H7C5H7;Q8NHP1;O95154	Aflatoxin B1 aldehyde reductase member 2	HEL-S-166mP;AKR7A2	0	77.911	4821700000	4259400000	3796200000	3706000000	2985900000	2855500000	2693800000	2495600000
Q86U62;Q6IBT1;E9KL30;Q99436;B2RAQ9;Q5TBG5;Q9UM79	Proteasome subunit beta type;Proteasome subunit beta type-7	PSMB7	0	67.112	4811400000	4805400000	4595300000	4871400000	5224500000	5697600000	7925300000	6836900000
J3QLE5;Q66K91;Q5XPV6;B4DVS0;X5DP00;Q9UIS4;Q15182;P63162;P14678;Q53HE7;Q6LBS1;J3KRY3;S4R3P3	Small nuclear ribonucleoprotein-associated protein;Small nuclear ribonucleoprotein-associated protein N;Small nuclear ribonucleoprotein-associated proteins B and B	SNRPN;SNRPB	0	18.562	4809800000	4829700000	5575200000	5611000000	4408800000	4651900000	4664800000	5578000000
Q9Y2X3;B3KN82;H7BZ72;B4DUY3;F8WED0	Nucleolar protein 58	NOP58	0	119.06	4804800000	5043000000	5681900000	6011400000	3236300000	3276000000	2664400000	3231500000
Q99584;D3DV53	Protein S100-A13	S100A13	0	3.7619	4804300000	4056700000	4150700000	4027700000	5355600000	5060600000	4742000000	5259500000
Q8N995;A0A024R059;Q01581;D6RIW1;A0A140VJL2;P54868	Hydroxymethylglutaryl-CoA synthase, cytoplasmic	HMGCS1	0	128.2	4801400000	4732000000	5141600000	5456000000	3542900000	3584000000	3024800000	2586700000
Q53FW2;P60891;B1ALA9;B7ZB02;B1ALA7;Q15244	Ribose-phosphate pyrophosphokinase 1	PRPS1	0	106.27	4793400000	4334700000	4713300000	4608500000	3402600000	3071200000	4563600000	5060800000
A0A140VK27;P09960;B4DVZ8;Q59ES1;Q49AK0;B4DEH5	Leukotriene A-4 hydrolase;Leukotriene A(4) hydrolase	LTA4H	0	232.7	4790700000	5454800000	5013300000	5071200000	6264700000	6071500000	7189700000	7003500000
Q9BXP5;H7C3A1;Q7Z4Y3;H7C1K0;H7C0U8;Q9HBI2;A0A0A0MSP6	Serrate RNA effector molecule homolog	SRRT	0	171.14	4783900000	4869200000	4759300000	4731700000	4604600000	4740600000	4655500000	4481300000
Q8WWM9;K7EMC7;K7EIM9	Cytoglobin	CYGB	0	59.866	4779800000	4280700000	4115700000	4360000000	0	0	0	0
P54727;Q53F10;B4DEA3;B7Z4W4;B7ZA74;Q5W0S5;H0Y579;Q5W0S4	UV excision repair protein RAD23 homolog B	RAD23B	0	139.72	4776000000	4409100000	3842200000	3856100000	7186500000	6351100000	6482400000	5738200000
A0A0J9YVP6;A0A0J9YYL3;A0A0J9YXX5;Q9UHX1;A0A0J9YXJ8;A0A0J9YVR6;E9PQ56;A0A0J9YWM1;H0YEM1;E9PN18;E9PMU7;H0YCP8;E9PL19	Poly(U)-binding-splicing factor PUF60	PUF60	0	242.18	4774800000	5431300000	4808100000	5030200000	5153400000	5412700000	5369500000	5026800000
P26368;B5BU25;K7ENG2;K7ELP8	Splicing factor U2AF 65 kDa subunit	U2AF2	0	108.77	4773900000	5024300000	5341900000	5076900000	6502600000	6468700000	6522700000	7906000000
Q15046;Q6ZTI3;H3BVA8;J3KRL2;H3BPV7;H3BRC9	Lysine--tRNA ligase	KARS	0	88.916	4756900000	4752200000	4602700000	4491700000	5078200000	5234000000	6704800000	6361800000
A0A024R7Z5;O00560;B4DHN5;E9PBU7;B4DQ93	Syntenin-1	SDCBP	0	203.73	4745200000	4821400000	4477200000	5236400000	1285900000	1638800000	1428100000	1627200000
Q6IBS0;D6RG15;F8W645	Twinfilin-2	TWF2	0	124.51	4740400000	4759000000	4437400000	4432500000	5175800000	5168600000	4960300000	5754700000
Q6FI81;H3BV90;H3BT65;H3BUG4;B4DHB9;H3BPG7;H3BQ23;H3BTZ8	Anamorsin	CIAPIN1	0	88.945	4727200000	4312500000	3843900000	4533600000	2983100000	2932600000	3882100000	4108700000
B4DMT5;B3KSH1;O00303;B4DEW9;H0YDT6;A0A0D9SEZ9;Q9BX72;E9PQV8	Eukaryotic translation initiation factor 3 subunit F	EIF3F	0	197.41	4709100000	4858600000	4587600000	4538000000	5217400000	5216000000	5663500000	5678900000
P07741;H3BQB1;H3BQF1;H3BQZ9;H3BSW3;Q12898	Adenine phosphoribosyltransferase	APRT	0	65.05	4695400000	4420200000	5452500000	4764500000	3626100000	4131200000	5904800000	6094300000
A0A0S2Z4C5;P04271;A8MRB1	Protein S100-B	S100B	0	74.443	4687000000	5570300000	5330000000	5346700000	0	0	0	0
O60568;B3KQQ3;Q9UG85;H7C2V1;H7C2S8;B4DMP0;B4DPX5;H7C0B8;C9JU11;H7C2A8;C9JIX5	Procollagen-lysine,2-oxoglutarate 5-dioxygenase 3	PLOD3;DKFZp564O1822	0	133.37	4685100000	5019200000	4572300000	5319200000	5293900000	5302900000	6300800000	5884700000
Q5TZP7;P27695;G3V5Q1;G3V3M6;A0A0C4DGK8;H7C4A8;G3V3C7;G3V5D9;G3V5M0;G3V359;G3V3Y6	DNA-(apurinic or apyrimidinic site) lyase;DNA-(apurinic or apyrimidinic site) lyase, mitochondrial	APEX1	0	130.1	4665300000	4281500000	5149500000	4537100000	4795700000	5046300000	5941300000	5783700000
P30085;B2R6S5;B4DDL4;Q5T0D2;B4DFW6;E9PJD2	UMP-CMP kinase	CMPK1;CMPK	0	91.797	4662600000	4854000000	4530600000	4639400000	5412000000	5072700000	5454300000	5583100000
Q6IAL5;A8K4W7;P53597;B2R8A1;B7Z438;H7C233	Succinyl-CoA ligase [ADP/GDP-forming] subunit alpha, mitochondrial	SUCLG1	0	78.639	4652200000	4482600000	4295500000	4147700000	2636800000	2290100000	2654700000	2306900000
A0A0F7KYT8;B4DXZ6;A0A0F7L1S3;P51114;A0A0F7L0Q8;E9PFF5;B4DM21;B4DM78;E7EU85;B4DGH9;C9JAJ4;C9JY20;H7C4S4;C9JZE0;C9IZ22;C9J5B4;Q14341	Fragile X mental retardation syndrome-related protein 1	FXR1	0	152.87	4635700000	4862800000	4543000000	4202000000	3620700000	3782200000	3673000000	3918600000
A0A024R1U0;P46060;B4DY16;B4E0U0;H0Y4Q3;Q9BSK3;Q8WUS7;B0QYT5;B0QYT4;B0QYT6	Ran GTPase-activating protein 1	RANGAP1	0	134	4632900000	4458500000	4339900000	4430700000	4414200000	4818400000	4759500000	4350100000
Q9UJU6;Q59FH4;H0Y5J4;B4DDU5;B4DKZ4;B4DNX5;F8WBG8	Drebrin-like protein	DBNL	0	119.53	4626300000	4088400000	4354200000	3924200000	5543600000	5423900000	4095100000	4076100000
Q6IBR8;P20042;B5BU01;Q96I16;Q3B7I9;Q59GZ3	Eukaryotic translation initiation factor 2 subunit 2	EIF2S2	0	131.46	4614900000	4839400000	5264800000	5203200000	5385900000	5743400000	4574100000	4655900000
A8K492;P56192;B4DF61;A0A024RBA2;B4E0E9;H0YIP0;H0YHV5;F5H2V6;H0YI94;F8VS26;F8W0M7;F8W0S4;F8VZZ9;H0YHL6;H0YI27;Q8NAB3;F8VPL7	Methionine--tRNA ligase, cytoplasmic	MARS	0	187.87	4608400000	4719000000	4981900000	4605200000	6318500000	6242200000	6390400000	6183400000
V9HW91;Q9NQR4;H7C579;B4DFB1;B7Z3F9;F8WF70	Omega-amidase NIT2	HEL-S-8a;NIT2	0	106.27	4602400000	4556800000	4673100000	4592000000	2150500000	2117600000	2258600000	2476000000
Q9H3U1	Protein unc-45 homolog A	UNC45A	0	235.63	4597400000	4605000000	4377000000	4610200000	3225200000	3391700000	3224700000	3602300000
C9J0K6;P30626;B4DHQ6;Q75MZ6;E9PG82	Sorcin	SRI	0	87.502	4595300000	4524800000	5028800000	4824100000	6369900000	6863500000	9446900000	9532500000
H0YD13;B4DN59;A8K309;P16070;H0Y2P0;H0YE40;B4E2X0;H0YDW7;H0YCV9;H0Y5E4;E9PKC6;J3KN83;C1PHC3;Q86UZ1;H0YDX6;H0YD17;C1PHC4	CD44 antigen	CD44	0	39.059	4591400000	4644200000	4242400000	4175900000	10754000000	10883000000	11849000000	10991000000
A0A0B4J1Z1;B4DEK2;C9JAB2;Q16629;Q8NB80;F8WEA1	Serine/arginine-rich splicing factor 7	SRSF7	0	26.626	4588100000	4761800000	5438300000	5417400000	6059000000	5383200000	5765800000	5807700000
Q8N1F7;A8K897;H3BVG0;H3BPA9;H3BM93;H3BRI8;H3BV11;H3BP95;H3BMX0;H3BNN5;H3BV15;H3BVE2;H3BRD9;H3BNG7	Nuclear pore complex protein Nup93	NUP93	0	250.88	4579100000	4694000000	4543100000	4801400000	3447700000	3624400000	4110400000	3987300000
Q6FHX6;P39748;B4DWZ4;I3L3E9;F5H1Y3	Flap endonuclease 1	FEN1	0	105.96	4578500000	4692500000	4765600000	4717100000	3312600000	3390900000	2969600000	2877700000
P54886	Delta-1-pyrroline-5-carboxylate synthase;Glutamate 5-kinase;Gamma-glutamyl phosphate reductase	ALDH18A1	0	116.88	4574500000	4497900000	4495400000	4362000000	3540100000	3440900000	3636500000	3205000000
P20674;H3BNX8;H3BV69;H3BRM5;H3BRI0;Q71UP1	Cytochrome c oxidase subunit 5A, mitochondrial	COX5A	0	44.598	4570900000	4992500000	3301600000	3555700000	1862200000	2407300000	3294700000	4137900000
P52788;B4DE40;H7C2R7	Spermine synthase	SMS	0	240.76	4565300000	4878700000	5063900000	5119400000	2929000000	2899100000	3513100000	4059800000
O94832;K7EIG7;J3QRN6;Q7Z3N6;J3KRL0;Q8N618;J3QRR2	Unconventional myosin-Id	MYO1D;DKFZp686A01173	0	145.65	4538700000	4582800000	4777800000	4768500000	0	0	0	0
Q9NR30;Q8NI92;Q3SWU7	Nucleolar RNA helicase 2	DDX21	0	155.79	4530100000	4612200000	5318800000	5068300000	2520500000	2211100000	2254700000	2299700000
V9HW40;O75828	Carbonyl reductase [NADPH] 3	HEL-S-25;CBR3	0	104.74	4526600000	4061800000	3968100000	3847900000	2101600000	2144600000	2513100000	2524000000
REV__H7C398;REV__F8W9A8;REV__B7WPL9;REV__Q6PFW1			0.0032958	-0.81694	4524400000	4434100000	4954800000	4844200000	0	0	0	0
Q9NSE4;A8K5W7	Isoleucine--tRNA ligase, mitochondrial	IARS2	0	222.5	4497400000	4689800000	4549100000	4921000000	2160100000	2392800000	2380200000	2388900000
P28074;A0A140VJS7;H0YJM8;G8JLC2;G3V3K3	Proteasome subunit beta type-5	PSMB5	0	136.62	4488700000	4377900000	3737400000	3675700000	3987700000	3555500000	3010000000	3217600000
A0A140VJS6;P49721;B7Z478;Q59FJ0;A0A087WVV1	Proteasome subunit beta type-2;Proteasome subunit beta type	PSMB2	0	75.465	4488300000	4511500000	3363800000	3768600000	3060100000	3377100000	6479900000	5670400000
A0A024R4Z6;Q08945;E9PMD4;Q59GH7;A0A0U1RRK2;E9PPZ7	FACT complex subunit SSRP1	SSRP1	0	98.115	4486800000	3926900000	4066400000	4368300000	4695900000	5156400000	5724900000	5789700000
P35221;B4E2G8;B4DKT9;B4DU00;G3XAM7;B3KSR8;E5RIB1;E5RJ41;Q49AD3;H0YBB8;E5RGY7;E5RG03;F6KRI5;A0A0A0MRI5;E5RJP7;E5RGD2;E5RGY6;E5RFK9;E5RFM5;E5RHV7;B7Z259;A0A0A0MTJ6;E5RFG3;E5RJL0;E5RIE0;A0A087WZL6;E5RGU3;E5RHJ5;E5RFM3;E5RJZ2;E5RGG4;E5RJ43;E5RGS1;Q16370;E5RIT8;B9A010;REV__Q9P2T0	Catenin alpha-1	CTNNA1	0	323.31	4482600000	4199900000	5040100000	5008500000	13598000000	14071000000	12939000000	13566000000
Q9H9B4;D6RFI0;S4R2X2;D6RDG7;D6RAE9	Sideroflexin-1	SFXN1	0	52.814	4477600000	4051200000	4365300000	4735800000	4096600000	4236700000	3719100000	3267500000
A0A024R5H0;O75531;B2R4V4;E9PJJ8	Barrier-to-autointegration factor;Barrier-to-autointegration factor, N-terminally processed	BANF1	0	37.48	4472800000	4526400000	3973600000	4017700000	4718500000	4793300000	5677100000	5518300000
Q8WZ56;A0A140VJS0;P62714;B3KRM2;Q5U0I7;E5RJX4	Serine/threonine-protein phosphatase;Serine/threonine-protein phosphatase 2A catalytic subunit beta isoform	PPP2CB	0	305.9	4468500000	4970400000	4544800000	4842300000	4448700000	4049200000	4766000000	3973400000
Q9H4A4;Q7RU04;A6NKB8;A0A087WU27;C9JMZ3;A0A087WUS4;H7C2T3	Aminopeptidase B	RNPEP	0	264.04	4439900000	4827000000	4275200000	4517200000	2707400000	2666200000	3199400000	3238600000
P30048;Q53HC2;A4UCS5	Thioredoxin-dependent peroxide reductase, mitochondrial	PRDX3	0	97.904	4436600000	3816600000	3979100000	4388100000	2786700000	3010400000	4486200000	4432600000
P62273;A0A087WTT6	40S ribosomal protein S29	RPS29	0	14.937	4416700000	3827800000	2658300000	2547400000	2363200000	2632100000	1172900000	848570000
B4DL14;Q8TAS0;P36542;B4DFE6	ATP synthase subunit gamma;ATP synthase subunit gamma, mitochondrial	ATP5C1	0	25.932	4415300000	4012300000	3535400000	3676600000	2737000000	2849100000	2479700000	2666800000
A0A0S2Z3X8;P31150;B4DHX4;B4DH24;B4E070;G5E9U5;A0A0S2Z426	Rab GDP dissociation inhibitor alpha	GDI1	0	215.55	4402700000	4585000000	4370500000	4566800000	6435100000	6344300000	7585900000	8053700000
B7ZLP5;A8K329;Q15424;B7Z2Z1;B7Z5X3;B7Z1C7;B7Z2F6;B7Z959;K7EII0;B7Z2H3;K7ES42	Scaffold attachment factor B1	SAFB	0	155.09	4399600000	4449400000	4315700000	4235400000	4647000000	4973100000	5062200000	4372400000
A0A024R1S8;Q14847;A8K1D2;C9J9W2;B4DIC4;B4DJI4;F6S2S5;K7ESD6;Q9NPR7;J3KSN1;B7ZB56;Q59FZ8	LIM and SH3 domain protein 1	LASP1	0	60.527	4395800000	4824600000	4781000000	4438900000	20491000000	19108000000	10079000000	8591300000
P30084	Enoyl-CoA hydratase, mitochondrial	ECHS1	0	90.592	4394500000	4965600000	4544600000	4471900000	8987400000	8410900000	7638300000	7568600000
P26196;B2R858;Q8IV96	Probable ATP-dependent RNA helicase DDX6	DDX6	0	244.28	4389500000	4697100000	4933500000	4633200000	7320900000	7103300000	7824000000	8384700000
O75821;A8K5K5;Q6IAM0;K7ENA8;K7EL20;K7ER90;K7EP16;B0AZV5;K7ENH0;B7Z1G0	Eukaryotic translation initiation factor 3 subunit G	EIF3G;EIF3S4	0	106.36	4389300000	4193900000	4856600000	4712600000	5165800000	4738100000	6547500000	5628100000
V9HW59;Q6LES2;P09525;Q6P452;B4DE02;B4DDZ4;Q59FK3;B4E1S2;Q6MZI0	Annexin;Annexin A4	HEL-S-274;ANXA4	0	125.56	4389300000	4624800000	4349300000	4062200000	7173400000	7269000000	8718600000	8214300000
A0A024RCC9;B7ZB83;Q99733;B7ZAK9;B4DS05;B7ZAC7;C9JZI7;C9J6D1;A8MXH2;E9PS34;E9PNJ7;E9PNW0;E9PJJ2;E9PKT8;E9PP22;H0YCI4;E9PKI2;C9J1B1	Nucleosome assembly protein 1-like 4	NAP1L4	0	145.78	4382400000	4991100000	4284800000	4475900000	5149600000	5026100000	3942500000	4790200000
Q9UBI6;Q53GD1	Guanine nucleotide-binding protein G(I)/G(S)/G(O) subunit gamma-12;Guanine nucleotide-binding protein subunit gamma	GNG12	0	25.297	4377600000	4855500000	3905100000	3829900000	2354600000	2036500000	2782000000	1993400000
A0A024R4X0;P00387;Q6ZVI6;B1AHF3;Q6TGM5	NADH-cytochrome b5 reductase 3;NADH-cytochrome b5 reductase 3 membrane-bound form;NADH-cytochrome b5 reductase 3 soluble form	CYB5R3	0	187.93	4372200000	4621000000	4441700000	4473700000	6316000000	6082000000	5552000000	5267800000
A0A024R6D4;P84090;G3V279	Enhancer of rudimentary homolog	ERH	0	36.914	4370400000	5265500000	4044200000	4742900000	4162700000	3956800000	3835400000	4345200000
A0A024R0Y5;P08237;A0A0S2Z4A1;Q96I60;A0A0S2Z4I1;B4E162;Q7KYX9;A0A0S2Z4A8;F8VX13;F8VNX2;F8VZQ1;F8VSL1;F8VP00;F8VW30;F8VZI0;P78457;F8W1J8;F8VSF7;Q7Z683;F8VUB8;F8VYK8;F8VTQ3;H0YHB8;H0YIS9;F8VVE3	6-phosphofructokinase;ATP-dependent 6-phosphofructokinase, muscle type	PFKM	0	47.596	4363400000	3956800000	4229800000	4048400000	2635200000	2722100000	2485900000	2468300000
Q9Y383;B3KSL5;Q75M91;V9GZ75;F8WEU3	Putative RNA-binding protein Luc7-like 2	LUC7L2	0	64.769	4362100000	4734500000	4403600000	4471700000	3101200000	3352100000	4305000000	3621800000
P47985;P0C7P4	Cytochrome b-c1 complex subunit Rieske, mitochondrial;Cytochrome b-c1 complex subunit 11;Putative cytochrome b-c1 complex subunit Rieske-like protein 1	UQCRFS1;UQCRFS1P1	0	81.055	4361800000	4435700000	4530600000	4409100000	2584000000	2473400000	2190000000	1666800000
Q86SZ7;Q2TNB3;A0A087X1Z3;Q9UL46;H0YM70;Q6FHK9;H0YKU2	Proteasome activator complex subunit 2	PSME2	0	113.17	4352300000	4043100000	4254600000	3921100000	10564000000	11460000000	16859000000	16500000000
Q5SSJ5;X6RGJ2;B0QZK4;Q5SWC8;B0QZK9;B0QZK8;B4E0N8	Heterochromatin protein 1-binding protein 3	HP1BP3	0	121.25	4343800000	3865800000	4053300000	4062000000	2253700000	2412400000	3762800000	4072500000
A0A024QZX3;A0A024QZX5;A0A087X1N8;P35237;Q8IXH2;A0A024QZT8;C9JTJ8	Serpin B6	SERPINB6	0	167.3	4343700000	4715800000	4371400000	4484600000	6974900000	7314900000	8725400000	9225100000
Q13011;M0R248;M0QZW4;M0QXS7;M0R280;M0R1A2	Delta(3,5)-Delta(2,4)-dienoyl-CoA isomerase, mitochondrial	ECH1	0	65.099	4340500000	4498000000	4336600000	4169900000	4104100000	4603500000	3998900000	4095300000
Q93009;B7Z855;B7ZAX6;Q6U8A4;H3BND8;B7Z7T5;F5H2X1;B7Z842;H3BUV0;H3BTM1;H3BRA2;H3BQD1;I3L2D8;H3BMF6	Ubiquitin carboxyl-terminal hydrolase 7;Ubiquitin carboxyl-terminal hydrolase	USP7	0	227.85	4326900000	4580500000	3994500000	4314100000	4701200000	4755800000	4952800000	5508500000
A0A024R325;Q96I99;Q3ZCW5;E9PDQ8;B7Z2D5;Q9Y436;H0Y852	Succinyl-CoA ligase [GDP-forming] subunit beta, mitochondrial	SUCLG2	0	72.046	4325700000	4234100000	4162300000	4390800000	2214700000	2371000000	2260400000	1961800000
Q9UMX0;B3KNI8;B3KNI2;H0YEZ9	Ubiquilin-1	UBQLN1	0	226.43	4311800000	4854600000	4799200000	4937000000	5074800000	5971800000	4189600000	4746700000
P17858;Q7L2M7;B3KNQ7;Q59GI2;B4E108;Q6MZK4;Q7Z3R9;F8WEU2	ATP-dependent 6-phosphofructokinase, liver type	PFKL	0	158.09	4308500000	4600700000	4600200000	4645200000	5992000000	6041500000	5570100000	6496600000
E9PB61;Q86V81	THO complex subunit 4	ALYREF	0	203.59	4306300000	4560300000	4720400000	4305900000	2882500000	3020100000	3293900000	4888700000
P61221;D6R9I9;D6RGF4;H0Y990	ATP-binding cassette sub-family E member 1	ABCE1	0	200.12	4301600000	4481500000	4491200000	4603400000	3936900000	3844900000	3112500000	3207300000
A0A087X2I1;P62333;V9HW24;H0YJC0;H0YJS8;H0YJX2;B4DR91;H0YJE9;H0YJT1	26S protease regulatory subunit 10B	PSMC6;HEL-S-73	0	160.8	4258400000	4585600000	4690800000	4891700000	7611500000	7085500000	5546800000	6219500000
B2RAU5;Q9Y5X1;B3KXH8;Q59ES5;O95061;A0A087WVE4;A0A087WZW2	Sorting nexin;Sorting nexin-9	SNX9	0	201.49	4250200000	4825300000	4661600000	4588600000	661750000	715570000	950710000	733430000
O94826;B4DZ87;B3KQK5;B3KQK0	Mitochondrial import receptor subunit TOM70	TOMM70A	0	122.12	4249400000	4336100000	3958800000	3941100000	1851700000	1719000000	1507100000	1407100000
R4SBI6;P07099;Q6FGZ3;B1AQP9;B1AQP8	Epoxide hydrolase 1	EPHX1	0	132.24	4249400000	3562900000	4187900000	4306800000	1464800000	1604900000	1489100000	1435000000
P07305	Histone H1.0;Histone H1.0, N-terminally processed	H1F0	0	10.149	4237300000	4030100000	4826900000	4754800000	1615800000	1315600000	815090000	475050000
Q6FGS1;O43399;Q53GA0;A0A087WYR3;B4DDV4;A0A087WZ51;Q5J908	Tumor protein D54	TPD52L2	0	220.49	4229300000	4145400000	3890600000	3853000000	8862500000	10009000000	8197300000	7327000000
A0A087WUK2;A0A024RDF6;O14979;B4DTA2;B4DGN3	Heterogeneous nuclear ribonucleoprotein D-like	HNRPDL;HNRNPDL	0	46.012	4224400000	3838300000	3320400000	4285200000	4092600000	4537200000	8628500000	7301500000
P49792;D3DX73;J3KQ37;V9HWE4;Q99666;O14715;F8W705;Q5JC46;Q5JC45;H0YBN8;Q13073;F8WBP7	E3 SUMO-protein ligase RanBP2	RANBP2	0	285.56	4208500000	4326800000	4414700000	4333400000	3694000000	3752300000	3076300000	3300800000
Q9NYU2;A8KAK1;H7BZG0;F8WCI2;F8WCE6	UDP-glucose:glycoprotein glucosyltransferase 1	UGGT1	0	224.03	4200100000	4668600000	4403100000	4479700000	5506600000	5886200000	6754100000	6752700000
A2RU94;P51159;Q6IAS8;H3BN55;H3BS49;H3BVH7;H3BUD9;H3BU81;A0A0H4JC20;K7ES41	Ras-related protein Rab-27A	RAB27A	0	165.55	4183200000	4150400000	3837000000	3289600000	105360000	26173000	0	0
P50570;B3KUU8;Q6ZSZ9;Q6ZV85;Q6ZTU8;B3KU80	Dynamin-2	DNM2	0	183.19	4178500000	4354700000	4192400000	4271600000	4735100000	5102400000	5923900000	6048900000
B3KY12;Q12874;A8K7V1;A8K566;Q53HM6;B4DW90	Splicing factor 3A subunit 3	SF3A3	0	118.71	4175700000	4337900000	4309400000	4288900000	5181700000	5129200000	5323600000	5166400000
A0A024R0L6;Q15102;M0R389;M0R1K3;M0QZT2;M0QXS6;M0R323	Platelet-activating factor acetylhydrolase IB subunit gamma	PAFAH1B3	0	133.14	4166500000	4006900000	3675900000	3614400000	4132700000	4370300000	6448800000	6702800000
P31689;B7Z5C0;Q9NXZ8	DnaJ homolog subfamily A member 1	DNAJA1;HDJ2	0	118.3	4165700000	3532000000	3740100000	3853200000	5325200000	4868100000	5078200000	4806000000
A0A024QZK8;P31942;Q53F48;B4DHY1;A0A024QZP1	Heterogeneous nuclear ribonucleoprotein H3	HNRPH3;HNRNPH3	0	188.29	4156100000	3984100000	4191300000	4338800000	4536300000	4841700000	3842800000	4926800000
Q13637;B2R5I8	Ras-related protein Rab-32	RAB32	0	69.342	4142200000	3813800000	3762100000	3698500000	97716000	93359000	86669000	97741000
P12081;B3KWE1;B4DDD8;Q52NV4;B4E1C5;B4DEA2;E7ETE2;D6RF05	Histidine--tRNA ligase, cytoplasmic	HARS;HRS	0	75.692	4140600000	3948700000	4393300000	4162800000	8486700000	9111300000	7186300000	8135900000
E5KND5;Q96RP9;E5KND7;C9IZ01;D3DNL3;F8WAU4;A0A0S2Z5W5;Q9H9M0;C9JA25	Elongation factor G, mitochondrial	GFM1	0	88.989	4140500000	3647700000	3546300000	3836900000	651470000	683880000	582150000	361950000
A0A024R994;O75131;Q05DL8;A0A087WYQ3;H0YB26;E5RHZ0;A0A087WXR6;A0A087WUS8;E5RFT7;A0A0G2JMP5;Q4G168;B3KWK1;E7ENV7;B7Z370;Q8IYJ1;Q96A23;O95741;Q86YQ8;Q9HCH3	Copine-3	CPNE3	0	78.385	4129100000	4322000000	4435900000	4309700000	6632800000	6547500000	7165800000	7501400000
I3L0N3;B7Z5J7;P46459;B7Z9U2;B4DH19;B4DSK5;B4DGR3;Q96D47;D3DXJ4;I3L2G1;I3L0L3;K7EQD6;I3L338;I3L4Q9;Q9H3V6	Vesicle-fusing ATPase	NSF	0	169.09	4127500000	3988500000	4179500000	4147100000	4891700000	4833900000	5611600000	5810800000
Q6RFH5;E9PS41;B4E018;H0YFP2;F5GYL6	WD repeat-containing protein 74	WDR74	0	34.623	4119600000	5209800000	5974600000	6168800000	1582400000	1734700000	1629400000	856750000
A0A024RBX9;P08559;Q53GE3;A5YPB6;A5PHJ9;Q5JPU3;Q5JPU0;Q5JPT9;Q5JPU1;Q6LCA3;Q9UNV7;Q99725;P78557;P29803;Q99724;Q5JPU2;Q36750	Pyruvate dehydrogenase E1 component subunit alpha;Pyruvate dehydrogenase E1 component subunit alpha, somatic form, mitochondrial	PDHA1;PDHA1/LOC79064	0	85.92	4105200000	4419000000	3537200000	3740100000	2369400000	2285300000	1895800000	1774800000
Q8N1H4;Q68DZ9;Q59GA1;B2RDQ3;P62995;H7BXF3;H7C2L4	Transformer-2 protein homolog beta	DKFZp686F18120;TRA2B	0	22.971	4102300000	4212500000	4317800000	3937400000	3453000000	3216400000	3094400000	2560100000
A0A0A0N0L3;A0A024R4E2;Q13148;B1AKP7;G3V162;A0A087X260;A0A087WYY0;A0A0A0N0M3;A0A0A0N0N3;K7EN94;A0A087WX29;B4DRW3;K7EJM5;A0A087WXQ5;A0A087WV68;A0A087WXV3;A0A087WW61;A0A087WX67;A0A087WZC9;A0A087WZM1;K7EJ99;A0A0A0MSV7;A0A087WYE7;A0A087WTZ4;K7EL26	TAR DNA-binding protein 43	TARDBP	0	157.14	4087600000	4554100000	4393200000	3613000000	5474900000	5807900000	5083200000	5179500000
Q7L2H7;J3KNJ2;H0YCQ8;E9PN86;E7ESM3;E9PRY0;B4DT09;E9PRI2	Eukaryotic translation initiation factor 3 subunit M	EIF3M	0	315.92	4081300000	4181300000	4285000000	4172200000	4373600000	4948700000	6507900000	6495700000
B2R6K4;A0A024R056;P62873;F6UT28;F6X3N5;Q71UM6;B3KVK2;B1AKQ8;Q71UM7	Guanine nucleotide-binding protein G(I)/G(S)/G(T) subunit beta-1	GNB1	0	164.43	4079400000	3960500000	3720400000	4024900000	4127500000	4523000000	4687100000	4591000000
E7EX90;Q14203;Q6MZZ3;Q6AWB1;Q6AWB3;Q59F36;O95654;E7EWF7;C9JZA4;C9JTE5;C9JJN7;C9JJD0;H8Y0Y3;C9J1B7;C9JKG6;E9PCY0;C9JUI8	Dynactin subunit 1	DCTN1;DKFZp686I0746;DKFZp686E0752;DKFZp686E191	0	323.31	4072000000	3735400000	3839900000	3553400000	5706300000	5547900000	6079300000	6010500000
Q9Y6C9;Q53G34;B4DHQ0	Mitochondrial carrier homolog 2	MTCH2	0	149.13	4048800000	3930300000	3773500000	3497600000	1246900000	1236500000	1056900000	928130000
B2R4D5;O15145;Q2LE71;B4DM63;C9JZD1;F8VR50	Actin-related protein 2/3 complex subunit 3	ARPC3	0	30.232	4048000000	4397000000	4248800000	4604200000	5546400000	5791000000	4646000000	4846400000
P52789;A8K2U2;E9PB90;Q68E10;Q53QX9;Q53SG7;Q7Z7Q6;Q09LL6	Hexokinase-2	HK2;DKFZp686M1669	0	186	4045100000	3560600000	4207700000	3785900000	1075300000	1156200000	1410800000	1409700000
A0A0S2Z5J4;O00203;A0A0S2Z4Z4;Q3MNE1;H0YBD0;F5GWU4;F5GYB0;B4DFZ2	AP-3 complex subunit beta-1	AP3B1	0	109.84	4034000000	4042200000	4209900000	3892800000	4456800000	4273000000	4829500000	4695300000
O14579;Q53HJ6;M0QXB4;Q7Z4Z1;M0R061	Coatomer subunit epsilon	COPE	0	143.95	4032900000	4597600000	4247200000	4823400000	5240300000	5775400000	6682400000	6751300000
B4DNR3;V9HW87;Q96IU4;F8W9U3;B4DQI4;B4DKK0	Alpha/beta hydrolase domain-containing protein 14B	HEL-S-299;ABHD14B	0	60.765	4016300000	4007400000	3715300000	4157300000	2299100000	2287100000	2524700000	2640500000
Q9BUF5;B4DP54;B3KS31;K7ESM5;B4E386;K7EL29;K7ES63;K7EN98;K7ESQ3;K7EQT3;K7EJ64;K7ERA8;K7EJZ4;K7EPE5	Tubulin beta-6 chain	TUBB6	0	210.5	4006900000	4328300000	4165400000	3954000000	5015600000	5077200000	5747900000	5020900000
Q9Y277;E5RJN6;E5RHZ6;E5RFP6;E5RHE1;E5RK27;E5RFL1	Voltage-dependent anion-selective channel protein 3	VDAC3	0	65.097	3986900000	4460200000	3668700000	3922500000	1749800000	1693700000	1346800000	1655800000
Q9NQC3;Q6IPN0;F8W914;Q53R94;Q53SY1;A6XGP7;H7C106;D6W5C2;Q3LIF4;A0A0U1RQR6	Reticulon-4;Reticulon	RTN4	0	108.1	3979900000	4379700000	4275400000	4334300000	4455900000	4022400000	2444400000	2588000000
A0A140VK69;P17174;Q2TU84;B7Z1I2	Aspartate aminotransferase, cytoplasmic;Aspartate aminotransferase	GOT1;GIG18	0	95.608	3967400000	4069100000	3797800000	3602900000	5098700000	5300600000	5329400000	5323900000
O00116;B7Z3Q4;A0A1B0GWA2;Q53SG6;B7ZAC5;Q53SN7;B8ZZ81;Q53S12	Alkyldihydroxyacetonephosphate synthase, peroxisomal	AGPS	0	148.86	3966300000	4077800000	3956800000	4117900000	2697300000	2563200000	2139200000	2778700000
O75489;Q9UF24;Q53FM7;E9PS48;G3V194;E9PJE7;E9PKL8	NADH dehydrogenase [ubiquinone] iron-sulfur protein 3, mitochondrial	NDUFS3;DKFZp586K0821	0	74.231	3961900000	4109300000	3554800000	3564300000	1096400000	1076700000	1227700000	589680000
A4D1N4;C9JRZ6;Q9NX63;F8WAR4;B7Z1X9;F8WD73	MICOS complex subunit MIC19	CHCHD3	0	83.583	3957800000	4478500000	3948300000	3965000000	2621800000	2273300000	1791300000	1955600000
Q9H444;P59074;Q96CF2	Charged multivesicular body protein 4b	CHMP4B	0	112.78	3954200000	3774800000	3847200000	4021700000	5905800000	5161500000	4635300000	4359500000
E7EX17;B4DRM3;P23588;B4DEP6;F8VX11;F8VP89;F8VSC7;Q7Z5Y0;B4DS01;F8VYE9;F8W0K0;F8VRU1;Q6AI40	Eukaryotic translation initiation factor 4B	EIF4B	0	129.61	3954000000	4321400000	4557500000	4151000000	3126500000	2816200000	1789500000	2685900000
A0A024RAJ6;P07686;Q5URX0;H0YA83;H0Y9B6;H0Y9M3;D6REQ8	Beta-hexosaminidase;Beta-hexosaminidase subunit beta;Beta-hexosaminidase subunit beta chain B;Beta-hexosaminidase subunit beta chain A	HEXB	0	53.111	3953100000	4119300000	3695300000	3984200000	4811000000	5148000000	5699800000	5024300000
A0A024R0A8;O43865;Q2NKW8;V5YQL4;Q6ZMM9;Q9BTL0;O43210;Q6ZMI1	Adenosylhomocysteinase;Putative adenosylhomocysteinase 2	AHCYL1;FGFR2-AHCYL1	0	73.734	3945700000	3720000000	3691800000	3955200000	2230000000	2365800000	2985700000	3029600000
Q99829;B0QZ18;F2Z2V0;A6PVH9;Q59EI4;E7ENH5;Q5JX58;Q5JX59;Q5JX60;Q5JX44;Q5JX56;Q5JX45;Q5JX55;Q5JX61;Q5JX52;Q5JX54;Q5JX57;E7EV27;Q5JX53;H0Y524	Copine-1	CPNE1	0	125.38	3943300000	4155200000	3877700000	4239600000	6085100000	6818100000	10641000000	10635000000
B4DJX1;Q86YI5;A0A024R3D8;P10515;H0YDD4;E9PEJ4;B4DS43;B4DLQ2;Q16791;Q01991;B4E1P6	Acetyltransferase component of pyruvate dehydrogenase complex;Dihydrolipoyllysine-residue acetyltransferase component of pyruvate dehydrogenase complex, mitochondrial	DLAT	0	65.837	3939400000	3593100000	3452400000	3256800000	1650600000	1735600000	1412100000	1319900000
Q92804;A0A075B7D9;B4E312;A0A075B7F2;A0A075B7F4;A0A075B7E4	TATA-binding protein-associated factor 2N	TAF15	0	8.489	3929700000	4241200000	4639200000	4326300000	6109100000	5748000000	5640100000	5370500000
Q13177;A8K5M4;H7C1X3;H9XFB4;B1AKS5;Q59FN2	Serine/threonine-protein kinase PAK 2;PAK-2p27;PAK-2p34	PAK2	0	213.8	3927400000	3444200000	3658200000	3610700000	4551400000	4542700000	3487700000	4406600000
Q08257;A6NP24;C9JH92	Quinone oxidoreductase	CRYZ	0	161.28	3895400000	3939900000	3587700000	3473300000	1991100000	2126100000	1705500000	1838300000
B4DG62;A8K7J7;P19367;A0A024QZK7;Q59FD4;B3KRA9;B1AR63;B1AR62;B1AR61;Q71V75	Hexokinase-1	HK1	0	175.9	3889900000	3578200000	4142900000	3966900000	10868000000	10858000000	11251000000	10854000000
P63208;E5RJR5;E7ERH2;F8W8N3;E5RGM3;E5RHM3;E5RGM4;P78561	S-phase kinase-associated protein 1	SKP1	0	81.161	3883700000	3760300000	4343900000	4197800000	6509600000	6727100000	7632900000	8102400000
A0A0S2Z489;O00232;A0A0S2Z476;J3KTJ5;J3KSK1	26S proteasome non-ATPase regulatory subunit 12	PSMD12	0	85.516	3876600000	3879700000	4074200000	4133600000	3986400000	4172400000	4336900000	4039000000
D3DUJ0;Q8TA92;Q9Y4W6;K7EP56;Q658U5;B3KPL7	AFG3-like protein 2	AFG3L2	0	25.257	3876100000	3432600000	3187700000	3155000000	39121000	64022000	159330000	98542000
A0A140VJF3;O43684;J3QT28;B4DDM6;J3QSX4	Mitotic checkpoint protein BUB3	BUB3	0	72.186	3874100000	3595800000	3685400000	3936100000	3590900000	3481100000	4079500000	3255900000
A8K878;P55145;H7C2D6	Mesencephalic astrocyte-derived neurotrophic factor	MANF	0	33.437	3874000000	4545100000	4834100000	4431300000	3336100000	3428800000	1812800000	1646600000
P15531	Nucleoside diphosphate kinase A	NME1	0	21.763	3854200000	4213000000	4403900000	4347800000	3362200000	2948700000	17827000000	15844000000
V9HW29;P33176;D3DRX6;M1VE91;C1PHA2;A8K048;M1VRN1;M1VKJ2;M1V490;M1VPF9;M1V481;M1VKI9;M1VE89;M1VPF7;M1VRN0;B4DS27;Q6P164;Q2TA90;Q66K46;J3KNA1;B7Z2M7;Q57YV6;Q9UFW7;C9JWB9	Kinesin-1 heavy chain;Tyrosine-protein kinase receptor	HEL-S-61;KIF5B;KIF5B-RET(NM_020630)_K24;R11;KIF5B-ALK;KIF5B-RET(NM_020630)_K23;R12;KIF5B-RET(NM_020975)_K23;R12;KIF5B-RET(NM_020630)_K22;R12;KIF5B-RET(NM_020975)_K22;R12;KIF5B-ALK_K17;A20;KIF5B-RET(NM_020630)_K16;R12;KIF5B-RET(NM_020975)_K16;R12;KIF5B-RET(NM_020630)_K15;R12;KIF5B-RET(NM_020975)_K15;R12	0	149.37	3845900000	3757700000	3927700000	4156200000	6885600000	7073200000	6610100000	5459700000
A0A140VJT0;P63151;Q56VW8;E5RFR9;E5RIY1;Q00005;Q9Y2T4;Q59GC6;B3KMA9;H0YB06;E5RHQ2;E5RJV2;H0YA16;Q9NZ48	Serine/threonine-protein phosphatase 2A 55 kDa regulatory subunit B alpha isoform;Serine/threonine-protein phosphatase 2A 55 kDa regulatory subunit B	PPP2R2A	0	106.31	3843400000	4044600000	3980600000	4189900000	3302300000	3356200000	3482400000	2927000000
A0A140VKE9;Q13409;B4DPZ3;Q59GU5;E7ESD3;E7EMU4;B4DX93;Q9H5W7;E7ET01;E7EUM4;E7ERR6;E7ERH4;Q53SA6;E7EU01;E5RFE1;C9J3E7;E5RJ75;Q75MI9	Cytoplasmic dynein 1 intermediate chain 2	DYNC1I2	0	227.78	3843100000	4200100000	3887900000	4091800000	4806100000	4575000000	4863300000	4816100000
P37108;H0YLA2;H0YLW0	Signal recognition particle 14 kDa protein	SRP14	0	25.425	3840400000	3726500000	3816600000	3852300000	4549000000	4600200000	4154000000	4231500000
A0A024R7L5;A0A024R7L8;Q92900;B3KY55;A0A059XBJ1;A0A059XAJ5;A0A059XAL2;A0A059XG67;A0A059X4U2;Q6ZUC8;A0A059XG73;A0A059XBJ6;A0A059XAM1	Regulator of nonsense transcripts 1	UPF1	0	92.536	3839600000	3823800000	3556600000	3576100000	4628700000	4869400000	4462300000	5163000000
P36959;A0A0B4J281;H0YMG3;H0YKK3;H0YN74	GMP reductase 1	GMPR	0	161.82	3837000000	3753300000	3919600000	3833000000	1686300000	1494300000	1054400000	998190000
A0A087WXS7;O43681;K7ERW9	ATPase ASNA1	ASNA1	0	150.41	3834500000	3502800000	3689400000	3826400000	3970900000	4211800000	4265200000	4441200000
A0A024R5S5;O75822;H0YGJ7;H0YLP3	Eukaryotic translation initiation factor 3 subunit J	EIF3S1;EIF3J	0	58.746	3833200000	3848800000	3822200000	3967000000	2639900000	2794500000	2328700000	2683800000
P61026;Q53T70;Q53SX4;Q9UL28	Ras-related protein Rab-10	RAB10	0	10.791	3823700000	3462600000	3443500000	3465900000	1629500000	1725100000	1234200000	1546600000
Q6LET3;A0A140VJL3;P00492;A0A0H3YEQ7;Q9NRG1	Hypoxanthine-guanine phosphoribosyltransferase	HPRT1	0	134.8	3820700000	3870600000	4080200000	4021300000	4627900000	4709900000	6037900000	6345500000
Q96N67;A0A1B0GWE0;B3KRG0;B4DSH0;A0A1B0GUE9;A4FU72;A0A1B0GVW2;A0A0C4DGY6;A0A0U1RRC1;A0A0U1RQJ5;A0A0U1RR97;A0A0U1RQT6;K7ESB7;B4DIL4;A0A0U1RQG7;B7Z9U8	Dedicator of cytokinesis protein 7	DOCK7	0	130.36	3820200000	4593800000	3944200000	3871000000	2946900000	3178800000	2608500000	3167100000
A0M8W4;Q15819;G3V113;H0YBP9;H0YBX6	Ubiquitin-conjugating enzyme E2 variant 2	UBE2V2	0	22.629	3818600000	3530200000	3782500000	3502800000	4001000000	3966100000	3045400000	2730200000
Q53GE2;Q53GC7;A4D0V4;P47755;F8W9N7;A0A0D9SET8;B4DE01;C9JUG7;F8WED3	F-actin-capping protein subunit alpha-2	CAPZA2	0	176.21	3816300000	3853700000	4026600000	3852500000	3849500000	4272100000	5020100000	5685200000
A0A0D9SG72;Q68CM6;P61764;A0A1B0GWF2;A0A1B0GVQ5;A0A1B0GTP9;B7Z2V7;B7Z1V5;Q59GC9;B7Z3F4;A0A1B0GW76;A0A0D9SFQ7;A0A0D9SFW6;A0A0D9SEP9;A0A0D9SEH5;A0A096LP52;A0A1B0GTD8;A0A1B0GVV9	Syntaxin-binding protein 1	stxbp1;STXBP1	0	113.47	3809000000	3869900000	3594300000	4143600000	1504900000	1485700000	1623300000	1631000000
A0A024RA75;P31937;H7BZL2	3-hydroxyisobutyrate dehydrogenase;3-hydroxyisobutyrate dehydrogenase, mitochondrial	HIBADH	0	115.61	3808100000	4315600000	3877600000	3706500000	2387700000	2340100000	2637600000	2657400000
Q14683;G8JLG1;Q6P2R1;Q6MZR8;A8K7A6;B7Z709;Q68EN4;V9GY57;H0Y7K8;Q5H934;Q7Z4C6;V9GYN9	Structural maintenance of chromosomes protein 1A	SMC1A;DKFZp686L19178	0	134.18	3805600000	3733800000	3883300000	4205800000	3763500000	3768800000	3313300000	3433700000
B3KY63;F5GWX5;A0A0C4DGG9;Q14839;B3KRD4;Q6ZSZ4;F2Z2R5;F5H6N4;Q05CG6	Chromodomain-helicase-DNA-binding protein 4	CHD4	0	238.41	3803400000	4043100000	4875700000	5051400000	3275900000	3171900000	2106300000	2194100000
Q9BVP2;A0A024R2Z6;C9JZT7;B4DMU5;C9JYH9	Guanine nucleotide-binding protein-like 3	GNL3	0	200.38	3796200000	3624600000	3694800000	3680100000	1334900000	1469500000	1715800000	1799200000
Q10471;G3V1S6;B7Z6K2;B7Z462;J3KQQ5;B7Z5C5;Q68VJ8;F8VUJ3;Q96FL9;Q8N428;Q8N4A0;Q7Z7M9	Polypeptide N-acetylgalactosaminyltransferase 2;Polypeptide N-acetylgalactosaminyltransferase 2 soluble form	GALNT2	0	72.354	3788400000	3772100000	4068000000	4013800000	1220200000	1381000000	1496800000	2002400000
O75947;A0PJH2;F5H608	ATP synthase subunit d, mitochondrial	ATP5H	0	13.593	3786200000	3761400000	3595700000	3627100000	2134000000	2358800000	1399900000	1694600000
A0A024R5K1;Q9BR76;Q9NSK3;A0A087WW53;F5H390;Q59F81;B4DIU2;F5H0D2	Coronin;Coronin-1B	CORO1B;DKFZp762I166	0	87.689	3783000000	3929000000	3628900000	3740400000	3609400000	3564600000	3763100000	3553300000
P36507;G5E9C7;Q7Z370;B3KS97;M0R1B6	Dual specificity mitogen-activated protein kinase kinase 2	MAP2K2;DKFZp686L02273	0	137.66	3758300000	3886900000	3841200000	3773900000	4006700000	3859300000	3220900000	3118200000
O60271;B4DS36;Q5JB53;Q719J0;A0A060L980;H0YBE9;Q7Z5Q8;E9PFH7;B7ZMF3;A0A087WYG2;Q9UPT6;D6RHI8;Q68CV8;H0YBS5;G1UI24;H0Y981	C-Jun-amino-terminal kinase-interacting protein 4	SPAG9	0	197.59	3730700000	3988600000	3846800000	3829800000	3070100000	3207300000	2931200000	3112000000
Q0VAB1;A0A024R0M6;Q3ZCQ8;M0R2F8;M0R003;M0R1Y4;M0R0C3;M0R2Q2;M0R047;M0QXC3;M0R2D2;M0R2Z3;M0R303	Mitochondrial import inner membrane translocase subunit TIM50	TIMM50	0	72.521	3729100000	3830300000	4029500000	3609700000	1433400000	1454700000	899990000	1174500000
Q9BUJ2;A0A024R0J9;A0A0A0MRA5;B7Z4B8;A8K6U7;A8K3W4;A8K5K0;M0R3F1;M0QYZ0;M0QYI8;M0QZV6;M0R0K8;B3KM60;M0R203;M0QYM5;M0QYG9;M0R247;Q9BTB7;A0A087X1I2	Heterogeneous nuclear ribonucleoprotein U-like protein 1	HNRNPUL1;HNRPUL1	0	126.26	3728300000	3655800000	4021300000	4106900000	5328700000	6132400000	6136100000	5994700000
Q14019;H3BT58	Coactosin-like protein	COTL1	0	51.465	3712900000	3239400000	3721300000	3735200000	8549100000	8262600000	7613300000	7731800000
A0A024R4E5;B2R5V9;Q00341;H0Y394;B4DKR8;Q6ZS03;Q96CF6;H7C0A4;Q2HJC8;C9J5E5;C9JIZ1;Q6ZN49;Q5HYC5;C9JZI8;C9JHZ8;C9JES8;C9JHS7;H7BZC3;H7C2D1;C9JT62;C9JK79;C9JBS3;C9JEJ8;C9JHN6;C9JMQ6;C9JQ82;C9JHS9;C9J739;H7C3D0	Vigilin	HDLBP	0	111.35	3704200000	3335600000	3696200000	4058400000	4811300000	4772700000	4017300000	4176300000
P35270;B4DSF0;Q9UEC5;Q93041;REV__Q16649;REV__D9IVD5;REV__A0A024R241	Sepiapterin reductase	SPR	0	96.813	3692000000	3834900000	3750900000	3765400000	2435700000	2457600000	2072900000	2477200000
P62318;H3BT13	Small nuclear ribonucleoprotein Sm D3	SNRPD3	0	38.393	3675000000	3933000000	3734000000	3940700000	3503100000	3145300000	3969100000	4963700000
J3KR44;Q96FW1;Q659F9;F5H6Q1;F5GYN4;F5GYJ8;B4DPD5;F5H3F0;B3KUV5;B4E053	Ubiquitin thioesterase OTUB1	OTUB1;DKFZp564E242	0	110.77	3673200000	3405500000	3813300000	3975400000	3784800000	4064800000	5346900000	5609200000
Q53X12;Q93050;Q53ET5;B7Z641;B7Z2A9;B7Z2J9;K7EPG4;K7EM24;K7EN36;Q6AHY6;F5H1T6;K7ELZ6;K7EQW2;K7ERA0;K7ERA6	V-type proton ATPase 116 kDa subunit a isoform 1	ATP6V0A1	0	116.4	3664000000	3562800000	2934200000	2773500000	661170000	773150000	1074900000	1023800000
A0A024R9D7;Q16698;E5RJG7;Q7LDK6;E5RFV2;E5RJD2;E5RID6;H0YAW3	2,4-dienoyl-CoA reductase, mitochondrial	DECR1;DECR	0	138.3	3661300000	3465400000	3193500000	3228300000	2097500000	2131600000	2270000000	2915900000
A0A024R191;Q7Z4W7;P57729;H0YDB7;H0YEA4	Ras-related protein Rab-38	RAB38	0	72.481	3655000000	3753500000	3658400000	3266500000	0	0	0	0
E7ETK0;A0A087WUS0;P62847	40S ribosomal protein S24	RPS24	0	7.6897	3645800000	3841600000	4119000000	4138200000	3091000000	2855300000	6608900000	6622100000
Q12904;B4DNK3;D6R937	Aminoacyl tRNA synthase complex-interacting multifunctional protein 1;Endothelial monocyte-activating polypeptide 2	AIMP1	0	95.375	3628100000	3706900000	3721200000	3829900000	3997200000	3862600000	3743400000	3953600000
Q6FGH9;P63167;F8VXL2;F8VRV5;F8VXI7	Dynein light chain 1, cytoplasmic	DNCL1;DYNLL1	0	86.614	3624000000	3754700000	3599300000	3726100000	4997400000	5280200000	5875500000	7630400000
A8K6X3;A0A0C4DG89;D3DQA6;D6RJA6;Q0VGL8;H0Y9U3		DDX46	0	323.31	3621400000	3787200000	3973200000	3903000000	5664700000	5211700000	4631100000	4379500000
Q5T0G8;P50995;Q6ICS0;Q59EP1;B4DPJ2;B7Z6L0;H0Y6E1;E5RIN3;Q6FHB6;Q53FB5;A8K2L6;P27216	Annexin;Annexin A11	ANXA11	0	89.659	3615000000	3633800000	3597700000	3519500000	7677100000	7588300000	6711100000	7572100000
P09496;F8WF69;C9J8P9	Clathrin light chain A	CLTA	0	37.487	3613100000	4617200000	3856000000	3620000000	4537900000	4356800000	2032800000	2001700000
Q6PKG0;A0A0B4J210;E5RH50;H0YBW1;H0YC33;H0YAN4;H0YC73;Q659C4;E5RHK4;H0YBM7;H0YBR8;H0YAX9;H0YBJ5	La-related protein 1	LARP1	0	83.694	3611300000	3728900000	4456700000	4281700000	4219500000	4324900000	3527000000	4414500000
Q14157;B4DYY5;F8W726;Q5VU77;Q5VU78;Q5VU81;Q5VU80;Q5VU79;H0Y5H6;H7C2T8	Ubiquitin-associated protein 2-like	UBAP2L	0	260.62	3607600000	3789400000	3805700000	3890600000	2837200000	3053700000	2430000000	2674400000
P11177;C9J634;F8WF02;Q59G68	Pyruvate dehydrogenase E1 component subunit beta, mitochondrial	PDHB	0	85.429	3603000000	3311800000	3376400000	3404800000	2604400000	2614600000	2178900000	2651900000
V9HW71;P30040;F8VY02;F8W1G0	Endoplasmic reticulum resident protein 29	HEL-S-107;ERP29	0	37.833	3595800000	3601200000	3637000000	3660200000	3158400000	3349300000	3230600000	3635700000
Q6FI51;Q6FHS4;P25685;B4DKK9;M0R080;M0QYT3;M0QXK0;M0R1D6;M0QZD0;M0R128;A0A1B0GX60	DnaJ homolog subfamily B member 1	DNAJB1	0	41.637	3594000000	3702600000	3548800000	3724600000	4741000000	4713900000	4996900000	4910800000
Q8TDN6;A0JLQ5;B4E0B8;Q9NUW4	Ribosome biogenesis protein BRX1 homolog	BRIX1;BXDC2	0	42.984	3591500000	4047600000	3375800000	3557900000	2321400000	2380200000	2957300000	2966300000
Q6IB98;Q53HG0;B3KS98;O15372;Q5BKY2;A0A087WZK9;Q53HR0;E5RJT0;E5RGU4;E5RFW7;B4DJN9;E5RFH0;E5RHC7;E5RH59	Eukaryotic translation initiation factor 3 subunit H	EIF3S3;EIF3H	0	98.696	3582400000	3177200000	3364600000	3404500000	4474200000	4199600000	3346600000	3036000000
Q9NYF8;E9PQN2;E9PKI6;Q6DCA8;E9PK09;E9PJA7;H0YF00;H0YF14;B0AZU3	Bcl-2-associated transcription factor 1	BCLAF1	0	84.683	3575300000	3628600000	3813000000	3495100000	4554500000	4293200000	3280400000	3638400000
E5KLJ7;E5KLM1;E5KLJ5;O60313;E5KLM2;E5KLJ6;E5KLL9;E5KLM0;E5KLK1;E5KLJ9;E5KLK2;E5KLK0;Q6PEK6;H7C141;C9JY58;H7C321;C9JMB8;H7C3G2	Dynamin-like 120 kDa protein, mitochondrial;Dynamin-like 120 kDa protein, form S1	OPA1	0	226.21	3573900000	3770400000	3534600000	3512600000	1917000000	1894800000	1965500000	2164500000
A6NEM2;Q05C05;B4DKE2;Q53FE7;Q9Y5Z7		HCFC1	0	165.61	3571300000	3396200000	3584400000	3683300000	3931300000	4068000000	3952100000	3953100000
B2R7C5;A0A0S2Z4T1;P25205;Q53HJ4;Q8NHX6;A0A0S2Z492;J3KQ69;B4DUQ9;B4DS46;Q7Z6P5	DNA replication licensing factor MCM3	MCM3;HCC5	0	167.91	3566500000	3514700000	3969700000	3763600000	3052300000	3215600000	3516900000	2901500000
A0A140VKF2;O00487;Q53TH1;Q59G89;Q96DE8;Q4ZG77;C9JW37	26S proteasome non-ATPase regulatory subunit 14	PSMD14	0	70.856	3553100000	4514900000	4576700000	3926700000	4737200000	4910800000	5118800000	4550500000
O95433;G3V438;H0YJG7;G3V3W9;H0YJU2;H0YJ63	Activator of 90 kDa heat shock protein ATPase homolog 1	AHSA1	0	115.87	3549400000	4400500000	4137100000	4184000000	4853800000	4580200000	4196700000	3201500000
V9HW95;Q15293;Q5J7V8;E9PP27	Reticulocalbin-1	HEL-S-84;RCN1	0	159.01	3546100000	4255300000	3569600000	3203600000	5330500000	5801300000	4494200000	7685600000
Q86VX4;Q9UQE7;B0AZQ4	Structural maintenance of chromosomes protein 3	SMC3	0	251.76	3545100000	3652300000	3582300000	3525800000	3941500000	3783300000	4452400000	4805600000
P00505;A0A024R6W0;B3KUZ8;A8K482;B4DY39	Aspartate aminotransferase, mitochondrial;Aspartate aminotransferase	GOT2	0	89.929	3536400000	3406700000	5912000000	6457200000	3214700000	3055200000	3967900000	3447100000
A0A096LPI6;A0A140VKB0;A0A0B4J2D5;P30042;A0A096LNH5;H7C1F6;H7C2G3;A0A0B4J2H4;A0A096LP73;F2Z2Q0;A0A096LP12;A0A096LNJ1	ES1 protein homolog, mitochondrial	C21orf33	0	71.316	3535100000	3711400000	2903400000	3192800000	1757600000	1641600000	1006500000	1333900000
Q96CV8;P52888;Q9BW75;K7EP46;B4DU96;K7EL02;K7EKB6;K7EMU4;K7EIK4;K7EL32	Thimet oligopeptidase	THOP1	0	53.032	3532700000	3962100000	3568300000	3384800000	3995900000	4176900000	4301000000	3973100000
Q16851;B2RAN1;A0A087WYS1;E7EUC7;B4DUP2;Q53QE9;C9J6Q0	UTP--glucose-1-phosphate uridylyltransferase	UGP2	0	168.33	3525500000	3604100000	3569700000	3341000000	4858800000	5627400000	5780700000	5986100000
Q96AE4;E9PEB5;B4DT31;Q6PJY1	Far upstream element-binding protein 1	FUBP1	0	115.9	3523800000	3730800000	3825400000	3821500000	4995000000	4645000000	3539400000	3804200000
Q9UNZ2	NSFL1 cofactor p47	NSFL1C	0	105.81	3520400000	4129000000	3590600000	3492300000	5957500000	5705600000	5038500000	5161100000
A0A024R4G1;Q8N1G4;J3KRP5	Leucine-rich repeat-containing protein 47	LRRC47	0	174.5	3519700000	3545900000	3577400000	3611500000	4000900000	3933800000	3487800000	3852100000
A0A024R7X3;A0A024R7U9;Q9UI12;G3V126;B4E054;B3KUZ7;Q8TF11;E5RG49;E5RHH0;H0YB41;E5RK31;E5RJG1;A0A0D9SG68	V-type proton ATPase subunit H	ATP6V1H	0	101.08	3519700000	3940200000	3474800000	3783000000	1708200000	1843600000	1635300000	1535300000
Q14061;H7C4E5;C9J8T6	Cytochrome c oxidase copper chaperone	COX17	0	19.66	3508700000	3281000000	2281500000	2844600000	1016400000	1082500000	226640000	240820000
Q6IAU5;O15355;B2R665;B4DDC8;B3KXL8;Q96IN7;Q59GB2	Protein phosphatase 1G	PPM1G	0	147.29	3506900000	3758200000	3622400000	3652200000	4316400000	4633300000	3858500000	3755900000
A0A140VJX3;P25325;Q2VEU1;B1AH49;Q59HD5;Q2VEU0	3-mercaptopyruvate sulfurtransferase;Sulfurtransferase	MPST	0	12.98	3503100000	4225300000	4035700000	3311500000	4209800000	4758000000	5448900000	4461700000
A0A140VJG8;P21964;B8XPJ7;B8XPJ8;E7EMS6;E7EUU8;F8WBW9;H7BZ45;A3F6Y9;F2WW53	Catechol O-methyltransferase	COMT	0	94.452	3498400000	3484300000	3548100000	3887600000	3052600000	3012500000	3083500000	2923400000
Q9Y2Z0;A8K7W3;A8K5T7;B4DYC6;Q9P1S2	Suppressor of G2 allele of SKP1 homolog	SUGT1	0	91.581	3496800000	3528400000	3452000000	3373500000	2609800000	2518400000	3047900000	2945900000
O60749;B3KN57;Q53GG3;B3KML1;D6RC15	Sorting nexin-2	SNX2	0	94.624	3489800000	3409200000	3047900000	3430600000	5311300000	5338000000	4788600000	4695500000
B4DVJ0;K7EIL4	Glucose-6-phosphate isomerase		0	4.7023	3488500000	3963600000	3169800000	3398600000	3880700000	4051500000	5869300000	4701800000
A0A024R7N2;Q9HD20;A0A024R7P3;Q8NC73;Q6ZUA1;Q8TEG5;H7C3H2;Q8N3E5	Manganese-transporting ATPase 13A1	ATP13A1	0	54.457	3479800000	2050300000	2720900000	2789100000	218240000	162520000	0	0
A0A024R9Y7;Q9UNF1;Q5H909;B4DX55;Q5H907;B4DNG7;B4DWM5;Q9BX88;Q9BX89;A0A087X070;Q9NVY3;Q9BX91;G5E9N2;Q9BX90;A0A024R9X0;B4DS47;B4DK08;Q12816	Melanoma-associated antigen D2	MAGED2	0	223.59	3478900000	3678800000	3488500000	3656600000	3271400000	3143500000	2733200000	2734700000
P19623;K7EKM4;K7ESL0;K7EL89;K7EQ47	Spermidine synthase	SRM	0	231.71	3476300000	3909100000	3275400000	3465300000	1574900000	1962100000	2584000000	2740400000
A0A140VK46;P28070;B4DFL3	Proteasome subunit beta type-4	PSMB4	0	113.5	3468900000	2989900000	3728200000	4064300000	4009100000	4368700000	3784500000	3935500000
O75937;S4R3J5	DnaJ homolog subfamily C member 8	DNAJC8	0	56.93	3455200000	3364300000	4691000000	3964200000	3451700000	3227800000	1936500000	2036600000
B4DP80;Q8NCW5;Q5T3I4;Q6PGN4;Q5T3I3	NAD(P)H-hydrate epimerase	APOA1BP	0	77.309	3453200000	3637900000	3612100000	3508600000	1735600000	1823200000	1508600000	1523600000
O00629;H7C4F6	Importin subunit alpha-3	KPNA4	0	118.17	3443500000	3232400000	3359700000	3258100000	3351800000	3323700000	4491700000	4016300000
B2R5P6;F8W809;B7Z2S5;A0A087WSW9;A0A182DWI3;A0A024RBK9;A0A140VKC9;A0A087WSY9;Q16881;E9PIR7;E2QRB9;Q6ZR44;E9PKD3;A0A0B4J225;E9PIZ5;E9PLT3;E9PKI4;E9PQI3;E9PRI8;E9PJU2	Thioredoxin reductase 1, cytoplasmic	GML;TXNRD1	0	204.21	3432400000	3488000000	3649800000	3624800000	4361700000	4115900000	3851300000	3949500000
V9HWJ8;A0A024R203;P61289;K9J957;Q6FHK7;B3KQ25;K7ESG5;K7ENH2;A0A087WTV2;K7EMD0;K7EPX6;K7EKR3;J7FRP4;B7Z8D3	Proteasome activator complex subunit 3	HEL-S-283;PSME3	0	64.956	3431200000	3584200000	3251500000	3555700000	3150100000	3097100000	3733100000	4203900000
Q9UJZ1;A0A087WYB4;Q6ZNW0;F2Z2I8	Stomatin-like protein 2, mitochondrial	STOML2	0	113.98	3426800000	3188300000	2900500000	2957200000	3115900000	3370300000	2661400000	2779200000
Q15417;E9PDU6;Q9BWY6;B7Z7E1;V9HWA5;Q53FP8;P51911;K7ESJ2;K7ENC5;K7ERK4	Calponin-3	CNN3	0	189.45	3424800000	3637100000	3213100000	3369500000	7327700000	7450100000	10223000000	9076900000
P42224;E7EPD2;D2KFR9;E7ENM1;E9PH66;Q67C41;H7BZ88	Signal transducer and activator of transcription 1-alpha/beta	STAT1	0	216.43	3392800000	3487300000	3660600000	3639900000	4838200000	5030700000	5163000000	5386000000
O14737;K7EQA1;K7ESJ4;Q3HM38;X6R2P6;Q59GR9	Programmed cell death protein 5	PDCD5	0	43.988	3381600000	3324700000	3276800000	3839100000	3140700000	3325600000	2569200000	1718200000
H0YMV8;Q71UM5;A4D1G5;C9JLI6;C9J1C5	40S ribosomal protein S27;40S ribosomal protein S27-like	RPS27L;LOC392748	0	12.386	3377200000	3423200000	3657800000	3888100000	3630700000	3771100000	3585700000	3187300000
Q58EY4;Q92922;B4DYQ1;Q05CR1;Q05BW5;B4DYF9;F8WE13	SWI/SNF complex subunit SMARCC1	SMARCC1	0	170.3	3376500000	2999900000	3188300000	3301000000	3482800000	2996100000	5018300000	3377200000
O15511;B1ALC0;B3KTE1;Q6IPM3	Actin-related protein 2/3 complex subunit 5	ARPC5	0	67.209	3375500000	3547800000	3359000000	3610500000	3700000000	3266000000	4112100000	3929500000
V9HW51;B2R960;O43396;Q59G46;K7ER96;K7EML9;B3KT45;K7EPB7;K7EKG2;K7EME7	Thioredoxin-like protein 1	HEL-S-114;TXNL1	0	71.167	3373900000	3202800000	3240700000	3238300000	2739700000	2607600000	2144500000	2025400000
A0A024QZD5;P08621;A8KAQ5;M0QYR1;B3KPV0;M0QX04;Q9UFS1	U1 small nuclear ribonucleoprotein 70 kDa	SNRP70;SNRNP70	0	50.188	3368900000	3448300000	4276300000	4077200000	3699600000	3641100000	2315600000	2295300000
Q9H981;H0Y849;C9J7L6	Actin-related protein 8	ACTR8	0	1.1733	3365900000	2571400000	5831800000	458450000	1593200000	2985300000	0	0
Q3ZCM7;A0A075B736;Q5SQY0;A0A183YE00	Tubulin beta-8 chain	TUBB8	0	15.349	3364100000	3912300000	5041600000	2238400000	5731700000	5956800000	14465000000	12838000000
A0A024R324;P61586;B4DKN9;Q9BVT0;C9JNR4;C9JX21;A0A0B6XK12;C9JRM1	Transforming protein RhoA	RHOA;ARHA	0	24.015	3363900000	3521100000	3193200000	3181500000	1772400000	2020500000	1332300000	1486900000
Q9Y5B9;Q0VGA3;G3V5A4;G3V401	FACT complex subunit SPT16	SUPT16H	0	75.212	3344200000	3706500000	3888600000	4092500000	3582300000	3635400000	3396600000	3691000000
A0A024R4E3;Q13303;B2R615;A8K1X9;B0AZM0;Q5TG81;Q5TG84;Q5TG78;K7EIR5;B7Z435;A0A087X1P8;Q5MJQ3;F8W6W4;B7Z8E5;Q14722;K7EKU4;C9JBV8;C9JQ60	Voltage-gated potassium channel subunit beta-2	KCNAB2	0	129.83	3331300000	3584600000	3472900000	4010000000	288340000	272160000	129420000	134790000
B2R6H7;A0A024R794;Q9Y5L0;C9J7E5;E9PFH4;B3KMX1;B3KM69	Transportin-3	TNPO3	0	141.62	3325900000	3242400000	3331500000	3205400000	2267700000	1936600000	1799100000	1494900000
B4E2B5			0	77.604	3321200000	3404200000	3147300000	3333700000	2082600000	2210600000	1799700000	1798300000
P07384;A0A024R5A3;A0A024R580;B2RDI5;B4DWH5;B4DS85;E9PRM1;E9PJJ3;E9PLC9;E9PMC6;E9PJA6;E9PSA6;E9PQB3;E9PLX0;E9PIA9;E9PL37	Calpain-1 catalytic subunit	CAPN1	0	162.5	3319400000	3495200000	3689300000	3901900000	7159900000	7085700000	7234300000	7879500000
P10606;Q6FHM4;Q6FHJ9	Cytochrome c oxidase subunit 5B, mitochondrial	COX5B	0	26.561	3316400000	2676700000	2485200000	3034000000	2128300000	2344800000	1323400000	1405700000
O15371;B4E1K8;B0QYA5;B0QYA6;B0QYA4;B0QYA8	Eukaryotic translation initiation factor 3 subunit D	EIF3D	0	238.77	3314100000	3549000000	4094900000	4090100000	3479900000	3574500000	3375100000	3621100000
A0A0C4DGS1;A0A024RAD5;P39656;U3KQ84	Dolichyl-diphosphooligosaccharide--protein glycosyltransferase 48 kDa subunit	DDOST	0	74.801	3306200000	3411600000	3417600000	3479200000	1991300000	2017100000	2676800000	2714200000
Q13442;F8WBW6	28 kDa heat- and acid-stable phosphoprotein	PDAP1	0	69.755	3304900000	2712500000	3314700000	2996900000	2384900000	2377300000	2274100000	2222200000
Q6DEN2		DPYSL3	0	323.31	3296900000	3615600000	3542100000	3605700000	43939000000	47820000000	54795000000	52198000000
Q9NUU7;I3L0H8;Q9HBZ9;B4DS24;I3L352;Q69YM2;Q68DY7;H3BTB3;J3QRH0;H3BSL8;H3BP36;H3BP50;H0YD26;A0A1B0GV69;E9PR46;B4DHI6;J3QL17;Q9UHL0	ATP-dependent RNA helicase DDX19A	DDX19A;DDX19L;DKFZp762C1313;DKFZp686C21137	0	140.41	3289900000	3297000000	3717200000	3638200000	2714900000	2791300000	2739400000	3174700000
A0A024R845;P61106;X6RFL8	Ras-related protein Rab-14	RAB14	0	184.14	3287200000	3185000000	3292900000	3152200000	2361000000	2512100000	3929600000	3913700000
A0A024R588;A0A024R566;B4DJU4;A0A024R5D9;A0A024R572;Q15637;B4DSE4;B4DX42;C9J792;Q14820;F8WEV5;H7C561;H7BZT1	Splicing factor 1	SF1	0	48.022	3274100000	3344300000	3506600000	3500000000	3948600000	4161900000	2860600000	2829400000
P20290;D6RDG3;H0Y9Y1	Transcription factor BTF3	BTF3	0	251.84	3255900000	3189900000	2907200000	3363200000	3185000000	2707100000	2279900000	1738600000
Q13509;Q9BV28;Q53G92;B2RBD5;A0A0B4J269;Q3ZCR3;G3V2A3;G3V5W4;G3V2R8;G3V3R4;G3V2N6;G3V542;G3V3J6;G3V3W7	Tubulin beta-3 chain	TUBB3	0	137.48	3248700000	3105600000	2433800000	2965800000	4311800000	4287000000	5557000000	5214000000
A0A024R4H0;Q02809;B4DGN8;B2R5M9;B4DHT1;Q5JXB7;Q5JXB8	Procollagen-lysine,2-oxoglutarate 5-dioxygenase 1	PLOD1	0	96.659	3244200000	3291600000	3104700000	2961400000	7694100000	7741100000	7414200000	7726100000
A0A024R6Y2;P61970;H3BRV9;B4DEQ2	Nuclear transport factor 2	NUTF2	0	90.658	3243700000	4189700000	4086800000	4252600000	3756500000	3632700000	3679200000	4587600000
E7EU96;Q5U5J2;P68400;Q2I0Y7;B5BUH5;B2R6D7;Q8NEV1;V9GYA2;V9GY80;A0A087WY74;V9GYW6;REV__E7EP72;REV__B4DNJ8	Casein kinase II subunit alpha;Casein kinase II subunit alpha 3	CSNK2A1;CSNK2A3	0	128.62	3238300000	3498500000	2949300000	3190400000	3221900000	3502000000	3345800000	3205600000
A0A024R7V6;P61019;A0A0A1HAW1;E9PKL7;H7C125;O75546;H0YD31;Q96K32;E9PE37;Q9UL31;A0A1D5RMT4;H0YDL5	Ras-related protein Rab-2A	RAB2;RAB2A	0	143.67	3237500000	3547700000	3691000000	3601300000	2209500000	2329000000	2598500000	2593800000
X5D2J9;X5D939;X5DNP5;A8K9W7;X5DR09;P78347;Q499G6;B4DH52;B4DRA9;X5D7Q9;A0A0A0VEB4;B4DM07;C9J6M0;A0A087WW90;A0A0D9SF80;A0A0A0MSY2;Q86UP8;Q6EKJ0	General transcription factor II-I	GTF2I	0	133.18	3233700000	3342100000	3254700000	3427300000	3761900000	3892900000	3400000000	3859800000
Q5SQT9;Q9NR31;B2R679;Q8NG23;Q6FID4;H0Y5E8;Q5SQT8;X1WI22	GTP-binding protein SAR1a	SAR1A;SARA1	0	73.458	3225000000	3876600000	3527800000	3344000000	4664000000	4754300000	5485500000	3732400000
E7D7X9;A0A024R8U9;P32322;E2QRB3;E7D7Y0;A0A1B2JLU7;J3KQ22;B7Z8T1;Q2TU78;J3QL24;J3QKT4;J3QLK9;Q8TBX0;J3QL23;J3QL32;J3QR88;J3QKT3;J3QRZ0;J3KTA8;J3KSA9;D6QXZ5	Pyrroline-5-carboxylate reductase;Pyrroline-5-carboxylate reductase 1, mitochondrial	PYCR1;PIG45	0	44.232	3217800000	3003400000	2678700000	2668300000	862880000	876010000	1212600000	944930000
Q6FGX3;A0A024R5J5;A0A024R5H8;P20340;Q53ET8;B7Z5Z9;F5H3K7;C9JU14;C9JB90;F5GX61;Q14964	Ras-related protein Rab-6A	RAB6A	0	22.326	3216100000	2913500000	3201500000	3764000000	2519200000	2443700000	2702700000	1997900000
B2R7M1;F5GYQ1;P61421;B7Z6L9;R4GN72;J3QL14;B7Z788;H3BQB4;H3BSG7;H3BQJ1;C6SUN6;H3BUQ0;H3BTB5	V-type proton ATPase subunit d 1	ATP6V0D1	0	215.3	3211500000	3502500000	3575400000	3642300000	1941200000	2199000000	2987700000	3205800000
E7EQR4;B7Z437;Q9UJZ6;Q9UK20;B7Z9R6;Q9UJU1;Q9UJZ2;Q9UJZ7		EZR	0	199.63	3206000000	3500100000	3048200000	2939700000	5284800000	4892600000	5768100000	5497500000
A0A0S2Z3W3;P06865;H3BS10;H3BP20;A0A0S2Z3L7;H3BU85;H3BTD4;A0A0S2Z3U8;A0A087WUJ7;A0A0S2Z3M0;A0A0S2Z3X0;G3XL83;G3XL79;B4DMX7;H3BVH8;H3BT62;H3BQ04;G8FGB2;Q16017;V9H0E1;G3XL81;G3XL78	Beta-hexosaminidase subunit alpha;Beta-hexosaminidase	HEXA	0	48.378	3193500000	3099000000	2908400000	3066500000	2201500000	2313400000	3108300000	2987500000
Q59H57;B4DR70;A8K4H1;Q8TBR3;Q6IBQ5;Q13344;P35637;H3BPE7;Q70T18	RNA-binding protein FUS	FUS	0	72.214	3180100000	3125100000	3969100000	4544500000	4203800000	3514300000	2394300000	2570700000
A0A024R8A7;Q96I24	Far upstream element-binding protein 3	hCG_31253;FUBP3	0	131.18	3176300000	3029800000	3004100000	2977300000	4126900000	4085000000	4402600000	4030200000
B3KRY3;A0A024RDY3;P11279;Q59FZ0	Lysosome-associated membrane glycoprotein 1	LAMP1	0	95.95	3175300000	3016800000	2804300000	2618700000	4260500000	3991300000	5847500000	5845100000
Q5RLJ0;Q549M8;Q9Y224;G3V4C6;H0YJB9;G3V4E7	UPF0568 protein C14orf166	C14orf166	0	104.01	3172900000	3586000000	3745500000	3992600000	5788800000	5787400000	7484800000	6647900000
Q3SYF1;A0A087X0R6;Q9UMY4	Sorting nexin-12	SNX12	0	20.666	3172800000	3068600000	2761800000	2609600000	3337900000	3216700000	1999800000	2766300000
O15075;B7Z2T7;B7Z5K4;B7Z655;H3BLV5;A0A1B0GWD1;A8K340;B4DM53;A0A140LJL1;O43602	Serine/threonine-protein kinase DCLK1	DCLK1	0	124.71	3167400000	3073200000	3342300000	3414600000	0	0	0	0
Q10567;C9J1E7;Q7Z3M8;H7C034	AP-1 complex subunit beta-1	AP1B1	0	197.25	3163200000	2914400000	3080800000	3257200000	3938800000	4082400000	4446300000	4299600000
P23368;Q8NAS5;Q6TCH8;E9PMB9;B2R995;Q16798	NAD-dependent malic enzyme, mitochondrial	ME2	0	103.78	3159900000	3095400000	3083000000	2953000000	189990000	85234000	0	102350000
O60493	Sorting nexin-3	SNX3	0	23.181	3158900000	3226300000	3014400000	2926800000	3660600000	3603200000	1128900000	2190000000
O00148;B4DX78;A0A024R7H0;K7EQN7;K7EPJ3;Q69YT6;A0A0D9SEM9	ATP-dependent RNA helicase DDX39A	DDX39A;DDX39	0	125.62	3150400000	3599000000	3795500000	3645200000	3410500000	3876600000	3688200000	3973800000
A0A024RAL3;Q7Z3T8;B3KXA7;D6RC80;H0Y8R0	Zinc finger FYVE domain-containing protein 16	ZFYVE16	0	218.14	3148000000	3035100000	2958800000	2911700000	166170000	164070000	95827000	102360000
O14617;Q6PK82;A0A087WYN6;B3KSV6;B0AZV8;K7ELX8;Q9UEB0;K7ERW8	AP-3 complex subunit delta-1	AP3D1	0	110.2	3136100000	3397600000	3420900000	3360000000	3163700000	3354200000	3853400000	4011600000
Q6FIC5;Q9Y696;B4DWC4;Q9NVF8;B3KTR3;A6PVS0;Q7Z2R8;Q86YM0;Q53G01;B2RAZ0;O15247;Q9NZA1;Q96NY7	Chloride intracellular channel protein 4	CLIC4	0	89.141	3134700000	3328100000	3088000000	3467700000	12881000000	13156000000	17113000000	16230000000
O75306;B7Z792;Q53HG2;B7Z9L2;Q9HC11;Q9HC12	NADH dehydrogenase [ubiquinone] iron-sulfur protein 2, mitochondrial	NDUFS2	0	107.47	3126800000	2671600000	3035000000	3215700000	1115200000	1067200000	1025100000	857400000
B2R5U3;Q9H4M9;A0A024R571;B4DTR4;B4DMV9;B4DR44;B4DZH9;C9JC03;C9J2Z4;C9JIJ3;C9IZH1;C9JDQ8	EH domain-containing protein 1	EHD1	0	171.91	3116600000	3295100000	3229300000	3366800000	7797800000	8290900000	9526700000	9792000000
Q9Y5X3;Q53FH8;Q6P5V6;B7Z476;Q5QPE5;Q5QPE4;A0A087WUY5;U3KQL0;U3KQP5;A0A0S2Z5F1	Sorting nexin-5	SNX5	0	76.475	3114700000	3270200000	3246100000	3181800000	2905500000	2909000000	2804500000	2762900000
P27694;I3L4R8;I3L524;I3L2M5	Replication protein A 70 kDa DNA-binding subunit;Replication protein A 70 kDa DNA-binding subunit, N-terminally processed	RPA1	0	118.56	3114100000	3020000000	2876700000	2931200000	3187100000	3297300000	3326500000	3342300000
O00425;F8WD15	Insulin-like growth factor 2 mRNA-binding protein 3	IGF2BP3	0	76.335	3112200000	2965000000	2980200000	2822000000	2057300000	2121900000	1708600000	1350800000
Q969Q0;B2R4V2	60S ribosomal protein L36a-like	RPL36AL	0	4.3532	3099300000	2722100000	3068700000	3275100000	0	992800000	982130000	821580000
Q9UBQ0;F8VXU5;Q5JPE4;E9RKB4;Q05DG7	Vacuolar protein sorting-associated protein 29	VPS29;DKFZp667O202	0	30.076	3092200000	3427200000	3088300000	2865400000	3797400000	3739800000	3758000000	3448000000
P62316;K7EJB5;K7ERG4	Small nuclear ribonucleoprotein Sm D2	SNRPD2	0	109.07	3084300000	3640700000	3042400000	3298500000	2557800000	2720500000	3795800000	3972100000
P13807;Q53ER0;A8K6K7;B7Z6I6;B7Z806;B7Z255;B7Z8P0;M0QYU1;A0A024RAU5;P54840	Glycogen [starch] synthase, muscle	GYS1	0	142.55	3081700000	3454800000	2856400000	2912100000	2388100000	2548200000	2570400000	2828900000
P55795;B4DFK9;B4DP00	Heterogeneous nuclear ribonucleoprotein H2;Heterogeneous nuclear ribonucleoprotein H2, N-terminally processed	HNRNPH2	0	68.844	3081300000	2786500000	3437100000	3480200000	3292600000	3138900000	2816600000	3685000000
P40126;A8KAQ0;O75767;A0A0A0MTD3;Q0PK43;Q9NQD8;Q9NQD7	L-dopachrome tautomerase	DCT;TRP-2	0	49.66	3071800000	3034900000	2911300000	2929600000	0	0	0	0
A7E2E1;Q9HBD4;B9EGQ8;P51532;A0A0A0MT49;B4E0F1;B4DSI8;Q59FZ6;B3KNW7;A5D6X0;K7EP28;A0A0U1RQE1;A0A0U1RRF5;B3KN63;G1UI29;A0A087X0E3	Transcription activator BRG1	SMARCA4	0	125.58	3062000000	1544200000	2347100000	2002500000	1130900000	923190000	689310000	574290000
Q96HI4;P30419;K7EN82;B7Z8J4;Q9Y465;A4FU65;K7EN42	Glycylpeptide N-tetradecanoyltransferase;Glycylpeptide N-tetradecanoyltransferase 1	NMT1	0	52.563	3056800000	3434000000	3704000000	3453600000	3616700000	3734800000	3758600000	3716600000
A0A024QZY1;Q13155;B2R7M3;F8W950;A8MU58;F8WCL2	Aminoacyl tRNA synthase complex-interacting multifunctional protein 2	JTV1;AIMP2	0	106.26	3055100000	3121400000	2734800000	3019900000	2747200000	2937000000	2447000000	2833200000
V9HWH1;P30740;B4E3A8	Leukocyte elastase inhibitor	HEL57;SERPINB1	0	71.31	3045100000	2929800000	3018700000	2969900000	2732200000	2912800000	2808100000	2918300000
V9HW09;P48556;R4GMR5;Q5U0B3;K7EJR3;B4E2Y4;K7EJC1;K7ERW6;K7ENY6	26S proteasome non-ATPase regulatory subunit 8	HEL-S-91n;PSMD8	0	127.84	3039500000	3234900000	3068700000	2897600000	2278900000	2474300000	4641100000	3907200000
Q02218;E9PDF2;E9PCR7;A0A0D9SFS3;B4DH65;B4DF00;B4DZ95;B4E3E9;E9PFG7;B4DK55;A2VCT2;A2VCT3;A0A140VJQ5;C9J4G7	2-oxoglutarate dehydrogenase, mitochondrial	OGDH	0	104.76	3036100000	3111900000	2876200000	2752500000	2567700000	2524000000	2296000000	2716500000
A0A024R2Q3;P35222;B4DL06;B4DGU4;B5BU28;B4DSW9;E7EMJ5;G9GAG7;E9PDF9;E7EV28;Q7KZ86;C9IZ65	Catenin beta-1	CTNNB1	0	205.37	3032300000	3295700000	2521200000	2651500000	7039500000	7746800000	7622000000	7352000000
Q9NUJ1	Mycophenolic acid acyl-glucuronide esterase, mitochondrial	ABHD10	0	72.302	3031800000	3191400000	3155600000	3234800000	935620000	938060000	1094300000	1350900000
A8K644;Q08170;A0A0D9SEM4;Q53F45;Q59EF5;B4DEM8;A0A0D9SGD2	Serine/arginine-rich splicing factor 4	SFRS4;SRSF4	0	109.44	3031400000	3069600000	3390200000	3389000000	3021500000	3048100000	2448800000	2749500000
P61163;B4DM97;B4DXP9;R4GMT0;B4DMT4;A0A1B0GVS3	Alpha-centractin	ACTR1A	0	131.95	3030200000	2963200000	2662000000	2837600000	5837600000	5647000000	4943100000	5017300000
Q8TBT6;P08574	Cytochrome c1, heme protein, mitochondrial	CYC1	0	68.659	3029500000	3412300000	2591200000	2829900000	1667400000	1662700000	1847900000	2033500000
B2R761;P22307;E9PLD1;Q59HG9;B4E0J3;H0YF61;H0YCB0;H0YD06	Non-specific lipid-transfer protein	SCP2	0	93.106	3028800000	3289100000	3160400000	3190800000	4005000000	3727500000	4689000000	4554700000
Q13907;C9JKM8;C9JD53;Q9BXS1	Isopentenyl-diphosphate Delta-isomerase 1	IDI1	0	78.801	3024500000	3032300000	2922300000	2931500000	1407800000	1376700000	1594800000	1393200000
Q13428;Q59FZ2;B4DLB1;H0YA99;Q9UFD4	Treacle protein	TCOF1	0	78.457	3013600000	2705200000	2880100000	2618300000	3610600000	3905600000	2782600000	2640000000
Q6FII1;Q9Y2Q3;Q2NLC8;E9PFN5;C9JNT3;B3KTA6	Glutathione S-transferase kappa 1	LOC51064;GSTK1	0	51.728	3013600000	3372700000	3394900000	3469800000	1844500000	2034500000	1973300000	1988500000
Q53F35;Q92688	Acidic leucine-rich nuclear phosphoprotein 32 family member B	ANP32B	0	79.735	3013000000	2483700000	3857400000	3304600000	4657800000	4758600000	4722000000	4847000000
B4DR80;Q5U0E6;Q6FG81;Q6P0Y1;B4DT57;Q9Y6E0;H0Y630;B4DMR0;Q5JV98;Q5JV99;C9J6L2;C9JCC0;C9J232;H7C279;Q5CZ67;B4E185;B4DMA5;A0A0S2Z4Y2;B4DVS7;Q96BA2;A0A024R4B2;O00506;C9JDH9;B3KRS6;C9JJV0	Serine/threonine-protein kinase 24;Serine/threonine-protein kinase 24 36 kDa subunit;Serine/threonine-protein kinase 24 12 kDa subunit	STK24;HEL-S-95	0	96.828	3012300000	2830000000	2892600000	2864100000	2127200000	1996700000	2557900000	3130700000
P17812;B4E1E0;B4DMB5;B7Z9C4	CTP synthase 1;CTP synthase	CTPS1	0	57.411	3011200000	3170700000	2757000000	2971000000	1715100000	2056500000	2496000000	2213500000
Q53GG0;Q9UHB6;B4DN52;F8VQE1;B3KTW2;F8VS07;F8VRN8;F8VTU2;F8VVQ7	LIM domain and actin-binding protein 1	LIMA1;TRMT1	0	125.63	3006400000	3110200000	2544900000	2440800000	3479400000	3136000000	3048700000	2704900000
Q9H299;Q5T123;Q86Z22;D3DPK5	SH3 domain-binding glutamic acid-rich-like protein 3	SH3BGRL3;HEL-S-297	0	95.92	3004600000	2862900000	2788900000	3539200000	8808100000	8642200000	9649900000	9415200000
A0A024RDG1;O60763;REV__R4GMN2;REV__Q5VZ89;REV__R4GNB2;REV__R4GN35	General vesicular transport factor p115	VDP;USO1	0	156.37	2989400000	3065900000	2854600000	2883100000	2482800000	2561300000	2770800000	2404700000
B3KMS0;A0PJ76;F5GZK7;F5H431	Condensin complex subunit 1		0	174.23	2986200000	2766000000	3171500000	3055300000	2247900000	2352800000	2252900000	2720000000
Q59EC0;B7Z8Y3			0	89.628	2982900000	2972500000	3077800000	3113200000	2514900000	2479800000	2812200000	2960600000
Q9UBQ7;Q5M7Z5;U3KQ56	Glyoxylate reductase/hydroxypyruvate reductase	GRHPR	0	142.32	2980300000	3569100000	2757600000	3019200000	2873400000	2581700000	3300300000	2398000000
Q53HJ0;P61201;B2R6N0;Q59EL2;B4DIH5;H0YKU5;H0YM03;H0YMC2	COP9 signalosome complex subunit 2	COPS2	0	144.72	2979600000	2938100000	3056900000	3031100000	2945600000	2832800000	3478900000	3680000000
A0A024R6I3;Q53GF9;P49755;G3V2K7;B4DL12;B4DZH3	Transmembrane emp24 domain-containing protein 10	TMED10	0	34.982	2976500000	3267200000	2902500000	3090800000	1995000000	1947200000	1318000000	1253000000
Q08J23;A0A140T9Y7	tRNA (cytosine(34)-C(5))-methyltransferase	NSUN2	0	81.682	2972000000	3192400000	2858000000	2867800000	2623700000	2652200000	2673700000	2399500000
Q6IBA2;Q59G24;P53999;B7Z1Z0;Q6E433;D6RC37;D6R970	Activated RNA polymerase II transcriptional coactivator p15	PC4;SUB1	0	20.987	2971400000	3588700000	3249800000	3491000000	4820600000	5172700000	6310000000	6309200000
Q14566;Q4ZG57;B4DRF6;B4E0N7;Q53T61	DNA replication licensing factor MCM6	MCM6	0	116.49	2958800000	2750500000	2730100000	2617800000	1917200000	2024000000	1917800000	2043100000
A8K761;O96000;H3BPJ9;H3BV16;Q96RX5	NADH dehydrogenase [ubiquinone] 1 beta subcomplex subunit 10	NDUFB10	0	59.719	2949300000	3029700000	3044400000	3232400000	2407300000	2186900000	1302600000	1320100000
Q14257;H0YL43;A8MXP8	Reticulocalbin-2	RCN2	0	129.86	2948200000	3025700000	3316300000	3352300000	1895200000	1967100000	2052300000	2334200000
Q8N163;B3KTJ9;H0YB24;G3V119;E2PSM9;E5RHJ4;A0A087X2B6;E5RFJ3;H0YC69;E5RGU7;H0YC58;E5RHH8	Cell cycle and apoptosis regulator protein 2	CCAR2	0	146.95	2942700000	3018300000	3032600000	3062900000	5512300000	5805300000	4740400000	5092500000
E9PNW4;Q6FHM9;E9PR17;P13987;H0YET2	CD59 glycoprotein	CD59	0	7.4106	2941700000	2782800000	2627000000	2588000000	4196800000	3957300000	3004400000	3041400000
Q8WXF1;B4DWI8;A0A024RDP4;X6RDA4;A0A0U1RQF9	Paraspeckle component 1	PSPC1	0	66.485	2940000000	3246600000	2845800000	2900300000	2016100000	2131900000	2407800000	2226900000
A0A024RAH8;Q9NVP1;Q4ZG72;Q8N254;Q59FR7;H7C452;Q53TI6	ATP-dependent RNA helicase DDX18	DDX18	0	175.29	2933000000	3073400000	3186700000	3031700000	1392700000	1347100000	1844700000	2051200000
A0A024R158;O95347;B7ZLZ7;A8K984;B3KMB1;Q05BV1;Q2KQ72;B3KM27;Q6IPS5;A0JLM9;Q05D74;Q32Q15;A0A0C4DGE5;Q6P712;Q7Z2X1;Q5T821;Q13497	Structural maintenance of chromosomes protein;Structural maintenance of chromosomes protein 2	SMC2L1;SMC2	0	149.53	2915900000	2658200000	2911400000	3018000000	2657800000	2896100000	3891600000	3549400000
P36551;H0YA22;D6RER6	Oxygen-dependent coproporphyrinogen-III oxidase, mitochondrial	CPOX	0	70.952	2910800000	2887300000	2554800000	2800700000	1636800000	1425500000	1796400000	1969500000
A0A024RE27;Q96GK7;C9JGM0	Fumarylacetoacetate hydrolase domain-containing protein 2A	FAHD2A	0	114.72	2909100000	3061000000	2733100000	2592800000	1145900000	1235600000	821310000	919750000
Q14240;E7EQG2;Q9NZE6;B4DJX6;Q96B07;J3KSN7;E7EMV8;Q86WD0;Q59GT8;Q5JWW0;E9PBH4;F8WE11;C9JUF0;D3DSD6	Eukaryotic initiation factor 4A-II	EIF4A2	0	143.94	2906000000	2868600000	3051100000	3043200000	2545800000	2657500000	6076300000	6015700000
Q14444;G3V153;B3KXU8;E9PLA9;B4DSF8	Caprin-1	CAPRIN1	0	107.14	2904900000	3282000000	3643400000	3445000000	3508300000	3829900000	2992300000	3491500000
A0A024R5K8;P50454;B4DN87;A8K259;E9PPV6;E9PR70;E9PK86;E9PMI5;E9PKH2;Q9NPA9;E9PNX1;E9PJH8;E9PIG2;E9PRS3;E9PQ34;E9PLA6;H0YEP8	Serpin H1	SERPINH1	0	199.9	2904700000	2868400000	3140000000	3241500000	38354000000	39910000000	42352000000	44713000000
K7EQ55;K7EK33;A0A0S2Z569;Q96EP5;K7EQ02;Q5IRN2;Q5IRM7	DAZ-associated protein 1	DAZAP1;DAZAP1/MEF2D fusion	0	23.998	2901100000	2651000000	2402400000	2702100000	3393600000	3702200000	4117500000	3558400000
A0A024R3Z6;Q7L1Q6;Q53FN7;C9IZ80;D3DN77;B3KU41;C9JFN4;C9J188;C9JWF5;C9JV57;H0Y503;Q3LIC9	Basic leucine zipper and W2 domain-containing protein 1	BZW1;hCG_2022736	0	109.54	2897800000	2859000000	2845900000	2814600000	3474600000	4003900000	2977900000	2740700000
A0A1B0GWJ0;A0A1B0GTJ7;X5D8S6;P30566;Q71UA4;B4DP46;A0A0A6YY92;A0A1B0GWF8;A8K4X6;X5DP48;A0A096LNY6;A0A1B0GTG9;X5D2Z4;B4DUM2;A0A096LNY5;A0A096LPA2;A0A096LP92;A0A096LNY4;B4DEP1;A0A096LP72;X5D7V4;X5D7W4;A0A096LP76;V9GY96;A0A096LNT0	Adenylosuccinate lyase	ADSL	0	210.34	2897200000	2728400000	2926900000	3114600000	3465500000	3353700000	3710300000	3395500000
P35659;B4DFG0;D6RDA2;D6R9L5;H0Y8X0	Protein DEK	DEK	0	134.14	2854800000	2973600000	2605200000	2632800000	2138400000	2332000000	2292800000	2771200000
P29590;H3BT57;Q59H09;Q15156;Q59GQ8;H3BT29;H3BUJ5;A4VCI9;Q05835;H3BVD2;B4DTK9;B4DV67;Q9UE85	Protein PML	PML;PML-RAR	0	158.28	2853800000	2638000000	2456500000	2457800000	5031700000	5049600000	5306700000	5311600000
A0A024R565;Q9UI30;F5GX77;F5GYQ2	Multifunctional methyltransferase subunit TRM112-like protein	HSPC152;TRMT112	0	26.325	2851300000	2421800000	2069700000	2217200000	785090000	811100000	1731500000	1845700000
Q7Z2W4;A8K9U6;Q05DV5	Zinc finger CCCH-type antiviral protein 1	ZC3HAV1	0	195.79	2851200000	2831400000	2745800000	2928400000	3927700000	3986800000	4233600000	4347600000
Q9HDC9;H0Y512	Adipocyte plasma membrane-associated protein	APMAP	0	137.23	2844900000	2895200000	2737800000	2825400000	3421800000	3314000000	4418000000	4822100000
G3V1C3;Q9BZZ5;H0YER7	Apoptosis inhibitor 5	API5	0	80.471	2844300000	2516800000	3569500000	3771400000	3477700000	3284900000	2844400000	2933400000
Q5U071;P26583;D6R9A6	High mobility group protein B2	HMGB2	0	16.463	2838300000	3038600000	3649400000	3225800000	2720600000	2689900000	2497400000	2408200000
Q53HA4;Q5T5C7;P49591;Q0VGA5	Serine--tRNA ligase, cytoplasmic	SARS	0	160.96	2838200000	3318600000	2860200000	2962700000	3459200000	3666200000	3928600000	4161200000
A0A1B0GW77;P49419;A0A1B0GTG2;A0A1B0GUA1;A0A1B0GW82;A0A1B0GTY9;A0A1B0GTJ4;A0A1B0GV49;A0A140T9V3;A0A0J9YWF7;A0A1B0GUY0;H0YHM6;F8WDY6;F8VVF2;A0A1B0GVU0;A0A0J9YWM6;A0A1B0GW65;F8WD33;A0A0J9YWK1	Alpha-aminoadipic semialdehyde dehydrogenase	ALDH7A1	0	159.11	2822600000	3172800000	2708900000	2721800000	5187600000	4979100000	6779100000	6325500000
A0A024R6C9;P36957;Q6IBS5;Q86SW4;Q86TQ8;Q86TW7;B7Z6J1;H0YJF9;G3V3F0;G3V5M3;Q6LEQ7	Dihydrolipoyllysine-residue succinyltransferase component of 2-oxoglutarate dehydrogenase complex, mitochondrial	DLST	0	31.937	2816800000	2603800000	2452100000	2602700000	2276600000	2344200000	2358100000	2106500000
A0A024RAY7;Q9HAU0;B4DHK5;A0JP02;B4DMB9;B4DJX4;H0YGJ6;H0YG48;F5H1X3	Pleckstrin homology domain-containing family A member 5	PLEKHA5	0	173.64	2810700000	2746600000	2696800000	2857900000	1921000000	1945600000	1902700000	2044300000
A0A024R745;Q16718;A0A087X1G1;H7BYD0;F8WAS3;A0A024R772;A0A087WXR5;C9IZN5;A0A024R736	NADH dehydrogenase [ubiquinone] 1 alpha subcomplex subunit 5	NDUFA5	0	68.699	2802600000	2572000000	2363700000	2386900000	1038600000	1097400000	1188900000	1028100000
Q5JPE7;J3KN36;P69849;Q1LZN2;A0A087WTD5	Nodal modulator 2;Nodal modulator 3	NOMO2;NOMO3	0	93.862	2789600000	2911700000	2607900000	2594300000	2453800000	2569400000	2255200000	2145200000
Q16831;C9J486;C9JIP2;B4DND0;F8WD51;Q86Y75;C9K0J2	Uridine phosphorylase 1	UPP1	0	75.079	2789000000	2875600000	2887200000	2932100000	1367400000	1453800000	1559700000	1281500000
A0A024R3V8;Q99598;C4P0D6;C4P0D8;Q5VVQ1;C4P0D4;Q7Z3N9;Q9NRI2	Translin-associated protein X	TSNAX;DISC1	0	65.046	2787900000	3481900000	2954200000	3283400000	2133100000	2066000000	1936400000	1984300000
Q58FF8	Putative heat shock protein HSP 90-beta 2	HSP90AB2P	0	29.32	2787400000	2852800000	2530100000	2746200000	2213600000	2214600000	1849100000	2149300000
Q9Y6G9;B3KM42;E9PHI6;Q6MZE7;B4DDM4;C9JGM7;C9JLW1	Cytoplasmic dynein 1 light intermediate chain 1	DYNC1LI1;DKFZp686A1525	0	74.732	2785000000	2780800000	2486800000	2743000000	2728400000	2841400000	3739200000	3505200000
Q9H488;B4DZS3;B4DUV4	GDP-fucose protein O-fucosyltransferase 1	POFUT1	0	57.984	2775100000	2813300000	2614200000	2730600000	4808500000	5398000000	4684400000	4442000000
P20645;Q6I9U3;Q53GY9;Q96AH2;B2R6S2;F5GX30;H0YGE9;H0YGT2;H0YF90;F5GXE0;F5GXU0;F5H883;F5H4U1	Cation-dependent mannose-6-phosphate receptor	M6PR	0	33.2	2771000000	2419900000	2369600000	2319100000	1416100000	1368500000	890340000	746260000
Q14432;A7E2E5;Q13370	cGMP-inhibited 3,5-cyclic phosphodiesterase A	PDE3A	0	116.15	2750600000	3132800000	2534900000	2850400000	0	0	0	0
V9HWI0;P14550;Q5T621;V9GYG2;V9GYP9	Alcohol dehydrogenase [NADP(+)]	HEL-S-165mP;AKR1A1	0	74.247	2747700000	2691000000	2542000000	2754700000	4219200000	4265300000	6143500000	5854700000
Q14137;B2RDN4;A8K3R2;B4DEN9;Q4G0D9;Q6DKJ9;A0A075B729	Ribosome biogenesis protein BOP1	BOP1	0	105.03	2743300000	2392400000	2487000000	2426800000	1107200000	1278000000	1086700000	902560000
P55036;Q5VWC4;A6PVX3;H0Y3Y9;H0Y561	26S proteasome non-ATPase regulatory subunit 4	PSMD4	0	135.48	2738900000	2599200000	2855200000	2922900000	3245300000	3259100000	3586400000	3965900000
P63279;H3BQQ9;A8K503;Q7KZS0;B0QYN7;H3BPC4;H3BRD1	SUMO-conjugating enzyme UBC9	UBE2I	0	101.52	2736200000	2588900000	2809900000	2946500000	3377000000	3388900000	3833800000	3527500000
A0A024R4X7;Q9UKX7;B4E2D3;B0QY21	Nuclear pore complex protein Nup50	hCG_1989366;NUP50	0	110.1	2732300000	2403300000	2677600000	2833200000	1640200000	1659200000	1084100000	967540000
P54709;D3DNF9;Q58I18;H7C4L9;H7C547;F8WBY4;C9J6S2	Sodium/potassium-transporting ATPase subunit beta-3	ATP1B3	0	20.457	2731900000	3112500000	3090500000	2983500000	1901700000	1579300000	1536400000	1896100000
A0A024R488;Q8IWB7;Q9H8N9;C9JJ54	WD repeat and FYVE domain-containing protein 1	WDFY1	0	65.671	2729700000	2563900000	2523800000	2302500000	917920000	984740000	704870000	608740000
A0A090N7V5;O75223;M0QZK8;B3KMN7;B8ZZK2;H7BZK5;A0A0B4J1Y4	Gamma-glutamylcyclotransferase	GGCT	0	24.102	2727100000	2825300000	2676700000	2941800000	1004700000	1062000000	0	677450000
Q8NBJ5;M0QX72;Q6IPW8;Q8WUI9;Q9H6F1;M0QYH0;B3KQ10	Procollagen galactosyltransferase 1	COLGALT1	0	92.185	2726500000	2641600000	2633800000	2845900000	4503100000	4769800000	4049200000	4889100000
Q9H3K6;A0A087WZT3;H3BV85;H3BTW0;A0A0B4J295;H3BVE0	BolA-like protein 2	BOLA2;BOLA2B	0	58.91	2720800000	2373700000	2820400000	2973600000	2300700000	2379900000	2365700000	2251000000
V9HWF9;O95861;A6NF51;B7Z9J7;F8VVW8;F8W1J0;F8VZG4;F8VRY7	3(2),5-bisphosphate nucleotidase 1	HEL20;BPNT1	0	43.311	2717900000	2709400000	2385200000	2436400000	1762200000	2026500000	2578600000	2507600000
Q5TZZ9;P04083;B5BU38;B4DL19;Q5T3N1;Q5T3N0;Q05BR2	Annexin;Annexin A1	ANXA1	0	225.91	2710600000	2543600000	2604400000	2402700000	111000000000	112130000000	154750000000	163500000000
Q9GZS3;H0YN81;H0YL19;H0YMF9;H3BQA8;B4E387;H0YM76;H0YLA1	WD repeat-containing protein 61;WD repeat-containing protein 61, N-terminally processed	WDR61	0	71.191	2703500000	2575100000	2880900000	3000700000	2431300000	2330700000	3263900000	2992500000
Q14258	E3 ubiquitin/ISG15 ligase TRIM25	TRIM25	0	109.83	2699700000	2926000000	3084100000	3111900000	3356300000	3530500000	2592900000	2775700000
Q16655	Melanoma antigen recognized by T-cells 1	MLANA	0	11.512	2693700000	2707400000	2812000000	2635400000	0	0	0	0
B3KVJ8;P51798;Q96RY8;B7Z9L3;B4E3N4;H0Y2M6;Q2VPA2;B3KUD9;B3KXZ3;Q9BSM4;Q9BRN4;I3L470;H3BNG8	H(+)/Cl(-) exchange transporter 7	CLCN7	0	194.94	2691600000	2471100000	2451600000	2198800000	0	0	0	0
A8K8N7;A8K9T9;O15067;B4DJ26;Q6P4B4;Q9BR56;H0YGH1;J3QSG0;J3QSH6;J3KTL4;J3KTQ5;J3QL39	Phosphoribosylformylglycinamidine synthase	PFAS	0	238.83	2686400000	2741900000	2590600000	2896200000	3446500000	3540700000	2783500000	3427300000
Q53HT6;Q53G72;P51572;C9JMD7;C9JSP1;C9JQ75;C9J0M4;C9JM14	B-cell receptor-associated protein 31	BCAP31	0	15.859	2680300000	3948700000	4198900000	4159300000	2367700000	2396100000	1006500000	668360000
Q6IBU0;A0A024R6Q1;P55010;H0YLZ1;Q32Q19;Q05DF3;H0YN40;H0YMJ8;H0YM54;H0YK11;B4DEN3;H0YK29	Eukaryotic translation initiation factor 5	EIF5	0	37.87	2674800000	2482500000	2579200000	2483000000	2886800000	2825900000	2427900000	2137600000
A0A140VJE7;B3KXW5;O43747;Q8IY97;B4DS96;B4DDL1;H3BNR4;H3BR36;H3BUN9;H3BN71;B4DGE1;H3BRM7;H3BS13;H3BV30;H3BN75;H3BNN2;B3KNW1	AP-1 complex subunit gamma-1	AP1G1	0	133.45	2672000000	2654300000	2685400000	2991700000	2811400000	2890600000	2795600000	3037500000
P11387;B9EG90;Q9BVT2;Q6PK95;Q6NWZ5;E5RJ33;H0YBR3;H0YC03;E5RGE7;E5RGR4;E5RFE3;E5RGR2	DNA topoisomerase 1	TOP1	0	81.998	2664200000	2489100000	2979900000	3021700000	912180000	869050000	1143500000	1204400000
Q96C86;Q53G42	m7GpppX diphosphatase	DCPS	0	92.731	2662000000	2668400000	2791000000	2759000000	1985900000	1919900000	1724100000	1388800000
D6RGI3;D6RER5;Q9NVA2;D6RDU5;Q96KC0;H0Y961;D6RDP1;D6R9Y6;H0Y9G8	Septin-11	2011-09-01	0	52.389	2655200000	2832200000	2685900000	2933200000	3036300000	2655700000	3548400000	3025000000
P55735;Q53GB2;A0A0C4DFR6;A8MXL6;Q59FA6;A4UCS7;A8MWR8;E7ERC8	Protein SEC13 homolog	SEC13	0	103.32	2654100000	2655100000	2552900000	2697700000	3541500000	3631500000	3384700000	3601300000
A1X283;G3V144;A0A1B0GUF2;B3KPL1;H0Y507;Q5TCZ1;B7Z2Z5;B7Z7H2;B7Z286;B7Z3B0;B7Z9L8;B7Z2H8	SH3 and PX domain-containing protein 2B	SH3PXD2B	0	67.284	2653500000	2813100000	3441400000	3442500000	971550000	1044300000	654350000	578370000
V9HWC3;O00764;F2Z2Y4;G1UI32;A8MV33	Pyridoxal kinase	HEL-S-1a;PDXK	0	54.638	2652800000	2843600000	2268900000	2401500000	4306700000	3914300000	4338000000	4608500000
A0A0F7NGI8;Q32MZ4;Q05D04;B4DPC0;Q9H3B7;C9JTC6	Leucine-rich repeat flightless-interacting protein 1	LRRFIP1	0	135.05	2648500000	2709800000	2937100000	2800400000	2969100000	2835500000	2259600000	2072800000
B3KMC9;Q9H0D6;B4DZC3;B4E0B9;A2RRQ1	5-3 exoribonuclease 2	XRN2	0	97.661	2642100000	2632400000	2834400000	2856000000	3310100000	3213300000	2431100000	3045000000
E7ETZ4;A0A024RA42;Q9Y6E2;B7Z4K8;B3KM68;B5MCH7;Q75MG1;B5MCE7;E9PFD4;E7EMS9;C9JF98;E9PFE3;F8WDX8;B7Z6N5	Basic leucine zipper and W2 domain-containing protein 2	BZW2	0	21.639	2638000000	2957900000	3593200000	3215100000	1282200000	1220300000	1404600000	1737200000
B1AKZ4;Q15121;Q6FHL9;B1AKZ5	Astrocytic phosphoprotein PEA-15	PEA15	0	128.92	2636600000	2892200000	2627100000	2774600000	3644100000	3933900000	7509900000	7112200000
A0A024R6Z0;O43237;B4DHD8;B4E2E0;J3KRI4;Q63HJ8;J3KRZ2;H3BUM4;J3KSD2	Cytoplasmic dynein 1 light intermediate chain 2	DYNC1LI2	0	113.83	2629000000	2778700000	3149700000	3039200000	2794200000	2921300000	2982100000	3337200000
V9HW90;P00390;H0YC68;E5RI06;Q03504	Glutathione reductase, mitochondrial	HEL-75;GSR	0	64.6	2608400000	2339100000	2365500000	2334100000	1699700000	1588500000	1035100000	1252800000
X5D2F4;Q7L576;B3KWV6;B3KWT5;H7C229;E7EW33;B7Z217;B7Z3H2;Q9NSN1;A0A0G2JQH3;A0A087WVZ5;H0YL50;A0A0G2JRX2;A0A087WU52;A0A0G2JRV9;A0A087WWL1;Q14650;A0A087WV63;A0A0G2JRF5;A0A087WWY5;A0A087WZL7	Cytoplasmic FMR1-interacting protein 1	CYFIP1	0	72.023	2607900000	3100600000	2711900000	2897300000	3312800000	3346400000	3850200000	3916600000
A0A024R2T6;Q7L2E3;H7BXY3;Q6W6M7;F6R0H4	Putative ATP-dependent RNA helicase DHX30	DHX30	0	144.44	2601300000	3230400000	3630400000	3516000000	745350000	736550000	428680000	438520000
V9HW58;Q53H88;Q13561;B3KTX4;A8K8J9;F8W1I6;H0YI98;F8VW18;F8VX93;F8VRV7;H0YHL1;F8W0U6	Dynactin subunit 2	HEL-S-77;DCTN2	0	162.6	2599900000	2765800000	2639000000	2840200000	4789300000	4873400000	5478300000	5343400000
B3KMX0;A0A024R7U6;P33991;B4DLA6;E5RG31;A4FS09;E5RFJ8;E5RG53;E5RFR3	DNA replication licensing factor MCM4	MCM4	0	155.1	2593700000	2418500000	2446500000	2479200000	2196500000	2231600000	2196800000	2370600000
Q8N4P8;D2CFK9;Q9BZE4;Q53GS0;B4DHR2;O60747;Q5T3R7	Nucleolar GTP-binding protein 1	GTPBP4	0	143.23	2588300000	3073100000	2958700000	2860300000	811880000	837590000	735560000	632390000
B2R6U8;A0A024R6W2;O43809;H3BND3;H3BV41;Q5HYH5	Cleavage and polyadenylation specificity factor subunit 5	NUDT21	0	56.018	2576300000	2769600000	2846700000	2708700000	2688900000	2536800000	4117300000	4738200000
B4DWS6;Q53GQ0;B3KQJ0;D3DR22;A0A1B0GV93;A0A1B0GVY6;E9PI21	Estradiol 17-beta-dehydrogenase 12	HSD17B12	0	47.448	2569400000	2793000000	3383800000	3688500000	1178800000	1268500000	836390000	834890000
Q53H01;A8K0B6;D3DSQ1;B3KUZ6;A0A1B0GUG1;B1B5S8;A0A1B0GV06;B1B5T7;B1B5T0;B1B5S6;B1B5S7;B1B5Q2;B1B5S5;A0A1B0GV88		ASAH1	0	34.408	2564000000	3391000000	2699600000	2865900000	242660000	178390000	337630000	270500000
Q15942;H0Y2Y8;Q96AF9;Q28617;B4DY85;Q9BUS0;B4DQR8;C9IZ41;H7C3D3;C9JJK5;H7C3R3	Zyxin	ZYX	0	133.23	2563100000	2347800000	2104200000	2154100000	5157500000	5006900000	5595000000	4817800000
A0A024R8P8;P63173;J3KT73;J3QL01;J3KSP2	60S ribosomal protein L38	RPL38	0	2.4768	2553200000	2347700000	2591500000	2666200000	1896900000	1971500000	2360400000	2446000000
Q6IAQ1;B4DJV9;O75608;A0A087X1K9;B4DP64;E5RGR0;E5RJ48;E5RI35	Acyl-protein thioesterase 1	LYPLA1	0	66.357	2551400000	2640500000	2478200000	2518000000	1333600000	1471400000	1869000000	1968400000
O14929;F8W9G7;F8WEW1	Histone acetyltransferase type B catalytic subunit	HAT1	0	114.52	2550900000	3068000000	3218600000	3386200000	3962400000	3888200000	3199900000	3705400000
Q9BXJ9;A0A0B4J1W3;B2RBE5;B4E2T6;Q58F05;A4FU51;Q6N069;Q9H6N3;Q8N352	N-alpha-acetyltransferase 15, NatA auxiliary subunit	NAA15;NARG1	0	82.792	2532700000	2526400000	2552900000	2658100000	2255400000	2470600000	2174700000	1976600000
Q92522	Histone H1x	H1FX	0	20.753	2527200000	2880700000	2396200000	2252000000	1096400000	953280000	1385900000	741030000
Q10713;B4DRK5;Q9BT52;Q5SXN9;Q6ZP88	Mitochondrial-processing peptidase subunit alpha	PMPCA	0	126.38	2522500000	2517000000	2763700000	2664700000	1499900000	1426000000	1577300000	2096900000
Q53G69;O43615;Q9UPE4;M0QXU7;M0QXM9;M0R301;Q6AI07;M0R124	Mitochondrial import inner membrane translocase subunit TIM44	TIMM44;hTIM44	0	56.679	2521300000	2475300000	2149200000	2131900000	1182800000	1256700000	1209700000	1214600000
P46087;F5GYR3;F5H5X6;F5GWB7;F5H709;F5H359;F5H8G6	Probable 28S rRNA (cytosine(4447)-C(5))-methyltransferase	NOP2	0	33.664	2520600000	2642900000	2616100000	2721600000	593560000	754710000	921480000	820070000
Q9P1F3;Q5SZC9	Costars family protein ABRACL	ABRACL	0	17.835	2514700000	2402900000	2297800000	2385100000	1188300000	1200300000	1412400000	1581100000
A0A024RAS8;Q9NRV9;F5GWX2;H0YG71	Heme-binding protein 1	HEBP1	0	71.829	2511200000	2396200000	2161700000	1878000000	1591000000	1666000000	1624000000	1477700000
A0A0A6YYL4;I3L0X9;I3L3T0;Q9Y3D7;I3L1U7			0	104.77	2508400000	2507600000	2382800000	2496900000	1310000000	1302600000	727740000	579500000
Q9Y3D6	Mitochondrial fission 1 protein	FIS1	0	19.826	2504000000	2202400000	2071800000	1838300000	1912100000	1900800000	3744500000	3603500000
A8KAH9;P62834;Q5U0C3;A0A075B6Q0	Ras-related protein Rap-1A	RAP1A	0	40.214	2503800000	2115200000	2396900000	2414700000	1684600000	1785800000	1077100000	1466200000
P13073;H3BN72;H3BNV9;Q86WV2;H3BPG0;H3BNI5	Cytochrome c oxidase subunit 4 isoform 1, mitochondrial	COX4I1	0	17.649	2494100000	2590400000	2841800000	2730100000	1108300000	1259500000	1223400000	1278500000
V9HWK0;O76094;Q86X80;A0PJJ5;Q0D2M6;Q71V07;D6RDY6;R4GNC1;O15302	Signal recognition particle subunit SRP72	HEL103;SRP72	0	117.51	2493800000	2465000000	2619400000	2667100000	2636500000	2610600000	2265000000	2780900000
A8K335;Q92820;B4DVI2	Gamma-glutamyl hydrolase	GGH	0	40.164	2490100000	2538300000	2090800000	2078100000	936640000	1084800000	1147000000	1671600000
Q9NTJ5;E9PGZ4;B4DVV3;C9JV50;F8WDN7;B3KX17;F8WCQ2;Q68D59;C9J3E3	Phosphatidylinositide phosphatase SAC1	SACM1L	0	88.501	2470100000	1604400000	1865000000	1647900000	0	44504000	69399000	80821000
P23193;B7Z4W0;B7Z4S1;E5RIS7;E5RJ93;E5RK46;E5RFI1	Transcription elongation factor A protein 1	TCEA1	0	37.945	2461200000	2459800000	2596800000	2552500000	2463100000	2175500000	2304800000	2062000000
P43246;Q53GS1;Q53FK0;E9PHA6;V9H019;B4DN49;Q53RU4;B4DSB9;V9H068;B4DL39;V9H023;V9H0D5;V9H0B2;V9H015;V9H062;Q0ZAJ2;C9J809;Q0ZAI9;Q0ZAJ1;A5JTV3;Q0ZAJ0;A5JTV2;Q6VBB7	DNA mismatch repair protein Msh2	MSH2	0	46.673	2457600000	2297400000	2243600000	2276000000	1990500000	1923700000	1824600000	1830900000
E9PR30;P62861	40S ribosomal protein S30	FAU	0	3.8561	2454800000	2428600000	2099600000	2347300000	1357100000	1542600000	2361100000	2266600000
A0A024QZ77;Q96C19;H0Y4Y4;Q53SA2;Q7Z2R5;B4DEE0;A0A087X1Z2;A0A024R493;Q59EU6;Q9BUP0;C9JTV4;Q8WYH2	EF-hand domain-containing protein D2	EFHD2	0	31.823	2442400000	2231300000	2312000000	2480500000	2697200000	2484300000	2420900000	2655900000
Q9UKY7;D3DND1;H0Y8K3;D6R9V8;D6RFH2;D6RAV0;D6RDN0;D6R973	Protein CDV3 homolog	CDV3	0	113.01	2437900000	2345200000	2051500000	2160100000	2185500000	2044600000	2049100000	2055100000
Q15003;B4DRG7;E9PHA2;A8K4T8;C9J470;C9JZP1;H7C415	Condensin complex subunit 2	NCAPH	0	140.6	2435900000	2345100000	2348100000	2380300000	2194800000	1953000000	3517200000	2850600000
Q9H845;Q9H9W4;H0Y8Z9;Q9BUX5;Q59FN3;B4DGH4;D6RCD8	Acyl-CoA dehydrogenase family member 9, mitochondrial	ACAD9	0	139.73	2435500000	2532900000	2445000000	2383500000	1826500000	1616800000	1334700000	1148400000
A0A024R6S1;O60884;T2DN57;T2DPK5;A0A087WT48;I3L320	DnaJ homolog subfamily A member 2	DNAJA2	0	32.502	2435400000	2510600000	2366800000	2380600000	2649600000	2684600000	2414100000	2422700000
A0A088AWN3;B9EG73;B7ZVX0;A0A0A0MSY4;Q9BZ29;Q6ZSL5;A6H8Z6;A0A0A0MT38;A0A0D9SFH5;B7Z2G6;Q7Z6H4;B3KXE2;H0Y3S1;B7Z2J2;Q68CY0;B7Z6G9;B7Z6H5;B7Z2D0;H7BZ79;Q5JUD8;Q5JUD3;X6RGR3	Dedicator of cytokinesis protein 9	DOCK9	0	20.989	2434700000	3064100000	2551500000	2507300000	3178000000	3383900000	4016100000	3431400000
Q6FGG2;Q15836	Vesicle-associated membrane protein 3	VAMP3	0	166.2	2431300000	2383500000	2508500000	2192400000	1616500000	1524300000	1757000000	1498500000
A0A0S2Z3W7;Q9BY32;A0A0S2Z423;Q5NT82	Inosine triphosphate pyrophosphatase	ITPA	0	26.096	2430600000	2551600000	2276800000	2422700000	1856200000	2114700000	2889600000	3199700000
B7Z6D5;B3GQE6;Q96GQ7;Q53G15;A0A087X059;Q3MI07;A0A087WYH5	Probable ATP-dependent RNA helicase DDX27	DDX27	0	48.535	2430300000	2441700000	2570500000	2539200000	1675400000	1573700000	1809200000	1753200000
S4R3H4;E7EQT4;Q9UKV3;B4DQZ7;G3V3T3;A0A087WYN3	Apoptotic chromatin condensation inducer in the nucleus	ACIN1	0	110.76	2423400000	2519100000	2380500000	2409800000	2953000000	2999900000	3047400000	2787400000
B4DWX3;O60684;B4DII5;Q5TFJ7;G1UI19;S4R3E5	Importin subunit alpha;Importin subunit alpha-7	KPNA6	0	141.73	2421800000	2665100000	2746700000	2752900000	3785300000	3971400000	4537500000	4778500000
P04350;B4DE77;B4DJ43;B4DFH6;M0R2D3;M0R278;M0QY85;M0R0X0;M0QY37;M0QX14;M0QZL7;M0R1I1;M0R2T4;A0A075B724	Tubulin beta-4A chain	TUBB4A	0	104.97	2421700000	2980500000	2274300000	2482800000	1031200000	1130600000	1057000000	1049300000
Q53GX6;Q02818;A8K7Q1;B4DZX0;H7BZI1;Q96BA4;C9JKZ2;B3KUR6;C9JBD3;C9J3C1	Nucleobindin-1	NUCB1	0	109.81	2421300000	2516400000	2651400000	2609100000	3081000000	3354100000	3228700000	3450700000
B2RAW0;A0A024R036;P98082;B4DNN1;D6RIA5;D6RFF7;D6REB1;D6RGZ1	Disabled homolog 2	DAB2	0	60.096	2417400000	2402500000	2335700000	3185400000	286150000	345030000	319100000	240020000
Q9BY44;F8WAE5;C9IZE1;H7C5R5;H7C5Q3;F8WF18;F8WAT3	Eukaryotic translation initiation factor 2A;Eukaryotic translation initiation factor 2A, N-terminally processed	EIF2A	0	103.08	2414100000	2489900000	2402300000	2613100000	1549100000	1423900000	1950700000	2044100000
A0A0S2Z3Y1;Q08380;B4DVE1;B4DI70;B3KP88;B4DDG4;B4DWA8;K7EP36;K7ESM3;K7EKQ5;K7ERZ6;K7EJD3;K7ES75;K7EN99;K7EJY8;K7EQT9	Galectin-3-binding protein	LGALS3BP	0	168.1	2413900000	2707700000	2373500000	2374500000	1685200000	1834400000	1807200000	2020200000
A0A0S2Z3L2;P16615;H7C5W9;Q8N3X5;Q7Z675;O14983;Q7Z6E5;B3KS35;H3BVB2;A0A0C4DH86;J3QSY6;A0A0S2Z3H0;A0A0S2Z425;B1PM99;H3BTW4	Sarcoplasmic/endoplasmic reticulum calcium ATPase 2	ATP2A2	0	159.76	2410700000	2704000000	3676800000	3827400000	1006700000	1025000000	442720000	398260000
B4DLN1;B4E1E9;P52815;Q15693;Q96Q74;A4UCS1;I3L1E8	39S ribosomal protein L12, mitochondrial	MRPL12;SLC25A10	0	19.143	2410000000	2525500000	3008300000	3247500000	2291400000	1952800000	2024000000	2082800000
A8K4T6;Q16401;F2Z3J2;Q4VXH0	26S proteasome non-ATPase regulatory subunit 5	PSMD5	0	114.03	2409800000	2408800000	2457300000	2321100000	4658600000	5091600000	5800200000	6395800000
Q5JRA6;A0A0A0MRH6	Melanoma inhibitory activity protein 3	MIA3	0	12.213	2405300000	1623300000	2394600000	2183100000	0	0	0	0
A0A024R172;F2Z3J9		LTB4DH	0	216.76	2400800000	2354200000	2524000000	2573000000	6718100000	6855100000	7502100000	7478200000
Q8WWM7;H3BUF6;A0A024QZB7;A0A024QZC0;A0A024QZ91;H3BSK9;H3BSQ5;H3BUE3;H3BRB0;A0A0C4DGL7	Ataxin-2-like protein	ATXN2L	0	83.037	2397000000	2427600000	2304600000	2293900000	2813000000	2708600000	2237500000	2186300000
CON__P15636			0	274.08	2393000000	2385000000	5040300000	4780400000	1499400000	1476600000	1623500000	1501900000
Q9NZB2;A0A0C4DG79;A0A0C4DH52;Q5T035	Constitutive coactivator of PPAR-gamma-like protein 1	FAM120A	0	147.6	2392100000	2186900000	2081300000	2301600000	3391000000	3497100000	3092000000	3067700000
Q0D2I8;P28161;E9PHN7;A8HT81;E9PHN6;F6XZQ7;E9PLF1;E9PGV1;Q9UE37	Glutathione S-transferase Mu 2	GSTM2	0	49.623	2388600000	2309000000	1922200000	1937900000	1583700000	1791000000	2772500000	2826600000
P21912;A0A087WWT1;A0A087WXX8	Succinate dehydrogenase [ubiquinone] iron-sulfur subunit, mitochondrial	SDHB	0	35.922	2383200000	2660800000	1933100000	2401400000	1604400000	1697900000	1390400000	1736700000
Q9BZK7;B7Z475;A0A0D9SF63;A0A1B0GVH3;Q59F53;A0A024RBV9;O60907;B4DP68;A0A024R189;Q9BQ87;A0A0D9SFI2;A0A1B0GUU2;F8W9D8;C9IYU9;A0A068L529;C9JCW4;C9JLJ1;C9JTW8;C9JY82;C9JCK0;C9JBN1;C9JEC9;C9J3H2;C9J903;A0A0D9SEW5;A0A0D9SFS8;C9J7E1;A0A0D9SF25	F-box-like/WD repeat-containing protein TBL1XR1	TBL1XR1	0	185.47	2378700000	2427900000	2208400000	2153100000	3391500000	3292100000	2619400000	2801500000
A0A024R811;Q53H82	Beta-lactamase-like protein 2	LACTB2	0	28.708	2371900000	2487300000	2202400000	2115400000	1319100000	1282600000	897480000	1072500000
B2R7E8;P15927;B4DQD9;B4DUL2;Q5TEJ7;B4DL94;Q5TEJ0	Replication protein A 32 kDa subunit	RPA2	0	76.619	2370200000	1940000000	2114100000	1723700000	2051500000	2114800000	2426600000	2790900000
Q7Z426;Q92734;Q05BK6;Q8TDJ5;C9JJP5;C9JUE0;Q7Z427;C9JTY3	Protein TFG;Tyrosine-protein kinase receptor	TFG;TFG/ALK fusion	0	170.4	2365700000	2611000000	2265300000	2509100000	3301300000	3166300000	4573300000	4315100000
P0DN76;Q01081;B5BU08;Q7Z780;Q8WU68;A0A1B0GW87;M0QYK5;Q69YM7;M0R2N4;K7EJH3;K7EJM7	Splicing factor U2AF 35 kDa subunit	U2AF1	0	142.41	2365600000	2780300000	3036800000	2987000000	3081100000	2514700000	2567600000	1919000000
G3V529;Q9GZR7;B4DM03;B4DKV2;Q59FS7;F5GYL3;B4E300;A0A087WXU8;Q7Z4X3;Q7Z4W0;B4DGI6;Q9P054	ATP-dependent RNA helicase DDX24	DDX24	0	80.497	2356300000	2182800000	3457900000	2858700000	63889000	71750000	184660000	95208000
Q02880;Q71UH4;Q59H80;B7ZB27;B4DLV2;Q8WTY5	DNA topoisomerase 2-beta;DNA topoisomerase 2	TOP2B	0	111.58	2354600000	2326100000	2905000000	3009900000	1187100000	1234600000	1320800000	1289800000
O75832;B1AJY5;B1AJY7;B1AJY6	26S proteasome non-ATPase regulatory subunit 10	PSMD10	0	69.258	2352700000	2165500000	2035200000	2019300000	1661800000	1748300000	1430000000	1558900000
Q9UIA9;A8K607;E7ESC6;D3DSQ7;B4DSP8;E5RIW1;H0YBE1	Exportin-7	XPO7	0	148.68	2351700000	2287100000	2615900000	2693100000	1837300000	1912800000	1836700000	2026700000
Q5STK2;O15212;I7HJT1;A2AB88	Prefoldin subunit 6	PFDN6;HKE2	0	15.174	2341100000	2277700000	2240200000	2361200000	1894300000	1820700000	3019900000	3109700000
P49756;E9PQU5;H0YE46;E9PSE8;Q16083	RNA-binding protein 25	RBM25	0	59.466	2329400000	2283300000	2431400000	2276700000	2332300000	2402900000	2266100000	2741600000
A0A024R4T4;P61081;M0QX69;M0QYI6	NEDD8-conjugating enzyme Ubc12	UBE2M	0	20.054	2327800000	2198600000	1826600000	1993100000	1738300000	1902400000	1124800000	1340500000
N0E4C7;Q5SRQ6;P67870;Q5SRQ3;N0E466;N0E472;A0A0G2JM12;N0E638;B4DUJ4;N0E650;N0E6J1;N0E644;A0A0G2JM58	Casein kinase II subunit beta	CSNK2B;CSNK2B-LY6G5B-1181;CSNK2B-LY6G5B--991	0	46.408	2326700000	2534600000	2271900000	2325600000	2180500000	2143500000	2671200000	2082700000
Q9H6Z4;B7Z5P4;K7EN31	Ran-binding protein 3	RANBP3	0	73.128	2323700000	2133200000	2325000000	2078400000	2866700000	2346300000	3359200000	2916500000
Q9Y512;B4DN54;B3KUE6	Sorting and assembly machinery component 50 homolog	SAMM50	0	68.071	2322500000	1811400000	1669100000	2333700000	136560000	271780000	198480000	130700000
O75396;A0A087X1A9;I1VE16	Vesicle-trafficking protein SEC22b	SEC22B	0	87.575	2321500000	2377600000	2750200000	2746300000	1023900000	1172300000	729300000	768630000
G3V0I5;E5KNH5;P49821;Q53G70;Q96ID4;B4DE93;B4DUN7;E9PQP1;E9PMX3;E9PLC6;E9PPR0;H0YE81;E9PJL9;E9PPS5;E9PPD6;H0YD04	NADH dehydrogenase [ubiquinone] flavoprotein 1, mitochondrial	NDUFV1	0	107.48	2319400000	2484200000	2397900000	2605100000	1238500000	1306200000	1539100000	1363400000
Q53FG6;Q15427;B3KUJ0;Q5SZ64	Splicing factor 3B subunit 4	SF3B4	0	33.068	2318500000	2480000000	2585400000	2694900000	3030100000	2783000000	4930300000	3186400000
Q9UKK9;A6NFX8;A6NJU6;A6NCQ0;H0YEY4	ADP-sugar pyrophosphatase	NUDT5	0	41.365	2302600000	2343100000	2494800000	2278300000	2821300000	2893600000	3432400000	3482900000
P48147;Q9UM02;B2RAH7;H0Y5Y0	Prolyl endopeptidase	PREP	0	138.68	2291700000	2236300000	2051400000	2249800000	2695200000	2874100000	2944800000	2962100000
O75436;B4DLT1;A8K3C1;S4R3Q6;S4R2Y3	Vacuolar protein sorting-associated protein 26A	VPS26A	0	156.31	2289400000	2762300000	2445000000	2644200000	3930400000	3609000000	4855900000	5347000000
A1L0T0;M0R026;Q59GP4;M0QZX5;E9PJS0;M0R1B5;E9PL44	Acetolactate synthase-like protein	ILVBL	0	103.04	2285100000	2358800000	2577800000	2289400000	372810000	442130000	135860000	83248000
H3BPE1;H3BQK9;E9PNZ4;H0YD69;H0Y314;H0Y4F5;Q6IPG6;H0Y6T5;Q96IQ1;H0Y7I1;Q9H8U2;B4DNC4;Q32Q32;H0YBX0;Q8WXX9;Q59H83;A0A0S2Z4M1;A0A0S2Z4S3;A0A0S2Z4R0;O15169		MACF1	0	323.31	2281000000	2354800000	2443600000	2487200000	4654500000	4764500000	4586500000	4152700000
P42166	Lamina-associated polypeptide 2, isoform alpha;Thymopoietin;Thymopentin	TMPO	0	138.75	2278900000	2467500000	2453900000	2530200000	2622800000	2881200000	2578200000	2735700000
J3KR97;Q9BTW9;B4DE53;I6L959;A0A0J9YWI5;A0A0J9YVR1;I3L439;I3L163;I3L0V3;A0A0J9YVU1;I3L3H4;I3L131;I3L143;I3L500;I3L4D2;A0A0J9YYG2;I3L120;A0A0J9YXU4;I3L1S3;A0A0J9YY08	Tubulin-specific chaperone D	TBCD	0	121.41	2277200000	2070000000	1954300000	1991600000	1514200000	1660600000	1687100000	1727200000
P42566;B1AUU8;Q7Z5V0;B7Z240;B3KR37;S4R3U1	Epidermal growth factor receptor substrate 15	EPS15	0	124.14	2276200000	2824100000	2437100000	2692400000	1072600000	1069900000	848300000	1262400000
A0A0C4DFL7;B3KRC6;Q16850;Q05D40;H7C0D0;C9IYR8	Lanosterol 14-alpha demethylase	CYP51A1	0	132.3	2273500000	2085700000	2464600000	2644000000	70526000	80800000	0	0
Q13596;Q59GU6;Q53GY8;Q53HL9;H0YK42;H0YK43;H0YKT3;J3KPH4;H0YKD5;H0YKL5;H0YK58	Sorting nexin-1	SNX1	0	65.321	2273000000	2198900000	2469700000	2413800000	2019700000	2224600000	2629800000	2300100000
Q99471;H3BPF6;H3BMQ1;F8VNW6;F8VQZ2	Prefoldin subunit 5	PFDN5	0	77.431	2270300000	2356000000	2460100000	2427200000	1985200000	1936900000	1557600000	1829200000
A0A024R071;O75694;E9PF10;B4DLT2;B3KMK3;D6RA13	Nuclear pore complex protein Nup155	NUP155	0	207.02	2268700000	2376800000	2280000000	2420400000	2227100000	2282600000	2192300000	2355300000
Q13867;K7ES02;B4DXF3;K7ESE8;J3KSD8;J3KS79;K7ENH5;K7EMJ3	Bleomycin hydrolase	BLMH	0	98.168	2250500000	2545000000	2167200000	2163600000	2464100000	2591200000	3038900000	3300600000
D3DVL7;B4DU42;Q969Z0;B3KRS4;B3KMT3;B3KM73;C9J7P5;C9IZN7;H7C4R5;C9J5A2;C9J347;C9J618	Protein TBRG4	TBRG4	0	53.007	2249300000	3212400000	2328900000	2435500000	510840000	542080000	315740000	351190000
O75439;Q96CP5;A8K1E9;B3KM34;G3V0E4;Q9UG64;B3KQ85;B4DM90;F8WAZ6;F8WEA6;F8WBE1	Mitochondrial-processing peptidase subunit beta	PMPCB;DKFZp586I1223	0	122.14	2246500000	2103100000	1630400000	1737700000	1233300000	1281100000	1047500000	1148400000
Q9UJ70;H7C3G9;C9JEV6;H7C286;E9PPU6;H0YC94;H7C1L7;H0YEB7;H0YF44;H0YE82;Q6ZMB4	N-acetyl-D-glucosamine kinase	NAGK	0	33.689	2244000000	2348600000	1785300000	1960600000	2141400000	2189100000	2113400000	2130500000
P50402;Q5HY57;F8WEQ1	Emerin	EMD	0	62.299	2243000000	2063800000	1979600000	1941200000	866800000	957990000	472850000	461290000
F8W930;Q9Y6M1;B4DKT5	Insulin-like growth factor 2 mRNA-binding protein 2	IGF2BP2	0	34.195	2236100000	2480300000	2351300000	2273200000	2670400000	2700400000	2736000000	2828400000
A0A0S2Z5H7;Q9BT78;Q53FV3;B3KM48;D6RFN0;D6RAX7;D6RD63;D6REK7	COP9 signalosome complex subunit 4	COPS4	0	74.792	2224200000	2182900000	2357000000	2245000000	3104200000	3183300000	3304700000	3788300000
Q07960;B4DPZ4;H0YE29;E9PNR6;O15376	Rho GTPase-activating protein 1	ARHGAP1	0	57.448	2221300000	2043200000	2196800000	2298100000	2410800000	2881800000	2986100000	3054300000
P48449;B2R694;A0A0G2JQD0;C9J315;A0A0G2JS81;H7C3A5	Lanosterol synthase	LSS	0	84.751	2221100000	2220000000	2040700000	2128300000	1614900000	1525900000	2016600000	1747100000
F5H5I6;B3KW50;Q12849;B7Z5F9;B3KP14;H0Y8R1;B7Z3R7;H0YAK1;B7Z2D8;A0A024RD99;H0YAM1	G-rich sequence factor 1	GRSF1	0	49.063	2220600000	2510400000	2343800000	2215100000	798850000	812910000	230880000	428340000
P51571;A6NLM8	Translocon-associated protein subunit delta	SSR4	0	60.068	2216300000	2403300000	2120300000	2414200000	2180700000	2122200000	2352300000	2349300000
A0A0S2Z4A5;P33993;C6EMX8;B2RBA6;B3KUD7;B4DDF5;Q9H4N9;A0A0S2Z441;C9J8M6	DNA replication licensing factor MCM7	MCM7	0	75.569	2215800000	2602300000	2216900000	2463000000	1588900000	1661200000	1217800000	1679200000
Q96A33;A0A087WYW6;J3QR89	Coiled-coil domain-containing protein 47	CCDC47	0	89.024	2213400000	2325900000	2551500000	2588800000	1515300000	1340900000	1697400000	1495800000
A0A024R883;O75348;F2Z307;O95670	V-type proton ATPase subunit G 1	ATP6V1G1	0	39.537	2213100000	2365700000	2233100000	2318100000	1186000000	1261100000	1319600000	1366300000
B7Z3E5;F5H6E2;O00159;I3L501;A1L180;A0A140TA25;Q8N1T3	Unconventional myosin-Ic	MYO1C	0	155.2	2205400000	2210500000	1978500000	2009900000	7119100000	6652700000	8363800000	8216300000
A0A024R8R4;Q8TAT6;B4DG89;I3L4U9;A0A0D9SFI9;I3L3I1;I3L283;I3L281;I3L4S2	Nuclear protein localization protein 4 homolog	NPLOC4	0	125.79	2203500000	2289000000	2024900000	1978800000	1738900000	1768700000	1745300000	1470300000
Q8NE71;Q2L6I2;Q59F96;H0YGW7;B4DNU2;Q5STZ8;A0A0G2JIC2;A0PJ72;F5GYK6	ATP-binding cassette sub-family F member 1	ABCF1	0	136.08	2202200000	1982700000	2659000000	2597800000	772920000	666020000	328480000	455970000
O75431;B7Z9F3;C9JNK6;C9JAZ1;B3KM74;F8WE26	Metaxin-2	MTX2	0	82.14	2202000000	2058200000	1881000000	2291000000	1145800000	974730000	1131700000	1027900000
Q14498;B4DRA0;B4DLM0;B3KWX7;Q68DD9;B4E1M7;Q6N037;E1P5S2;B7Z4L7;Q6MZY7;Q7Z3L0;G3XAC6;A0A0U1RQH7;H0Y4X3;A0A0U1RQW2;Q5QP23;Q5QP22;B3KWQ8;A0A0S2Z5I1;Q6IA98;A0A0S2Z5J3;B2RDP1;A0A0S2Z5D9;Q86U06;F8WF24;F2Z3E6;F2Z2Z5;A0A087X122;F8WF73;A8MYG5;G3V546;G3V5Z6;H0YJJ3;G3XAP0;B7Z8M4	RNA-binding protein 39	RBM39;DKFZp781C0423;DKFZp686A11192;RNPC2;DKFZp686C17209;DKFZp781I1140	0	147.1	2199400000	2585800000	2412100000	2480500000	3041400000	3449300000	5163000000	4739100000
Q8TCS8;H7C3C5;H7BXF6	Polyribonucleotide nucleotidyltransferase 1, mitochondrial	PNPT1	0	32.861	2198700000	1939700000	2071600000	2089600000	784960000	812860000	856680000	658070000
Q6FGM0;Q99961;Q9UQD4;M0R0I3;M0QYE0;Q3V639;Q8IZ09;B7Z1K6;Q99962;B7Z7W3;Q3V638;B7Z7M7;D3DRJ2;Q7Z376;Q9BWP4;Q9BVL7;M0R2K6;B7Z1J4	Endophilin-A2	SH3GL1	0	96.803	2198100000	2178900000	2217500000	2484400000	3592900000	3408100000	4346200000	4159300000
B0YJ56;Q9BXW6;B7ZLX8;B3KU11;A8KA30;Q6DKJ0;Q6GSK5;B2RB91;E7ER58;Q8IVZ3;J3QSB8;J3KRT6;J3QLA2;J3KTA6;J3KSG6;Q96IZ3	Oxysterol-binding protein;Oxysterol-binding protein-related protein 1	OSBPL1A	0	43.504	2196300000	2177100000	2095200000	2142700000	911450000	992950000	685040000	963240000
B2RAU8;A0A0A0MRM9;Q14978;Q96J17;S4R349;S4R402;S4R341;S4R3C2	Nucleolar and coiled-body phosphoprotein 1	NOLC1	0	22.911	2191200000	1760700000	2268600000	2025800000	1869100000	1696600000	811450000	901890000
A0A0A0MS41;B4DRS6;Q9BWM7;S4R3N9	Sideroflexin-3	SFXN3	0	59.895	2184500000	2434800000	1927300000	2302000000	2550500000	2731000000	2187800000	2191300000
F8WJN3;Q16630;B4DSU9;F8W084	Cleavage and polyadenylation specificity factor subunit 6	CPSF6	0	37.739	2182500000	1262900000	1455600000	1464400000	1916800000	1730900000	1541200000	1681100000
A8K5J1;P11172;B5LY71;B5LY69;B5LY64;E9PFD2;B5LY67;B5LY70;F2Z3P2;F2Z303;F8WDG4	Uridine 5-monophosphate synthase;Orotate phosphoribosyltransferase;Orotidine 5-phosphate decarboxylase;Orotidine 5-phosphate decarboxylase	UMPS	0	59.122	2181400000	2114100000	2291400000	2255900000	1157900000	1333400000	1499900000	1541300000
Q9UNE7;H3BTA3;H3BS86;H3BUD0	E3 ubiquitin-protein ligase CHIP	STUB1	0	95.745	2179200000	2156300000	2028100000	2065600000	2067600000	2112700000	1816500000	1657000000
Q9ULC4	Malignant T-cell-amplified sequence 1	MCTS1	0	22.901	2178500000	2672100000	2285300000	2345800000	2230200000	2388700000	2193700000	2430900000
Q9BUL8;C9J5C3;C9J363;C9J6F3;C9JND6;H7C5M9;C9JSA3;C9J932;F8WDF3	Programmed cell death protein 10	PDCD10	0	63.495	2172000000	2042000000	2124100000	2045900000	1340100000	1257200000	1190000000	1274600000
B3KXZ4;P49736;H0Y8E6;B7Z8Z6;B4DSV5;Q9BWF4	DNA replication licensing factor MCM2	MCM2	0	75.684	2171700000	2260700000	2267200000	2381000000	1749800000	1747800000	2246000000	1912000000
A0A024R983;P10155;B3KN94;H0Y9N5;G5E9R9;D6RE09;D6RDN1	60 kDa SS-A/Ro ribonucleoprotein	TROVE2	0	96.379	2168700000	2162800000	2220700000	2049800000	1478200000	1424000000	1786300000	1781800000
P14927;B2R4A2;B7Z2R2;E5RHG9	Cytochrome b-c1 complex subunit 7	UQCRB	0	15.772	2166900000	2586900000	2862100000	2953900000	1734100000	1723200000	1785000000	1808300000
B2RB89;A0A0A0MS54;B4E2L0;P22694;B7ZA00;A0A087WVC4;B1APG2;B1APF8;B1APF9;B1APG3;B1APG1;B1APG0;B1APF7;P22612	cAMP-dependent protein kinase catalytic subunit beta	PRKACB	0	26.72	2157800000	2034400000	1873100000	1940200000	1855700000	2074800000	1654500000	1728400000
Q7Z406;B3KWH4;A0A0C4DFM8;B4E177;A1L2Z2;B3KV65	Myosin-14	MYH14	0	182.58	2155300000	2201600000	2294800000	2110800000	1457200000	1754200000	2102400000	2066800000
X6R3N0;Q5K4L6;H7BZH4;H0YDP0;H0YDM5	Long-chain fatty acid transport protein 3	SLC27A3	0	79.115	2154100000	2374100000	2593500000	2619300000	0	0	0	0
A0A090N7X1;A0A090N7Y2;Q9UG63;C9JHK9;C9JZV3	ATP-binding cassette sub-family F member 2	ABCF2	0	124.48	2152200000	2199700000	2340000000	2476100000	1689200000	1721500000	1504400000	1246800000
B3KM97;Q9NZ01;B3KSQ1;M0QXM3;M0R329;B4DR74;M0R3C3	Very-long-chain enoyl-CoA reductase	TECR	0	8.67	2146300000	2076400000	1965000000	2235300000	1940500000	1893800000	890940000	803510000
B4E1E2;A0A0S2Z4R4;O14964;A0A0S2Z4Q4;I3L1P5;B4DFP5;I3L1E3;I3L165;I3L2H4	Hepatocyte growth factor-regulated tyrosine kinase substrate	HGS	0	98.542	2140000000	2203300000	2151200000	2042000000	1835800000	1815800000	918380000	978970000
A0A087WY71;Q96CW1;E9PFW3;B4DNB9;B4E304;B4DFM1;C9JJ47;B4DJB1;B4DTI4;C9JGT8;B7Z4N2;C9JTK4;C9JJD3;C9JPV8;H7C4C3	AP-2 complex subunit mu	AP2M1	0	83.704	2133700000	2361000000	2403900000	2325300000	4309600000	4233200000	3245100000	3406300000
Q13564;H3BMR3;J3QRA5;J3KTE3;J3QLH4;J3KRK3;H3BSS8	NEDD8-activating enzyme E1 regulatory subunit	NAE1	0	98.17	2132900000	2021200000	1885700000	2053700000	1675700000	1723200000	1761100000	2042600000
Q86XP3;A0A0A0MSJ0;B3KX23;B3KTL4;T2DQ69;B3KV84;B3KMI4;J3QRI2;J3KTK9;J3KRE3;T2DPK8	ATP-dependent RNA helicase DDX42	DDX42	0	138.38	2130400000	2268400000	2009300000	2136000000	2407400000	2177000000	2047500000	2280100000
Q53SB6;A0A024R442;E7ETB3;Q9ULA0;B7Z7F0;A0A024R443;Q9BSS9;E7EMB6;Q9NV55;C9JBE1;B9ZVU2;B7Z822;E7EPX3;Q9HAC6;F8WAN0;E5RJ35;C9JRG3;C9J1E2;E3W974	Aspartyl aminopeptidase	DNPEP	0	64.152	2128900000	2468800000	2286300000	2311800000	1757200000	1907100000	1763800000	1580400000
Q549C5;Q9NS69;Q53GB0	Mitochondrial import receptor subunit TOM22 homolog	MST065;TOMM22	0	36.909	2124900000	2350900000	1816600000	2261800000	1107200000	1069900000	681030000	673320000
A0A140VJP2;Q9NZL9;B7Z1X8;H7C0X7;E5RJR3	Methionine adenosyltransferase 2 subunit beta	MAT2B	0	50.974	2123300000	2026100000	2054700000	1983900000	3262900000	3258000000	3313800000	3052300000
A0A024QYX3;P98179	Putative RNA-binding protein 3	RBM3	0	63.928	2119600000	2033200000	2096000000	1959800000	3799800000	4403700000	2398000000	2313500000
B4DY28;P21291;Q9BTA4;B4E2T4;E9PS42;Q59EQ5;Q6ZMS3;E9PND2;E9PP21;B3KVC9;Q6AI18;Q6AWD1	Cysteine and glycine-rich protein 1	CSRP1;DKFZp686M148	0	140.03	2119300000	2186100000	2203100000	2323600000	7194000000	6807300000	6892800000	6410400000
E9PDF6;B0I1S9;O43795;B3KQI2;E7EQD9;Q05CR5;H7C2Y7;Q14777;C9JYW1;A0A0U1RRI3;C9JUP5;Q13871;C9K0I9	Unconventional myosin-Ib	MYO1B	0	158.61	2118300000	1956000000	1848200000	1968200000	2849800000	3011100000	3078800000	3139700000
Q6IT96;Q13547;B5BU61;Q5TEE2;B4DRG0;B4DSK9;Q5HYD4;B7Z3S4	Histone deacetylase;Histone deacetylase 1	HDAC1	0	65.165	2114100000	2221600000	2025200000	2333700000	2964400000	3214200000	3852500000	2959900000
Q6FGU2;P23919;Q53F55;H7C312;H7BZ20;G5E9E9;H7C3A4	Thymidylate kinase	DTYMK	0	9.4509	2108300000	2026700000	1900900000	2068700000	1355600000	1202500000	1094700000	1107300000
Q13126;B4DUC8;A0A140CZL4;Q6FHT1;Q6FHP1;A0A140CZL5;J3QSB7;F2Z2F3;F8WES2;Q9NRK7;J3KRN1	S-methyl-5-thioadenosine phosphorylase;Purine nucleoside phosphorylase	MTAP	0	34.848	2099800000	2345200000	2181700000	2332900000	978410000	1020200000	514280000	773710000
Q5HYL6;Q9NYL9;H0YNJ8;H0YKU1;H0YNU8;H0YMA2	Tropomodulin-3	DKFZp686E1899;TMOD3	0	187.06	2096500000	2155300000	1997700000	2086600000	3962200000	4022000000	3324000000	3660000000
B1AQP2;Q9UHV9	Prefoldin subunit 2	PFDN2	0	25.036	2092800000	1940500000	2035800000	1964800000	2052600000	2129200000	3334800000	2282200000
Q9H910;A6NGP5;H3BMV3;H3BU16;B4DL85;H3BMM8;B4E1P3;H3BMT0;H3BTV5;H3BS08	Hematological and neurological expressed 1-like protein	HN1L	0	29.146	2088700000	2118800000	1972600000	1959400000	2129300000	1989500000	1850600000	1919700000
Q05DF2;Q15428;K7EMT0	Splicing factor 3A subunit 2	SF3A2	0	36.649	2088100000	2451700000	2618100000	2642200000	2791900000	2684100000	1826600000	2640400000
B2R774;A0A024R2A7;P49257;Q53FS4;A0PJ85;B4DVV0	Protein ERGIC-53	LMAN1	0	68.451	2078100000	2176000000	2619500000	2557500000	536360000	316080000	446560000	101880000
A0A024R9D2;Q86UE4;E5RJU9;H0YB56;H0YBJ8;H0YBE0	Protein LYRIC	MTDH	0	162.75	2070600000	2107700000	2537200000	2250700000	847750000	844430000	328490000	517830000
Q5JRX3;B4DH07;B4DRW8;A0A0A0MRX9;B3KN37;B3KM51;B1APQ0;H0Y7L7;H0Y4F7;B1APQ1	Presequence protease, mitochondrial	PITRM1	0	142.96	2070000000	2217300000	1949400000	1792900000	1342700000	1629100000	1360500000	1377000000
P48739;B2R7P6;A0A0A0MSW4;B3KYB6;B3KYB7;B3KVT6	Phosphatidylinositol transfer protein beta isoform	PITPNB	0	37.651	2065300000	2018300000	1844900000	2161100000	2818000000	2811900000	3506100000	3420100000
O60488;Q8TAF6;B4DH39;D6RF95;D6RD96;H0Y9A0;D6RFW9;D6RDA8	Long-chain-fatty-acid--CoA ligase 4	ACSL4;FACL4	0	71.695	2064000000	2039600000	1926000000	1848800000	2067200000	2093700000	1461100000	1342200000
J3KNF8;O43169;Q5HYD9;H3BUX2;D6RFH4;J3QR91	Cytochrome b5 type B	CYB5B;DKFZp686M0619	0	127.18	2063200000	1948700000	2025700000	2156800000	540460000	635570000	327500000	537360000
E5RHW4;O94905;E5RJ09	Erlin-2	ERLIN2	0	58.011	2058700000	2118500000	2162900000	2127300000	1652400000	1773700000	1742600000	1800800000
O14776;G3V220;B7Z921;Q5VWI1	Transcription elongation regulator 1	TCERG1	0	81.527	2057100000	2048400000	1958500000	1954800000	2064100000	2309000000	1842100000	1945000000
A0A0G2JH68;O60610;A0RZB8;A0A140T8Z0;Q6URC4;H9KV28;B4DVR3;Q96IL1;Q7KZJ7;B4E2I7;A0RZB7;E5RJ79;Q6UUU0	Protein diaphanous homolog 1	DIAPH1	0	142.6	2052000000	2119200000	2279600000	2232800000	3419500000	3406800000	3830300000	3522200000
A0A0S2Z472;A8KAH7;A0A024R2W3;P13861;H7C330;H7C1L0;C9J830;A0A0K0K1I3;H7C4A9	cAMP-dependent protein kinase type II-alpha regulatory subunit	PRKAR2A	0	100.09	2049400000	1802000000	1658400000	1843600000	2255100000	2358300000	2810500000	2981400000
Q9H307;A8K964;B4DTD4;B4E392;G3V5F0;G3V579;Q15789	Pinin	PNN	0	52.3	2045200000	1922700000	1653100000	1753400000	2105700000	1946800000	1595700000	1510600000
Q59EH3;P24666;G5E9R5;A0A140VK37;F2Z2Q9;O75702;D3YTI2	Low molecular weight phosphotyrosine protein phosphatase	ACP1	0	151.6	2043000000	2094300000	2004800000	2181400000	1336000000	1482400000	1807200000	1804600000
A0A024R753;Q9NW13;C9JE21;C9JAA9;A0A0S2Z5E5;H7C5G8	RNA-binding protein 28	RBM28	0	61.801	2034600000	2016700000	2251300000	2199200000	0	0	0	0
Q9UBQ5;K7ES31;K7ERF1;B4DVD7;K7EQM4;U3LUI4;A0A087WVB9;B4DQ48;K7EK53	Eukaryotic translation initiation factor 3 subunit K	EIF3K	0	44.097	2034200000	2167100000	1835600000	1841000000	1806700000	2131700000	2589300000	2820400000
V9HWC4;Q9NRX4;Q6FIE5;Q9P019	14 kDa phosphohistidine phosphatase	HEL-S-132P;PHPT1;PHP14	0	23.489	2030500000	1605000000	2213200000	2216400000	3156400000	3732700000	2696500000	2435900000
Q9UHB9;B4DVI7;B3KMI9;Q96K97;Q96K98;K7EN53;K7EQC2	Signal recognition particle subunit SRP68	SRP68	0	151.89	2022500000	1886700000	1955700000	2188600000	2163300000	2435900000	2012100000	1949200000
P51553;D3DWV9;G5E9Q7;E7EQB8;E9PF84;O15384;H7C1W2;O15385;H0Y5Q7;Q2Q9S4;Q59GA3;Q2Q9C5	Isocitrate dehydrogenase [NAD] subunit gamma, mitochondrial	IDH3G;hCG_2004980	0	137.09	2020900000	2223800000	1939200000	1976500000	511570000	488900000	209780000	724610000
A0A090N7U0;Q13616;A0A0C4DGX4;B4DLA3;B3KTW0;Q75MQ1;B3KU45	Cullin-1	CUL1	0	142.53	2019600000	1854400000	2457600000	2332900000	1360500000	1369700000	1525200000	1233100000
Q53T99;Q9GZL7;B4DRY7	Ribosome biogenesis protein WDR12	WDR12	0	42.206	2014200000	2195700000	2309100000	2318900000	1282200000	1290600000	1339000000	1335300000
B5MCF9;B2RDF2;O00541;B3KXD6;B3KTZ6;H7C267;H7BYY8;Q6ZUE0	Pescadillo homolog	PES1	0	41.434	2014000000	1923900000	2093500000	2073000000	1148700000	1094300000	1196200000	1304300000
O95817;Q53GY1	BAG family molecular chaperone regulator 3	BAG3	0	82.63	2010900000	2186100000	1982600000	1793900000	3352900000	3358700000	2193400000	2078400000
B2RNR6;Q96KR1;A8K849;H0Y8W1;B3KP82;B3KVS4;Q05D65	Zinc finger RNA-binding protein	ZFR	0	74.525	2009900000	1020700000	1362400000	1354300000	1116200000	1120300000	792860000	979160000
K4DI93;Q13620;A6NE76	Cullin-4B	CUL4B	0	236.25	2006800000	2011500000	2260200000	2182900000	3300700000	3324200000	3215200000	3988900000
P62304;A6NHK2	Small nuclear ribonucleoprotein E	SNRPE	0	18.963	2003600000	2048400000	2190500000	2290800000	2463100000	2482500000	1535400000	3209400000
J3QRS9;Q59G94;O43670;X6R4W8;Q8N395;J3KS31;B4DQT7;J3QS27;J3KTL1;J3KRB6;J3KRW6;H0Y3M2	BUB3-interacting and GLEBS motif-containing protein ZNF207	ZNF207;DKFZp761N202	0	30.746	2000400000	1982300000	1288000000	1464500000	2056000000	2248200000	1970000000	1944300000
P82979;F8VZQ9;F8VS12	SAP domain-containing ribonucleoprotein	SARNP	0	54.76	1999700000	1978300000	2167600000	1965900000	1906800000	1736500000	2188400000	2221800000
Q92878;Q32P42;E7EN38;A8K3I2;E7ESD9;H7C0P8;H7C0V2;C9JNH8;E9PM98;A5D6Y3	DNA repair protein RAD50	RAD50	0	66.534	1994700000	1969500000	2127900000	2237600000	2051300000	2208500000	2563000000	2220600000
Q9Y2B0;H0YI18	Protein canopy homolog 2	CNPY2	0	124.2	1993000000	1921900000	2000400000	2186600000	3033600000	2860900000	1806100000	1827700000
A0A0S2Z5B3;O95571;A0A0S2Z580;M0QXB5;B2RCZ7;A0A0S2Z5N8;M0QY80;M0QX80	Persulfide dioxygenase ETHE1, mitochondrial	ETHE1	0	70.776	1991700000	1889600000	1893800000	1874300000	3634800000	3937000000	3155700000	3155400000
A8K5Y7;Q9HAV4;B3KPQ5;B3KNC6;Q9H8N6;E2QRM3;H0Y3W3;H0Y9I3;H0Y3Q8	Exportin-5	XPO5	0	248.33	1985300000	2145900000	2056800000	2828200000	302890000	138670000	43909000	64337000
P43034;B4DZN3;B4DF38;I3L3N5;I3L495	Platelet-activating factor acetylhydrolase IB subunit alpha	PAFAH1B1	0	93.09	1984300000	2185900000	1970500000	1765700000	3113700000	3164800000	3214100000	3068200000
Q9HAV7;B4DWV5	GrpE protein homolog 1, mitochondrial;GrpE protein homolog	GRPEL1	0	76.886	1965000000	1873200000	1709200000	1751300000	1172000000	1124400000	1143800000	1120800000
B7Z5S9;O94973;A0A0G2JS82;A0A0G2JQM1;B7Z1Q4;B3KMI7;E9PR62;A0A0G2JRF9;A0A0G2JQA4;Q59FN8;A0A0G2JQT9;H0YEG0;A0A0G2JS17;H0YDE9;E9PQP4;E9PPY8;Q9UFK5	AP-2 complex subunit alpha-2	AP2A2	0	91.162	1960300000	2088000000	2222100000	2380400000	3785700000	3837300000	3166700000	3439900000
Q13501;E7EMC7;B4E3V2;E3WH17;E9PFW8;E3W990;B4DE82;C9JRJ8;Q13502;D6RBF1;C9J6J8	Sequestosome-1;Tyrosine-protein kinase receptor	SQSTM1;SQSTM1-ALK	0	179.26	1957300000	1927300000	1807300000	1712000000	1685700000	1686900000	1568900000	1417500000
Q9Y295;Q9UFA5;H0YI06;F8WEE0;D6W526	Developmentally-regulated GTP-binding protein 1	DRG1	0	40.62	1955000000	2065400000	2086700000	2332900000	1670200000	1702200000	1175300000	1472400000
Q6LAP8;D9HTE9;P53007;B4DP62	Tricarboxylate transport protein, mitochondrial	SLC25A1	0	46.644	1949800000	2145700000	1564600000	1516500000	1706400000	1707800000	1375700000	1422300000
Q7L0Y3;C9JVB6	Mitochondrial ribonuclease P protein 1	TRMT10C	0	35.74	1947700000	1647200000	1288300000	1431100000	346980000	459430000	401380000	499560000
V9HWE7;P51570;Q6ZP37;Q71UH7;K7EII7;K7ERJ9;B4E1A8;C8CHJ5;C8CHJ6;E5LAN0;D1MI96;K7ERN9	Galactokinase	HEL-S-19;GALK1	0	124.6	1946300000	1985800000	1749000000	1767700000	1780600000	1818600000	1697800000	1938700000
Q9UHQ9;H7C0R7	NADH-cytochrome b5 reductase 1	CYB5R1	0	59.507	1946200000	2074600000	1212100000	1243500000	481860000	259730000	139230000	221420000
Q2TB59;A0A024R0C3;Q13423;E9PCX7;D6RAI5;Q8N5H5;B4DS88;B4DMN9;D6RHU2;H0Y8P5;D6RCR6	NAD(P) transhydrogenase, mitochondrial	NNT	0	90.368	1939500000	2289600000	1657400000	1680700000	1890200000	2091100000	1644100000	1441900000
A0A024R3J7;P46977;A0A0C4DH80;E9PN73;E9PI32;H0YET6	Dolichyl-diphosphooligosaccharide--protein glycosyltransferase subunit STT3A	hCG_2032701;STT3A	0	16.623	1938900000	1832500000	1868400000	1201100000	582700000	663420000	573280000	1062500000
A0A140VJZ4;P15374;A0A087WTB8;Q5TBK7	Ubiquitin carboxyl-terminal hydrolase isozyme L3	UCHL3	0	60.57	1938100000	1836500000	1599800000	1609700000	1542200000	1382900000	1366900000	1431000000
Q6FHH6;Q53TN2;A0A024R3Z5;O43813;B2R602;E9PHS0;B4DGM7;F8WDS9;H7C2E3	LanC-like protein 1	LANCL1	0	86.05	1937300000	2057900000	1649200000	1710300000	2296300000	2673700000	2310600000	2115200000
A4D1U5;Q53H12;E9PC15;B4E2Z8;E9PG39;B4DR72;A0A0G2JLG5;A0A0G2JLD0	Acylglycerol kinase, mitochondrial	FLJ10842;AGK	0	55.097	1937000000	1714300000	1517000000	1594000000	1126200000	1054200000	499650000	618140000
I3L1L3;Q9BQG0;B4DZZ1;B4DE42;I3L2H8;I3L311;B4DWP5	Myb-binding protein 1A	MYBBP1A	0	170.12	1933300000	1476300000	2288300000	2254600000	643360000	549030000	592360000	738630000
A0A024QZM6;P53992;B4DSN3;G5EA31;B7ZAY6;B4DQ22	Protein transport protein Sec24C	SEC24C	0	177.25	1932500000	1742200000	1622400000	1700000000	3706100000	3756100000	3202700000	3048100000
O75400;B4DPY2;Q05C41;F5H578;Q4ZG51;H0YG38;H7C2N3	Pre-mRNA-processing factor 40 homolog A	PRPF40A	0	49.642	1930700000	2028100000	1954500000	2011700000	1901500000	1786700000	1602000000	1704100000
A0A024R2M7;O95747;C9JIG9;F8WBK9;X5D2Y0	Serine/threonine-protein kinase OSR1	OXSR1	0	66.656	1926200000	2077600000	1920800000	1999000000	2408600000	2444800000	2785200000	3197700000
O43765;B4DEA6;K7EMD6;K7ERW5	Small glutamine-rich tetratricopeptide repeat-containing protein alpha	SGTA	0	30.101	1923700000	2206000000	2030500000	2074600000	2237300000	2158400000	2316600000	2701600000
Q9H074;D6REB4;D6R9H8	Polyadenylate-binding protein-interacting protein 1	PAIP1	0	63.87	1923400000	2120500000	1814800000	1815000000	2735000000	2929300000	2470900000	2279600000
A0A024RCR6;A0A0G2JK23;P46379;A0A0G2JL47;X6REW1;A0A0G2JJM1;F6S6P2;F6UR09;F6U1F2;F6XTU0;H0Y710;A0A0G2JJR8;A0A1B0GX79;F6WML8;F6VEM6;F6X9W3;F6U341;H0Y4L1;F6TC96;H0Y7K4;H0Y759;A0A0G2JJ92;A0A0G2JIB3;A0A0G2JIA9	Large proline-rich protein BAG6	BAT3;BAG6	0	85.126	1916500000	1862300000	2050900000	2004600000	1938300000	1991200000	1980800000	1861400000
Q99447;I3L1R7;B7Z4W6;B3KSC8;I3L1L9;I3L3V9;I3L2Q1;I3L1C4;I3L102;I3L1F9	Ethanolamine-phosphate cytidylyltransferase	PCYT2	0	88.326	1915600000	1835700000	1823800000	1794800000	1423300000	1520000000	1327900000	1098800000
Q8N8A2;H7C209;Q53T07;H7C4A0;H7C3P1;C9JY51	Serine/threonine-protein phosphatase 6 regulatory ankyrin repeat subunit B	ANKRD44;LOC91526	0	115.14	1914100000	1127200000	1040200000	985640000	468650000	498870000	296010000	354070000
Q59EH7;Q99615;A8K4T2;B7Z9W6;K7ESP1;K7EIH8;K7EPP7;K7ER44;K7EJV7;K7ELJ8;K7EJL5;K7EN19;K7EJE9;K7EK03;K7EJ24;K7EQ73	DnaJ homolog subfamily C member 7	DNAJC7	0	95.657	1913800000	2059900000	2007600000	2044300000	1974000000	2286100000	1552300000	1717200000
Q53FC3;O75340;A0A024QZ42;H0Y9X3;A0A087WZ38;E7EPW6	Programmed cell death protein 6	PDCD6;hCG_1985580	0	65.267	1909800000	1957900000	1861100000	2051100000	1748700000	1777900000	2559100000	2360900000
Q7Z7M4;A0A0C4DFU2;P04179;Q7Z7M6;Q4ZJI1;Q7Z7M7;A0A0C4DG56;F5H4R2;A0A0C4DFU1;F5GYZ5;Q7Z7M5;F5H3C5;G8JLJ2;Q6LE88;Q9UG59;Q96AM7;G5E9P6;F5GXZ9	Superoxide dismutase;Superoxide dismutase [Mn], mitochondrial	SOD2	0	45.391	1908400000	1991600000	1822100000	1653600000	229050000	407740000	368590000	367310000
A0A024R0Q7;P53041;Q53FR0;B2R6R6;Q9BPW0;H0YDU8;B4DDZ8;B4DLP6;A8MU39;Q59F46;B7Z1I1	Serine/threonine-protein phosphatase;Serine/threonine-protein phosphatase 5	PPP5C	0	33.742	1903400000	1911500000	1994400000	1841600000	1748700000	1749600000	2135400000	1990600000
A0A024R179;Q09161;X6R941;F2Z2T1	Nuclear cap-binding protein subunit 1	NCBP1	0	161.24	1900800000	2125000000	2009700000	2024700000	2896800000	2786800000	2398700000	2612600000
A0A024R0R1;M0QZR4;Q92888;M0QYC1;M0R2C7;Q49AN3;Q8NF33;M0QYS3;M0QZH8;M0QXV6;M0R3H5	Rho guanine nucleotide exchange factor 1	ARHGEF1	0	105.58	1900500000	2105600000	2127900000	2094200000	1039200000	983200000	1136000000	870410000
O60832;C9IYT0;U5UA77;H7C0M1;U5U7S7;H7C2Q9;H7C2Q2;H7BZF2;U5U768	H/ACA ribonucleoprotein complex subunit 4	DKC1	0	105.8	1900300000	1794800000	2133400000	2084300000	1586800000	1812700000	983170000	799150000
P30837;B4DLJ0;A0A0U1RQK9;B4YAH7;Q59EJ0;B4DXX3;Q53FB6;P05091	Aldehyde dehydrogenase X, mitochondrial	ALDH1B1	0	72.665	1900200000	2713800000	1853200000	1646400000	468570000	519620000	294720000	376990000
B2ZZ90;Q13085;A0A024R0Y2;Q59FY4;Q7Z5W8;B4DWK9;B4DIR2;B4DIG6;B4DIW1;B4DK31;A0A0C4DGT1;A0A087WWN5;A0A087X0W4;S4R3S7;Q4G170;F8W8T8;H0YGH5;A0A087X2F8;A0A087X126;B4DYJ7;A0A087WVR6;A0A087WYS8;A0A087WYK6	Acetyl-CoA carboxylase 1;Biotin carboxylase	ACACA;hCG_30204	0	127.88	1893100000	2151500000	2033400000	2196700000	1633800000	1832100000	1679900000	1950500000
V9HWH0;Q96KB5;E5RFX4;E5RIE1	Lymphokine-activated killer T-cell-originated protein kinase	HEL164;PBK	0	18.865	1889100000	1589500000	1758600000	1733200000	397310000	316670000	420970000	468550000
A0A140VKA9;P09417;B7Z415;D6RGG7;D6RHJ7;H0Y8F7	Dihydropteridine reductase	QDPR	0	38.127	1886400000	2388300000	2074400000	2082700000	386400000	526990000	456380000	446870000
Q86X55;K7EQA8;K7EK20;K7EPK1;K7EQB9	Histone-arginine methyltransferase CARM1	CARM1	0	33.828	1880400000	1860200000	1541600000	1666300000	1719100000	1620800000	1644300000	1745600000
B2RWN5;Q9H583;Q5T3Q7;A0A024R3R7;A2VDI1;B4E263;B3KWS1;B7ZAU8;Q8N7L7;Q96ES5;Q6P664	HEAT repeat-containing protein 1;HEAT repeat-containing protein 1, N-terminally processed	HEATR1	0	142.12	1880000000	1888500000	2616700000	2451100000	124820000	84238000	0	0
P62136;A0A140VJS9;B3KXM2;E9PMD7;F5H1L6;F5H037;C0STL0	Serine/threonine-protein phosphatase PP1-alpha catalytic subunit;Serine/threonine-protein phosphatase	PPP1CA	0	40.207	1879900000	1666200000	1902900000	1833600000	2694200000	2506200000	2193500000	2054900000
A8K413			0	53.445	1878700000	1737600000	1891900000	1712000000	983020000	814630000	0	498090000
P51970;B7Z768	NADH dehydrogenase [ubiquinone] 1 alpha subcomplex subunit 8	NDUFA8	0	15.647	1878000000	1871600000	1806900000	1881300000	1241700000	1157900000	1619600000	1394800000
P48507;D3DT44	Glutamate--cysteine ligase regulatory subunit	GCLM	0	64.93	1877900000	1965100000	2009900000	2326100000	1145700000	1049900000	796200000	654810000
Q9UH65;E7EMB1;E9PJM7;E9PJK8	Switch-associated protein 70	SWAP70	0	110.57	1877600000	1798600000	1805200000	1606900000	1365500000	1535900000	1063800000	924740000
B1AHB0;P33992;Q53FG5;A8K521;B4DQ39;B1AHB1;B3KVF0;B4DVK5;Q59F49;B1AHB2;B1AHA9	DNA replication licensing factor MCM5	MCM5	0	56.143	1873400000	1926100000	2045400000	2220100000	1371300000	1477400000	1372300000	1503700000
B2RD51;O95456;F8WBH7	Proteasome assembly chaperone 1	PSMG1	0	49.439	1873300000	1823900000	1723800000	1744100000	912110000	955940000	921050000	904830000
A0A024R534;O94776	Metastasis-associated protein MTA2	MTA2	0	42.929	1868400000	1618100000	1639600000	1798000000	1596300000	1639100000	1141700000	1408400000
Q9UK76;J3KT51;J3KSH8;F2Z3M5	Hematological and neurological expressed 1 protein;Hematological and neurological expressed 1 protein, N-terminally processed	HN1	0	63.332	1867400000	1815700000	1845400000	1878900000	3257700000	3794300000	2785700000	2578900000
B3KQQ0;A0A090N8P3;O95302;B7Z1U8;B7Z230;B7ZAH5;B7Z994;C9J4P8;A0A090N7W0;A7YQ73;Q75LS8;A8K073	Peptidyl-prolyl cis-trans isomerase FKBP9	FKBP9	0	56.972	1866200000	1761900000	1794200000	1858100000	3199000000	3312900000	3281100000	3024200000
A0A140VJC9;O95372;Q5QPQ1;Q5QPQ0;Q5QPQ3;Q5QPQ2;Q5QPN9;Q5QPN5	Acyl-protein thioesterase 2	LYPLA2	0	21.987	1865100000	1827200000	1647700000	1743600000	1994700000	1821500000	1106600000	1307600000
P78344;D3DQV9;Q59G42;B4DZF2;H0Y3P2;Q2TU89;H0YCH5;H0YD77;H0YEC5;E9PKF8;H0YE22;H0YCF8;H0YEN8;H0YDC0;H0YD99;H0YEW3;H0YEI7;H0YE44	Eukaryotic translation initiation factor 4 gamma 2	EIF4G2;AAG1	0	225.91	1862100000	1861700000	1863200000	1910300000	1981100000	2030700000	2129800000	2254600000
B3KMR5;Q5JTH9;B3KY97;B3KPQ2;A0A087X1U8;A0A087X0G0;H7C1M8;A0A087WYW2	RRP12-like protein	RRP12	0	64.055	1848300000	2063200000	2299300000	2538900000	475340000	420180000	232290000	162070000
Q6P2E9;B7Z7V8;I3L2F4;I3L3M2;I3L0V0	Enhancer of mRNA-decapping protein 4	EDC4	0	101.04	1847100000	2046200000	1802200000	1713900000	1946400000	1855200000	1671400000	1659300000
A0A024R2M6;P09110;B4DEN6;Q8NCW8;C9JDE9;H0Y4D4;H7C131;A0A140VJX0;B4E072;O43203;B4DVF4;F2Z2Q6;F2Z3P7	3-ketoacyl-CoA thiolase, peroxisomal	ACAA1	0	41.992	1846500000	2085600000	2075400000	2065400000	2070000000	1954500000	1770100000	1613300000
O14602;A6NJH9	Eukaryotic translation initiation factor 1A, Y-chromosomal	EIF1AY	0	15.729	1839200000	1723700000	1744600000	1871200000	1153300000	1047200000	980910000	790680000
Q14696;H0YLI4	LDLR chaperone MESD	MESDC2	0	41.545	1838500000	1613200000	1837500000	1996800000	1364700000	1450800000	1306000000	1403100000
B4DZJ7;O00267;B4E0Q4;B4DJK4;M0QYL9	Transcription elongation factor SPT5	SUPT5H	0	125.94	1837100000	1708700000	1604700000	1710000000	1601100000	1485200000	908960000	1260900000
Q6IBP2;Q6FHB5;A0A087WT44;P30519;I3L159;I3L1F5;Q53HF1;B3KSE0;I3L4P8;A0A1B0GXH0;I3L463;I3L276;I3L1Y2	Heme oxygenase 2	HMOX2	0	51.439	1830300000	1779600000	1522200000	1573900000	404190000	687740000	436910000	364070000
Q96PZ0;B3KY42;B3KRB2;E7EUH7;H0Y863;A3R6R7	Pseudouridylate synthase 7 homolog	PUS7	0	103.94	1828200000	1618100000	1888500000	2573400000	443280000	563320000	543390000	404780000
Q99426;K7EP07;K7EK42;K7EL99;K7EQH0;K7ER04	Tubulin-folding cofactor B	TBCB	0	36.944	1825500000	1655300000	1645200000	1775400000	3187100000	3251900000	2650600000	2856900000
Q4LE74;M0R0P8;B0I1T6;Q13459;M0R300;Q8WVD2;M0QXP0;M0R332;M0QZY4;M0R240;M0R2J3;Q14788	Unconventional myosin-IXb	MYO9B variant protein;MYO9B	0	152.57	1825400000	2021000000	2887800000	2995900000	641830000	802840000	373870000	461490000
P51606;A6NKZ2;H7C1A7;H7C2G7;H7C317	N-acylglucosamine 2-epimerase	RENBP	0	25.638	1824700000	1827300000	1770800000	1673600000	0	0	0	0
B2RBP3;Q8TBC4;J3JZZ9;F8W8D4;B7Z5F6;F8WF86	NEDD8-activating enzyme E1 catalytic subunit	UBA3;UBE1C	0	82.677	1818500000	2079200000	1773300000	1804100000	2004800000	1843500000	1794900000	2070600000
A0A024RCG3;P49589;A8MVQ3;B4DKY1;Q53HG6;A8K067;B4DI19;Q59HE5	Cysteine--tRNA ligase, cytoplasmic	CARS	0	164.94	1817200000	1752700000	2089700000	1913900000	2051500000	2323500000	2783700000	2942200000
Q9NZL4;K7EL16;A0A024R4R7;K7EN20;K7ERT9;K7EKM6;K7EMM7	Hsp70-binding protein 1	HSPBP1	0	85.621	1817000000	1980000000	1565600000	1463100000	1766400000	1891500000	1567800000	2137200000
Q6IB54;P18859;Q6NZ59;A8MUH2	ATP synthase-coupling factor 6, mitochondrial	ATP5J	0	45.809	1816500000	1509500000	1371000000	1403900000	1113100000	991500000	1352000000	1440400000
J3KQ48;Q9Y3E5;Q96ME4	Peptidyl-tRNA hydrolase 2, mitochondrial	PTRH2	0	78.654	1811500000	1900500000	1286900000	1529300000	641800000	619700000	453610000	376520000
O95202;D3DVQ1	LETM1 and EF-hand domain-containing protein 1, mitochondrial	LETM1	0	61.563	1810500000	1951800000	1684400000	1862500000	1656200000	1670000000	1308000000	1244200000
P29992;Q59FM5;K7EL62;B7Z581;O95837;A0A087WVZ3;Q99061;B4DEJ3;Q8N652;Q8IY73;P19086	Guanine nucleotide-binding protein subunit alpha-11	GNA11	0	52.056	1808900000	1613000000	1894400000	1717300000	2744100000	2800200000	3940300000	3545600000
Q3KQV9;A0A087X226	UDP-N-acetylhexosamine pyrophosphorylase-like protein 1	UAP1L1	0	87.748	1808800000	1960900000	1866400000	1755800000	1447600000	1483900000	1198700000	1178600000
A0A024R2X1;A0A024R329;Q9Y5P6	Mannose-1-phosphate guanyltransferase beta	GMPPB	0	136.07	1804000000	1861500000	1677400000	1596000000	1191700000	1267800000	1188900000	1240900000
Q86Y74;J3KPP4;O95232;Q6PKC2;A8K3C5;B4DJ96;D6RDI2;C9JL41;H7C5U7;E7EN55;D6RHH0;U3KQT3;H0YA81	Luc7-like protein 3	CROP;LUC7L3	0	141.06	1800500000	1747800000	1737300000	1910500000	2665900000	2028200000	1387500000	1605500000
B4DT77;B4DWU2;B4DHY4;P20073;B2R7L2;Q53HM8;B2R657	Annexin;Annexin A7	ANXA7	0	75.909	1798800000	1594200000	1723800000	1708100000	3762600000	3921300000	4551900000	4627400000
O75165;B3KN02;H0Y8Q2;Q0D2M7;Q8N7A5;H0YA63	DnaJ homolog subfamily C member 13	DNAJC13	0	128.2	1795100000	1869500000	1945300000	2077000000	2399200000	2267200000	3109300000	2809900000
Q53GD8;Q00688;G3V5F2	Peptidyl-prolyl cis-trans isomerase;Peptidyl-prolyl cis-trans isomerase FKBP3	FKBP3	0	83.252	1794000000	1801200000	1973200000	1938700000	3013400000	3333600000	2982300000	2836500000
Q13045;B4DIX0;Q59H95;B4DNA8;J3QQQ2;K7EQZ7;K7EP37;K7EP27;J3QLR6;J3KS39;J3QQU5	Protein flightless-1 homolog	FLII	0	141.23	1793800000	1832400000	2033500000	1842800000	2479200000	2600300000	2582100000	2551100000
A0A024R9G4;Q9NUQ9;Q68D08;E5RI16;A0A087X178;Q3ZTR9;E5RJL8;E5RJE1;E5RIR8;E5RGI7;E5RFS4;E5RHU5;E5RK61;E5RK81;E5RH75;B3KRB1;Q9H0Q0	Protein FAM49B	FAM49B;DKFZp686B04128	0	65.135	1793400000	1969700000	1868600000	1952800000	1450400000	1451800000	1337400000	1388000000
B4E290;Q6NUK1;B7ZB41;J3KN42;H3BMI3	Calcium-binding mitochondrial carrier protein SCaMC-1	SLC25A24	0	31.954	1792900000	1971300000	1858100000	1911600000	1215000000	1231300000	1317000000	1119100000
B4DRA5;Q15437;B4DJW8;Q5QPE2;B4DS04;Q5QPE1	Protein transport protein Sec23B	SEC23B	0	121.15	1790300000	1873600000	1832100000	1808600000	2065200000	2056600000	1622700000	1705300000
Q9UNS2;B4DN01;H7C3P9;C9JLV5;J3QKR0;K7ES36;J3KTQ1;J3QL22;J3QS85;K7ELN6	COP9 signalosome complex subunit 3	COPS3	0	105.36	1789500000	2108500000	1981400000	2295200000	3050300000	2855000000	1892000000	1676100000
Q5H9N4;P06493;A0A024QZP7;A0A087WZZ9;I6L9I5;A0A024QZJ8;E5RIU6;B7Z3D6	Cyclin-dependent kinase 1	DKFZp686L20222;CDK1;CDC2	0	85.905	1785000000	1730300000	1844800000	1702200000	2000600000	1916300000	1679900000	1483100000
P49593;Q6IPC0;A0M8Q2;A8MX49;Q0VGL7;B5MCT7;B3KX06;C9J2F3;C9JL74	Protein phosphatase 1F	PPM1F	0	242.42	1781200000	2000500000	1674200000	1757700000	1817000000	2167700000	1725500000	1723000000
Q9BV20	Methylthioribose-1-phosphate isomerase	MRI1	0	56.181	1780900000	1668100000	1815600000	1625800000	3207300000	3048000000	2645200000	2657300000
P06132;A0A1B0GVN9;A0A1B0GVZ4;H0Y5R6;Q5T446;B4DEM5;Q71UD5;Q71UD4;B4DHV6;B0AZT7	Uroporphyrinogen decarboxylase	UROD	0	102.4	1780700000	1868600000	1965900000	1844500000	2569300000	2800200000	2994600000	2985200000
P14735;Q59GA5;B3KSB8;B7Z7W6;Q5T5N3	Insulin-degrading enzyme	IDE	0	62.431	1776100000	1715500000	1600000000	1572800000	2577700000	2581000000	2817800000	2560400000
Q9UBS4;B3KW63;H7C2Y5	DnaJ homolog subfamily B member 11	DNAJB11	0	48.211	1775300000	1774200000	1867300000	1828300000	1768100000	1574300000	2442600000	2880100000
O75663	TIP41-like protein	TIPRL	0	37.956	1773000000	1883300000	2005900000	1841800000	2086000000	2187400000	1923200000	1722900000
O94874;B7ZAY8	E3 UFM1-protein ligase 1	UFL1	0	116.5	1770600000	1600200000	1832500000	1949700000	919270000	977970000	1154200000	1076800000
B3KN28;O95394;J3KN95;A0A087WT27;H0Y987;H0Y8I3;D6RCQ8;D6RF77;D6RCD1;D6RC77;D6RIS6	Phosphoacetylglucosamine mutase	PGM3	0	76.012	1765800000	2082800000	1701700000	1689400000	1202700000	1209000000	1277300000	1412800000
A0A024R7G6;Q9UBC2;M0R165;A8K5P4;B4DME4;B4DQX5;A5PKY0;M0R2S2;M0R3I1;Q69YZ4;M0QX30;M0R1V5;K7EJR2;M0R330	Epidermal growth factor receptor substrate 15-like 1	EPS15L1;SPATA22	0	217.91	1764800000	1732300000	1671100000	1828300000	1977000000	1849400000	2067600000	2133000000
Q9NQW7;Q5T6H7;B3KSI7	Xaa-Pro aminopeptidase 1	XPNPEP1	0	58.433	1764700000	1908100000	2046900000	2082300000	2153500000	2207500000	1632900000	1629100000
O75607	Nucleoplasmin-3	NPM3	0	81.556	1762100000	1467400000	1635100000	1676800000	697290000	836150000	0	0
Q0PHS4		G6PD	0	5.4484	1762100000	1301200000	1659700000	1587800000	4032300000	3640200000	2399800000	1834100000
C9JP00;A0A0A0MQX8;Q9NR56;H7C4T5;Q86VM6;B4E233;B1AKI6;Q9NUK0;C9JCX1;H7C4Y1;C9J4T8;B4DLS5	Muscleblind-like protein 1	MBNL1	0	28.006	1760800000	1918400000	1827400000	2027500000	2521500000	1948600000	1840200000	1822200000
A0A024RAE1;Q9UKD2;B4DHZ2	mRNA turnover protein 4 homolog	C1orf33;MRTO4	0	21.574	1760000000	2053500000	1714600000	1887300000	901750000	974240000	1645000000	1566700000
P84101;F8WBN3;B9A031;C9JQZ0;B8ZZY7;F8WBV6	Small EDRK-rich factor 2	SERF2	0	13.663	1758800000	1357700000	1630500000	1182600000	485560000	466020000	0	108780000
Q15738;C9JDR0	Sterol-4-alpha-carboxylate 3-dehydrogenase, decarboxylating	NSDHL	0	84.116	1758600000	1693200000	1947900000	1730500000	656490000	649000000	403200000	655110000
A0A0S2Z5H3;A0A0S2Z4Y4;Q14677;H0YD52	Clathrin interactor 1	CLINT1	0	56.866	1756600000	1608300000	1596400000	1698400000	1700200000	1721000000	1536100000	1608800000
B7ZAF6;E5KS55;Q7Z503;B4DRV2;E5KS60;Q9P2R7;B4DY87;Q6N0B1;B7Z9S6;A0A0S2Z511;Q5T9Q5;Q9Y4T0;Q5T9Q8;A0A0U1RQL1;A0A0U1RRI1;A0A0U1RQF8;A0A0U1RQU7	Succinyl-CoA ligase [ADP-forming] subunit beta, mitochondrial	SUCLA2;DKFZp686D0880	0	38.446	1756400000	1694500000	1598700000	1655600000	926550000	956280000	1251300000	1140800000
B2R8U9;P29466;G3V169;A8K257;A8K249;B4DVD8;H0YEC7;B4DKN4;Q5FBZ0	Caspase;Caspase-1;Caspase-1 subunit p20;Caspase-1 subunit p10	CASP1	0	94.499	1755700000	1739400000	2084200000	1815000000	1133900000	1032100000	1110400000	882920000
P08243;B4DY32;F8WEJ5;C9J057;C9JT45;C9JLN6;C9JM09	Asparagine synthetase [glutamine-hydrolyzing];Asparagine synthetase	ASNS	0	18.481	1750500000	1503000000	1687600000	1561300000	797890000	657490000	859480000	587770000
Q6IBA0;O43920	NADH dehydrogenase [ubiquinone] iron-sulfur protein 5	NDUFS5	0	13.737	1749300000	1571000000	1695900000	1691600000	1269600000	1262800000	1174200000	1173500000
A0A140VK13;P23786;A0A1B0GVF3;A0A1B0GV75;A0A1B0GTB8;A0A1B0GWC0;Q53G79;A0A1B0GTM0;A0A1B0GUD9;A0A1B0GTL9;A0A1B0GUB8	Carnitine O-palmitoyltransferase 2, mitochondrial	CPT2	0	84.789	1743700000	1761200000	1432300000	1371600000	228770000	283970000	133090000	147730000
O60925;E5RGS4;D6RGG5	Prefoldin subunit 1	PFDN1	0	61.899	1742500000	1293600000	1681500000	1336600000	1509300000	1453000000	1769600000	1767000000
Q9Y5K5;B2RB07;Q5LJA9;B7Z9U9;H0Y6Y4;H0Y4E0	Ubiquitin carboxyl-terminal hydrolase isozyme L5	UCHL5	0	118.22	1735200000	1724700000	1792400000	1962900000	991500000	932530000	1306500000	1193100000
Q9BTT5;Q16795;A8K4V2;F5H0J3;F5GY40;H3BRM9	NADH dehydrogenase [ubiquinone] 1 alpha subcomplex subunit 9, mitochondrial	NDUFA9	0	14.018	1727700000	2028700000	1993000000	2036300000	1088800000	1225400000	897200000	1087600000
Q9UHG3;B7Z8A2;Q584P1;B7Z3Y2;F8W8W4;C9K055;C9JM55;C9JGT6;Q53ST0	Prenylcysteine oxidase 1	PCYOX1	0	92.684	1727700000	1835800000	2049700000	1974900000	2583000000	2931700000	2287000000	2239000000
Q53FS0;O96019;Q6FI97;H7C5S0;D3DNS0;C9JQT2;O94805	Actin-like protein 6A	ACTL6A;BAF53A	0	127.1	1727300000	1736100000	2020200000	1869900000	2660400000	2653700000	2262400000	2563600000
B0QYK0;Q01844;A0A0D9SFL3;C9JGE3;H7BY36	RNA-binding protein EWS	EWSR1	0	46.977	1718500000	1626900000	2063100000	2009200000	2435000000	2512300000	2181600000	2176600000
Q93008;D3DWB6;Q6P468;Q59EZ5;B4DGX9;Q86X58;H7C2M9	Probable ubiquitin carboxyl-terminal hydrolase FAF-X;Ubiquitin carboxyl-terminal hydrolase	USP9X	0	142.65	1714500000	1718200000	1597300000	1815500000	1979700000	1922000000	2095400000	2205300000
B2R5R5;P46976;C9JQ42;Q8N5Y3;G5E9W8;B4DSX6;C9J8R8;C9J7C7	Glycogenin-1	GYG1	0	87.081	1711800000	1783200000	1661900000	1853600000	1303000000	1363200000	1557900000	1704500000
O14744;B2RDD7;B4DV00;H0YJX6;G3V580;G3V5L5;G3V2L6;G3V2X6;C9JSX3;H0YJ77;H0YJD3;H7BZ44;G3V507;G3V2F5;G3V5T6	Protein arginine N-methyltransferase 5;Protein arginine N-methyltransferase 5, N-terminally processed;Protein arginine N-methyltransferase 5	PRMT5	0	64.522	1711500000	1717500000	1661500000	1683400000	1692300000	1716200000	1665600000	1814600000
Q9NY33;Q5JPB8;G3V1D3;G3V180;Q53HL4;Q53GT4;B4E357;E9PQ14;E9PPK9;E9PKK8;E9PNX5;E9PQF2	Dipeptidyl peptidase 3	DPP3;DKFZp686O1117	0	128.94	1709900000	1729400000	1686000000	1525200000	2467100000	2420500000	2349500000	2588100000
O60888;C9IZQ5	Protein CutA	CUTA	0	34.822	1706500000	1647200000	1496900000	1556200000	1817700000	1510600000	2913200000	3457700000
Q8NHU6	Tudor domain-containing protein 7	TDRD7	0	99.65	1702500000	1935200000	1910600000	2036000000	158430000	184300000	227380000	163780000
Q5BKZ1;A0A0A0MRN4;E2QRN4	DBIRD complex subunit ZNF326	ZNF326	0	63.878	1701500000	1852100000	1741900000	1842600000	1855700000	1948800000	1923400000	1719500000
K7ENL2;K7EMC9;A0A024R8L1;Q969T9;K7EIJ0;B4DFL8;B4DFG2;A6NG10;Q7Z511;B4DV07;K7EIN1;K7ESN4;K7EIK1	WW domain-binding protein 2	WBP2	0	22.56	1690400000	1619500000	1573000000	1318700000	633900000	686600000	594630000	598940000
A0A024R663;Q86UP2;G3V4Y7;B7Z6P3;B3KWP6;H0YJP2;B3KP76;G3V5P0;H0YJZ8;H0YJV5;G3V5G2	Kinectin	KTN1	0	136.95	1687700000	1707800000	1972300000	2064500000	2280300000	2067800000	1932400000	1981600000
Q32P28;B4DNM8;Q68CW0;H7C2W6;E2QRI1;B4DTG8	Prolyl 3-hydroxylase 1	LEPRE1	0	91.404	1686700000	1903300000	1533100000	1553900000	3683400000	4058200000	3986500000	3656000000
Q8IYD1;B4DQM6	Eukaryotic peptide chain release factor GTP-binding subunit ERF3B	GSPT2	0	2.7086	1683100000	1509200000	1272400000	1229400000	1402900000	1453000000	403490000	592170000
Q6PJ77;Q96K17;E9PL10	Transcription factor BTF3 homolog 4	BTF3L4	0	28.48	1680200000	1516200000	1588000000	1674800000	2263100000	2373600000	2379500000	2017800000
A0A023T6R1;Q96A72;F5H6P7;F5H6N1;F5H3U9;F5H124	Protein mago nashi homolog 2	FLJ10292;MAGOHB	0	26.312	1678000000	1495600000	1837400000	1676900000	1735700000	1760700000	3193300000	4397100000
D3DWY7;P61758;Q6FH24;B4DWR3	Prefoldin subunit 3	VBP1	0	147.09	1671300000	2268900000	1674300000	1820600000	1513500000	1704900000	2170500000	2033600000
O14561;H3BNK3;I3L505;A4UCS3	Acyl carrier protein, mitochondrial;Acyl carrier protein	NDUFAB1	0	11.15	1670000000	1867800000	3011500000	2472200000	1714800000	1589500000	1373200000	1642700000
Q53HG3;Q53GC8;A0A0C4DGA2;O75521;Q6IBN4;A0A024QZU5;B4DLL3;Q59E94;Q9NYD2;F1LLU7;F8WAW4;C9JB63;F8W6J1	Enoyl-CoA delta isomerase 2, mitochondrial	ECI2;PECI	0	77.246	1666500000	1792900000	1696900000	1736200000	1579900000	1555900000	1415700000	1506500000
Q6XUX3;B4DNQ3	Dual serine/threonine and tyrosine protein kinase	DSTYK	0	37.482	1663700000	1618600000	1858800000	1922300000	0	0	0	0
A0A024R7S3;P09497;D6RJD1;H0Y9Q6	Clathrin light chain B	CLTB	0	18.594	1662300000	1319500000	1363900000	1635400000	2195200000	2065000000	1819800000	1560400000
P08579;B5BTZ8;Q86YK2	U2 small nuclear ribonucleoprotein B	SNRPB2	0	29.831	1661700000	1652300000	2044000000	2231800000	2153700000	2022100000	1885000000	1532200000
A0A024R8B6;P35658;A0A0A0MSW3;Q7Z3C4;H0Y837;B7ZAX0;B7ZAV2;B4DYZ6;H0YF36;B4DZN4;E9PKD2;H0YDS4	Nuclear pore complex protein Nup214	NUP214;DKFZp686J0330	0	102.86	1658100000	1549400000	1625000000	1602900000	1899400000	1869900000	1731300000	1714700000
Q5T081;A0A0S2Z3I4;A0A0S2Z404;P18754;C9JW69;C9JRH2;C9JMJ4;C9J3R0;C9JQZ4	Regulator of chromosome condensation	RCC1	0	143.14	1656600000	1828000000	1994000000	2121500000	2078200000	1653200000	1809000000	1700800000
Q15397	Pumilio domain-containing protein KIAA0020	KIAA0020	0	81.631	1656500000	1996100000	2061800000	1968200000	79084000	87249000	0	0
A0A090N7T9;Q12765;A0A024RA21;B4DH22;B4DIV7;C9K052;C9J7U9;B8ZZP4;B4DE46	Secernin-1	SCRN1	0	62.938	1653100000	1553500000	1352000000	1340700000	2819200000	2939000000	4064000000	3462000000
P46736;H9KVA9;A0A087WZR3;A0A0D9SF50;D3DWY6;X6RJS7;A0A0A0MS96	Lys-63-specific deubiquitinase BRCC36	BRCC3	0	63.497	1652700000	1459200000	1216800000	1558700000	1652200000	2143900000	3058200000	2834200000
Q14320;B0S8I6;A0A024QZY3;Q9Y247	Protein FAM50A	FAM50A	0	24.035	1652500000	1787000000	1778800000	1698100000	1732600000	1684000000	1563500000	1809900000
F5H365;Q15436;B4DSQ5;B4DF60;B4E0Q9;G3V2R6;G3V4V1;G3V1W4;G3V3G5;G3V5X8;G3V4Q2;G3V5K1	Protein transport protein Sec23A	SEC23A	0	219.42	1645600000	1900400000	1833600000	1778000000	3608700000	3863100000	3665100000	3671400000
O43324;D6RBD7;C9J1V9;H0YAL7;D6RCQ0;H0YAH9	Eukaryotic translation elongation factor 1 epsilon-1	EEF1E1;EEF1E1-BLOC1S5	0	24.125	1645300000	1627400000	1693900000	1307200000	1290300000	1453400000	1511400000	1585000000
Q6IB29;H7C2Q8;Q99848;B4DHA6;B4DRX8	Probable rRNA-processing protein EBP2	EBNA1BP2	0	19.816	1645100000	1524400000	1540900000	1630500000	838690000	840730000	1284300000	1498700000
B2R6X6;A0A024QZS4;P30405;R4GN99;H0Y548	Peptidyl-prolyl cis-trans isomerase;Peptidyl-prolyl cis-trans isomerase F, mitochondrial	PPIF	0	135.29	1639200000	1390400000	1339600000	1943000000	0	375230000	0	0
A4D1K0;Q16864	V-type proton ATPase subunit F	ATP6V1F	0	15.615	1638500000	2137500000	2082200000	1666400000	1003000000	960450000	848190000	827720000
CON__ENSEMBL:ENSBTAP00000024146			0	57.688	1637700000	1508900000	1694800000	1538000000	2019100000	2096000000	2126500000	2340700000
A0A024RA58;O60443;A4FVA8;A4FTY0;A8K410;H7C3W1;H7C147;H7BZJ0	Non-syndromic hearing impairment protein 5	DFNA5	0	51.002	1636000000	1524000000	1253000000	1182400000	347130000	258840000	292450000	79214000
B7ZAX9;B4DZC0;O60264;Q4W5H1;Q4W5G3	SWI/SNF-related matrix-associated actin-dependent regulator of chromatin subfamily A member 5	SMARCA5	0	102.56	1635900000	1875100000	2082900000	2166100000	1143700000	1037600000	1018000000	880680000
O75964;E9PN17	ATP synthase subunit g, mitochondrial	ATP5L	0	12.935	1633600000	1345300000	1185000000	999850000	522740000	597100000	471890000	79092000
P40222	Alpha-taxilin	TXLNA	0	42.93	1632800000	1693500000	1575000000	1419700000	1953800000	1958600000	1312000000	1266800000
Q96HE7;G3V3E6;G3V5B3;G3V2H0;G3V503	ERO1-like protein alpha	ERO1L	0	44.499	1631300000	1753600000	1503200000	1523600000	1865200000	1877700000	2485800000	2224800000
A0MNN4;Q2TAY7	WD40 repeat-containing protein SMU1;WD40 repeat-containing protein SMU1, N-terminally processed	SMU1	0	50.679	1628900000	1348100000	1507700000	1405900000	1502400000	1700000000	1294400000	1512700000
B2R6S9;P30533;A8K8F6;D6REW6	Alpha-2-macroglobulin receptor-associated protein	LRPAP1	0	32.91	1627200000	1659800000	1567800000	1513500000	1290100000	1394100000	1763500000	1738000000
Q7Z739;Q8NA80;A0A024R7W5;A0A087X0Q1;B4DPX9;A0A087WY31;Q658Z6;Q8N3V9;Q96MZ5;S4R373	YTH domain-containing family protein 3	YTHDF3;DKFZp451J085;DKFZp451A052	0	52.071	1626300000	1647200000	1683700000	1553200000	1131900000	1124000000	1187300000	1327300000
Q96EY7;B2RDU4;B8ZZQ4;B4DF73;F8WE76	Pentatricopeptide repeat domain-containing protein 3, mitochondrial	PTCD3	0	91.575	1622100000	1713100000	1576600000	1362600000	519650000	583980000	494530000	386390000
Q14008;Q8IYN5;Q8NAH3;E9PQH5;H0YDX5;H0YCF6;H0YEK7	Cytoskeleton-associated protein 5	CKAP5	0	83.77	1619000000	1527700000	1972100000	1780100000	1635400000	1656900000	1903300000	1484100000
D3TTZ4;D3TTZ3;P21580;D3TTZ1;A0A087WU80;D3TTZ2;D3TTY5;A0A087X1N1;D3TTY8;A0A087WXL5;D3TTY9;D3TTY6;D3TTZ0;D3TTZ8;A0A087WVN3;D3TTZ6;Q5VXQ8;D3TTZ5;D3TTY7;Q5PY18;Q5VXQ9;D3TTY4;F8K9X7;D3TTZ7;Q5VXR0	Tumor necrosis factor alpha-induced protein 3;A20p50;A20p37	TNFAIP3	0	62.631	1618200000	1439900000	1619800000	1454900000	0	0	0	0
Q9Y5L4;K7EIT2	Mitochondrial import inner membrane translocase subunit Tim13	TIMM13	0	92.946	1615000000	1660300000	1946500000	1735400000	1141300000	1267700000	1117900000	1185000000
G5EA30;Q92879;E9PSH0;E9PQK4;E9PKU1;F5H4Y5;F5H0D8;E9PKA1	CUGBP Elav-like family member 1	CELF1	0	61.144	1610100000	1673000000	2008600000	1867500000	2362700000	2469800000	2856900000	2371700000
V9HW44;P68402;J3KNE3	Platelet-activating factor acetylhydrolase IB subunit beta	HEL-S-303;PAFAH1B2	0	139.78	1606300000	2095700000	1742700000	1586600000	2223000000	2387600000	2883500000	2572800000
H0Y614;P61960	Ubiquitin-fold modifier 1	UFM1	0	1.9199	1603700000	1460700000	1680600000	1569500000	1196100000	1207000000	1482900000	1635800000
A0A023T787;Q9Y5S9;A0A0J9YW13	RNA-binding protein 8A	RBM8;RBM8A	0	37.16	1597600000	1743100000	2054200000	1823300000	1887700000	1666400000	2292500000	2935300000
A0A024R3P9;Q9H3P7	Golgi resident protein GCP60	ACBD3	0	147.44	1593900000	1781600000	1530300000	1569500000	1239500000	1309700000	1471300000	1330500000
Q53F20;Q9BTT0;E9PPH5	Acidic leucine-rich nuclear phosphoprotein 32 family member E	ANP32E	0	89.592	1593100000	1585800000	1735800000	1639000000	1688200000	1531000000	1311700000	1325700000
Q6IAT9;P28072;A0A087X2I4;I3L3X7	Proteasome subunit beta type;Proteasome subunit beta type-6	PSMB6	0	43.726	1592700000	1579800000	1461600000	1333300000	1395400000	1432100000	2125600000	2595600000
Q59E89;Q9UDY4;B4DNN2;C9JUL4	DnaJ homolog subfamily B member 4	DNAJB4	0	8.4193	1592400000	124030000	161070000	307800000	316370000	366530000	550500000	354330000
A0A0G2R0P6;A0A0E3DBZ6;A0A0A7C8Q3;A0A0A7C6T4;L0BXI5;G1EPF9;D6MJ90;A0A0X7YR86;A0A0A7C748;V5J9X8;R4L8Y5;I7AY68;G1EP17;G1EN99;F6KRL6;F2VP63;D7NP79;A0A0K0KRZ1;A0A0G2R0P8;M9P8T1;F8SKV3;C6K4E1;A0A142J242;Q861H1;M1F4V6;K9LC09;K7XSD6;K7P4Y5;I6SJ70;G1ENE0;G0ZDT0;F8SKU6;F8SKU4;F6KRJ0;F2VP59;E9LXZ0;E0WN50;E0WBY9;D7GN22;D3U699;C9WEL4;C6K4I8;C6K4I4;C6K4G5;C6K4F2;C6K4E6;B8YCR8;A0A186VMZ3;A0A141AZ48;A0A109NRD2;A…		HLA-A;HLA-A null	0	3.812	1586700000	1479700000	1261900000	1278100000	591100000	666190000	328050000	281380000
O60869	Endothelial differentiation-related factor 1	EDF1	0	20.263	1585600000	1297800000	1554400000	1738200000	2556600000	2497900000	1368600000	1555700000
Q9GZZ9;E7EQ61;E7EWE1;C9J5W5;C9JRV9;C9J0F6;D6RJC9	Ubiquitin-like modifier-activating enzyme 5	UBA5	0	25.145	1584500000	1449200000	1553500000	1579100000	1289600000	1317100000	638700000	778760000
B4DNC7;A8K5K3;O75030;A0A0H3W5T2;C9JBI8;C9J845;C9K0S7;Q8WYR3;Q75KY0;B7Z757;B1AKB5;A0A024RCY3;B4DPL3;B0QYS6;B0QYS7;O14948;P19484	Microphthalmia-associated transcription factor	MITF	0	12.61	1582400000	1393600000	1503700000	1387500000	0	0	0	0
P42285;A8K6I4;B4E3M6;H0YAC4;H0Y8U3;Q3MHC9;D6REC7	Superkiller viralicidic activity 2-like 2	SKIV2L2	0	50.6	1582100000	1477100000	1619300000	1590000000	1550900000	1721000000	1590600000	1819000000
A8K5U9;A0A024R5P1;Q13492;B5BU72;A0A024R5L7;H0YCY1;Q8N6B4;E9PI56;E9PKP6;E9PLJ8;E9PJT1;E9PK13;A0MWC9;E5RFU0;E5RHK9;E5RFC6;E5RK51;E5RIJ5;E5RGY9;E9PDG8;H0UI15;O60641	Phosphatidylinositol-binding clathrin assembly protein	PICALM	0	82.302	1581800000	1724100000	1737000000	1716200000	3464000000	3476100000	2627100000	3013500000
C9JFE4;Q13098;A0A096LP07;A0A096LPJ3;A8K070;B4DND6;J3KSA5;J3QLT0;J3KRJ4;Q59F65;J3QS88;J3KTB0;J3QQX0;J3QS84;J3QLE8;J3QL53;J3KRE8	COP9 signalosome complex subunit 1	GPS1	0	72.5	1577700000	1635700000	1559300000	1743900000	1577400000	1650700000	1538800000	1596700000
B5BUI8;P51452;K7ELG5;K7ES89	Dual specificity protein phosphatase 3	DUSP3	0	31.073	1575700000	1942200000	1887200000	1768400000	1655700000	1827100000	1763100000	1861200000
A0A024RDU9;P13984	General transcription factor IIF subunit 2	GTF2F2	0	25.442	1572700000	1428200000	1602400000	1421500000	1617200000	1491400000	827200000	1052700000
Q9UES0;A4D2J0;O15498;B5BU81;H7C3K7	Synaptobrevin homolog YKT6	YKT6	0	47.679	1569300000	1595700000	1441500000	1490400000	796700000	895170000	955180000	890390000
A0A024R7M8;Q96CT7;M0R2F5	Coiled-coil domain-containing protein 124	LOC115098;CCDC124	0	54.764	1568600000	1588400000	1457500000	1339500000	1722800000	1607000000	1367100000	1246600000
B3KNF6;B4DR61;P61619;B3KNG2;B3KME8;B3KQ68;F8W776;Q8TC24;Q9H9S3;H7C1Q9;C9JXC6;H7C069;A6NK38;F2Z2C7;A6NIF9;C9JJV4;Q9NVQ7;H7C1S8	Protein transport protein Sec61 subunit alpha isoform 1	SEC61A1	0	27.906	1568500000	1350500000	1613600000	1642700000	540660000	524420000	497040000	508160000
Q6IAX1;P37268;E9PNM1;B4DND3;B7Z9R8;B4DTK0;E9PJG4;E9PS69;B4DWP0;E9PQ90;E9PNJ2;E9PSH1	Squalene synthase	FDFT1	0	105.87	1568400000	1860400000	1763300000	1718100000	557830000	400920000	370330000	470650000
REV__A0A0C4DG94;REV__B4DKX1;REV__Q6PJ25;REV__H0Y547;REV__P98196;REV__Q9Y2G3;REV__E9PEJ6			0.00072688	-0.17963	1564500000	1605800000	1261800000	1176000000	1743500000	1655000000	2579500000	2285400000
A6NMH6;Q92599;B7ZVZ1;A6NFQ9;F8W8I8;A0A087X142;C9JV02;A0A0A0MRP8;C9J4G8	Septin-8	2008-09-01	0	157.62	1562500000	1676700000	1630000000	1719700000	2935800000	2990100000	2650000000	2881600000
Q9P035;H3BS72;H3BPZ1;H3BRL8;H3BMZ1	Very-long-chain (3R)-3-hydroxyacyl-CoA dehydratase 3	PTPLAD1	0	59.526	1560200000	1738400000	1743000000	1741100000	395820000	0	2171600000	1659600000
Q7Z4W1;J3KS22;J3QS36;J3KRZ4;J3QL34;J3QS45;J3KSZ5;J3QRQ2	L-xylulose reductase	DCXR	0	68.938	1553000000	1748600000	1623500000	1793200000	901290000	836520000	734800000	687250000
P13473;B4E2S7;B7Z2R9;H0YCG2;B4DF49	Lysosome-associated membrane glycoprotein 2	LAMP2	0	13.447	1552200000	1475900000	1371600000	1286100000	2139800000	2032500000	2383300000	2536400000
A0A0S2Z4Y5;Q5QPK2;H0Y368;O60762;Q5QPJ9;A0A0S2Z4U1	Dolichol-phosphate mannosyltransferase subunit 1	DPM1	0	31.382	1552000000	1552100000	1811000000	1783600000	2170500000	2305800000	2582600000	2053400000
A0A024R6X2;Q13951;J3KS23	Core-binding factor subunit beta	CBFB	0	66.626	1550400000	1677400000	1750400000	1593500000	1181900000	1291500000	1368500000	1432800000
A0A024R8L5;Q5MNZ9;G5EA37;K7ELY0;K7EK57;K7EKN0	WD repeat domain phosphoinositide-interacting protein 1	WIPI1	0	96.654	1549300000	1844100000	1338400000	2939500000	0	0	0	0
P40616;B4DZG7;F8VYN9;B4DR16;F8VP99;F8W1Z8;F8VP63	ADP-ribosylation factor-like protein 1	ARL1	0	22.386	1546800000	1769200000	1640300000	1679700000	1594000000	1588300000	2513300000	2622000000
Q9UIW2;B4DE20;Q6ZTY7;B3KY38;Q9NSM6;O75051	Plexin-A1	PLXNA1	0	33.347	1541000000	1417700000	1324700000	1625800000	1106500000	1165300000	903190000	1034700000
E7EW69;A8K7M3;B5ME97;Q9P0V9;E7EX04;B7Z371;Q59H84;B7Z277;Q9H9P7;Q9Y3S8;Q9NSH2;C9JEQ7;F5H1F2;F5H1W3;F8WC85;C9JEW2;C9JNR7;F5GYV2	Septin-10	2010-09-01	0	68.924	1540800000	1678300000	1577300000	1512700000	1669800000	1615700000	1683600000	1710600000
H3BPK3;B4DT01;Q16775;H3BPQ4;H3BQW8;H3BV79	Hydroxyacylglutathione hydrolase, mitochondrial	HAGH	0	58.524	1540600000	1320000000	1501000000	1677000000	1727500000	1580600000	1259900000	1129400000
A0A024R861;O00743;B7Z3E2;Q5T1S7;A0A0S2Z482	Serine/threonine-protein phosphatase;Serine/threonine-protein phosphatase 6 catalytic subunit;Serine/threonine-protein phosphatase 6 catalytic subunit, N-terminally processed	PPP6C	0	38.638	1539300000	1655600000	1381100000	1614000000	1153000000	1122100000	1280400000	1203100000
A0A024R0P9;O96008;K7EKG4;K7EJ57	Mitochondrial import receptor subunit TOM40 homolog	TOMM40	0	74.799	1538600000	1518200000	2812300000	2145000000	294920000	291000000	0	0
A0A024R333;Q6UXN9;C9JBU3;C9J355	WD repeat-containing protein 82	TMEM113;WDR82	0	38.85	1537900000	1451200000	1377600000	1283500000	1388900000	1484700000	1424900000	1414000000
Q16643;D6R9W4;B3KSQ7;B7Z2Z0;D6RFI1;D6R9Q9;D6RCR4	Drebrin	DBN1	0	97.667	1537400000	1534400000	1565000000	1633000000	3155900000	3306900000	1891900000	2517300000
P19174;Q4LE43;V9GY63;M0QX77	1-phosphatidylinositol 4,5-bisphosphate phosphodiesterase gamma-1;Phosphoinositide phospholipase C	PLCG1;PLCG1 variant protein	0	63.784	1536100000	1391800000	1423200000	1449800000	1290300000	1297800000	1453600000	1136200000
Q13526;K7EN45;K7EMU7;B3KUM4;Q49AR7	Peptidyl-prolyl cis-trans isomerase NIMA-interacting 1	PIN1	0	75.887	1535800000	1571100000	1675300000	1568700000	1839100000	1832700000	1781000000	1737100000
B0LPF3;P62993;Q6ICN0;B3KR50;J3KT38;J3QRL5;J3QLF6	Growth factor receptor-bound protein 2	GRB2	0	20.961	1535100000	1418300000	1448600000	1413500000	1816200000	1864500000	2317000000	1919300000
Q9Y305;H7C5Q2;Q9H2R8;Q96EA2;C9J7L8	Acyl-coenzyme A thioesterase 9, mitochondrial	ACOT9	0	40.67	1533400000	1759600000	1405500000	1523900000	1263600000	1295900000	1779600000	1426200000
B7ZLW0;Q93052;A0A087WZF1;B7Z8W0;B7Z871;C9JUT4;C9JXK9;C9JIY7;C9JT42;C9J3U9;C9J1K7;C9J5C8;C9J4E3;C9J2R5;C9JE51;A2NHJ0	Lipoma-preferred partner	LPP	0	83.497	1533200000	1554200000	1423600000	1610100000	2947900000	2994200000	2946900000	2852500000
P55263	Adenosine kinase	ADK	0	47.054	1528500000	1345000000	1033700000	1054300000	3990200000	4226700000	3527700000	4183600000
Q6IPW4;E7EPT4;P19404;Q9UEH5;Q6IB76;A8K750	NADH dehydrogenase [ubiquinone] flavoprotein 2, mitochondrial	NDUFV2	0	27.658	1526200000	1864600000	1734600000	1767000000	978660000	1015100000	922690000	1173900000
A0A0S2Z5Q3;J3KQJ1;Q8NBJ7;C9J660;A0A0S2Z548;H7C3B2;A8MXB9;Q75LP3;F8WA42;B4DLK7;C9JL30;A0A024RDK8;E9PBT8;E9PG02;A0A0S2Z5C4;J3QT17;F8WEX5;F8WES7;F8WEV7	Sulfatase-modifying factor 2	SUMF2;DKFZP566I1024	0	40.399	1514900000	1610100000	1484200000	1435100000	2053100000	2241000000	2057900000	2290400000
P09661;Q53G61;Q53G21;H0YKK0;Q6NVW9;H0YMA0;H0YLR3;Q9UEN1;O95485	U2 small nuclear ribonucleoprotein A	SNRPA1	0	160.46	1512700000	1600000000	1730200000	1596800000	1879100000	1840100000	2089400000	2118400000
B7Z1N6;B7Z1Y2;A0A024QZ64;B7Z3K9;P09972;B7Z1Z9;B7Z3K7;A8MVZ9;B7Z1L5;K7EKH5;C9J8F3;J3KSV6;J3QKP5	Fructose-bisphosphate aldolase C	ALDOC	0	24.966	1510300000	1153400000	1399900000	1222100000	2204500000	2505000000	1646800000	2829500000
Q9H2M9;B3KNG8;F8WDJ2;H7C4Y9	Rab3 GTPase-activating protein non-catalytic subunit	RAB3GAP2	0	72.523	1509300000	1474000000	1403700000	1341000000	819970000	834980000	628870000	659630000
B2R514;E7EM64;Q7L5N1;H7C3T0;B4DHR8	COP9 signalosome complex subunit 6	COPS6	0	103.41	1507900000	1483100000	1661100000	1619400000	1694100000	1922300000	1584700000	1756500000
Q53XC2;P49770;Q9BPX4;G3V5E5;H0YJJ8;H0YK01	Translation initiation factor eIF-2B subunit beta	EIF2B2	0	68.983	1506200000	1248100000	1163200000	1252300000	1047600000	1019200000	891290000	929460000
Q9Y6H1;Q5T1J5	Coiled-coil-helix-coiled-coil-helix domain-containing protein 2, mitochondrial;Putative coiled-coil-helix-coiled-coil-helix domain-containing protein CHCHD2P9, mitochondrial	CHCHD2;CHCHD2P9	0	15.846	1506200000	1352400000	1792600000	1551700000	357210000	485520000	493740000	492760000
Q6FGM6;E5KN59;E5KN55;Q08752;Q05DH6;H0Y8J0	Peptidyl-prolyl cis-trans isomerase D	PPID	0	22.124	1506100000	1427800000	1515300000	1384100000	1014900000	1010300000	1169400000	1073700000
P22059;B4DR25;H0YCV6;A0A0A0MSB4;Q6ZN50;Q969R2;H7C1R2;H7C368;A0A024R1L4;H7C428;C9JS84;H7C313;B4DFA8	Oxysterol-binding protein 1;Oxysterol-binding protein	OSBP	0	83.821	1505300000	1476100000	1446000000	1407300000	1688200000	1575600000	1972300000	1922800000
P52701;A0A087WWJ1;Q1L838;A0A087WYT6;Q3SWU9;Q6LAI4;F8WAX8;C9JH55;C9J8Y8;C9J7Y7;U3KQ72;F8W7G9	DNA mismatch repair protein Msh6	MSH6;GTBP	0	45.651	1505200000	1565200000	1624000000	1542300000	894540000	1026300000	1187800000	1315500000
A0A0C4DGE4;Q7Z338;A0A0J9YW33;Q53YE2;Q13277;B4DE70	Syntaxin-3	DKFZp686L1857;STX3A;STX3	0	10.919	1501700000	1504600000	1561700000	1462900000	0	0	0	0
Q6FHU0;X5D2R7;X5CMJ9;P28062;Q5JNW7;A0A140T998;B7Z6U7	Proteasome subunit beta type;Proteasome subunit beta type-8	PSMB8;PSM8	0	63.933	1499300000	1483000000	1847800000	1910700000	2041700000	2383100000	2522800000	2638500000
Q9Y2A7;B3KMK7;B3KM75;F8W050;P55160	Nck-associated protein 1	NCKAP1	0	65.783	1497600000	1537100000	1645000000	1698500000	2078400000	2038300000	1850100000	1975600000
Q96EN8	Molybdenum cofactor sulfurase	MOCOS	0	68.579	1493500000	1788500000	1595100000	1578100000	0	0	0	0
Q68CZ2;Q8NDL6;E9PCX8;Q59GW4;Q9H8D5;C9JHU5;C9JWN9;C9JTD0;A0A0A7M2D8;A0A0A7M2A0	Tensin-3	TNS3;DKFZp434I2435	0	219.49	1493000000	1542000000	1623800000	1533900000	3029200000	3033000000	2961300000	3556000000
Q53XM7;O95292;B3KVU7;Q6ZSP7;B4DNS4;Q6ZR82;E5RK64;Q59EZ6	Vesicle-associated membrane protein-associated protein B/C	VAPB	0	25.275	1492800000	1267300000	1111700000	1159300000	1189600000	1303400000	822200000	722380000
Q9BXK5;A0A087WX97;A0A087WTL4;B2RB43;B7Z238;E9PDD6;Q86T62;F2Z2C3;A0A087WW80;Q8IZP5;A0A0A0MR90;F6VJB4	Bcl-2-like protein 13	BCL2L13	0	69.514	1491900000	1422300000	1240200000	1346200000	784980000	915700000	1051200000	694880000
Q5QPM7;A0A140VJT2;Q92530;Q5QPM9;B4DFK1;B4DUJ0;F5H4Z3;B4DXW9;H0Y555	Proteasome inhibitor PI31 subunit	PSMF1	0	73.699	1491200000	1403700000	1417000000	1479100000	2547700000	2880700000	2536800000	2295900000
B9A6J2;Q15042;D3DP75	Rab3 GTPase-activating protein catalytic subunit	RAB3GAP1	0	95.468	1488900000	1519300000	1561400000	1513400000	1077300000	1239100000	646610000	524720000
Q03701;C9J9W7	CCAAT/enhancer-binding protein zeta	CEBPZ	0	118.63	1486300000	1362600000	1397400000	1304800000	243140000	170370000	578980000	115230000
Q9Y333	U6 snRNA-associated Sm-like protein LSm2	LSM2	0	20.388	1485700000	1562200000	1505300000	1556200000	1096900000	1278700000	1304100000	1682800000
A0A024R1W3;Q96AY3;Q658U4;B4DJJ5;Q8NAG5;Q6ZME7;H0Y827;K7ESG6;K7ELI6;C9JPC3;K7EM43	Peptidyl-prolyl cis-trans isomerase FKBP10	FKBP10;DKFZp666D193	0	110.53	1483500000	1399300000	1564100000	1425000000	3431200000	3108400000	3308600000	3604800000
A0A024R040;P55809;Q6IAV5;E9PDW2;B7Z609;A1E286;Q9H7N8;B3KS89;Q9BYC2	Succinyl-CoA:3-ketoacid-coenzyme A transferase;Succinyl-CoA:3-ketoacid coenzyme A transferase 1, mitochondrial	OXCT1;OXCT	0	57.527	1483400000	1197800000	1236900000	1269200000	1578000000	1808100000	1079000000	945160000
Q5SQP8;P56545;Q8IY44;A0A087WYL1;Q1WIS0	C-terminal-binding protein 2	CTBP2	0	99.457	1483100000	1331100000	1318300000	1308200000	2123900000	2062300000	2301100000	2028700000
A0A024R482;Q96IJ6;A0A087WUI8;F8WD54;C9JAH0;Q59F69;C9J255;A0A0U1RRC2;B4DJR0	Mannose-1-phosphate guanyltransferase alpha	GMPPA	0	58.267	1483000000	1351100000	1427700000	1399000000	917110000	807060000	1759900000	1138300000
A0A142CHG9;P09471;Q8N6I9;B3KP89;H3BN82;H3BTM2;H3BQG8	Guanine nucleotide-binding protein G(o) subunit alpha	GNAO1	0	62.838	1481800000	1741000000	1395000000	1358600000	1412700000	1398800000	998870000	1038300000
Q6FHJ5;O14828	Secretory carrier-associated membrane protein 3	SCAMP3	0	78.03	1479100000	1349000000	1134100000	1206500000	619010000	562700000	639850000	664140000
Q96DP0			0	11.226	1471300000	1521800000	1337200000	1363100000	681390000	764700000	678940000	772210000
V9HW75;A0A087WSV8;P80303;E9PKG6;Q2L696;E9PLR0;E9PLE9;H0YEG8;H0YD18;E9PJP3;A7LNF5;A0A097EV82;E9PM22;A7LNF4;A7LNF3	Nucleobindin-2;Nesfatin-1	HEL-S-109;NUCB2;DCAF5;Nucb2	0	147.48	1471100000	1574000000	1587300000	1610900000	2788700000	2725600000	2084900000	2226000000
Q6UVK1;A2VCL1	Chondroitin sulfate proteoglycan 4	CSPG4	0	67.686	1469600000	1519800000	825900000	825750000	0	0	0	0
Q32Q75;X5D7E3;D6RBW1;P06730;B7Z2T1;H0Y8J7;D6RFJ3;D6RHE2;H0Y8X3;A6NMX2	Eukaryotic translation initiation factor 4E	EIF4E	0	24.209	1469400000	1588500000	1409800000	1489500000	1188900000	1239200000	2205500000	2017300000
B4DUD5;P33240;E9PID8;E7EWR4;B3V096;A0A0A0MT56	Cleavage stimulation factor subunit 2	CSTF2	0	43.439	1465700000	1398600000	1269800000	1377100000	1668300000	1651800000	1134600000	1105700000
O14745;B2R6A3;J3QRP6;B3KSV9;J3QRA3	Na(+)/H(+) exchange regulatory cofactor NHE-RF1	SLC9A3R1	0	75.023	1465200000	1407500000	1375900000	1235900000	881690000	813970000	830300000	918160000
A0A024R7D0;P49366;A0A087WZK0;A0A024R7G5;A0A024R7E9;Q5J8M5;M0R264;M0R253;M0QX43;B4DU50;B4E3M2;M0R0V2;M0R1T4;M0R1T2;M0R0J4;M0QYZ7;M0QXT2;M0QZT3	Deoxyhypusine synthase	DHPS	0	37.347	1464700000	1651900000	1362500000	1496900000	423130000	412180000	218790000	453170000
B4DPP0;A6NNI4;G8JLH6;P21926;Q56CY1;A0A087WU13;B4DK09;F5GXT1	CD9 antigen	CD9	0	21.849	1463300000	1355600000	1453400000	1365800000	1068400000	850070000	1009300000	2237400000
Q86TI2;M0R2A8;M0R2G6;M0QXI5;M0R3C4;M0R1L4;M0R162;M0R0I1;M0R334;M0R3E8;M0QXG6;M0R145	Dipeptidyl peptidase 9	DPP9	0	32.427	1462400000	1480300000	1262300000	1283300000	1412000000	1623800000	1723000000	1806900000
A8KA82;Q13217;X6R9L0	DnaJ homolog subfamily C member 3	DNAJC3	0	41.757	1455100000	1628100000	1442200000	1539400000	726780000	765280000	1417600000	1194900000
P32929	Cystathionine gamma-lyase	CTH	0	50.438	1452600000	1582700000	1175400000	1318700000	0	0	0	0
A0A024R7K8;Q59EK3;Q9BXS5;B3KNH5;E7ENJ6;B4DDG7;B4DN99;K7EJL1;K7EQX3;K7ENA7;K7EPJ8;Q53GI5;B3KN68;Q9Y6Q5;K7ER75;A0A087WZX7;K7EJJ1;K7EQ90;K7EPR4;K7EK69;K7ERH5;K7EL08;K7EMG5	AP-1 complex subunit mu-1	AP1M1	0	70.903	1452300000	1621400000	1669700000	1865100000	1669000000	1647600000	1965400000	1700500000
Q12929;B4E3T6;F5H0R8;F5H3Q6;F5GYM8;H0YFG1;F5H1B5;F5H2B8	Epidermal growth factor receptor kinase substrate 8	EPS8	0	157.18	1451400000	1335000000	1263800000	1294600000	1621600000	1627100000	1690100000	1941800000
Q53GS9;A0A087X1B2;B9A018;B7Z7L9;B3KPG7;B3KMG1;F8WC91;C9JIU2;A0A087WW31	U4/U6.U5 tri-snRNP-associated protein 2	USP39	0	46.138	1451000000	1354700000	1579100000	1363800000	908250000	909200000	518110000	601460000
A0A0C4DGS0;P56556;R4GN43	NADH dehydrogenase [ubiquinone] 1 alpha subcomplex subunit 6	NDUFA6	0	2.483	1449400000	1178400000	1386400000	1243900000	667800000	633150000	621010000	723600000
Q53HD9;Q99614;Q53GE7;H0YB37	Tetratricopeptide repeat protein 1	TTC1	0	69.287	1448900000	1334300000	1411500000	1381400000	1796500000	1737500000	1466200000	1433000000
Q14376;Q5QPP3;Q5QPP4;A0A024RAB7;Q5QPP1;Q5QPP9	UDP-glucose 4-epimerase	GALE	0	131.78	1447900000	1604600000	1428800000	1488600000	1141200000	1210000000	2069800000	2212300000
E7EQ69;B0AZT5;C9JZU6;C9J5J3		NAA50	0	35.278	1439900000	1241300000	1388600000	1376100000	1439100000	1120700000	911700000	1008100000
O60502;B3KMK2;H7C3X0;B4DYV7	Bifunctional protein NCOAT;Protein O-GlcNAcase;Histone acetyltransferase	MGEA5	0	118.49	1436300000	1510500000	1441700000	1353900000	2306800000	2398700000	2377800000	2476900000
B2R8G6;A0A024R7P2;Q14318;B7Z6M0;U3KQ64;A0A0A0MTJ1;M0R2K9;U3KQI1;M0R1Q0;M0R1S6;M0R2Q6	Peptidyl-prolyl cis-trans isomerase FKBP8	FKBP8	0	52.305	1434600000	1406100000	1327400000	1397000000	1089500000	1031000000	500740000	519390000
P42677;Q5T4L4	40S ribosomal protein S27	RPS27	0	1.6793	1434000000	1428400000	1344500000	1398400000	1174200000	1066200000	1198800000	1086000000
D3DSW3;O94903;A8K520;B3KMP6;E5RG77;E5RFX7;H0YBG2;E5RFZ4	Proline synthase co-transcribed bacterial homolog protein	PROSC	0	18.026	1433300000	1589700000	1260600000	1234800000	1085000000	1182400000	1292900000	882540000
A0A024R705;Q9UN37;Q9UF30;Q9NXK5;Q49AN7	Vacuolar protein sorting-associated protein 4A	VPS4A;DKFZp434E0418	0	23.355	1433200000	1448500000	1683900000	1668900000	1531700000	1586500000	1426100000	1326400000
Q9H0C8;F8SNU7;H7C2I8;E9PC05;F8SNU6;B8Y6Z5;B8Y6Z6	Integrin-linked kinase-associated serine/threonine phosphatase 2C	ILKAP;ILKAP3	0	43.556	1432500000	1437000000	1550700000	1570400000	273130000	303830000	2460600000	446280000
Q5JTV8;A0A0A0MSK5;H0YD16;H0YDU3	Torsin-1A-interacting protein 1	TOR1AIP1	0	52.875	1431100000	1646800000	1480400000	1688300000	690160000	670410000	397240000	196980000
E9PRQ7;A0A024R598;Q04323;E9PJ81;A0A024R539;B4E0P8;A0A087WTZ5;B4DNC6;Q05BV2;B4DU88;E9PS08	UBX domain-containing protein 1	UBXN1;LOC51035	0	81.662	1430600000	1026400000	1165300000	928880000	1180700000	1278400000	1493000000	1502500000
A4D105;P35244;B5MC59	Replication protein A 14 kDa subunit	RPA3	0	44.951	1428400000	1453000000	1292500000	1467400000	1956800000	2022300000	2644700000	2444300000
A8K622;Q59F99;O95793;Q5JW30;A0A087X1A5;B3KRE0;B4DPJ9;F6UDC6	Double-stranded RNA-binding protein Staufen homolog 1	STAU1	0	73.673	1427300000	1536200000	1522700000	1532700000	2988000000	2599900000	3140600000	3210200000
A0A024R5Q7;P30520;B4E1L0;Q8N142;G3V5D8;G3V232;S4R2Z1;G3V2N1;B3KTV4	Adenylosuccinate synthetase isozyme 2	ADSS	0	32.691	1425900000	1814500000	1494400000	1272000000	1614300000	1557600000	1758100000	2176800000
E9PF19;A0A0S2Z5F3;Q8N2L6;Q9Y4P3;B4DY50;B2RB52;Q96E41;B4DY59;A0A0S2Z5C1;A0A087WXC6;F8WDI9;F8WCR3	Transducin beta-like protein 2	TBL2	0	91.131	1423600000	1444800000	1484600000	1490800000	951880000	910800000	763010000	648790000
Q9NP97;B1AKR6;B4DFR2;A0A140VJH9;Q8TF09;H3BQI1;H3BNG9;H3BPA0;Q7Z4M1	Dynein light chain roadblock-type 1	DYNLRB1	0	14.256	1419100000	1872500000	1236900000	1380100000	2064700000	2194700000	2776900000	3404700000
A8K287;O00161;H3BM38;A0A024R9R8;H3BNE1;H3BR18;H3BPJ0;H3BV99;H3BP15;H3BQY9;H3BNG6;H3BU94;H3BR99	Synaptosomal-associated protein;Synaptosomal-associated protein 23	SNAP23	0	124.56	1418800000	1436200000	1290400000	1222800000	754750000	808750000	775040000	742660000
P17480;E9PKP7;A8K962;B4DNQ1;Q05BZ1;O00164;B4DLB0;Q9BQR2;E9PMM2;E9PLT2;H0YDH7	Nucleolar transcription factor 1	UBTF	0	46.236	1418100000	1217600000	1362500000	1371500000	2142400000	2232100000	2387500000	2597600000
Q15306;F2Z3D5;Q99419	Interferon regulatory factor 4	IRF4	0	85.011	1416400000	1400000000	1423800000	1469200000	0	0	0	0
A0A024R084;Q9BRK5;A0A024R0A9;G3V1E2;H0Y3T6	45 kDa calcium-binding protein	SDF4	0	33.114	1416200000	1500600000	1454100000	1537000000	2576100000	2606100000	2685900000	3069100000
Q8IX12;A0A0C4DGG8;F5H2E6;F5H1H2;F5H3E1;H0YFJ7;F5H7M9	Cell division cycle and apoptosis regulator protein 1	CCAR1	0	72.386	1411800000	1485100000	1459500000	1495400000	2322900000	2515600000	2058800000	1897200000
Q9BXW7;B3KVW8;A8MYZ9	Cat eye syndrome critical region protein 5	CECR5	0	52.398	1410800000	1404700000	1269200000	1091600000	661730000	662090000	209830000	300890000
Q92520;C9JP35;C9JMN4	Protein FAM3C	FAM3C	0	5.2176	1410100000	1662900000	860090000	742440000	891040000	797350000	311400000	300640000
B4DEI4;Q9H8Y8;B4DNR1;B4DQF1	Golgi reassembly-stacking protein 2	GORASP2	0	94.435	1409900000	1474100000	1403100000	1447600000	1385500000	1327100000	1101800000	1340700000
Q5VYK3;J3KN16;B3KXF2;R4GMY1;R4GMY3;F6XAQ5	Proteasome-associated protein ECM29 homolog	ECM29;KIAA0368	0	133.94	1409500000	1402500000	1474000000	1444000000	1970600000	1902300000	1697300000	1773500000
Q9P0J0;B4DEZ3;K7EJE1;E7ENQ6;B4DQP1;U3KQP3;K7EP87	NADH dehydrogenase [ubiquinone] 1 alpha subcomplex subunit 13	NDUFA13	0	42.337	1409300000	1266400000	1187200000	886330000	646830000	474590000	560640000	609270000
Q04446;Q59ET0;E9PGM4;B4DUF1;B4DNJ3	1,4-alpha-glucan-branching enzyme	GBE1	0	114.08	1408900000	1522300000	1298100000	1468200000	2736900000	2925000000	4654300000	4333000000
A0A024RB22;Q8TAQ2;Q59G16;F8VXC8;B4DF22;F8VZW6;Q658P9	SWI/SNF complex subunit SMARCC2	SMARCC2	0	147.57	1404900000	1337900000	1293800000	1130700000	1841100000	1945000000	1469900000	1574100000
P30049	ATP synthase subunit delta, mitochondrial	ATP5D	0	2.8782	1402600000	1450600000	1181400000	1296300000	1094500000	927940000	889760000	1057700000
Q549N0;Q9Y281;F8WDN3;G3V2U0	Cofilin-2	CFL2	0	12.858	1402300000	1478000000	1164700000	1299700000	1978500000	2143800000	2075400000	2006100000
A0A0S2Z422;A0A0A0MT83;P26440;A0A0S2Z4K7;H7C4G6;H0YLC3;H0YKV0;H0YN10;A0A087WVD3;A0A0S2Z3Z7	Isovaleryl-CoA dehydrogenase, mitochondrial	IVD	0	42.008	1393400000	1457700000	1346900000	1406100000	570050000	384350000	0	344870000
B1AKJ5;O43847;B4DRI0;G3V1R5;Q6UUU9;Q96L67;F5H7V1;B4DYV0;H0Y5G9	Nardilysin	NRD1	0	54.67	1393400000	1382300000	1305100000	1377300000	1945100000	2108100000	2665200000	2905400000
B3KQF0;A0A0S2Z5M1;Q9UGP8;B3KNE7;B3KWU4;A0A0S2Z518;A6PVC9	Translocation protein SEC63 homolog	SEC63	0	87.207	1392800000	2010400000	1622000000	1123900000	44046000	0	0	0
Q14789;E7EU81;B4DTZ9;H0Y867;B4DQW7;Q6PG47;F8WF12;C9J8Q0;H7C5I7;REV__Q8N884	Golgin subfamily B member 1	GOLGB1	0	136.92	1390700000	1304300000	1185800000	1333200000	1193700000	1324000000	1054600000	937570000
A0A140VK29;Q9HCC0;D6RD67;D6RDF7;A0A0S2Z5R4;D6R9R1;A0A0G2JM88;B3KR24	Methylcrotonoyl-CoA carboxylase beta chain, mitochondrial	MCCC2	0	67.451	1386700000	1399700000	1385600000	1403700000	1108200000	1232900000	1088200000	1186400000
B3KY60;Q99459;B4DSH1	Cell division cycle 5-like protein	CDC5L	0	50.277	1386000000	1190000000	1430600000	1485900000	1120700000	1250700000	973970000	1023100000
B4DP27;Q6FHT8;Q15363;F5GX39;B4E020;E7EQ72	Transmembrane emp24 domain-containing protein 2	RNP24;TMED2	0	42.681	1385900000	1382800000	2153100000	2096100000	1097200000	923200000	2103900000	2068800000
H7BXH2;E9PKF6;Q5H9R7;A0A024R5F3;E9PQP7;B4E0C2;B4DTT7;B4DYU6;H0YEN2;Q7L294;E9PK08;E9PNN8;B4DP39;H0YDW1;Q9H880;E9PJD8;E9PKG4;H0YEV0	Serine/threonine-protein phosphatase 6 regulatory subunit 3	PPP6R3;SAPS3	0	112.99	1385800000	1250400000	1389700000	1273700000	921970000	999820000	1205000000	1085500000
O75116;E9PF63;Q14DU5;B4DRJ9;D6REE7;C9JFJ0	Rho-associated protein kinase 2	ROCK2	0	121.79	1382900000	1242800000	1491900000	1452000000	2048900000	1873200000	2394200000	2340000000
A4D0W4;Q9UDR5;F8WAH1;F8WE53;B4DFY7;B3KN33	Alpha-aminoadipic semialdehyde synthase, mitochondrial;Lysine ketoglutarate reductase;Saccharopine dehydrogenase	AASS	0	24.549	1381100000	1572500000	1281900000	1448800000	0	0	0	0
I3L1P8;Q6IBH0;Q02978	Mitochondrial 2-oxoglutarate/malate carrier protein	SLC25A11	0	43.3	1380900000	1437800000	1124900000	1109700000	1093700000	1072900000	1072600000	1171100000
Q59GY3;A8K588;Q13247;V9HVZ0;B5BU15	Serine/arginine-rich splicing factor 6	SRSF6;HEL-S-91;SFRS6	0	40.075	1378500000	1675300000	1405500000	1432400000	1540800000	1482600000	1695200000	1107900000
E9PJK1;E9PRJ8;H0YDL9;H0YDJ9;A0A024RCB7;E9PIF1;A6NMH8;P60033;E9PM31;H0YEE2	CD81 antigen	CD81	0	137.66	1377800000	1531700000	1597900000	1630800000	2108100000	2279100000	2254500000	2415600000
A0A0S2Z4J6;O15305;H3BV55;B2R6D4;B7Z6A1;H3BPH4;B7Z419;H3BRM0;B7Z922;B7Z3M6;H3BR08;H3BM92;H3BV34;H3BT06;H3BNY9	Phosphomannomutase 2;Phosphomannomutase	PMM2	0	25.515	1376600000	1523900000	1653800000	1542600000	1135900000	1197300000	1486400000	1417200000
A0A024R0H7;Q9BQA1;H0Y711;B4DJP0	Methylosome protein 50	WDR77	0	27.54	1376100000	1428300000	1442400000	1092800000	1322000000	1390000000	711530000	951270000
A8K9T3;P33121;E7EPM6;B4E0R0;B7Z3Z9;D6RER0;Q108N1;H0Y9U7;Q108N2;H0Y9Z9;D6RG07;B3KV64;B4DX30;E7ERD7;B4DFW3;B2RB13;Q9ULC5;Q9UKU0	Long-chain-fatty-acid--CoA ligase 1	ACSL1	0	72.047	1372700000	1148700000	1442000000	1142400000	132330000	115660000	0	0
Q15050	Ribosome biogenesis regulatory protein homolog	RRS1	0	55.363	1372600000	1436600000	1611800000	1708200000	578400000	676460000	1130600000	940510000
A0A024QZR5;Q9Y2T2;Q8NDP0;B4DRN6	AP-3 complex subunit mu-1	AP3M1;DKFZp586G1518	0	29.109	1370100000	1299400000	1355100000	1315500000	1649700000	1490000000	1476800000	1896900000
Q5JRI1;Q53GD7;A0A0S2Z504;O75494;Q6IQ42;Q8WXF0;R4GMP8	Serine/arginine-rich splicing factor 10	SRSF10;FUSIP1	0	26.696	1368100000	1456200000	1358200000	1273000000	983630000	988810000	1132500000	1633200000
B2RDT8;Q9Y5X2;C9J271;C9J014;C9J8E6;C9JCB9;C9IYC5	Sorting nexin-8	SNX8	0	58.774	1365500000	1355200000	1375300000	1403200000	829130000	956520000	1057900000	984760000
B4DQT8;A0A024R2D4;B4E1J8;Q9NVJ2	ADP-ribosylation factor-like protein 8B	ARL8B	0	35.771	1363700000	1295600000	1337100000	1387100000	821180000	929120000	646170000	688380000
B3KY28;A8K968;B2RB02;A0A0J9YY18;A0A0J9YW31;A0A0J9YWN0;A0A0J9YWE1;A0A0J9YWS4			0	86.733	1358300000	1524500000	1420100000	1515200000	739590000	735290000	843210000	828570000
B7ZLC9;Q8TEQ6;Q58EZ8	Gem-associated protein 5	GEMIN5	0	92.836	1358100000	1271800000	1438900000	1329400000	1736900000	1689900000	1663000000	1790300000
A0A024QZF1;P37198;M0QXN5;M0QX10;M0QYY0;M0QX13;M0QZL5;M0R1S1;M0QX64;M0R302;Q8WYU3	Nuclear pore glycoprotein p62	hCG_19665;NUP62	0	140.5	1356100000	1314400000	1631900000	1452000000	1907400000	1776000000	2405300000	2106200000
A0A140VK39;Q9Y570	Protein phosphatase methylesterase 1	PPME1	0	21.347	1354800000	1546100000	1613700000	1727200000	1348500000	1524600000	1660400000	1580700000
V9HWB7;P21399;Q9HBB2;Q59FI0;Q7Z2Y2;F5H2R8;F5H143;F5H3Z7;E9PEF1;B4DIM1;Q8IW54;B3KT60;O00408	Cytoplasmic aconitate hydratase	HEL60;ACO1;IRP1	0	47.68	1354400000	1394000000	1187900000	1131400000	2427000000	2595600000	2549300000	2496200000
Q53GB9;A0A024R8Z1;Q5VV89;O14880;Q5VV87	Microsomal glutathione S-transferase 3	MGST3	0	168.99	1352700000	1646400000	2237600000	1721900000	527040000	532130000	758710000	983550000
Q7RTQ8;Q7RTQ2;G3V3H3;Q7RTQ0;G3V5R9;Q7RTQ9;Q7RTQ7;G3V2E7;F8W6L3;Q7RTQ1;Q7RTQ4;Q7RTP8;E7EVH7;Q07866;G5E9S8;B5BU63;B4DGB3;B4DS14;Q7Z5D5;H0YG16;H0YJU9;H0YJL0;G3V2P7;H0YJT3;H0YGB8;M1UY77;K7EL76;A0A024R0V3;Q6P597	Kinesin light chain 1	KNS2;KLC1	0	125.41	1352400000	1689400000	1571700000	1505400000	3647300000	3688800000	3294800000	3271300000
A0A0S2Z4N8;A0A024R0V4;P50552;A0A0S2Z4I9;A0A0S2Z4I7;A0A0S2Z4H6;K7EM16;K7ENR7;K7EQD0;K7EIG8	Vasodilator-stimulated phosphoprotein	VASP	0	77.834	1351500000	1326600000	1290000000	1370200000	3390400000	3503600000	4442000000	4625500000
Q7Z434	Mitochondrial antiviral-signaling protein	MAVS	0	127.41	1351400000	1303500000	1209300000	1190100000	1571200000	1634600000	978520000	926630000
A8K6V7;A0A024RDB2;A0A024RDE5;Q9UN86;D6RAC7;D6RB17;D6RGJ4;D6RE13;D6RBW8;D6RBM9;D6REX8;D6RBR0;D6R9X5;D6R9A4	Ras GTPase-activating protein-binding protein 2	G3BP2	0	35.936	1348300000	1516100000	1331000000	1427300000	1117100000	1176000000	903930000	845540000
A0A024R9M9;Q99653;H0YKE7;F5GX29;B4DSB5;H0YNG9;H0YLY7;H0YLX1	Calcineurin B homologous protein 1	CHP;CHP1	0	40.271	1347300000	1566600000	1413600000	1159000000	442170000	473370000	328290000	255780000
O75369;A0A024R321;E7EN95;Q68CT4;H7C5L4;A0A0A0MT44;A0A0C4DGA1	Filamin-B	FLNB;DKFZp686A1668	0	323.31	1346800000	1491600000	1435900000	1263700000	88931000000	90429000000	84727000000	88320000000
Q9H2U2;B4DR66;D6R967;H0Y9D8;B4DFH3;D6RGV9;H0YAK2;D6RGI1;D6RAD3	Inorganic pyrophosphatase 2, mitochondrial	PPA2	0	34.334	1343800000	1461100000	1208400000	1243300000	942010000	964560000	1181000000	1175400000
A0A024RDV9;Q8N0X7;A8K6Q9;B4DXT5;B3KML8;B3KMI3;A0A0S2Z510	Spartin	SPG20	0	71.59	1342900000	1380600000	1158400000	1224200000	509840000	552550000	558050000	323570000
Q7Z3Z9;A8K139;P32004;Q86SE4;H0Y5C3;Q7Z2I3;E7EVM4;E7EPI4;Q7Z2J8;E9PHJ4;E7EMY4;Q7Z2J0	Neural cell adhesion molecule L1	L1CAM	0	71.174	1342100000	1426500000	1118100000	1233500000	1420800000	1476800000	1276300000	1554300000
Q96T76;H0Y746;Q5T454;H7C1W5;B0QZ77;O43410;H0Y7V3;F8WCH8	MMS19 nucleotide excision repair protein homolog	MMS19	0	90.064	1341600000	1102300000	1169800000	1127100000	946230000	945020000	1244300000	1126500000
Q6NUM9;B4DKE1;H7C3J0;H7BZ81;I0EZ74;H7BZ16;H0YGU3	All-trans-retinol 13,14-reductase	RETSAT	0	71.05	1341500000	2206800000	2494400000	2317500000	61156000	67865000	0	0
Q12788;J3KNP2;A0JLS5;A0A087WYP7;H3BN88	Transducin beta-like protein 3	TBL3	0	86.334	1337600000	1319300000	1224800000	1361000000	409270000	349770000	602380000	542630000
A0A024R862;A0A024R8A2;Q14C86;A0A024R875;F8W9S7;C9IZ08;B4DK42;B4DGD8;H0Y7I9;B0QZ65;B3KN67;H0Y4E7;B3KTX2;C9IZX9;B3KMM3	GTPase-activating protein and VPS9 domain-containing protein 1	GAPVD1	0	54.704	1335700000	1314700000	1315700000	1360000000	1608100000	1601100000	1352200000	1544800000
Q7Z4V5;M0R0J3;K7EPS6;A0A087WX58;A0A087WZ99;K7ERA4;Q59H67;A0A087WT54	Hepatoma-derived growth factor-related protein 2	HDGFRP2	0	63.303	1332800000	1396100000	1531100000	1475200000	2455100000	2266800000	1296000000	1608000000
V9HWA0;B4DNW0;Q03154;A0A1B0GU86;A0A1B0GW23;C9JMV9;B4DPC3;A0A1B0GV31;A0A1B0GVA5;C9JYZ0;F8WC59;A0A1B0GTG3;A0A1B0GVZ3;A0A0S2Z385;A0A1B0GVG0;A0A1B0GU36;B4DFB5;A0A1B0GUT4	Aminoacylase-1	HEL-S-5;ABHD14A;ACY1;ABHD14A-ACY1	0	15.654	1330200000	1324200000	1475700000	1176800000	290100000	331370000	456070000	384230000
Q69YJ7;Q9NTZ6;B4DRP9;B3KQH4	RNA-binding protein 12	DKFZp667H197;RBM12	0	35.94	1327900000	1275300000	1249200000	1243700000	1520300000	1499700000	1464200000	1371200000
Q9Y6M9;E9PH64;Q9UQS5	NADH dehydrogenase [ubiquinone] 1 beta subcomplex subunit 9	NDUFB9	0	28.938	1325500000	1346200000	1173500000	1227400000	616410000	527550000	705160000	804630000
H0Y6I0;Q13439;A8K3D5;Q9H2G3;C9JHJ5;A0A076NA11;B4DTF3;E7EVX2;Q49A56;A0A087WTW2;Q5GHI6	Golgin subfamily A member 4	GOLGA4	0	104.89	1324400000	1321600000	1209700000	1129800000	1040200000	901900000	1172200000	1185000000
Q9HA77;B7Z7E6;H0YFF0;Q6AW83;H0YFV1;F5H623;A0A087WWV1;F5H579	Probable cysteine--tRNA ligase, mitochondrial	CARS2	0	51.771	1323800000	1297100000	1363300000	1187200000	438910000	458730000	0	0
P40123;Q5JPJ8;A0A087X0J3;A0A087WZ15;E9PDI2;B7Z4M3;B7Z385;F8WDB9;F8WEW0	Adenylyl cyclase-associated protein 2;Adenylyl cyclase-associated protein	CAP2;DKFZp686D0714	0	31.846	1323100000	1478600000	1588400000	1555500000	1239500000	1185600000	1228000000	1218400000
Q15061;C9JEE7;C9IZK7	WD repeat-containing protein 43	WDR43	0	121.08	1320500000	1463000000	1205900000	1307600000	458500000	465840000	296880000	245140000
A8K9B9;A0A024R9N6;Q9H223	EH domain-containing protein 4	EHD4	0	57.578	1320300000	1430700000	1533400000	1558100000	2955900000	3302700000	3773100000	3389400000
Q6IAI7;B2R911;Q9UBF1	Melanoma-associated antigen C2	MAGEE1;MAGEC2	0	11.441	1319200000	972400000	870030000	1027300000	2477600000	2772500000	3148200000	3417200000
Q13619;A0A0A0MR50;B2RBV7;B4DKT2;A0A087WWN2	Cullin-4A	CUL4A	0	87.359	1319100000	1673500000	1521200000	1597500000	435940000	509280000	230110000	339670000
A0A024R7W9;Q92905;Q59GH5;E5RHH5;E5RFS1;E5RG35;E5RK55;E5RHF2;H0UI27	COP9 signalosome complex subunit 5	COPS5	0	83.385	1317800000	1360000000	1417600000	1389100000	1961400000	2039700000	1680800000	1790300000
O43504;R4GMU8;E9PLX3;A0A0C4DGV4	Ragulator complex protein LAMTOR5	LAMTOR5	0	113.28	1315600000	1464100000	1384000000	1330600000	782890000	896040000	1101300000	921790000
Q9H0U4;Q6FIG4;E9PLD0;Q9H1C9;Q92928;Q92927	Ras-related protein Rab-1B	RAB1B	0	46.782	1311500000	1380900000	1542800000	1350500000	1348300000	1277200000	698900000	791640000
Q9BWJ5	Splicing factor 3B subunit 5	SF3B5	0	27.052	1308700000	1430000000	1464000000	1286200000	1425100000	1222700000	1660100000	1443200000
A0A090N7W4;Q00535;Q6IAW3;A0A0S2Z355;B3KX76;Q8IWB3;Q9BWF9;E7EUK8;B4DK59;B4DHU6;B4DER5;Q59G02;A0A024R996;B4DK03;A0A024R980;Q96Q40;O94921;Q07002	Cyclin-dependent-like kinase 5	CDK5	0	21.696	1307600000	1415000000	1312400000	1336900000	1157100000	1110100000	1802100000	1802900000
A0A024R7G8;P54725;K7ENJ0;K7ELW1;B4DDJ7;K7EQ16;K7ELU6	UV excision repair protein RAD23 homolog A	RAD23A	0	34.663	1307100000	1156100000	1211300000	1261600000	573420000	619270000	761710000	833720000
A0A087X2B5;B4DY23;Q54A51;P35613;B4DNE1;I3L192;A0A087WUV8;R4GMX5;R4GN83;A8MZ77	Basigin	hEMMPRIN;BSG	0	48.007	1307000000	1555000000	1289700000	1305300000	4030900000	4455900000	4138800000	4283100000
A0MNP2;Q96DI7;B2R9I9;Q9NSS8	U5 small nuclear ribonucleoprotein 40 kDa protein	WDR57;SNRNP40	0	96.325	1303100000	1533400000	1403600000	1263000000	1495600000	1498400000	1376400000	1537600000
Q14232;F5H0D0;H0YGG4	Translation initiation factor eIF-2B subunit alpha	EIF2B1	0	37.906	1300600000	1225200000	1248300000	1262400000	1247100000	1305000000	1750700000	2157900000
A0A024RB17;A0A024RB16;Q9BSJ8;B3KMV5;B3KY56;F8VZB1	Extended synaptotagmin-1	FAM62A;ESYT1	0	121.28	1298900000	1277800000	1455000000	1481900000	2540600000	2692300000	2552500000	2433800000
P07919;Q567R0;A0A096LP55	Cytochrome b-c1 complex subunit 6, mitochondrial	UQCRH	0	201.9	1298800000	1161600000	2109800000	2122900000	1256700000	1196700000	860540000	924260000
Q9H2W6;A0A087WT90;Q8TER9;H0YN64;A0A087WT51	39S ribosomal protein L46, mitochondrial	MRPL46	0	24.158	1298700000	1180200000	621530000	596510000	284030000	333940000	334860000	411700000
O95219;F8W9T3;Q9H398;F8WDD4	Sorting nexin-4	SNX4	0	122.67	1298300000	1239300000	1324900000	1268100000	820610000	827270000	863490000	756090000
C9JLU1;P52434	DNA-directed RNA polymerases I, II, and III subunit RPABC3	POLR2H	0	15.204	1297500000	1292500000	1174400000	1221500000	701320000	753660000	833550000	631830000
Q9C0C9;K7ES11;K7EQ12	E2/E3 hybrid ubiquitin-protein ligase UBE2O	UBE2O	0	39.011	1296900000	1271000000	1315500000	1293400000	1097800000	1101700000	1096800000	1233500000
A0A024R882;P27105;B4E2V5;B4DZK8;F8VSL7;B4E310	Erythrocyte band 7 integral membrane protein	STOM	0	35.912	1295900000	1181600000	1211600000	1232600000	3041400000	2673100000	1771600000	1876900000
Q541A5;Q92890;B4E3I3;B7Z9N3;C9JNP9;C9IZG3;C9J6N9	Ubiquitin fusion degradation protein 1 homolog	ufd1;UFD1L	0	52.463	1291700000	1485100000	1582200000	1630300000	1065000000	1176800000	1245500000	1320400000
A0A0S2Z537;A0A024QZG0;O75150;H3BP71;A8K6K1;A0A0S2Z4Z2;B4DMM1;B4DFU2;B3KQV1;H3BS50;B4E313;B4DEN2;A0A087WTK2;Q6ZN99;H3BQ99;H3BUL6;I3L332	E3 ubiquitin-protein ligase BRE1B	RNF40	0	16.634	1290800000	1225900000	1024100000	1230300000	1706700000	2294300000	1877900000	1645300000
Q9H773;H3BSA6;H3BPN2	dCTP pyrophosphatase 1	DCTPP1	0	75.141	1286200000	1224700000	1132300000	1239400000	1161200000	1046500000	1285500000	1299100000
B4DMD3;B4DY34;A0A024RAW9;Q9Y2W2;F5H5G4;F5GXS9	WW domain-binding protein 11	WBP11	0	66.32	1285900000	1233700000	1349000000	1280100000	1115000000	1129500000	855380000	646500000
Q53T59;F6TR53;Q9H7U7;B5MC96;H7BZZ1;H7C0Y9;F8WDN8;H7BZ19;A0A0D9SFN1	HCLS1-binding protein 3	HS1BP3	0	113.42	1282800000	1168000000	1217500000	1248000000	743910000	758000000	677060000	708880000
P41227;F8W808;A8MWP7;B7Z9N2;Q6P4J0;C9JN83;C9JW55;B4DKJ7;B4DFG1;Q9BSU3;H0Y8T0	N-alpha-acetyltransferase 10	NAA10;ARD1A	0	61.635	1279900000	1430000000	1519800000	1348900000	1010500000	1169800000	1647600000	1325700000
Q96CS3;B4E2M8	FAS-associated factor 2	FAF2	0	57.574	1276600000	1289700000	1239400000	1220700000	1166400000	1240500000	1203700000	1191200000
V9HWJ1;P48637;B7Z1C5;B7Z514;A0A0S2Z4J7	Glutathione synthetase	HEL-S-64p;GSS	0	20.252	1275400000	1351500000	1291200000	1319100000	1535500000	1354500000	1494900000	1998700000
Q53HV6;A0A024R6C0;P61916;J3KMY5;B2R4S5;H0YIZ1;G3V3E8;E7EMS2;B4DV10;G3V3D1;G3V2V8	Epididymal secretory protein E1	NPC2	0	19.275	1274100000	1641700000	1287600000	1179800000	4186500000	4152300000	3637900000	4604200000
Q9UIG0	Tyrosine-protein kinase BAZ1B	BAZ1B	0	55.205	1272800000	1371100000	1658800000	1544900000	0	0	0	0
A0MNN5;Q9BQ67;Q8TCJ8;B2RDP6;Q8NCK5;M0QX71;B4DTI1	Glutamate-rich WD repeat-containing protein 1	GRWD1;DKFZp564C172	0	28.061	1268600000	1460600000	1308900000	1506200000	733030000	703700000	652210000	770150000
B2R8A2;A0A024R7M0;Q9BVK6;B4DPP4	Transmembrane emp24 domain-containing protein 9	TMED9	0	17.609	1265600000	1141800000	1284100000	1209400000	718750000	708940000	1215800000	1373400000
B2R5R1;A0A024RA55;B4E3D4;Q14956;A8K7R3;B4DN79;B4DLL5;B4DLL8;B4DLJ7;B4DZS5;Q96F58;Q8IXJ5;B4DKZ5	Transmembrane glycoprotein NMB	GPNMB	0	19.632	1265500000	1036400000	1270400000	1140700000	606320000	634270000	672760000	601570000
Q709C8;Q6ZQY1;B3KW10;B4E2S9	Vacuolar protein sorting-associated protein 13C	VPS13C	0	110.04	1264700000	1437500000	1463500000	1430700000	1996700000	1974600000	1868300000	2141000000
Q15165	Serum paraoxonase/arylesterase 2	PON2	0	59.354	1263800000	1222700000	1325700000	1323100000	1241700000	1267800000	1457800000	1868800000
Q15404;B0YJ73;Q32Q10	Ras suppressor protein 1	RSU1	0	30.126	1260800000	1198200000	1420000000	1407100000	3311500000	3887500000	2844800000	3362200000
Q15645;H0YAL2	Pachytene checkpoint protein 2 homolog	TRIP13	0	69.997	1260100000	1268000000	1073500000	1203500000	1651200000	1674400000	1565500000	2006600000
P52948;A0A024RCC4;H7C3P6;A8KA17;B4DWF8;Q86TI1;H0YDF4;H0YEN4;H0YCT1;H0YCR0	Nuclear pore complex protein Nup98-Nup96;Nuclear pore complex protein Nup98;Nuclear pore complex protein Nup96	NUP98	0	139.53	1256900000	1462100000	1286500000	1347000000	1138100000	1056500000	821110000	921630000
Q05BU6;Q6PJY9;Q6PKC9;Q5T760;Q6PJB9;Q05519;Q6MZM2;Q6N079;Q5T757;B4DWT1;B4DTC1;S4R3C4	Serine/arginine-rich splicing factor 11	SFRS11;SRSF11;DKFZp686D02116;DKFZp686P22142	0	16.21	1253800000	1206200000	1386000000	1516200000	1871300000	1846900000	1748200000	1629700000
Q15257;A6PVN5;B4DZF8;Q5T949;Q5T948;F6WIT2;A6PVN9;B4DLX5;Q68CR8;A6PVN6;C9IZ76;A6PVN8;B7ZBQ0;A6PVN7;H0Y6E5;B7ZBP9;B7ZBP7;B4DDQ6;H0Y562	Serine/threonine-protein phosphatase 2A activator	PPP2R4	0	49.449	1252400000	1243000000	962140000	959900000	2855300000	2836700000	3651100000	3876900000
P61011;G3V480;G3V346;A0A0D9SFN7;G3V3L9	Signal recognition particle 54 kDa protein	SRP54	0	42.709	1251500000	1433300000	1599700000	1624500000	1691700000	1736200000	1554700000	1553800000
A8K5D8;A0A024R2C5;O75351;A8K4G7;Q6PJZ4;K7EL71;K7EKZ3;B3KNH6;Q6PIW4	Vacuolar protein sorting-associated protein 4B	VPS4B	0	44.755	1251300000	1496100000	1165700000	1296900000	1056700000	975870000	1049400000	1096500000
Q53HN4;O00273;K7ERT1	DNA fragmentation factor subunit alpha	DFFA	0	80.42	1250100000	1259400000	1218200000	1250900000	1254500000	1112700000	1211100000	1554800000
O15042;E7ET15;H0Y8D9;E7EW00;B4DK81;H7C4V2;U3KPT1;C9JDJ7;C9J5L1	U2 snRNP-associated SURP motif-containing protein	U2SURP	0	23.983	1249600000	1290100000	1322900000	1473900000	1632600000	1884300000	1692300000	1737400000
B5BU99;Q9Y5A9;S4R3J8;S4R3V3	YTH domain-containing family protein 2	YTHDF2	0	68.176	1248900000	1415000000	1223300000	1377700000	856540000	772930000	854060000	737400000
Q9H2G0;Q05086;A0A1B0GVL3;Q9BUI6;A0A0D9SG77;Q5W7F7;Q96GR7;A0A0D9SGI3;A0A0D9SF91;A0A0D9SES7;S4R306;A0A0D9SG63;A0A0D9SFU3;A0A1B0GTB3;A0A0D9SGJ0;A0A0D9SG54	Ubiquitin-protein ligase E3A	UBE3A	0	82.912	1248200000	1337800000	1219400000	1111200000	253290000	496720000	0	99820000
A8K718;A0A024R396;Q9H0W9;A0A087WT99;A0A024R3B0;E9PJU8;E9PQS1;E9PPB5;E9PIP1;E9PR95;E9PSC3;E9PLC5;E9PLB3	Ester hydrolase C11orf54	C11orf54	0	23.911	1247700000	1520400000	1310400000	1328500000	949180000	990010000	1166900000	991890000
A0A0S2Z3H8;P63092;Q5JWF2;B0AZR9;A0A0S2Z3S5;Q14455;Q5FWY2;O60726;A0A0A0MR13;S4R3E3;Q5JWE9;S4R3V9;Q8N2B4;A8K1Y9;P38405;B4DHG7;O75633;O75632;Q5JWD1;H0Y7E8;K7EQ80;K7EPE2	Guanine nucleotide-binding protein G(s) subunit alpha isoforms short;Guanine nucleotide-binding protein G(s) subunit alpha isoforms XLas	GNAS;GSA	0	88.015	1244900000	1338500000	1200700000	1093500000	1789200000	1819100000	2437800000	2642900000
Q9BPX3;Q6NUR1;D6RA93;H0Y9Z8	Condensin complex subunit 3	NCAPG	0	114.31	1243600000	1305100000	1274900000	1313800000	1032200000	974520000	1255400000	1202100000
Q01650;Q2MCL6;A0A0C4DGL4;H0YJ95;G3V4Z6;B4DVT0;A0A0S2Z502;A0A024R719;Q9UM01;Q92536	Large neutral amino acids transporter small subunit 1	SLC7A5	0	5.5574	1238700000	882670000	1140900000	1037500000	943760000	977080000	1162400000	1049900000
D6RFM0;D6RAH7;H9KV45;A0A0A0MQU3;A0A024RDH2;A0A087WY85;P62837;P61077;D6RAW0	Ubiquitin-conjugating enzyme E2 D2;Ubiquitin-conjugating enzyme E2 D3	UBE2D2;UBE2D3	0	64.365	1237100000	1126000000	1139900000	1325300000	1504200000	1076400000	3136000000	3375700000
P40763;B5BTZ6;G8JLH9;B4DVR6;B4DNP0;B7ZA24;K7EP08;Q9BXH2	Signal transducer and activator of transcription 3;Signal transducer and activator of transcription	STAT3	0	220.93	1237000000	1387600000	1198300000	1419000000	2880600000	3024200000	2916700000	2754100000
P11717;S4R328;B4DUY7;Q13661;Q13660;A0N9R7	Cation-independent mannose-6-phosphate receptor	IGF2R	0	102.3	1236800000	1258400000	1164600000	1155900000	1425000000	1393200000	1105000000	1191500000
Q9BS40;H7C5A4	Latexin	LXN	0	37.669	1234600000	1176000000	1138200000	1225300000	94894000	79981000	82067000	0
P51398;V9GZ03;V9GYL9;V9GYA7;V9GYJ9;V9GZ61;V9GYC9;V9GYW1;V9GY11;V9GYJ3;E2JL21;V9GYF7	28S ribosomal protein S29, mitochondrial	DAP3	0	105.3	1234200000	1591100000	1134100000	1155600000	545460000	652350000	782230000	683410000
B2RBM8;Q9H2P0;Q6DHZ8;E9PQK8	Activity-dependent neuroprotector homeobox protein	ADNP	0	72.492	1233100000	1197800000	1230600000	1217300000	1883200000	1894900000	1731600000	1980100000
B2RBI2;Q96A49;Q53GS5;B4E1C9;B4DHY7	Synapse-associated protein 1	SYAP1	0	137.53	1230700000	1515400000	1459700000	1464500000	886250000	936320000	806400000	1039800000
Q8N668;Q53EN2;Q53QP8;Q53Q75;E9PE85	COMM domain-containing protein 1	COMMD1	0	21.81	1229400000	691140000	928540000	781170000	0	0	2329100000	2502700000
P11388;J3KTB7	DNA topoisomerase 2-alpha	TOP2A	0	63.904	1228200000	1255500000	1601400000	1582800000	0	0	55588000	0
A0A024RDV7;O00505;Q8IYQ9;Q53F09;H0Y4S9	Importin subunit alpha;Importin subunit alpha-4	KPNA3	0	52.769	1222700000	1515600000	1172900000	1336200000	1005500000	1073000000	808640000	748680000
Q86W92;A0A024RB02;F5GZP6;B4DFU8;H0YFE4;A0A0A0MTP2;F5H495;F5H6Q7;F5H0E0;H0YGH8;B7Z2C0;B3KM46	Liprin-beta-1	PPFIBP1	0	217.61	1222300000	1215200000	1345400000	1331800000	3835500000	3628300000	2992700000	3960300000
Q6PGP7;D6RCE2;H0Y964	Tetratricopeptide repeat protein 37	TTC37	0	45.402	1220900000	1390000000	1191300000	1191900000	937800000	1058000000	583590000	901660000
P62306;A0A0B4J254;F8W0W6	Small nuclear ribonucleoprotein F	SNRPF	0	12.482	1216100000	1456500000	1678500000	1555000000	1402800000	1442800000	2409000000	2459400000
Q9NWH9;A0A024R5X3;A0A024R5U7;H7BXE3;H7C3F4;H0YL55;H0YLE6;H0YKU6;H0YLW7;H0YMW8;H0YNF3;H0YMR6;H0YKH2;H0YMM0	SAFB-like transcription modulator	SLTM	0	40.373	1214000000	1019800000	1082800000	1048000000	643700000	481480000	459240000	473100000
A5YKK6;B4DYL7;B3KPW6;H3BMZ2;H3BNB1;H3BVC9;B4DTM8;H3BTH2;B3KS60;B7Z6X2;H3BR89;H3BMH0;H3BT18;H3BU44;H3BPF1	CCR4-NOT transcription complex subunit 1	CNOT1	0	101.69	1213200000	1207300000	1130600000	1294800000	1869500000	1761400000	2149600000	2284700000
B2R9X3;O60547	GDP-mannose 4,6 dehydratase	GMDS	0	64.939	1209100000	1250800000	1173100000	1203200000	625660000	577440000	601490000	611490000
A0A024R5K3;E9PPW7;O00217;E9PKH6;Q53G17;E9PN51;F8W9K7;B4DYI3;H0YDT4	NADH dehydrogenase [ubiquinone] iron-sulfur protein 8, mitochondrial	NDUFS8	0	19.084	1207500000	1334400000	1220500000	1218200000	580780000	570370000	756420000	600860000
V9HVZ6;Q92747;Q53GB6;A0A0K0K1L3;Q59GQ0;E9PF58;Q75MY0;F8WFD3	Actin-related protein 2/3 complex subunit 1A	HEL-68;ARPC1A	0	79.966	1207400000	1270800000	1203000000	1233300000	1983000000	1858200000	2163500000	2003600000
V9HWF0;A0A0A0MTH3;Q13418;A0A087WWY6;E9PQ52;A0A087WW45;Q59FP4	Integrin-linked protein kinase	HEL-S-28;ILK	0	62.436	1206900000	1343100000	1372700000	1355800000	3002300000	2977900000	2770000000	2942400000
O43818	U3 small nucleolar RNA-interacting protein 2	RRP9	0	125.38	1201400000	1291900000	1279300000	1215600000	954880000	844360000	645140000	934510000
P14854;K7EQD3	Cytochrome c oxidase subunit 6B1	COX6B1	0	44.496	1200500000	1403400000	1554700000	1684000000	1774800000	1497700000	1691600000	1476500000
V9HWH6;Q8N7G1;P00491;G3V5M2;G3V2H3;Q9P1G4;G3V393	Purine nucleoside phosphorylase	HEL-S-156an;PNP	0	84.764	1200300000	1051100000	1047600000	880840000	1993900000	1865000000	2133200000	2500400000
B3KNC3;Q9Y3T9;Q9H9J5;Q8NAK7;B4DY21;B4DM71	Nucleolar complex protein 2 homolog	NOC2L	0	31.003	1198500000	1314300000	1181600000	1280000000	652390000	627400000	627710000	539250000
J3QQK6;A0A024R384;P02686;J3KS94;J3QKN5;J3KT34;F5H7N4;F8WEU6;E9PNZ1;E9PMR5;H0YF02;E9PKX9;H0YEA2;J3QL64;B4DF42;J3QKL5;A8MZH3;A8K1H8;H7BYR8;B7Z3Y6;E9PLU9;E9PLQ9;E9PSE2;E9PQE7;E9PJ72	Myelin basic protein	MBP	0	21.657	1196900000	1143600000	1289800000	1334500000	0	0	0	0
Q15392;Q3LIE7;B7ZAV4;B7Z919;H7C4B7;B7Z546;B7Z943	Delta(24)-sterol reductase	DHCR24;Nbla03646	0	66.137	1195900000	1079100000	851070000	823270000	212380000	145340000	0	0
Q6IBC4;O75380;D6RBT3	NADH dehydrogenase [ubiquinone] iron-sulfur protein 6, mitochondrial	NDUFS6	0	18.682	1193200000	1010800000	1088700000	1017600000	801070000	822460000	539290000	419690000
A0A140VK12;Q9UBF2;Q9H9B7;B3KND4;Q9NUP3;Q9H279;Q9NSM7;H3BS45	Coatomer subunit gamma-2;Coatomer subunit gamma	COPG2	0	90.785	1192600000	1354900000	1079400000	1173900000	1489300000	1509400000	1360000000	1808000000
Q6I9R8;Q14192;Q2TSB7;Q2XQU9;J3KNW4;A0A0A0MSG2;I0CE67;Q53T40;Q53QP3;F8WDA8;U3KQT4;C9J3S8	Four and a half LIM domains protein 2	FHL2;AAG11	0	59.281	1192400000	1103500000	1120300000	1103000000	3465300000	3145900000	2535500000	2762000000
Q4KMR3;Q12965;H0YNQ8;H0YN00;H0YLE5;H0YLJ4;H0YNB0;M0QXU2	Unconventional myosin-Ie	MYO1E	0	55.512	1191800000	1205500000	1479800000	1655700000	523540000	683950000	526710000	500830000
Q53FR9;Q9P000;B4DQW0;B4DIH0;E9PJ95	COMM domain-containing protein 9	COMMD9	0	70.118	1191500000	1337000000	1219600000	1216100000	1159300000	1295800000	1290500000	1393300000
Q96M27	Protein PRRC1	PRRC1	0	49.274	1189500000	1248000000	1209000000	1367900000	2025100000	2161400000	1628600000	1993900000
B7ZKK7;P19525;Q8IW76;Q05CP4;Q6PK38;C9JZT2;F8WBH4	Interferon-induced, double-stranded RNA-activated protein kinase	EIF2AK2	0	44.201	1184500000	1276600000	1218000000	1359700000	1804000000	1595500000	2179300000	2203100000
Q6IBK5;P35269;M0R0R9;B4DXY2;M0QXD6;B4DDB5;M0R0Z3	General transcription factor IIF subunit 1	GTF2F1	0	46.926	1184500000	1255500000	1271600000	1265400000	1524800000	1497200000	1478900000	1410600000
X6RAL5;O00422;H7BZW6;U3KPY7;U3KQ12	Histone deacetylase complex subunit SAP18	SAP18	0	9.9787	1184100000	1089500000	1182200000	1210800000	988380000	968650000	731570000	648270000
P18583;Q6ZRV7;J3QSZ5;D3DSF7;Q3SWV4;A0JLP4;H7C2G8;H7C1S4;H7C257	Protein SON	SON	0	78.408	1184000000	1314500000	1423100000	1401300000	1396200000	1376600000	1405600000	1212700000
A0A140VJL0;Q6NVY1;B8ZZZ0;F8W8A6;B9A058;H7BYI7;H7C400;H7C1A5;H7C126	3-hydroxyisobutyryl-CoA hydrolase, mitochondrial	HIBCH	0	53.901	1181300000	1115200000	911180000	954800000	509370000	583680000	675720000	568330000
A0A140VJY7;Q9BRA2;I3L0K2;I3L3M7;I3L2R6	Thioredoxin domain-containing protein 17	TXNDC17	0	23.327	1180800000	1196100000	1142900000	1071500000	2264500000	1843200000	3776800000	3778100000
A8ASI8;B3KT21;P55957;B1PL87;B2ZP79;B2ZP78	BH3-interacting domain death agonist;BH3-interacting domain death agonist p15;BH3-interacting domain death agonist p13;BH3-interacting domain death agonist p11	BID	0	80.184	1179800000	1325100000	982620000	1094900000	1053700000	1141400000	943200000	1146300000
P49407;A8K103;E9PM35;I3L0V6;K7EL17;E7ESX4;P10523	Beta-arrestin-1	ARRB1	0	29.577	1179300000	1404500000	1037700000	1084300000	1402500000	1251500000	2122800000	1546300000
Q4LE38;O95163;Q8N516;B4E3I9;F5H2T0;B3KXE7;Q68DI5;B3KNB2;B3KMT0;B3KVS1;H0YDF3	Elongator complex protein 1	IKBKAP variant protein;IKBKAP;DKFZp781H1425	0	117.62	1178600000	970100000	1013000000	983620000	1130000000	1251800000	1499400000	1434900000
A8K4A8;A0A024R8Z9;Q6PI48;Q9H9J7;Q9NVT8;Q9H9M6	Aspartate--tRNA ligase, mitochondrial	DARS2	0	45.826	1177200000	988220000	1075600000	997230000	423350000	451310000	477870000	418150000
Q6YN16;B2R923;A0A024R159;B4E136;B4DWC7	Hydroxysteroid dehydrogenase-like protein 2	HSDL2	0	48.697	1175400000	1380500000	1184300000	1215500000	1434800000	1544800000	1506200000	1529200000
O95453;H3BRK1;B3KN69;F5H1Z4;B4E0E8	Poly(A)-specific ribonuclease PARN	PARN	0	21.745	1171800000	1253200000	1198300000	1245900000	1469900000	1596100000	1255400000	1502600000
A0A024R486;A0A087X1I8;Q7Z3E5;H7C3U7;H7BZY2;C9J535;C9JW07;H7BZA2;H7C2P6	LisH domain-containing protein ARMC9	ARMC9	0	85.591	1171400000	1079200000	1107100000	1231400000	1647900000	1727300000	2041500000	1834400000
Q9H0A0;A0A087WV29;E9PMU0;E9PJN6	N-acetyltransferase 10	NAT10	0	53.854	1171100000	1666300000	1604500000	2449100000	120480000	173110000	0	0
A0A024R1U2;Q7RTV0	PHD finger-like domain-containing protein 5A	PHF5A	0	14.421	1170600000	1125800000	1109400000	1169000000	1002400000	982310000	826910000	762650000
Q8WW12	PEST proteolytic signal-containing nuclear protein	PCNP	0	22.079	1167700000	1035100000	1059700000	1007400000	799640000	807670000	396450000	448230000
A0A024R897;Q9BPX5;B3KPC7	Actin-related protein 2/3 complex subunit 5;Actin-related protein 2/3 complex subunit 5-like protein	ARPC5L	0	73.813	1166000000	1401200000	1308300000	1261600000	1103800000	1305900000	2125600000	1801900000
A8K5S3;P53990;B4DLP1;H3BMU1;H3BUI0;H3BQF7;B4DM80;J3KR23;F5GXM3;H3BRE2;B4DHF3;B4DXC9;H3BPP6;H3BQ38;E9PF00	IST1 homolog	IST1	0	8.5647	1165300000	990990000	1206800000	1138400000	1324200000	1168400000	1541900000	1430300000
Q658J0;A0A024R3V5;A0A024R3V7;Q9GZT8;E7EXA3;Q6X734;B8ZZI0;C9JN42;H7C1A8	Putative GTP cyclohydrolase 1 type 2;Putative GTP cyclohydrolase 1 type 2 NIF3L1	DKFZp762L015;NIF3L1	0	63.239	1164700000	1228800000	1082500000	1035900000	811830000	816010000	889790000	944900000
Q6NZ61;A8K005;A0A090N900;Q15382;C9J931;C9J469;F8WBL3	GTP-binding protein Rheb	RHEB	0	5.581	1164300000	1005500000	998000000	1099100000	421230000	413950000	634070000	695860000
A0A024R061;P51809;B2R6P4;B4DIH9;A0A024R074;B4DE96;B4DMB4;E5RH06	Vesicle-associated membrane protein 7	SYBL1;VAMP7	0	42.641	1163600000	1177700000	1093600000	1164200000	709400000	665810000	1014100000	1075200000
A0A024R7I3;P61006;Q59EP4;H0YMN7;A8K6I8;A0A0A1HAV6;P20337;Q96E17	Ras-related protein Rab-8A	RAB8A	0	85.795	1162100000	1404000000	1109200000	1107800000	1011800000	1026000000	1048500000	942310000
A0A024R830;A0A140VJL8;P29218;H0YBL1;E5RIP7;E5RG13;E5RG94;E5RHE9;E5RI82;E5RGY4;E5RIF4	Inositol monophosphatase 1	IMPA1	0	77.816	1161300000	1290600000	1496800000	1248800000	989780000	1059900000	767090000	787830000
Q15813;B7Z4X8	Tubulin-specific chaperone E	TBCE	0	49.674	1160900000	1113100000	1169800000	997660000	619010000	625510000	598230000	789420000
Q53XJ5;P26885;F5H0N4	Peptidyl-prolyl cis-trans isomerase;Peptidyl-prolyl cis-trans isomerase FKBP2	FKBP2	0	18.028	1159100000	1200300000	1267000000	1342400000	2213300000	2455300000	3455100000	3756000000
CON__P81644			0	8.7337	1152600000	778210000	403060000	0	4646800000	2999800000	3844700000	4375000000
D9YZV0;B3KNB9;A8K9E1;Q9Y450;J3QT46;B7Z524;H0YDX7;B7Z1K2;H0YES5;Q9NSX9;E9PHZ9;E9PN23;E9PS53;G5E991;E9PMN1;E9PLR4;Q9P0A5;E9PJ90;H0YD85	HBS1-like protein	HBS1L	0	164.99	1152200000	1117700000	1024300000	1202000000	473960000	407990000	226120000	366820000
Q9UBR2;Q5U000	Cathepsin Z	CTSZ	0	33.402	1151000000	1139000000	1050500000	1154800000	6057500000	5614700000	6955500000	7335900000
A0A158RFU3;P20962;O15256;A2VCM6;F5H7R9;F5GXR3	Parathymosin	PTMS	0	23.164	1149100000	1276200000	2089500000	2082800000	6535800000	6424600000	3103000000	2729400000
Q9NY93;Q53HB9;H7C3E9;G3V0G3;F8WDT8;H7BZN7;F8WEI3	Probable ATP-dependent RNA helicase DDX56	DDX56	0	44.852	1145600000	1549300000	1533800000	1620300000	203810000	179350000	59516000	61515000
B4DWN1;A8K7T4;Q12907;D6RBV2;D6RIU4;D6RDX1;D6RBH1	Vesicular integral-membrane protein VIP36	LMAN2	0	75.832	1145000000	1005100000	1152700000	1299000000	907020000	883920000	1546100000	1437100000
Q7Z5G3;Q9NUB1;Q6ZV30;Q1RMZ4;Q658X4;Q9H7Q4;Q5TF43;Q8N2B9	Acetyl-coenzyme A synthetase;Acetyl-coenzyme A synthetase 2-like, mitochondrial	ACSS1;DKFZp666G0810	0	24.349	1142200000	1397200000	973290000	1037200000	0	0	0	0
O14949;B7Z4A1	Cytochrome b-c1 complex subunit 8	UQCRQ	0	5.8576	1141100000	1078500000	1331000000	1211800000	726990000	744440000	603170000	587550000
Q9BZE1;S4R369;A6NHR2;H0Y4J2	39S ribosomal protein L37, mitochondrial	MRPL37	0	19.819	1139900000	1116400000	1027600000	919790000	586120000	655800000	0	362850000
Q9Y3B3;B4E2C1;A0A0A6YYA0;Q3B7W7;G3V2Y2	Transmembrane emp24 domain-containing protein 7	TMED7	0	20.475	1139500000	1040000000	1076100000	1105800000	1406600000	1281400000	1832100000	1641100000
D6RD83		HNRNPD	0	109.05	1139100000	1345400000	1313200000	1108500000	1500800000	928750000	0	0
B2RA72;Q7LBR1	Charged multivesicular body protein 1b	CHMP1B	0.0010797	-0.32047	1138000000	878050000	1007900000	920040000	337000000	0	0	0
A0A024R7I0;O14908;A8K2I7;A0A024R7I1;K7EM11;K7ESN1;K7ELJ2;Q8TF64	PDZ domain-containing protein GIPC1	GIPC1	0	60.209	1134900000	1061300000	1038200000	1155100000	1173400000	1105800000	1459300000	1340500000
B3KS71;B3KME2;O75718;Q8NB01;B3KX16;C9JP16;B4DPA3;B3KQR7	Cartilage-associated protein	CRTAP	0	37.711	1134000000	1212700000	1174800000	1146000000	2794300000	2765200000	3319100000	3494200000
B2R802;P09012;M0R268;M0QXK2;M0R221;M0R2B8;M0QZG7;M0R0G9;B4DDC7	U1 small nuclear ribonucleoprotein A	SNRPA	0	33.282	1132200000	1314000000	1031300000	1259600000	1314800000	1138600000	1114500000	813040000
Q969U7;Q9P1R6;K7ENR6;V9GZ55;Q9P0C1;K7ER45	Proteasome assembly chaperone 2	PSMG2	0	14.007	1130900000	792990000	976320000	1025300000	450050000	436770000	258340000	371160000
Q5TAL4;Q53G33;A0A0A0MRR7;P09234;Q5TAL2	U1 small nuclear ribonucleoprotein C	SNRPC	0	51.551	1130400000	1297900000	1198000000	1386500000	834010000	955940000	694580000	641770000
Q5SW79;B2RTS4;H0Y2V6;B4DL23;B3KME6;E7EWM2;E7EMW0;Q96L14;Q9NSN9;B4DS35;E5RJT5;E5RFU8;B2R9B7;E5RG47;E5RIH6;E5RGW7;H0YB92	Centrosomal protein of 170 kDa	CEP170	0	25.705	1129100000	770050000	747200000	866700000	422940000	407940000	361760000	243530000
A8K6Q8;P02786;G3V0E5;B7Z2I6;F8WBE5;H7C3V5	Transferrin receptor protein 1;Transferrin receptor protein 1, serum form	TFRC	0	58.728	1128300000	1182700000	914480000	987090000	1027500000	1087100000	993380000	1089000000
A0A0A0MRK6;Q13505;A0A0C4DFQ1;H0Y6Y5	Metaxin-1	MTX1	0	25.443	1122000000	1181500000	1115300000	1175700000	551180000	492480000	230350000	218680000
A0A024R8M0;Q14344;B4DWV9	Guanine nucleotide-binding protein subunit alpha-13	GNA13	0	36.362	1120400000	1063700000	944430000	978880000	605870000	489340000	570070000	650410000
B3KU60;Q9C0B1;A0A1B0GTC3;A0A1B0GVH5;A0A1B0GV98;A0A1B0GTC5;A0A1B0GU26;A0A1B0GUC3;A0A1B0GTY1;B4DHN4;A0A1B0GUY7;A0A1B0GTI3;A0A1B0GTZ8;F8WCB8;X6R3I0	Alpha-ketoglutarate-dependent dioxygenase FTO	FTO	0	94.255	1119200000	1047900000	977830000	1112300000	1371900000	1215400000	1258600000	1061100000
B4E324;X6R5C5;Q59EV6;X6R8A1;P10619;U3KQ41;Q5JZH0;U3KQU6;U3KQF1	Carboxypeptidase;Lysosomal protective protein;Lysosomal protective protein 32 kDa chain;Lysosomal protective protein 20 kDa chain	CTSA;PPGB	0	38.39	1118800000	998200000	1064000000	1096500000	2532800000	2596600000	3041600000	3171000000
J3KS81;Q53EQ5;A8K610;B4DF33;Q8N511;J3KRW7	Transmembrane protein 199	TMEM199	0	0.71545	1117300000	1039100000	1187200000	1141500000	0	0	0	0
A6NDG6;H3BV17	Phosphoglycolate phosphatase	PGP	0	54.43	1114700000	1088900000	1221900000	1164200000	1592800000	1585100000	1498300000	1660900000
Q9NR50;Q9HA31;H0Y580;A0A0D9SEN0	Translation initiation factor eIF-2B subunit gamma	EIF2B3	0	64.851	1114200000	1118700000	1141300000	1148700000	1137600000	1079300000	1133300000	1165700000
A0A024R4A5;Q6Y7W6;I1E4Y6;E7ESB6;B4DRT8;B4DZM1;C9JHW1;F8WCD5;C9JPV7;C9JXQ0;C9J0V6;C9JHT0;C9JRZ2;B4DLU7;C9JH18;C9JW88;C9JH78;C9IYH5;C9J1A6;C9JZC0;C9J7G1;B8ZZD2;REV__B3KQD4;REV__Q96SW0;REV__Q8NC75;REV__A0A087WZL0;REV__Q96D60;REV__B0YJ65;REV__Q6ZUD6;REV__Q5W9G0;REV__A0A024R3F4;REV__Q86UU1;REV__A0A024R3H6	PERQ amino acid-rich with GYF domain-containing protein 2	TNRC15;GIGYF2	0	118.35	1113100000	1284800000	1323900000	1278000000	1034800000	1036300000	1167100000	494040000
A0A024RAS3;Q9H0S4;Q53GJ1;Q9H4E3;A4UCU0;F5H1N9;B4DYP6;Q7Z4B1	Probable ATP-dependent RNA helicase DDX47	hCG_27698;DDX47;E4-DBP	0	56.577	1111500000	981720000	1085400000	1178100000	618410000	648850000	413090000	641820000
Q549N5;Q9Y5M8;H7C4H2;C9J5Z8	Signal recognition particle receptor subunit beta	SRPRB	0	35.73	1110000000	1165000000	995950000	1625900000	597150000	595690000	175230000	443800000
P49916;B7Z6I3;K7ERZ5;K7EQB6;K7ENR9;Q96DF0;K7EJR4	DNA ligase 3;DNA ligase	LIG3	0	49.612	1107400000	1352200000	1640600000	1190400000	665610000	658030000	857540000	726420000
Q2TSD2;Q01085;A8K5C4;O15187;E7ETJ9;E7ETC0;Q59G49;Q49AS9;A6NKZ9;B4DHS3	Nucleolysin TIAR	TIAL1	0	80.686	1106700000	1036600000	1144500000	1230000000	2117400000	2373400000	1981900000	2779600000
Q86UA3;Q96CT6;Q9HB07;Q8WYI2;F8VQQ3;F8VR84;B4DE37;H3BPH3	UPF0160 protein MYG1, mitochondrial	C12orf10;MST024	0	30.778	1105900000	965420000	1007100000	925660000	1309000000	1258000000	1375500000	1389900000
Q92769;B3KUJ5;H3BM24;E5RFI6;E5RJ04;E5RGV4;E5RHE7;E5RH52;E5RG37;E5RFP9;E5RK19;Q59GB9	Histone deacetylase 2;Histone deacetylase	HDAC2	0	40.094	1105400000	1225000000	1140000000	1199500000	719360000	913160000	953210000	766330000
Q9NVH1;B4DPK2;B4DGD5;B1AK20;Q9UMU8;Q5TH61;B3KTC6	DnaJ homolog subfamily C member 11	DNAJC11	0	26.417	1105100000	1005400000	748850000	796810000	319130000	340050000	0	0
Q9BRF8;B3KSL3	Serine/threonine-protein phosphatase CPPED1	CPPED1	0	43.685	1103600000	1073300000	966890000	910470000	1951600000	1907900000	1732300000	1716000000
A0A024R5U3;H3BMD8;P56211;H3BQ52;H3BTD3	cAMP-regulated phosphoprotein 19	ARPP-19;ARPP19	0	4.0196	1102200000	1033800000	1239400000	1068200000	776770000	745980000	1058400000	998030000
A0MZ66	Shootin-1	KIAA1598	0	45.819	1099400000	1084200000	854990000	668200000	129640000	148570000	95073000	232170000
P11233;H7C3P7;C9JPE8	Ras-related protein Ral-A	RALA	0	23.349	1095600000	1188200000	981590000	979280000	1026200000	1158500000	1119300000	1098100000
A0A024RDB0;A0AVT1;B3KSS1;H0Y8S8;H0Y9U5	Ubiquitin-like modifier-activating enzyme 6	UBE1L2;UBA6	0	165.52	1095500000	1171700000	1127500000	1140200000	1640800000	1670900000	1658300000	1669600000
Q9BUP3;E9PI87	Oxidoreductase HTATIP2	HTATIP2	0	18.679	1094500000	1023500000	930510000	1014100000	730230000	887960000	724500000	919710000
P62308;A8MWD9;Q49AN9;F5H013;C9JVQ0	Small nuclear ribonucleoprotein G;Putative small nuclear ribonucleoprotein G-like protein 15	SNRPG;SNRPGP15	0	14.861	1093500000	1402700000	1602300000	1392400000	1787100000	2076100000	1843900000	1939300000
Q7Z4Y4;Q9UIJ7;Q7Z531;B3KWD9	GTP:AMP phosphotransferase AK3, mitochondrial	AK3	0	18.863	1092400000	942440000	1010400000	857850000	968100000	858130000	645720000	752120000
REV__E9PR05;REV__Q03164;REV__Q86YP0;REV__Q86YN8;REV__H7C5W4;REV__Q9HB80;REV__Q9UPD0;REV__Q9Y6P1			0.0062133	-1.1459	1090200000	0	0	0	0	0	0	0
A0A024QZY5;Q13523;B4DZQ5;H0YDJ3;D3DWH5;Q15456	Serine/threonine-protein kinase PRP4 homolog	PRPF4B	0	54.515	1089300000	1039300000	963770000	1083300000	739280000	718000000	872980000	890820000
O60784;B4DKQ5;B4DJ44;B0QY01;B3KUU1;Q6UW50;V9GYF4;B0QY02;V9GZ68;H7BYN7;B3KUF5;F8WAW7;F8WE29;F8WBB0;F8WB30	Target of Myb protein 1	TOM1	0	86.615	1087600000	1373800000	1497800000	1535600000	1216400000	1361200000	809450000	1638600000
A0A024R3C7;Q13315;E9PIN0;B4DSP3;Q68DE6;E2I6F3;E9PRG7;Q6P7P1;M0QXY8;E9PIQ5;A0A087X0E9;Q8TDS2;Q96QM9;A8WFP7;H0YDU7;Q59GH6	Serine-protein kinase ATM	ATM	0	34.275	1087100000	1183300000	1315800000	1475100000	0	0	0	0
P46109	Crk-like protein	CRKL	0	83.242	1086200000	1152500000	1192800000	1152800000	1732700000	1524000000	1916700000	2071800000
A0A024R1X4;Q9Y2R0;K7EPV0	Cytochrome c oxidase assembly factor 3 homolog, mitochondrial	hCG_16955;COA3	0	4.2848	1084100000	725840000	605680000	458650000	386670000	294780000	485360000	507510000
C9JBI3;A0A024RDL3;P78330;Q53EY1;A0A024RDL9;A0A1D5RMN5;C9JEJ7;F8WD74	Phosphoserine phosphatase	PSPH	0	23.774	1083300000	1158000000	1250300000	1192600000	397290000	405370000	273730000	363670000
E7EMN6;P41236;Q6NXS2;E7EUI7;G1AUC5;Q6NXS1;Q6ZU68	Protein phosphatase inhibitor 2;Protein phosphatase inhibitor 2-like protein 3	PPP1R2;PPP1R2P3	0	17.59	1081800000	1073400000	970600000	1070100000	734330000	663710000	703350000	381380000
Q92783;B2RAY1;B4DZT2;A6NMU3;C9J1E5	Signal transducing adapter molecule 1	STAM	0	32.712	1079800000	1213300000	1114800000	1087600000	1624400000	1686100000	1459300000	1535300000
Q53EL3;B2R6Q4;A8K3B6;P41240;B5BU52;B4DP99;B4DMZ0;H3BUM9;H3BN15;H3BU69;K7ENL8;K7ES68;K7EQY5;F1T0G6;B2RDR6;P42679	Tyrosine-protein kinase CSK	CSK	0	50.178	1078400000	1240600000	1150700000	1134700000	558210000	536980000	478190000	499930000
O75475;Q05CM9;Q8N4N4	PC4 and SFRS1-interacting protein	PSIP1	0	50.74	1077100000	1082700000	1308600000	1366300000	1588100000	1452700000	1313700000	1682100000
B4DGF8;Q8N684;F5H669;J3QT54;F5H6M0;F5H047;C9J286;C9J323;F5H5B7;F5H1W4;F5H2K8;F5H6P5;F5H6A8;F5GXA3;C9JM38	Cleavage and polyadenylation specificity factor subunit 7	CPSF7	0	13.331	1076800000	990200000	985580000	999690000	885990000	912430000	1300300000	1467900000
A0A087WTV6;A0A0S2Z5U6;Q96C36;A0A024R3Q9;B3KMB7;Q4W8W1;A0A087WZR9;J3KR12;B4DQK8;Q8NCZ0;A0A0S2Z578;A0A087WX69;A0A087WZF0	Pyrroline-5-carboxylate reductase 2;Pyrroline-5-carboxylate reductase	PYCR2;P5CR2	0	35.212	1072600000	1105800000	1189500000	1220100000	569340000	546690000	391750000	411380000
P05556;E7EQW5;C9JPK5;Q5T3E6;E9PLR6;E7EUI6;H7C4N8;E7ERX5;C9JJP8;Q5T3E5;E9PQJ2;C9JNE0	Integrin beta-1	ITGB1	0	100.03	1070500000	1182800000	1169600000	1134400000	13960000000	13402000000	10635000000	7460100000
Q6IAP9;Q5T1M7;Q59EL4;O43172;B2R7V4	U4/U6 small nuclear ribonucleoprotein Prp4	PRPF4	0	51.496	1070300000	964700000	950050000	1023300000	869770000	888540000	881570000	1003800000
P55327;E5RK35	Tumor protein D52	TPD52	0	102.2	1070200000	1200900000	1083600000	1267900000	847920000	807500000	1044800000	1012100000
P13674;Q5VSQ6	Prolyl 4-hydroxylase subunit alpha-1	P4HA1	0	53.047	1069100000	1212500000	1280300000	1126300000	3472600000	3391100000	3461800000	3605200000
P23258;A0A1B4Z394;Q9NRH3;K7EKE5;K7EIS0	Tubulin gamma-1 chain;Tubulin gamma-2 chain	TUBG1;TUBG2	0	51.655	1067500000	1016100000	984700000	1002000000	830940000	928390000	676450000	982530000
Q96AT9;C9J9T0;C9IZU8;C9J6A7;B3KTW7;C9IYE8;E7ESZ6;C9J8S0;Q2QD12;C9JCL8;V9GZS1;F8WBT4;E9PBG9	Ribulose-phosphate 3-epimerase	RPE	0	29.285	1067100000	1613900000	1561200000	1665700000	1131700000	1214000000	1429900000	1252500000
A0A024R2G8;O15084;B4DIW9;B4DS25	Serine/threonine-protein phosphatase 6 regulatory ankyrin repeat subunit A	ANKRD28	0	51.836	1065500000	963860000	1076800000	1122000000	852450000	898360000	835440000	546500000
Q5T1M5;A0A0A0MT60;B4DZS8;B4DVS2;X6RKW4	FK506-binding protein 15;Peptidyl-prolyl cis-trans isomerase	FKBP15	0	118.9	1064600000	1144400000	960740000	1032600000	1297600000	1136000000	1166600000	1245900000
O75410;B4E302;E7EVI4;B4DH49;Q5HYH0;E7ET87;B4DHF7;H0YAY0;R4GMT7;E5RFM9;B4E3H6;H0YBT8;B4E3L7;B4E0Z9;B7Z3G3;E5RJG6;E5RJU4	Transforming acidic coiled-coil-containing protein 1	TACC1;DKFZp686K18126	0	61.639	1064100000	1147800000	1006400000	1106800000	713620000	649380000	294860000	389680000
Q9Y3B4	Splicing factor 3B subunit 6	SF3B6	0	19.587	1062100000	1092900000	1510600000	1274300000	1035800000	1081400000	1027500000	1199100000
B3KQK4;A0A024R276;P07711;A5PLM9;Q5T8F0;Q9HBQ7;Q6LAF7;Q5K630;B2R717;A0A024R141;Q5NE16;O60911	Cathepsin L1;Cathepsin L1 heavy chain;Cathepsin L1 light chain	CTSL;CTSL1	0	28.305	1059900000	1113000000	1235400000	1297300000	1075500000	997110000	2355700000	2254700000
O00170;C0JXB8;G9I2H4;C8CK04;D0EKE5;A5JGZ4;D5LTB3;C8CHN4;D0EKE4;C0JXB9;C8CK05;D0EKE6;E9PMH2;D0EKE7;E5L4L0;V9GYQ3;A7YDK2;A8BQF1;B3TMT2;A7YDK7;A7KS94;A7KS92;A7KS93;A3RDR8;A7YDK1;A3RDS1;A7YDK6;A3RDR9;A7YDK4;A3RDR7;A3RDR6	AH receptor-interacting protein;Peptidyl-prolyl cis-trans isomerase	AIP	0	32.358	1058400000	1136800000	1030800000	1183300000	1512900000	1650200000	1625800000	1453300000
A0A024RDG6;Q14108;D6RDG0	Lysosome membrane protein 2	SCARB2	0	77.537	1057400000	1109300000	907870000	1034700000	2277700000	2380000000	2996300000	3442400000
Q8WVY7	Ubiquitin-like domain-containing CTD phosphatase 1	UBLCP1	0	19.025	1056300000	1248800000	942900000	1033900000	1326300000	1373600000	2038300000	1530100000
Q9UHL4;Q59EM4;R4GMR2;R4GNE8;R4GN05;B4DPD6;R4GMU5;R4GMV4	Dipeptidyl peptidase 2	DPP7	0	40.615	1053800000	881200000	1044100000	930220000	615860000	687620000	903230000	880680000
A0A0S2Z4W4;Q7Z3D7;A0A0A0MR66;P98175;A0A0S2Z4X1;Q6PKH5	RNA-binding protein 10	DKFZp686E2459;RBM10	0	69.368	1050400000	904050000	914240000	901820000	821180000	876330000	766790000	762390000
G3V325;B4DJ38;Q3ZB84;A4D273;O75127;Q3SYP6;B3KMD7;C9JGL8;C9JQN9	Pentatricopeptide repeat-containing protein 1, mitochondrial	ATP5J2-PTCD1;PTCD1	0	12.19	1050400000	1202200000	972860000	1063600000	699050000	727030000	378740000	560730000
Q53FU3;A0A024RB72;F8VVA7;P61923;F8W651;F8VYZ4;F8VXB1;F8VUC5;F8W156;F8VYK5;F8VXR1;F8VYE0	Coatomer subunit zeta-1	COPZ1	0	55.537	1050100000	1039200000	1361700000	1259800000	1795700000	1885300000	1391000000	1349600000
Q53G40;B7Z6Q5;P16278;Q53H18;E7EQ29;B7Z5H9;F8WF40;C9JF15;C9JWX1;C9J539;C9J4G9;A0A024R439;B4DTH1;B4DRS5;A0A140VJK0;Q6UWU2	Beta-galactosidase	GLB1	0	58.933	1050100000	1097400000	935210000	969680000	1694600000	2045000000	2301500000	2497800000
E7EPN9;Q9Y520;H7C5N8;B4E3S2	Protein PRRC2C	PRRC2C	0	82.342	1049200000	1194100000	1333400000	1338100000	713500000	727080000	349140000	414110000
C9J7K9;O15162;C9J9P4;H7C5I5;C9J0H3;C9JE06	Phospholipid scramblase 1	PLSCR1	0	1.2965	1041300000	912580000	1210700000	1127800000	0	0	0	0
Q9Y237;H0Y4T6;J3KMW3;H0Y8P6;H0Y610;A8E0G8	Peptidyl-prolyl cis-trans isomerase NIMA-interacting 4	PIN4	0	8.6683	1039900000	1170000000	1219400000	1083600000	1815800000	1768100000	1317200000	1413600000
O60701;Q9NQ82;Q9NQ81;E7ER83;E7ETF4;E7EV97;E7ER95;D6RHF4;Q9NY20;E9PBD2	UDP-glucose 6-dehydrogenase	UGDH	0	117.31	1036800000	1176600000	950420000	980070000	3336900000	3555200000	5111500000	4903000000
O43491;E9PHY5;E9PK52;E9PII3;Q59FD8;I6L9B1;H0Y5B0;Q6ZSX4;Q6R5J7;E9PMV8;B4DJ76;E9PQD2;E9PQN0;E9PRG1;E9PIG0;E9PJP4;E9PPC9;O60642;Q9UG62;Q9H1C6;E9PN54;E9PMG5	Band 4.1-like protein 2	EPB41L2	0	60.355	1036700000	1031500000	1043200000	1014500000	1429100000	1351000000	1179700000	984050000
P62312	U6 snRNA-associated Sm-like protein LSm6	LSM6	0	6.3942	1036500000	995500000	985040000	880150000	945680000	990010000	856560000	731290000
Q08AM6;B4DMP4;H3BUU8;Q9NW56;H3BQD9;Q9NTB8;A0A087WT26;H3BN23	Protein VAC14 homolog	VAC14	0	38.714	1035600000	1180300000	1076600000	1139900000	850830000	979010000	884410000	1118400000
O00767;Q59GX7	Acyl-CoA desaturase	SCD	0	19.6	1033100000	1009900000	1535200000	1692200000	146970000	140410000	179890000	129960000
H3BV80;H3BMM9;H3BTC0;D3DU92;Q15287;H3BPG5;H3BMS0;A0A024R9P1;H3BRK4;H3BTV0;H3BNI3;H3BP82;H3BTR6;H3BUG0;H3BTY0;H3BNU7;H3BUL0	RNA-binding protein with serine-rich domain 1	RNPS1;hCG_2026745	0	16.821	1030600000	1113600000	1056700000	1155200000	1017000000	1174700000	1605400000	1692300000
E9PHF7;A0A0S2Z693;Q96RQ3;E9PG35;Q68D27;F5GYT8;B4DH16;G5E9X5;B4DHW5;B7ZAW3	Methylcrotonoyl-CoA carboxylase subunit alpha, mitochondrial	MCCC1;DKFZp686B20267	0	142.08	1029800000	1375400000	1281400000	840570000	278970000	323860000	191520000	176950000
Q96JB5;J3QQY1;J3QL86;J3QRM1;J3QS62;B4DWZ1;J3KRI2;J3KRK4;J3KS63;J3QL95	CDK5 regulatory subunit-associated protein 3	CDK5RAP3	0	53.776	1029800000	973440000	1178300000	1123500000	701810000	806150000	881460000	754170000
A6QKW0;A0A024R9W7;P57088;D6RAA6;H0Y8N0;J3KN43;D6RBY2	Transmembrane protein 33	SHINC3;TMEM33	0	13.225	1029200000	1077800000	1195100000	1127100000	0	0	0	0
Q8NBX0	Saccharopine dehydrogenase-like oxidoreductase	SCCPDH	0	42.388	1027200000	1094800000	1257200000	1367500000	510400000	0	0	0
Q01780;B4DKG8;B4DFE4;Q59G73;K7EJ37	Exosome component 10	EXOSC10	0	32.044	1027000000	961480000	1108500000	1066600000	529270000	418880000	428230000	605240000
A0A024RCF9;Q9UH62;A8K5B0;H3BV87;H3BM63	Armadillo repeat-containing X-linked protein 3	ARMCX3	0	45.843	1023500000	999670000	1176600000	1290300000	474480000	415810000	181800000	192130000
Q8N8S7;A0A0U1RQP7	Protein enabled homolog	ENAH	0	122.79	1022600000	1085500000	707130000	721210000	1675400000	2105500000	1998000000	1808800000
Q9NT62;F8WDI0	Ubiquitin-like-conjugating enzyme ATG3	ATG3	0	24.216	1021000000	1097300000	923990000	950700000	789600000	882370000	910260000	968550000
Q9P287;B4E318;B4DUS0	BRCA2 and CDKN1A-interacting protein	BCCIP	0	61.601	1019100000	1064200000	904360000	985940000	1308700000	1296800000	1123700000	1141200000
C9IYN3;D6W592;A0A0S2Z6K1;Q8WVV9;B7WPG3;A8K894;A0A0S2Z5U3;H7C464	Heterogeneous nuclear ribonucleoprotein L-like	HNRNPLL;HNRPLL	0	50.354	1018000000	979720000	908510000	1003600000	903010000	836300000	1032200000	1227300000
A0A0D9SGE8;Q8IWS0;Q5JRC6;B4E138	PHD finger protein 6	PHF6	0	31.09	1017500000	1103500000	1511100000	1278200000	1348800000	1356900000	960290000	1239200000
P27987;C9JC74;P23677	Inositol-trisphosphate 3-kinase B	ITPKB	0	49.712	1015500000	1166900000	1090400000	1135500000	0	0	0	0
Q8N766;Q5TG59;H7C4E3;H7C5A2	ER membrane protein complex subunit 1	EMC1	0	50.496	1014300000	1257900000	1085200000	1088700000	713740000	900970000	635150000	727980000
Q86U42;B4DEH8;G3V4T2;H0YJH9	Polyadenylate-binding protein 2	PABPN1	0	22.195	1014200000	980860000	1015500000	1091000000	1658000000	1816400000	2441800000	1911000000
P36405	ADP-ribosylation factor-like protein 3	ARL3	0	89.453	1013200000	916350000	937680000	822740000	3005000000	2999000000	3229400000	3206800000
Q9UKG1;B4DQX8;C9JAB0;C9K0C4	DCC-interacting protein 13-alpha	APPL1	0	112.66	1012700000	978190000	838340000	834460000	878480000	830460000	686250000	613770000
Q9C005;B4DIS3	Protein dpy-30 homolog	DPY30;LOC84661	0	32.477	1011700000	1310400000	1016200000	1129200000	1395400000	1327400000	2503600000	1754100000
Q9NQG5;E9PIQ9;E9PQF3;A2A2M0;A0A087X2D2;K7EQR8;A0A087WUK3	Regulation of nuclear pre-mRNA domain-containing protein 1B	RPRD1B	0	67.943	1011200000	998960000	1006600000	991170000	1609800000	1451500000	1692400000	1048800000
B3KNG6;A0A024R755;H0Y875;B3KQK3		CALU	0	0.22595	1009300000	943560000	894380000	836580000	640110000	647200000	715430000	578210000
J3KNQ4;Q9NVD7;B7Z952;E9PS97	Alpha-parvin	PARVA	0	55.728	1007300000	941490000	1046200000	1073600000	2037900000	1967000000	1849800000	2458500000
Q6FH36;O43447;C9JQD4;Q6FH57;H0YEL5;A6NM32	Peptidyl-prolyl cis-trans isomerase;Peptidyl-prolyl cis-trans isomerase H	PPIH	0	29.159	1005900000	1094700000	1133500000	1124100000	1064200000	1023000000	722650000	864790000
CON__P01966			0	24.419	1005700000	1110400000	1147400000	1204400000	1988300000	2231900000	2411700000	2324000000
A0A024R8L0;J3QLS3;Q9Y2R9;J3QQS1;J3KSI8;J3QKW2;Q96Q63	28S ribosomal protein S7, mitochondrial	MRPS7	0	19.109	1003400000	1127100000	962870000	1030700000	638430000	666990000	612090000	583450000
P32189;A8K8B7;Q14409;A0A024RBY6;F8WC39;A6NP46;B4DH54;B4DFX4;H7C2A0;F8WDA9;F8WBI8;F8WF44;H7BYD2	Glycerol kinase;Putative glycerol kinase 3	GK;GK3P	0	73.658	1001900000	882040000	1012000000	930320000	0	0	0	0
A0A024R473;Q9H9J2	39S ribosomal protein L44, mitochondrial	MRPL44	0	61.585	1001400000	1074900000	1044900000	1227300000	503630000	565550000	676500000	673610000
G5E9W7;G5E9V5;P82650;Q8NBL6;A8K9Y7;H7C5H3;H7C5F2;H7C5L9;Q59GX8;C9J5D8	28S ribosomal protein S22, mitochondrial	MRPS22	0	70.91	998200000	1017300000	910760000	928750000	733970000	761730000	701970000	737870000
Q5TFE4;A8K2Z3;Q5QPD0;H0YDA5	5-nucleotidase domain-containing protein 1	NT5DC1	0	45.119	998190000	1118700000	1149900000	1136700000	674680000	647870000	954200000	811480000
Q9H2J4;B7Z6S0;H7BZP2;C9JST4	Phosducin-like protein 3	PDCL3	0	47.538	998180000	927790000	957290000	874340000	694860000	832260000	888020000	878750000
Q86TB9;B7Z1D3;B3KXN0	Protein PAT1 homolog 1	PATL1	0	38.267	996550000	1304800000	1486700000	1292000000	1087600000	1023200000	845310000	431520000
Q9BWF3;A8K9U0;E9PB51;D6R9K7;J3QRR5	RNA-binding protein 4	RBM4	0	65.783	994360000	1013100000	1053000000	1159800000	1247200000	1175900000	1080600000	1253300000
Q96I59;B3KPX5;B2RD66;E9PRK2;Q9H5H1;H0YEL9;H0YE96	Probable asparagine--tRNA ligase, mitochondrial	NARS2	0	24.969	993860000	958860000	1158900000	1089000000	0	0	0	0
Q7LD69;O75251;Q9H3K5;A0A087WXF6;A0A087WTI3;F5H5N1;B7Z1U1;A8K0V6;Q8NAS7;F5GXJ1;B7Z4P1;Q6ZQU6;Q6ZS38	NADH dehydrogenase [ubiquinone] iron-sulfur protein 7, mitochondrial	NDUFS7	0	11.806	992370000	1132500000	1222100000	1307100000	449500000	420340000	853600000	651080000
X6R700;Q9Y3Y2;A0A087X1B7;Q5T7Y7	Chromatin target of PRMT1 protein	CHTOP	0	14.09	992000000	1150000000	1164500000	1198600000	801510000	750400000	350890000	386700000
D6W4Z6;P31350;C9JXC1;B3KS26;Q8N6S3;Q9UKM0	Ribonucleoside-diphosphate reductase subunit M2	hCG_23833;RRM2	0	22.641	991490000	863900000	717230000	694650000	575470000	643270000	511920000	485860000
Q12792;F8VS81;F8W1Q9;F8VRG3	Twinfilin-1	TWF1	0	51.018	988120000	1268300000	1181100000	1174100000	1374200000	1305100000	1459200000	1443900000
A8K9T8;Q9BYT8;E9PCB6;B3KU23;Q9BQD0;H0YAK4;Q96K48;Q8NDD9;H0YAF7	Neurolysin, mitochondrial	NLN	0	46.108	986790000	1044100000	938080000	1020600000	1060700000	1045700000	1115300000	1201200000
Q9UNX3;E5RIT6;E5RHH1;J3KS10	60S ribosomal protein L26-like 1	RPL26L1	0	2.28	986740000	1095400000	524810000	816910000	0	0	0	0
Q9Y547;A6NIR2;X6R7Y7;A6NG08	Intraflagellar transport protein 25 homolog	HSPB11	0	138.63	985300000	1092000000	818710000	943470000	812110000	734600000	1555100000	1524700000
Q15386;B4DHJ9	Ubiquitin-protein ligase E3C	UBE3C	0	100.1	985120000	1087900000	1202300000	1048100000	661700000	706110000	539180000	563890000
Q86W42	THO complex subunit 6 homolog	THOC6	0	5.8813	983630000	1131100000	970230000	977760000	1276400000	1198900000	0	1361700000
Q68EM7;B4DWE9;C9IZD3;B4DVF3;I3L4P0;I3L4P6;I3L1S9;I3L3P1;I3L4Y5;J3KRS3;I3L460;F5H6L3;E7ERK8;Q17R89	Rho GTPase-activating protein 17	ARHGAP17	0	52.727	982990000	892840000	1059200000	794090000	1256100000	1572900000	1814700000	1786100000
P82914;B4DYW3;D3DPS9;Q59EA6	28S ribosomal protein S15, mitochondrial	MRPS15	0.0010805	-0.30409	982570000	565340000	815710000	621300000	542130000	655850000	0	0
Q92665	28S ribosomal protein S31, mitochondrial	MRPS31	0	48.963	981460000	979200000	988380000	1005000000	517970000	536590000	412610000	433570000
Q59E88;Q53G26;Q96EY1;B3KM81;I3L1T6	DnaJ homolog subfamily A member 3, mitochondrial	DNAJA3	0	25.413	979580000	1078700000	972260000	926020000	462860000	487590000	404550000	394900000
A4D0Z3;P84085;C9J1Z8;B4DLJ3;F8WDB3	ADP-ribosylation factor 5	ARF5	0	11.711	978790000	999160000	1074300000	1049900000	1604200000	1656300000	940790000	988540000
P48426;H7BXS3;B4DH09	Phosphatidylinositol 5-phosphate 4-kinase type-2 alpha	PIP4K2A	0	51.035	978760000	1175000000	1001900000	979650000	1165300000	1272400000	1494200000	1594600000
E9PFR3;A0A024RD11;Q14738;B4DSD7;A8K6Y2;Q59EF0;H0Y8C4;H7C5Q9;H0YJ35	Serine/threonine-protein phosphatase 2A 56 kDa regulatory subunit delta isoform	PPP2R5D	0	35.918	977870000	898330000	1113900000	1089600000	1022600000	986340000	823440000	823650000
Q6NUQ4;B3LEU8;B2RD07;B4DLT7;H7C0H8;B4DKI3;H7C085;Q8N3H6;H7C008;H7BZI0	Transmembrane protein 214	TMEM214	0	36.744	977390000	851900000	1349300000	1278100000	0	0	0	0
B4DL66;Q9H832;D3DTW2;I3L286;I3L4C5;H0Y9X8;D6RB11;I3L3V3	Ubiquitin-conjugating enzyme E2 Z	UBE2Z	0	22.36	976750000	1141400000	1088200000	1203300000	1485400000	1388500000	881830000	1213700000
Q15654;F2ZC06;Q71V88;H7BZE2;A0A0D9SFS2;Q68D94;F2ZC09	Thyroid receptor-interacting protein 6	TRIP6;TRIP6i1	0	39.977	975510000	1037600000	1014000000	914240000	120710000	306070000	0	0
Q5TDG3;Q9UNX4;B3KMW5;Q59GA8	WD repeat-containing protein 3	WDR3	0	33.998	973170000	742340000	888420000	914650000	237750000	272450000	99442000	71447000
O94906	Pre-mRNA-processing factor 6	PRPF6	0	29.49	972540000	937190000	1149900000	1074600000	768190000	695890000	881380000	906540000
Q9Y2V2;H3BSW7;H3BUY4;H3BPY5;H3BNU9;H3BTK3;I3L3X8	Calcium-regulated heat stable protein 1	CARHSP1	0	40.806	972470000	1091000000	933920000	914720000	1975600000	2162300000	2185500000	3130900000
A0A024RAQ1;P16989;A0A024RAV4;Q96GD7;Q59EB5;A0A0D9SEI8	Y-box-binding protein 3	CSDA;YBX3	0	36.879	972360000	983120000	863400000	877100000	891500000	1024000000	642130000	686620000
A0A0A0MQY0;Q53GG5;A0A087WYF8;D6RAF1	PDZ and LIM domain protein 3	PDLIM3	0	40.527	969740000	1453800000	1020000000	1072000000	0	0	0	0
Q9Y3C1;D6RIC3;A0A0C4DGU5;A0A087X2G6;Q9P0T8;B4E098;D6RC60	Nucleolar protein 16	NOP16	0	48.103	967010000	1181100000	896650000	886610000	410340000	407970000	419780000	362170000
A0A024QYR8;Q99805;B3KSG9	Transmembrane 9 superfamily member 2	TM9SF2	0	29.521	966750000	965400000	953150000	1156200000	580410000	533780000	641880000	626250000
Q53HP2;D3DQU2;O14773;B2R608;B4DIV8;B4DE89;B4DSE2;B4E0C7;B4DVA5;B4DEQ3;E7EV34	Tripeptidyl-peptidase 1	TPP1	0	25.634	966030000	772640000	780700000	790600000	1844900000	1836700000	2766300000	3085300000
Q9H7D7;H0Y917;C9JCS7	WD repeat-containing protein 26	WDR26	0	146.17	961260000	955120000	842060000	870280000	502500000	442530000	413450000	416690000
C9J2Y9;B4DHJ3;P30876;C9J4M6;B4DH29;B4DR40;B2WTN6;C9JMN3;C9JZW8	DNA-directed RNA polymerase;DNA-directed RNA polymerase II subunit RPB2	POLR2B	0	52.492	958380000	873960000	1014400000	954790000	717570000	900850000	1061800000	1031000000
A6NHQ2	rRNA/tRNA 2-O-methyltransferase fibrillarin-like protein 1	FBLL1	0	3.4291	956410000	942940000	787010000	833530000	742470000	872790000	0	0
Q9NPK3;Q96BC0;O76046;Q15477;B4DM01;B4E0N1;B4DSY1;A0A024RCU1;Q59F56;H7C5N0;H7C4L3;B4DF09;B4E0B4;A0A097PAY3;Q9BQJ5;F8WDE8	Helicase SKI2W	SKIV2L;SKI2W	0	39.558	955510000	902950000	1016500000	1043500000	772000000	782050000	954140000	625970000
Q8N6T3;Q53F62;F8W1U7;F8VWH9;E5RHT6;E5RHC5;E5RHH7;F8VWB3;H0YIQ0;E5RGL6;E5RIU2	ADP-ribosylation factor GTPase-activating protein 1	ARFGAP1	0	43.517	951650000	1013400000	929700000	775690000	1186400000	1005000000	1072300000	1026400000
Q6FHY4;Q99747;J3KTJ6;J3QS28;J3QKW4	Gamma-soluble NSF attachment protein	NAPG	0	35.305	949200000	877900000	929390000	993430000	515680000	459080000	336340000	412890000
Q9BVG4;Q9P0N4;A6NDF3	Protein PBDC1	PBDC1	0	17.82	949180000	1163900000	940830000	1021200000	574070000	643110000	768500000	967410000
Q96RS6;E5RGX7	NudC domain-containing protein 1	NUDCD1	0	72.401	947420000	963880000	932840000	1008700000	926270000	1020300000	1108700000	1123400000
Q96DH6;B4DHE8;J3KTC1;J3QKT5;B4DM51;H0YHB7;O43347	RNA-binding protein Musashi homolog 2	MSI2;IGSF9B	0	29.394	945610000	926090000	1064300000	1035500000	346870000	381140000	495110000	438850000
A4D1P6;C9J1X0	WD repeat-containing protein 91	WDR91	0	69.364	945340000	959300000	937130000	1023800000	0	0	0	0
Q6DD88;F5H6I7;B4DXC4;F5GWF8	Atlastin-3	ATL3	0	45.626	944210000	944500000	1043000000	1057500000	1514500000	1641000000	1438700000	1393400000
Q9H7Z7;B3KPZ2;A6NHH0;B4DWP1;X6RJ95	Prostaglandin E synthase 2;Prostaglandin E synthase 2 truncated form	PTGES2	0	54.477	943500000	843960000	988170000	788730000	1480000000	1566000000	1403800000	1445700000
P08754	Guanine nucleotide-binding protein G(k) subunit alpha	GNAI3	0	43.702	938480000	1005200000	850410000	1032800000	574870000	467900000	511950000	516950000
Q9P032	NADH dehydrogenase [ubiquinone] 1 alpha subcomplex assembly factor 4	NDUFAF4	0	20.64	938160000	934210000	620640000	763500000	120440000	0	71604000	65924000
Q9NWV4;D3DQ38	UPF0587 protein C1orf123	C1orf123	0	9.695	937980000	681350000	879870000	976080000	984850000	962090000	997350000	1167800000
A0A0S2Z5I7;A0A087X020;Q9Y3A5;F8WE72;A0A0S2Z5F7	Ribosome maturation protein SBDS	SBDS	0	79.589	937210000	934410000	1048300000	969860000	624250000	570040000	925100000	1423000000
P35611;E7EV99;E7ENY0;Q96D30;A0A0A0MSR2;Q4TT76;H0Y9H2;D6RF25;D6RJE2;D6RAH3;Q16155;H0YG19;H0YFD8	Alpha-adducin	ADD1;LA04NC01-25A3.2-001	0	57.551	935990000	1075500000	1016700000	1007200000	1769000000	1839500000	1160100000	1379000000
A0A024R1M8;J3KQL8;Q9BQE5;B4E1T5;E9PM95;B0QYK8	Apolipoprotein L2	APOL2	0	126.24	933370000	913570000	1058900000	1095600000	2382800000	2253700000	1469800000	1690500000
A0A0G2JNZ5;B7Z7G9;B2R6A7;A0A0G2JLB3;A0A068F658;B7Z6S9;P04062;B7Z6E6;D3DV87;A0A0G2JNZ0;B7Z731;A0A068F579;A0A068FB60;A0A068F753;A0A068F4C8;B4DHT6;B4DMV8;A0A068F661;B3KQW3	Glucosylceramidase	GBA	0	31.987	933070000	1007600000	1020500000	1108900000	1100700000	1268000000	1489000000	1670300000
Q12888;A6NNK5;B7Z3E7;A8KA50;C9JXV0;B3KVT9;H7C3N7;H7BZY0;H7C495;H7C151	Tumor suppressor p53-binding protein 1	TP53BP1	0	84.658	930960000	764650000	862190000	829100000	1609200000	1627300000	2183800000	1972300000
A0A024R491;Q9GZY8;C9JHF5;E9PPW6;C9JU19	Mitochondrial fission factor	C2orf33;MFF	0	44.016	929740000	638130000	837410000	1004000000	432870000	355350000	0	0
P60903;Q6FGE5;D3DV26	Protein S100-A10	S100A10	0	62.593	929370000	1415100000	2916800000	3227400000	4813600000	3114100000	6470900000	7273800000
A0A024RCX8;Q9Y3C6	Peptidyl-prolyl cis-trans isomerase;Peptidyl-prolyl cis-trans isomerase-like 1	PPIL1	0	35.428	925100000	1034000000	1028400000	1153700000	740740000	856330000	996080000	659540000
A8K9X5;Q9UNN5;B1ANM7;B4DEJ6;B3KT28	FAS-associated factor 1	FAF1	0	45.837	924740000	990000000	949020000	923150000	806640000	808460000	781850000	597480000
A0A024R0S8;Q59HH7;P18887;F5H8D7;B2RCY5;B4DTD3;B4DEB2;M0QYS5;M0R0D2;M0QZ96;M0R1U8;V9VB20;M4WFF9;L7QJP1	DNA repair protein XRCC1	XRCC1;FOXH1	0	43.513	922950000	961470000	824200000	786590000	893200000	792310000	1085200000	986050000
H0YGR4;Q9Y3B8;H0YG54;F5GYG5;F5H784;F5H7P1;H0YF66;Q9BTR4;F5H6P8;H0YG37	Oligoribonuclease, mitochondrial	REXO2	0	12.609	922600000	946400000	942990000	1005600000	1196700000	1394700000	1458900000	1566000000
A0A024R816;Q9C0H2;Q69YH1;H7C3T6	Protein tweety homolog;Protein tweety homolog 3	TTYH3	0	16.131	921650000	826530000	671650000	720490000	336160000	222810000	0	130560000
F1T0E8;A0A087X235;F1T0E7;A0A087WWT4;Q9H1Z9;Q6PJ65	Tetraspanin-10	TSPAN10	0	43.236	920790000	1011600000	860930000	839510000	0	0	0	0
A0A024QZW7;P49790	Nuclear pore complex protein Nup153	NUP153	0	36.745	920290000	913980000	987910000	1040700000	821460000	753280000	639590000	595830000
Q5JQ44;P61225;F6U784;P10114	Ras-related protein Rap-2b	DKFZp547A0616;RAP2B	0	21.444	919290000	836560000	869910000	1011700000	374630000	391680000	378580000	442190000
O95671;B4DRF1;B3KM43;B4DN81	N-acetylserotonin O-methyltransferase-like protein	ASMTL	0	59.69	919020000	867610000	928030000	953330000	885180000	905560000	787370000	773260000
A0A140VJL6;Q2TAA2;H7C5G1;Q6NVV8;Q05D21;Q6PCA9;C9JE02;C9JDY4;C9J5J2;F8WF34	Isoamyl acetate-hydrolyzing esterase 1 homolog	IAH1	0	56.123	918590000	842780000	790980000	802750000	1013500000	1046200000	1053200000	925700000
O00233;J3KN29;F5H5V4;F5GX23;F5H7X1;F5H169	26S proteasome non-ATPase regulatory subunit 9	PSMD9	0	16.486	918570000	1054300000	789200000	890330000	1032700000	1057900000	1268200000	1055400000
V9HW48;O75368;D3DTE6;B0AZV6	SH3 domain-binding glutamic acid-rich-like protein	HEL-S-115;SH3BGRL	0	39.511	914250000	1077100000	823410000	927300000	1493200000	1738600000	1709700000	1378500000
O15540;Q59HE4;A0A077H155	Fatty acid-binding protein, brain	FABP7	0	19.438	913930000	825440000	724160000	685700000	0	0	0	0
P48163;A8K168;B4DX99;Q8WVX2	NADP-dependent malic enzyme;Malic enzyme	ME1	0	125.1	911790000	1058200000	874850000	961150000	765510000	904060000	993660000	1159200000
Q8WUM0;B4E206;A0A024R3R6;B4E3T7	Nuclear pore complex protein Nup133	NUP133	0	99.182	911690000	1012200000	981480000	959130000	848290000	891240000	1045400000	1091000000
Q658K0;A0A087WXL6;Q9H270;Q53FX3	Vacuolar protein sorting-associated protein 11 homolog	DKFZp564P2364;VPS11	0	33.253	911200000	998320000	552450000	687720000	329770000	408530000	172880000	263250000
D3DVA5;V9GYM8;Q92974;B4DJ49;B7Z977;Q5VY93;V9GYF0;V9GZ14;V9GYG5;V9GYF5	Rho guanine nucleotide exchange factor 2	ARHGEF2	0	72.166	909480000	887110000	1216600000	1082200000	217400000	245580000	61584000	55936000
Q6LES8;E5KSX8;E5KSU5;Q00059;H7BYN3;Q05D31;Q3SX57	Transcription factor A, mitochondrial	TFAM	0	7.9587	909010000	885470000	827430000	835660000	667390000	746540000	586670000	543600000
B3KQ33;Q8TEX9;Q59FI4;D3DS63;B3KTB3;B3KPS9;B3KT38;Q6I9Y8;H0YN14;B3KPY9;B3KSQ4;Q59H62;B4DXR7;H0YMR4;H0YN07;H0YLV0;H0YL92;H0YK93;H0YKG5	Importin-4	IPO4	0	50.032	908970000	1062800000	986030000	969430000	972310000	925600000	747760000	689190000
P82933;Q86WV4;H7BZC4	28S ribosomal protein S9, mitochondrial	MRPS9	0	43.478	908480000	1004200000	912160000	979430000	459950000	421520000	165310000	138220000
A0A087WY55;Q9NP79;Q9C063;Q5TGM0	Vacuolar protein sorting-associated protein VTA1 homolog	VTA1	0	39.332	908370000	1029500000	886140000	907680000	871720000	944240000	684720000	717530000
A0A0A6YYH1;Q7Z6K5;Q6PK37;H0YMP5;H0YMK0;H0YL85;H0YL03	Arpin	ARPIN	0	28.387	906730000	1003500000	944090000	1081600000	560530000	587670000	517100000	579400000
D3DQH8;P09486;B2RDL6;B4DRV4;F5GY03;E5RK62;Q6QE20;F5H4E2	SPARC	SPARC	0	81.393	902710000	1071500000	848700000	849270000	9406400000	10337000000	16001000000	14830000000
B4DWA0;A0A024RCT9;P17096;Q5T6U8;Q6IPL9	High mobility group protein HMG-I/HMG-Y	HMGA1	0	5.7841	900950000	1246100000	786530000	863890000	775390000	760400000	376810000	341240000
A0A0A0MTB8;Q8NI36	WD repeat-containing protein 36	WDR36	0	45.263	896790000	816110000	1010400000	1108400000	438220000	444200000	363320000	620820000
P78406;Q5J8M4;E9PQ57;E9PPG9;B0QZ36;B0QZ37	mRNA export factor	RAE1	0	55.986	896430000	1098800000	1101100000	1112100000	1095900000	1288400000	1065600000	1128400000
V9HWC5;Q00169;F5GWE5;Q6NUL6;B4E1U1;I3L4H1;I3L459;I3L471;I3L4C0;I3L4U7;I3L2X8;I3L3W1;I3NI10	Phosphatidylinositol transfer protein alpha isoform	HEL-S-36;PITPNA	0	13.869	895320000	848290000	910820000	901420000	1113500000	1198200000	1005000000	978860000
P0DN79;P35520;B7Z2D6;B7Z6W5;Q9NTF0;C9JMA6;H7C2H4;Q96EH7;H7C1W6;H7C2W0	Cystathionine beta-synthase	CBS;DKFZp727E011	0	42.379	894220000	852920000	821060000	712700000	0	0	0	0
A0A0S2Z3P9;P45954	Short/branched chain specific acyl-CoA dehydrogenase, mitochondrial	ACADSB	0	41.045	891680000	936720000	715520000	701710000	736020000	635450000	369970000	305860000
Q9UBW8;Q567U8;F5H7C6;F5GYF7;F5H248;F5H4U8;F5H4Z0;F5H3M6;G3XAP1;F5GXT7;B3KY75	COP9 signalosome complex subunit 7a	COPS7A	0	54.995	891340000	895430000	867030000	725630000	1089100000	1111000000	1405800000	1348800000
P19784;H3BSA1;H3BV19;H3BNI9	Casein kinase II subunit alpha	CSNK2A2	0	41.746	890990000	1039400000	1085500000	1013800000	696930000	637270000	882800000	854960000
O76071;B2RDJ6;B4DRZ6	Probable cytosolic iron-sulfur protein assembly protein CIAO1	CIAO1	0	21.146	889740000	938330000	801780000	906600000	538760000	595240000	618510000	750710000
F8W8I6;Q59G98;P31483;E5RGV5;E5RG67;B4E0E5;F8WE16	Nucleolysin TIA-1 isoform p40	TIA1	0	111.95	887690000	1075200000	848950000	963430000	1524500000	1566600000	1620100000	1604200000
B2RB47;A0A024R098;Q01433;H0Y360;H0YCL9;E9PIJ1;E9PJF6;H0YF16	AMP deaminase 2	AMPD2	0	30.341	883120000	895990000	961840000	828610000	454970000	468080000	530000000	498760000
Q96AB3;K7EKW4;K7ENV7	Isochorismatase domain-containing protein 2, mitochondrial	ISOC2	0	30.077	880010000	1068900000	980850000	1080000000	811070000	844650000	1207200000	950370000
Q502X2;A0A0S2Z5U7;Q9NR28;A0A024RBT2;F5H796;A0A0S2Z5P6;Q53HB7;F5GXT8;K7X1S0;F5GYH3;F5GX50;H7BZK7;F5H0Q4;H7BZQ7	Diablo homolog, mitochondrial	DIABLO;hCG_1782202	0	44.509	878190000	817190000	719240000	691710000	648600000	556490000	538600000	622330000
Q9BQ69	O-acetyl-ADP-ribose deacetylase MACROD1	MACROD1	0	18.976	875980000	853990000	808560000	732740000	174770000	277470000	374170000	281530000
Q9UI09;Q53HG1;F8VRD8;H0YID5;F8VXI1;H0YIT1;Q15706	NADH dehydrogenase [ubiquinone] 1 alpha subcomplex subunit 12	NDUFA12	0	26.816	875550000	1029100000	1052300000	1030300000	598370000	552700000	617300000	655350000
Q9HC35;B5MBZ0;A6P4V4;B6EXY3;C1PHA1;J7MA22;A6P4T4;C1PHA0;B3XZL9;B3XZM0;A9YLN7;B4DIT9;B6EXY4;B6EXY5;I1X3U7	Echinoderm microtubule-associated protein-like 4;Tyrosine-protein kinase receptor	EML4;EML4-ALK variant 7;EML4-ALK;EML4-ALK variant 6	0	19.812	875060000	1036600000	944780000	950740000	769780000	895120000	938830000	1316500000
Q1ED39;H3BPL4;H3BNU8;H3BMC9	Lysine-rich nucleolar protein 1	KNOP1	0	19.5	872740000	923840000	730460000	832070000	88166000	131390000	127370000	280460000
A0A024R496;Q9Y376;Q7Z4X0;A0A087X0K1;Q53RN7;B7ZBJ5	Calcium-binding protein 39	CAB39	0	28.648	872250000	945600000	864860000	906020000	896120000	1019600000	1065000000	1121500000
A0A024R395;P49959;F8W7U8;Q05D78;F5GXT0;Q9BS79;F5H742;A0A0S2Z438;F5H256	Double-strand break repair protein MRE11A	MRE11A	0	83.861	872190000	945830000	1184300000	1214200000	1146700000	1053100000	1550800000	1491600000
C9JQ41;H7C525;Q4VC31	Coiled-coil domain-containing protein 58	CCDC58	0	16.79	872050000	908330000	982880000	904900000	822570000	726080000	765420000	550390000
Q15785;B4DXU3;Q6ZPD0	Mitochondrial import receptor subunit TOM34	TOMM34	0	39.495	871740000	1034400000	936920000	1010400000	969880000	1052400000	965140000	1124300000
P42126;Q96DC0;H3BS70	Enoyl-CoA delta isomerase 1, mitochondrial	ECI1;DCI	0	10.944	871470000	853570000	695020000	695260000	285430000	379660000	498420000	687560000
O95218	Zinc finger Ran-binding domain-containing protein 2	ZRANB2	0	44.624	868190000	1031700000	1204600000	1101500000	744940000	903160000	926750000	948460000
B3KM47;Q9Y6Y8;B4DWG1;B3KN10;A0A0C4DH82;H7C0V8;REV__H7BYP9	SEC23-interacting protein	SEC23IP	0	119.31	864830000	935340000	1002000000	1095800000	1831900000	1925800000	1994800000	1972300000
P60983;G3V4P8;Q59G69;M0QYG8;M0R1D2;M0R0C1;M0QYJ8;O60234;Q8TDZ6	Glia maturation factor beta	GMFB	0	35.283	864240000	744690000	767050000	760570000	901400000	933590000	950780000	1150300000
B4DLG2;O75152;E9PQ61;E9PBY7;Q0D2N5	Zinc finger CCCH domain-containing protein 11A	ZC3H11A	0	35.116	864180000	736100000	918960000	837910000	415790000	502760000	215020000	167420000
A0A0S2Z5C3;Q9NWT1	p21-activated protein kinase-interacting protein 1	PAK1IP1	0	30.058	863910000	976200000	799810000	878090000	303720000	221980000	685670000	369550000
F1T0I1;J3KNL6;O15027;A4QN18;G1UI25	Protein transport protein Sec16A	SEC16A	0	107.27	863750000	832020000	815830000	780580000	1410900000	1421600000	1161800000	1210600000
A0A024RDJ3;Q9NY12	H/ACA ribonucleoprotein complex subunit 1	NOLA1;GAR1	0	21.485	863630000	927650000	944690000	1038300000	611860000	660040000	772750000	841450000
O75569;F8WEG8;G5E9Q4;C9JMM3;B4DJC7	Interferon-inducible double-stranded RNA-dependent protein kinase activator A	PRKRA	0	33.58	862750000	702710000	573100000	478850000	549460000	574590000	316540000	392240000
A8K8K1;O00442;B4DSL0;A6NIC1	RNA 3-terminal phosphate cyclase	RTCA	0	21.835	862040000	841370000	727210000	780490000	1196900000	979500000	879520000	1064400000
O00401;A4D0Y1;A8K180;Q68DE4	Neural Wiskott-Aldrich syndrome protein	WASL	0	34.678	861950000	756870000	821610000	807640000	546480000	605750000	258000000	227690000
Q9BY77;Q96DI9;F6VRR5;B4E0L0;F8WCX5;Q659C6;B4DMM2;Q8WUT1;B4DSH9;Q6R954;F8WEE2	Polymerase delta-interacting protein 3	POLDIP3;DKFZp434G0310	0	59.576	861340000	976530000	985150000	1078900000	908710000	1122300000	1001800000	879340000
Q7Z7H5;F8W7F7	Transmembrane emp24 domain-containing protein 4	TMED4	0	34.824	861300000	879800000	1235800000	1025000000	434040000	492040000	432260000	449150000
Q9UBB4;Q7Z524;B1AHE4;Q9NTC6;B1AHE3	Ataxin-10	ATXN10	0	61.091	861080000	870750000	785160000	803620000	733890000	758770000	923580000	1068900000
O75506	Heat shock factor-binding protein 1	HSBP1	0	136.69	859840000	1010300000	936240000	985160000	1749500000	1815600000	1162600000	1376100000
E9PES6;E7ES08;E7EQU1;O15347;Q7Z684;Q16466	High mobility group protein B3	HMGB3;DKFZp779G118	0	16.967	858870000	849560000	1083100000	1062800000	1225900000	1129000000	1051800000	1223700000
A8K800;Q9H7B2;Q5VXN0;B4DWS5	Ribosome production factor 2 homolog	RPF2	0	79.979	854520000	1038000000	1010000000	1105300000	217240000	234770000	0	112480000
P51812;B4DG22;B7ZB17;B4DKZ2;B1AXG1;B1AXG2;Q9UK32;D6R910;D6RHW7;D6RA62;Q7Z2J4;D6RE03;Q8TDJ4;Q7Z2J3;X5DNZ1;B3KU51;B4DMN4;V9GXZ1;E7ERL6;A0JLR0;B4DS23;B4DSE5;B4DKT8;Q96GX5;O60307;Q9Y2H9;Q6P0Q8	Ribosomal protein S6 kinase alpha-3	RPS6KA3	0	31.794	852410000	773940000	896550000	785510000	1170000000	1109600000	1146900000	1259400000
B3KVN0;Q0P512;Q59GX2;P11166;B4DKW1;B4DDR6;A6NL68;A0A0D9SG74;A0A0D9SFK9	Solute carrier family 2, facilitated glucose transporter member 1	SLC2A1	0	35.313	850480000	930540000	793400000	838170000	2492800000	2601400000	2690000000	2717000000
B2R739;Q9P015;E5RIZ4;E5RHF4	39S ribosomal protein L15, mitochondrial	MRPL15	0	26.35	850310000	833850000	635140000	764880000	557450000	571550000	244460000	381750000
Q13895;F8WBL2;H7BY94	Bystin	BYSL	0	33.139	849750000	790890000	797220000	1002500000	83882000	91154000	0	0
Q8IY81;B4DKU3;J3KS36;J3QSE2	pre-rRNA processing protein FTSJ3	FTSJ3	0	101.66	849230000	914960000	941850000	942910000	959900000	974560000	915960000	871980000
Q93034;L0L6D8;L0L6C1;H0YCA0;E9PP19	Cullin-5	CUL5	0	43.841	847800000	921370000	992720000	928370000	1116700000	1231800000	929370000	1007100000
A8K885;Q9UNH7;A0A0A0MRI2;B4DJS7;Q5QTQ6;G3V5X9;H0YJF8;G3V4Z5;G3V5U2;A0A024R589;Q86XE0;G3V2U1	Sorting nexin-6;Sorting nexin-6, N-terminally processed	SNX6	0	35.137	847790000	920380000	907140000	1027200000	1887900000	2242200000	2496600000	2480600000
Q8IWX8;J3QK89;Q59ET1;B4DL82;B4DPM4	Calcium homeostasis endoplasmic reticulum protein	CHERP	0	32.055	847230000	832020000	830480000	842080000	1059300000	1005200000	1151200000	971490000
Q9BSH4;Q8N9Q7	Translational activator of cytochrome c oxidase 1	TACO1	0	55.504	842670000	766300000	616870000	600110000	433320000	422430000	603220000	548040000
A0A024R687;Q96AC1;H0YJ34;A0A0U1RRM8;G3V281;G3V5R2;G3V3J0;H0YJB6;G3V379	Fermitin family homolog 2	PLEKHC1;FERMT2	0	99.101	842240000	1083000000	1085900000	1042300000	1802000000	1832200000	1695000000	1795100000
P50479;A0A0S2Z4P0;A0A0S2Z4N4;C9J542	PDZ and LIM domain protein 4	PDLIM4	0	30.486	841130000	986280000	845140000	894190000	3144300000	3163600000	3339600000	3511200000
Q9HB40;B4DP22;I3L4Z3;I3L506;I3L4Z9;Q9H2J9;I3L2N6	Retinoid-inducible serine carboxypeptidase	SCPEP1	0	22.969	840720000	925310000	802840000	936090000	1230000000	1170600000	1367100000	1640100000
E5KT65;P19388;A0A087WVZ9;A0A0A0MQR7;B4DJ89;A0A087WWX0;A0A087WVN5;K7EQN2;K7EJ87	DNA-directed RNA polymerases I, II, and III subunit RPABC1	POLR2E	0	48.157	839090000	1226900000	977870000	1009200000	693300000	765970000	865170000	788830000
Q9UGV2;Q5TH30;B7Z341;F8WBF9;B7ZLZ9;B7Z323;Q5TH29	Protein NDRG3	NDRG3	0	102.55	838520000	901420000	800280000	889470000	1644000000	1704600000	1667800000	1796600000
A0A087WVM4;B7ZM99;Q6UB35;B2RD24;H0Y327;Q5JYA8;Q5JYA3;Q4VXM0;Q4VXM1;Q4VXV2;Q8WX68	Monofunctional C1-tetrahydrofolate synthase, mitochondrial	MTHFD1L	0	35.138	836680000	993850000	880890000	1002500000	165170000	95400000	0	46996000
P82932	28S ribosomal protein S6, mitochondrial	MRPS6	0	5.1223	836580000	558700000	338940000	453080000	329930000	347610000	281650000	296660000
Q7L5N7;H3BU68	Lysophosphatidylcholine acyltransferase 2	LPCAT2	0	80.994	836560000	797840000	800490000	832460000	1829100000	2004000000	1640900000	1565900000
Q07812;K4JQN1;A0A0C4MW46;A0A0C4MWS3;A0A0C4MVT1;Q8WXU1;Q5ZPJ1;I6LPK7;Q9UEI8;H0YA56	Apoptosis regulator BAX	BAX	0	41.367	835630000	925280000	1001700000	994120000	1694200000	1743500000	1339800000	1063000000
P53384;I3L531;I3L518;I3L3A0;REV__H0YBE5;REV__Q9HAA5	Cytosolic Fe-S cluster assembly factor NUBP1	NUBP1	0	10.883	834450000	839980000	803980000	730440000	1025200000	1033100000	1325800000	1059700000
A0A024R3Z2;B8ZZN6;P63165;B8ZZJ0;B9A032;B8ZZ67;G2XKQ0	Small ubiquitin-related modifier 1	SUMO1	0	6.181	834230000	926500000	763050000	668470000	422770000	569930000	456540000	530610000
Q6FGV9;Q15126	Phosphomevalonate kinase	PMVK	0	20.556	832050000	859170000	877270000	870980000	540830000	600820000	904120000	969700000
B4E205;O95486;H0Y9J6	Protein transport protein Sec24A	SEC24A	0	45.999	831870000	904950000	800430000	763620000	1043100000	1062200000	1138000000	1231800000
Q6FG42;Q32Q14;O95182;Q6IB89;M0R0N0;M0R1K9	NADH dehydrogenase [ubiquinone] 1 alpha subcomplex subunit 7	NDUFA7	0	24.526	827560000	935730000	950330000	853810000	551150000	546380000	337310000	264870000
CON__H-INV:HIT000015463			0.0077545	-1.2992	826650000	0	0	0	0	0	0	0
Q9H3S7;B4DJ12;B4DJ21;C9JD91;R4GMM7	Tyrosine-protein phosphatase non-receptor type 23	PTPN23	0	48.843	826540000	760050000	827520000	894860000	650890000	651430000	744400000	607330000
Q9H1E3;B4DTY3;Q6IA16	Nuclear ubiquitous casein and cyclin-dependent kinase substrate 1	NUCKS1	0	10.152	823990000	698860000	885580000	870630000	669030000	638900000	512000000	560840000
A0A0C4DFM1;A0A024QYR3;Q92544;B4DH88;B4DKC1;B4DYH6;Q6ZTK5;F8WCN2;F2Z2L1	Transmembrane 9 superfamily member 4	TM9SF4	0	25.527	823810000	936330000	711850000	803120000	757490000	805670000	716710000	647770000
Q8TD55;B3KTW8;C9J4A7	Pleckstrin homology domain-containing family O member 2	PLEKHO2	0	29.24	822000000	890270000	1068900000	795910000	248640000	230900000	0	0
A0A140VKB1;A0A0A0MTN0;Q13617;Q5T2B5;B7Z1Y1;Q5T2B7	Cullin-2	CUL2	0	42.068	820120000	759180000	686560000	822740000	1477700000	1397400000	1362900000	1296100000
Q16186;A0A087WX59;B4DMP7;Q68E00;A0A087WUX6	Proteasomal ubiquitin receptor ADRM1	ADRM1	0	15.359	820020000	1073800000	1026200000	894720000	1054800000	1141400000	1192900000	963180000
Q9NQ48;H7C488;C9J0R9	Leucine zipper transcription factor-like protein 1	LZTFL1	0	20.716	818430000	882070000	790690000	800970000	764020000	750170000	782780000	632050000
A8KAQ6;Q9Y679;B4E3W1;Q68CX8	Ancient ubiquitous protein 1	AUP1;DKFZp686P12272	0	7.9022	814950000	964010000	803090000	675950000	0	0	0	0
Q86Y56;H0Y650;B3KPE2;E9PGY2;H7C3B1	HEAT repeat-containing protein 2	HEATR2	0	43.176	813490000	816260000	884660000	858880000	414080000	480530000	380680000	250290000
Q9H3H0;A0A024R683;Q9Y5K8;Q8N5Z9;G3V2S6;Q6PJ05;G3V2V6;H0YJH8;G3V559;Q9NW63;G3V3T8;H0YJS0;G3V341;H0YJ55;G3V5S7	V-type proton ATPase subunit D	VATD;ATP6V1D	0	24.257	813270000	731980000	711270000	788380000	476040000	439790000	402530000	416090000
A0A024R9J7;Q9BVC3	Sister chromatid cohesion protein DCC1	DCC1;DSCC1	0	3.3034	812400000	0	0	0	0	0	0	0
Q541S4;Q548C9;B1AMS2;Q6B514;B4DZW0;Q14141;Q8NFH9;Q6NT82;Q8NFI2;Q8NFI0;B4E049;B4DPT4;Q8NFI1	Septin-6	2006-09-01	0	107.19	810480000	859140000	778450000	781070000	510980000	521600000	458500000	454710000
Q13158;Q6LCB0;Q6LCG1;B4DDS8	FAS-associated death domain protein	FADD	0	78.402	810120000	834200000	668390000	607190000	321470000	186740000	0	0
A0A024R9J0;O60216;B3KUT8;E5RFZ5;E5RFV8;E5RIN7;E5RI01;E5RG18;E5RJW1;E5RJK5;F6KSS9;Q9H4I0;A0A140T8W2	Double-strand-break repair protein rad21 homolog	RAD21	0	55.608	809480000	755640000	758880000	718460000	737540000	725570000	1087700000	1117400000
Q6PJJ2;P56182;Q53FR7;B4DZM3;Q96J73;D6RE82	Ribosomal RNA processing protein 1 homolog A	RRP1	0	22.166	809170000	786760000	842150000	989730000	232240000	324460000	448250000	420810000
Q58F09;Q13724;A8K9K4;C9J8D4;C9JDQ1;B8ZZE2;B4E3B8	Mannosyl-oligosaccharide glucosidase	GCS1;MOGS	0	46.543	808930000	738240000	714490000	605840000	0	0	0	0
Q71UA6;Q15758;M0QXM4;M0QX44	Neutral amino acid transporter B(0)	SLC1A5	0	38.192	808710000	1030100000	885880000	910810000	885400000	910950000	545780000	659100000
A0A024QYX0;Q15125;C9J719;C9JJ78	3-beta-hydroxysteroid-Delta(8),Delta(7)-isomerase	EBP	0	50.146	805580000	912190000	1006100000	975720000	645540000	713980000	0	0
A0A0S2Z583;Q8TC12;A0A0S2Z575;G3V2G6;G3V234;H0YIZ8;B3KQ19;H0YJ46	Retinol dehydrogenase 11	RDH11	0	46.278	804700000	910930000	1082800000	1253000000	476730000	422530000	434790000	470460000
A0A087WUB9;Q8WYA6;A2A2P1	Beta-catenin-like protein 1	CTNNBL1	0	60.974	804190000	812760000	987460000	953110000	786670000	728410000	806250000	894560000
Q12769;G3V198;E9PR16;E9PSI3	Nuclear pore complex protein Nup160	NUP160	0	59.216	803910000	750580000	1043100000	897510000	762890000	835750000	519090000	309380000
A8K5G0;A0A024R7K0;M0R2Z9;Q8IX01;M0R3F6;B4DSQ4;M0R065;Q5HCH9;M0R216	SURP and G-patch domain-containing protein 2	SFRS14;SUGP2	0	39.057	803470000	544120000	740610000	878300000	505040000	383350000	591480000	411240000
A0A0A6YYI3;A0A0B4J1V8;Q9NQ55;A8MV53;H7C446;C9J3W3;C9JHF7	Suppressor of SWI4 1 homolog	PPAN	0	88.613	801000000	985830000	888450000	928420000	0	0	0	0
Q15269;A0A0B4J2E5;C9J544;Q59FM2;A0A0J9YX21	Periodic tryptophan protein 2 homolog	PWP2	0	41.16	799430000	837510000	915020000	989460000	461290000	378630000	95275000	101940000
Q05048;B4DDG3;A0A0A0MSZ9;A3KFI9;A0A087WV92	Cleavage stimulation factor subunit 1	CSTF1	0	53.083	796870000	735120000	777260000	796530000	1002900000	957860000	1206600000	1186900000
A8K946;O43148;Q05D80;K7EP06;Q05DQ2;B7Z3U8;K7EPP5;B7Z8S9;Q9UEB8;K7ERH6	mRNA cap guanine-N7 methyltransferase	RNMT	0	18.07	795020000	810550000	824390000	839290000	208600000	286140000	282900000	386930000
Q13242;A8K3M9;H0YIB4;S4R3G0;B4DFT9	Serine/arginine-rich splicing factor 9	SRSF9	0	15.539	794610000	863880000	851180000	846690000	1089400000	1197800000	1054600000	1029400000
A0A024QZY0;Q86WA6;Q49AI2;B4DML3;H7C0M3	Valacyclovir hydrolase	BPHL	0	20.17	794430000	722940000	783030000	689650000	290630000	280130000	0	0
C9JJ19;P82930;A4UCR9	28S ribosomal protein S34, mitochondrial	MRPS34	0	35.571	794280000	683860000	610040000	618650000	441210000	452230000	408900000	491280000
P46939;A8K8Z1;Q5T097;Q6LBS5;H0Y337;Q8WYB8;Q8WYF2;Q5T098;A0A0D9SG57;Q5JT45;Q5JT44;Q6PK12;Q59G04;Q4G0X0;A0A024RCH3;Q13474	Utrophin	UTRN	0	94.724	792550000	639410000	690200000	663880000	1444300000	1450100000	1843900000	1838200000
A0A024R0J1;O96013;A8K724;A0A024R0L8;B4DE88;B4E3B5;M0R2X4;B4DUG0;M0R3G6;M0R1R1;M0R0L9;Q8TB93;B0AZM9;Q9P286;B3KTJ2	Serine/threonine-protein kinase PAK 4	PAK4	0	77.366	791630000	654090000	799890000	824640000	234640000	391010000	380830000	421940000
O94804;H0YB71	Serine/threonine-protein kinase 10	STK10	0	43.937	791300000	695380000	1104700000	1038800000	1303600000	1165700000	931160000	803180000
A0A0S2Z433;O43181;H0Y9M8	NADH dehydrogenase [ubiquinone] iron-sulfur protein 4, mitochondrial	NDUFS4	0	7.4357	791140000	732390000	713420000	654740000	327290000	205720000	0	580300000
O43290;B4DDH9;B4DP43;B4DMR4;E9PQI8	U4/U6.U5 tri-snRNP-associated protein 1	SART1	0	76.563	786130000	804790000	857890000	801970000	538770000	560070000	504740000	448350000
P48059;A0A0J9YXC7;B3KNZ3;Q7Z4I3;Q7Z4I4;Q7Z4I5;A0A024RAH1;Q7Z4I7;A0PJ44;H0Y592;Q9NWG2;F8WB59;Q9BV95;Q9H058;A0A0J9YYC1	LIM and senescent cell antigen-like-containing domain protein 1	LIMS1	0	21.538	785870000	793110000	1005800000	941100000	1682800000	1529900000	1629900000	1449500000
A0A024RAB5;J3KPC5;P47736;X6R8W7;F2Z357;A0A0A0MQY8;Q49AP2;Q5T3T1	Rap1 GTPase-activating protein 1	RAP1GA1;RAP1GAP	0	35.238	785370000	740080000	715100000	698270000	0	0	0	0
O60885;A0A024R7H8;Q6PIS5;Q6NXE4;Q05BM2;Q5BJ26;M0QZD9;M0QYW0;W8JJB1;M0R0H4;Q96HN0	Bromodomain-containing protein 4	BRD4	0	30.185	784920000	828310000	795870000	781870000	815460000	806320000	561160000	594970000
P08473;B7ZKY6;C9JR96;C9J9X7;C9JDZ3;C9IYX7;A0A087WWM7;Q3KQS6	Neprilysin	MME	0	64.308	784250000	837930000	893250000	934520000	387680000	275600000	254830000	292780000
A0A0U1RRM1;Q8WXI9;B3KSZ4;A0A0U1RR30;A0A0U1RR34;A0A0U1RRK3;A0A1B0GVS4;A0A1B0GW07	Transcriptional repressor p66-beta	GATAD2B	0	27.039	783510000	776170000	746240000	645470000	1119400000	939270000	916210000	1039100000
A0A024R5C5;P11498;E9PRE7;E9PS68	Pyruvate carboxylase;Pyruvate carboxylase, mitochondrial	PC	0	33.851	782300000	1002800000	910200000	853330000	917080000	1007100000	842490000	816900000
O15173;U3KQM0	Membrane-associated progesterone receptor component 2	PGRMC2	0	9.0624	782170000	736700000	738890000	703920000	798890000	794670000	1119600000	899240000
X5D8Y5;Q13363;Q4KMQ8;X5D7T7;D6RAX2;E7ESU7;E7EPF8;E9PGB1;H0Y8W7;H0Y9M9;H0Y8U5;Q9NSY3;E7EUB3;Q6IP95	C-terminal-binding protein 1	CTBP1	0	74.165	782150000	774720000	676670000	660400000	928280000	887150000	907320000	862510000
Q02338;E9PCG9;C9K0G7;H7C2W1;C9JM78;C9JQ90;A0A0G2JRX6;A1E284;C9JEB9	D-beta-hydroxybutyrate dehydrogenase, mitochondrial	BDH1	0	18.319	781720000	968370000	849410000	823920000	0	0	0	0
B0S7P4;Q9Y676;A0A0G2JIC6;B4DFG6	28S ribosomal protein S18b, mitochondrial	MRPS18B	0	12.406	781340000	838410000	843410000	879780000	588130000	630450000	395050000	340630000
A0A024R5X7;O76031;Q9H072;H0YM48	ATP-dependent Clp protease ATP-binding subunit clpX-like, mitochondrial	CLPX;DKFZp586J151	0	40.817	781100000	779800000	905170000	886830000	245170000	214390000	136160000	326890000
G1UI22;A8MQ02;J3KN01;P55196;Q5TIG5;H0YA98;H0Y948;H0Y8L4;Q96C95;H0Y7R8;H0Y8U8;Q1WD23;F8W9I4;E9PFY5	Afadin	MLLT4	0	7.9171	780940000	729950000	716380000	958890000	745520000	1030900000	954670000	0
Q9BVJ6;B4E343;Q08E77;A0A024RDV0;Q5TAP6;X6RJY0;O60531	U3 small nucleolar RNA-associated protein 14 homolog A	UTP14A	0	44.786	780890000	631390000	862120000	595700000	162310000	231190000	139790000	121850000
P28288;B4DL07;B4DZ22	ATP-binding cassette sub-family D member 3	ABCD3	0	35.374	780830000	1011700000	830550000	918420000	252860000	352340000	0	80824000
Q9Y314;A8K670;A0A075B6F9;M0R3B2;M0R1K2;A0A075B797;M0QX85;B4DUN3;M0R1T7	Nitric oxide synthase-interacting protein	NOSIP	0	46.923	780060000	811460000	790140000	793670000	1398000000	1374700000	1700200000	1646500000
D3DSY9;P49354;B3KVN2;E9PQP6;H0YCW1;E9PPM9	Protein farnesyltransferase/geranylgeranyltransferase type-1 subunit alpha	FNTA	0	108.05	779370000	810350000	841550000	771910000	780880000	759860000	824760000	908420000
F2Z2X4;Q9C0E2;Q0VG75;Q8IVQ8;Q86VC1;B4DZ59	Exportin-4	XPO4	0	65.501	778240000	789700000	901430000	880080000	0	0	0	0
Q9Y2L1;A8QI98;Q49AG4;G3V1J5;A0A024R643;F2Z2C0;B3KM83	Exosome complex exonuclease RRP44	DIS3;KIAA1008	0	94.74	778180000	778130000	1172400000	1128500000	163530000	323450000	362470000	242880000
B2R6N9;P43307;C9J3L8;C9J5W0;E9PAL7;C9IZQ1;C9JBX5	Translocon-associated protein subunit alpha	SSR1	0	18.973	778120000	942370000	1128000000	1016400000	520170000	486780000	284050000	329140000
Q6IB11;O00264	Membrane-associated progesterone receptor component 1	PGRMC1	0	9.4054	776640000	921720000	788980000	764560000	873470000	715250000	351370000	459660000
P14406;Q496I0;D6RIE3;H0UI06;D6R9C3;D6RGV5;D6RA35	Cytochrome c oxidase subunit 7A2, mitochondrial	COX7A2	0	5.5264	776390000	841090000	645150000	746900000	0	0	1113300000	1428700000
Q52LJ0;H0YNA1	Protein FAM98B	FAM98B	0	124.81	776100000	837560000	824940000	953640000	1483200000	1445500000	1889600000	1760800000
A0A024R1S7;Q969G3;B4DGM3;J3QKS7;K7EMQ8;H7C048;J3QR61;C0IMW8;J3KT85;J3QKX6;J3KS99;J3QL66	SWI/SNF-related matrix-associated actin-dependent regulator of chromatin subfamily E member 1	SMARCE1	0	50.534	775470000	803440000	752560000	775910000	915230000	925950000	645050000	751900000
A0A024QZN7;Q9NZ45	CDGSH iron-sulfur domain-containing protein 1	C10orf70;CISD1	0	25.311	775320000	462480000	724150000	656340000	1135600000	1119000000	620850000	604210000
D6W5D1;Q3V6T2;Q6DCA5;O14997;A0A087WXD9;Q9UI01;H0Y470;H0Y7U8;Q9ULK8;H7C2C6;Q9NW05;Q6PAV0;Q86YH1;B3KW94;H0Y7K3;B4DSN0;C9J225	Girdin	KIAA1212;CCDC88A	0	46.322	774790000	717760000	854110000	775180000	885370000	608390000	580820000	1248200000
P18858;F5GZ28;B4DM52;M0R0Q7;Q59HG7;B4DUE1;B4E135;M0QY71;M0R1G7;Q76GR4;M0R1S4	DNA ligase 1;DNA ligase	LIG1	0	31.672	773580000	853330000	754460000	841840000	489530000	403680000	362280000	308470000
A0A0S2Z5V7;Q8TCT9;A0A075B6F6;A0A0S2Z6F0;A0A0C4DGU3	Minor histocompatibility antigen H13	HM13	0	9.2225	773320000	726820000	1015600000	1017500000	732220000	860220000	539080000	522890000
P61086;B4DIZ2;D6RDM7;B3KSH4	Ubiquitin-conjugating enzyme E2 K	UBE2K	0	19.012	772960000	907360000	800560000	866970000	698400000	737420000	1015600000	1153300000
Q7Z7K0;H7C3D8;C9JES7	COX assembly mitochondrial protein homolog	CMC1	0	8.0182	772590000	810610000	840740000	843320000	600540000	655710000	634650000	516600000
B7Z592;Q8WU90;F8WB26;H7C466;F8WF67	Zinc finger CCCH domain-containing protein 15	ZC3H15	0	67.653	772370000	889370000	770170000	767630000	504990000	534150000	668410000	670840000
CON__Q3SX09;CON__P02070			0	38.273	771820000	853830000	906900000	932950000	1789700000	1770500000	1826900000	1966800000
Q9NQ88;A0A0U1RQD1	Fructose-2,6-bisphosphatase TIGAR	TIGAR	0	13.587	769430000	951920000	816430000	879490000	861380000	891930000	925820000	750160000
B3KMB8;A0A024R419;Q9NYY8	FAST kinase domain-containing protein 2	KIAA0971;FASTKD2	0	57.042	769060000	790930000	685390000	770510000	130550000	49091000	0	0
Q6L8Q7;F6T1Q0	2,5-phosphodiesterase 12	PDE12	0	30.158	768880000	831320000	910160000	817990000	558480000	533940000	854980000	824090000
Q5VU21;Q63HR1;D3DQ69		DKFZp686P17171;SERBP1	0	26.034	767210000	823680000	863580000	878040000	594970000	402480000	390950000	297580000
A0A024R388;Q9NXG2;Q6MZT3;O60362;B4DFY9;H3BNW0	THUMP domain-containing protein 1	THUMPD1;DKFZp686C1054;44M2.1	0	54.485	766220000	839680000	893640000	839880000	1402300000	1410700000	1309900000	1397000000
Q6FIE9;Q9H0E2;Q8N8J5;F2Z2Y8;B3KR28;E7EN89;Q59FB9;E9PP67;E9PQ25;E9PNS3	Toll-interacting protein	TOLLIP	0	16.836	765320000	724270000	851430000	907600000	563390000	583170000	473760000	515580000
O43678	NADH dehydrogenase [ubiquinone] 1 alpha subcomplex subunit 2	NDUFA2	0	64.326	764490000	608930000	643750000	686380000	411360000	430430000	747930000	761390000
Q9UHY7;A0A0C4DGY8;D6RA00;Q7Z508	Enolase-phosphatase E1	ENOPH1	0	27.236	764230000	1025900000	890070000	937950000	576130000	527130000	473870000	225820000
C9JEJ2;P49585;C9J050;B2R8P1;B4E322;D3DXB2;H7C1T3;C9J2E1;C9JPY0;C9JVS0;F8WAZ5;H7BZN1;Q9Y5K3;F8WBU2;F2Z2B1	Choline-phosphate cytidylyltransferase A	PCYT1A;hCG_2002711	0	26.217	763020000	772580000	655440000	774330000	1600400000	1350100000	1547800000	1394400000
Q9H8H0;J3QR28;J3QLQ6	Nucleolar protein 11	NOL11	0	30.82	762300000	967730000	718240000	632950000	341700000	325470000	384960000	305740000
Q5W009;Q96I25;Q5W011;Q5W010;Q5W012;H0Y6J6	Splicing factor 45	RBM17	0	15.239	758250000	665110000	722020000	641340000	856390000	899570000	918230000	843820000
A0A0S2Z3H3;P12235;A8K787;V9GYG0;A0A0S2Z3C4;A0A0S2Z359;Q59EP7	ADP/ATP translocase 1	SLC25A4	0	15.343	757190000	713710000	622930000	765500000	284150000	280440000	199220000	0
Q549U1;Q13595	Transformer-2 protein homolog alpha	HSU53209;TRA2A	0	13.303	756530000	798630000	842080000	906100000	1079000000	1100500000	1248300000	1283800000
Q53F02;Q9UKF6;G5E9W3;Q05BZ5;B4DQR2;A4UCU1;C9JZH6	Cleavage and polyadenylation specificity factor subunit 3	CPSF3	0	63.157	756460000	712260000	726070000	722480000	841900000	831960000	1075800000	1018700000
A8K5D5;P49406;B4DIG4;S4R3W9;A0A0A0MRF4;H7C2J0;S4R455	39S ribosomal protein L19, mitochondrial	MRPL19	0	14.229	756030000	732430000	681960000	752610000	594120000	560880000	533160000	604100000
CON__P15497			0	20.62	754460000	740810000	752890000	788150000	863600000	973230000	939170000	860630000
B4DPZ5;B4DNU9;Q6NZI2;B3KRY5	Polymerase I and transcript release factor	PTRF	0	156.14	754440000	581110000	840420000	902020000	16396000000	15169000000	12971000000	11865000000
R9WQY1;A8MQB8;G3V0J0;X5D907;X5DQX7;Q06787;R9WPL0;A0A087WXI3;Q59GC1;A0A0K0MJ24;Q8IXW7;A0A087WY29;B4DZ17;B4DFH8;A0A087WWR6;A0A087X1M7;Q8IUI9;A0A087WWU4	Fragile X mental retardation protein 1	FMR1	0	59.052	754130000	773440000	834360000	785930000	915100000	791690000	743840000	466960000
Q53EW8;Q16762;B4DVZ4;B1AH48	Sulfurtransferase;Thiosulfate sulfurtransferase	TST	0	19.3	753680000	698420000	568630000	679280000	894160000	978540000	879420000	792050000
B9ZVN9;O95602;B7ZKR9;B7Z284;B7Z8X7;Q53T12;Q96AG9;Q9H6T2	DNA-directed RNA polymerase;DNA-directed RNA polymerase I subunit RPA1	POLR1A	0	24.791	752150000	791990000	615900000	619220000	0	0	0	54859000
A0A075X871;A0A059QTG6;H9E795;A0A075X6R4;H9E7H3;H9E7J9;B4YCG0;T1Q6R9;T1Q5Q2;T1Q5P3;T1Q5B9;S4T6M3;Q9B2X0;Q9B2W9;Q9B2U6;Q9B1S6;Q9B1S4;Q8WCY1;Q8HNQ7;Q85L10;Q85L04;Q85KZ1;Q85KW2;Q85KW0;Q7YEF1;Q7YCF3;Q7YCE5;Q7YCE0;Q7YCC7;Q7Y664;Q6WQG6;Q6WQA1;Q6RRW7;Q6RPE6;Q6RMU0;Q6RLY3;Q6R0W6;Q6R0Q1;Q5SB31;Q5SAG0;Q4F2U0;Q4F2A8;Q4F1I5;Q4F0P9;Q4EZD1;Q4EXJ4;Q305X3;Q305K6;Q305I0;Q27H55;Q15IP0;Q15II8;Q0G899;I6N522;F1AKZ3;E0…	Cytochrome c oxidase subunit 3	COX3;COIII;CO3;coxIII;MT-CO3	0	24.593	751230000	712840000	347640000	343970000	0	0	0	0
Q13144;Q59HD8;C9JRD9;H7C2X0	Translation initiation factor eIF-2B subunit epsilon	EIF2B5	0	42.74	750990000	822730000	790440000	764950000	629520000	763130000	834230000	754030000
A0A0A0MQS1;Q53H96;D3DWK4;B4DI71;B5MD87;B4DGI7;F8WEI0;A0A087WTU2	Pyrroline-5-carboxylate reductase 3;Pyrroline-5-carboxylate reductase	PYCRL	0	24.353	750480000	717540000	667640000	651880000	730060000	759440000	580270000	452340000
A0A024RAJ1;Q92552;G5EA06;D6RH20;B4DT94;D6RJC7;Q6PKB3;B4DKI9;E5RJ73;Q8N6F2	28S ribosomal protein S27, mitochondrial	MRPS27	0	33.62	749740000	764620000	604270000	724820000	423720000	381670000	126870000	264310000
Q96HS1;F5GXG4	Serine/threonine-protein phosphatase PGAM5, mitochondrial	PGAM5	0	8.6768	749410000	869140000	705290000	718370000	590410000	539970000	354070000	316280000
A0A140VK54;O95630;C9JK83;F5H5B9;C9JEK5;C9JZ93	STAM-binding protein	STAMBP	0	92.038	749230000	843940000	768070000	855910000	761890000	756230000	759540000	673520000
B2RAR3;Q9BXR0;K7ESP6;K7EJ21;K7EPI1;K7EL95;Q71RF8	Queuine tRNA-ribosyltransferase	QTRT1	0	34.512	748260000	724440000	686610000	885080000	527680000	457140000	370830000	0
Q5J7U2;O95478;A0A0A0MQZ6;H0YAI9	Ribosome biogenesis protein NSA2 homolog	CDK105;NSA2	0	3.9018	746890000	685600000	959770000	654180000	281450000	274350000	288310000	358970000
O43665	Regulator of G-protein signaling 10	RGS10	0	12.114	746490000	802260000	828930000	675840000	364510000	405210000	285200000	331910000
A6NHR9;J3KTL8;J3QSH1	Structural maintenance of chromosomes flexible hinge domain-containing protein 1	SMCHD1	0	59.2	746210000	701250000	716470000	754080000	543680000	479100000	348900000	600650000
Q8ND56;A0A140TA76;K7EMZ9;A0A0G2JQ95;A0A096LP11;I3L4Q1;A0A140TA66	Protein LSM14 homolog A	LSM14A	0	20.67	744850000	694440000	596540000	612980000	890620000	890140000	1186200000	1047000000
Q8WVM8;Q53GW1;B7Z738;B7Z5N7;J3KNG4;G3V4I1;G3V5F3;G3V2M8;G3V3K9;H0YJS6;H0YJY1;G3V363;H0YIZ7	Sec1 family domain-containing protein 1	SCFD1	0	90.056	743660000	682190000	664920000	699500000	1299900000	1299700000	1446500000	1267000000
A0A024R704;P78362;H7C5L6;H7C521;C9J2M4;C9JWF7;F8WBW4;A8MPP7;A8MPY5;E7ETV6;Q59GF4;Q9UPE1;H7C2I2	SRSF protein kinase 2;SRSF protein kinase 2 N-terminal;SRSF protein kinase 2 C-terminal	SRPK2	0	46.486	742890000	649750000	677910000	706950000	652340000	489130000	445070000	329430000
Q96D71;B2R7D3;E9PMG1;H0YDT0;Q59GG6;H0YE89;H7C225;H0YE73;H7C1V2;H0YCR2;F2Z3L2;H0YCF0;B4DQQ8;Q8NFH8	RalBP1-associated Eps domain-containing protein 1	REPS1	0	24.124	742480000	901600000	738900000	767040000	0	0	0	0
Q9BYG3;C9J808;H7BZL0;C9J6C5;B4DSM4	MKI67 FHA domain-interacting nucleolar phosphoprotein	NIFK	0	77.104	740470000	859420000	782540000	1021400000	220030000	261330000	200690000	234480000
O95881;V9GY50;V9GYV4	Thioredoxin domain-containing protein 12	TXNDC12	0	12.3	739390000	874340000	814160000	851310000	1338100000	1350000000	725430000	958420000
Q9NPF4;G3V445;G3V249	Probable tRNA N6-adenosine threonylcarbamoyltransferase	OSGEP	0	31.652	738090000	748830000	685970000	809440000	1209600000	1241900000	1554600000	1545600000
Q9NTI5;B7Z5S1	Sister chromatid cohesion protein PDS5 homolog B	PDS5B	0	49.105	737220000	799920000	1197100000	1121600000	167210000	149990000	668580000	80425000
Q5T1Z4;Q5T1Z8;B4DU15;B3KU37;H0YDK8;H0YC97		PUM1	0	48.747	735950000	863980000	630520000	643110000	708490000	719130000	576950000	788260000
A6NMQ3;Q5T5H1;O43768	Alpha-endosulfine	ENSA	0	13.54	733080000	676590000	701870000	740520000	674080000	629600000	287720000	379090000
Q9Y5J1;B2RAX6;J3KSR7;J3QR85;J3QLD6;J3QRG0;F6VJE8	U3 small nucleolar RNA-associated protein 18 homolog	UTP18	0	20.281	732680000	748810000	814120000	811620000	521270000	540920000	0	0
Q14XT3;H9E7F7;H9E7P8;A0A1B1PEQ8;H9E7W2;H9E7T7;X5C6M5;X5BKA4;X2CK15;X2C841;W8DFH5;W8DBX9;W8D1X2;V9K571;V9JPM6;V9J3S1;U5Z9R9;U5Z487;U3LSI8;U3L556;T1SWS8;T1Q632;S4STI1;R9Y478;R9Y412;Q9B2U8;Q9B138;Q8WCW3;Q8HNR1;Q85KS0;Q7YCE6;Q7Y6N0;Q7Y6M3;Q6VJJ3;Q6VJD8;Q6VIG7;Q6RQ80;Q6RNN7;Q6RKW8;Q6R0V6;Q5SB08;Q5SAP1;Q5SA98;Q5S971;Q4GVP5;Q4GQP0;Q4GHE1;Q4GCZ4;Q4GCG2;Q4GCC3;Q4F4V6;Q4EZD4;Q305H0;Q19MP7;Q15HH9;Q0Z7S0;Q0Z…	Cytochrome c oxidase subunit 2	COX2;COII;MT-CO2;cox2	0	14.826	732460000	1511400000	1091200000	1084700000	1349500000	1340000000	706880000	693420000
Q5VWZ2;B3KVW3	Lysophospholipase-like protein 1	LYPLAL1	0	73.658	732200000	613640000	563200000	575260000	494680000	419270000	635970000	636900000
O43815;Q3B874;A0A097F6U9;Q0VAF9;Q0VAF8	Striatin	STRN	0	29.672	731980000	863670000	737090000	691240000	703790000	848100000	779050000	776700000
O94888;C9JAT7;B4E126;F8WB69;C9JD50;H7BYF4	UBX domain-containing protein 7	UBXN7	0	53.358	731180000	907300000	707070000	712160000	919690000	925740000	748000000	744420000
A0A0S2A4E4;A0A0M4G3H8;P35573;G1UI17;A0A1C7CYW1	Glycogen debranching enzyme;4-alpha-glucanotransferase;Amylo-alpha-1,6-glucosidase	AGL	0	64.331	729640000	774120000	714840000	644890000	542080000	434280000	400430000	626930000
A8K8N5;A0A024R5S4;P40818;A0A075B720;Q05CD9;Q05DF5;B4DUC6;H0YNL5;H0YM47;H0YKV1;B3KRK3;H0YLH2;H0YM17;H0YLS3	Ubiquitin carboxyl-terminal hydrolase;Ubiquitin carboxyl-terminal hydrolase 8	USP8	0	26.705	727470000	798780000	1123600000	857480000	496000000	349600000	180830000	168150000
F8WA11;Q7Z460;H0Y5T1;B7Z5R7;B7Z7Q8;B7Z4E5;B7Z2P0;B7Z7C4;C9J151;C9JP76;Q07A21;Q6TAR3	CLIP-associating protein 1	CLASP1	0	52.599	727230000	779140000	847100000	837760000	1039900000	1154500000	806300000	877850000
O95721;C9JAF7	Synaptosomal-associated protein 29	SNAP29	0	26.367	727130000	813880000	842900000	831570000	1146900000	1001800000	679680000	854280000
Q9UHA4;Q53FH6	Ragulator complex protein LAMTOR3	LAMTOR3	0	18.333	726780000	753350000	662490000	551620000	304580000	361810000	0	470560000
Q86U75;Q9HCN8;A9CQZ2;E5RFU4			0	51.808	723980000	680850000	679360000	633720000	829980000	697390000	795040000	882950000
P62877	E3 ubiquitin-protein ligase RBX1;E3 ubiquitin-protein ligase RBX1, N-terminally processed	RBX1	0	111.29	723430000	696290000	690560000	726200000	740730000	732050000	784060000	811110000
O75323;H7C333;C9K068;C9J7B1;F8WBI5	Protein NipSnap homolog 2	GBAS	0	47.673	722910000	1033200000	762810000	1094900000	115140000	107180000	0	0
O95834;K7EIK7;B7Z2F5;A0A0C4DGQ7;C9JRL6;B7Z872;B7Z918;K7EII6;K7EKG3;K7EIM1;K7ELI8;K7EQR0;K7ERY9;K7EKU5;K7ERR2;K7ELB2;K7EIZ0;G3V500;G3V3N9;F8W717;B7Z650;B3KXA3;O00423	Echinoderm microtubule-associated protein-like 2	EML2	0	67.701	722720000	758100000	790070000	789310000	0	0	0	0
Q8WYJ5;Q9BX68;Q53HJ8	Histidine triad nucleotide-binding protein 2, mitochondrial	HINT2	0	17.055	721820000	728090000	614040000	562480000	952610000	980750000	682190000	630250000
Q53F37;Q9Y6B6;D6RD69;Q9H029;D6R9R5;D6RDB2;D6RAA2	GTP-binding protein SAR1b	SAR1B;DKFZp434B2017	0	32.816	720890000	710760000	760020000	672510000	1102200000	1411200000	610060000	866510000
P34949;H3BPB8;H3BMZ9;H3BPP3;H3BP57;H3BUZ9;B4DFC4;F5GX71;Q8NHZ6;H3BT48;B4DW50;H3BPM5;H3BQX0;H3BU66;H3BNY8;H3BPU7;H3BT46;H3BUG1;H3BN01;B4DYB8	Mannose-6-phosphate isomerase	MPI	0	37.464	718390000	738760000	695490000	635950000	718920000	840370000	775840000	735760000
Q6LEU0;Q86Y82;B1AJQ6;B4DSZ1;B0AZT9	Syntaxin-12	STX12	0	71.037	717110000	768900000	785820000	719220000	325160000	346370000	464900000	466010000
B2R7W3;O75934;Q53HE3	Pre-mRNA-splicing factor SPF27	BCAS2	0	109.24	715190000	781190000	758540000	679460000	640180000	732560000	786640000	483850000
K7EIU8;A0A024R274;Q13485;Q9BYG6;A0A0S2Z4B2;K7ES96;K7EIJ2;K7ENG8;B4DZP1;K7EL18;K7EL15;K7ENG1;A0A087WUF3;K7ELK2	Mothers against decapentaplegic homolog 4	SMAD4	0	34.763	713540000	630610000	584540000	649530000	253510000	230070000	198970000	221130000
A0A024R4I7;Q8WZA0;K7ES95	Protein LZIC	LZIC	0	55.156	712930000	702790000	626310000	705010000	548120000	543210000	1098300000	1363100000
Q8IVM0	Coiled-coil domain-containing protein 50	CCDC50	0	57.806	711860000	803220000	718310000	727040000	543140000	564480000	267080000	263990000
Q12797;B8Y0L3;A0A0A0MSK8;Q6PJH4;A8K721;E5RG56;B3GQE5;E5RHJ2;A0A087WUJ2;A0A087WW51;E5RG29;B7ZM96;B4DQ07	Aspartyl/asparaginyl beta-hydroxylase	ASPH	0	29.312	710320000	630160000	757660000	927800000	608420000	579310000	1612000000	800140000
P35249;C9JZI1;C9J8M3;C9JTT7;C9JXZ7;C9JGY5;F8WE44;C9JW34;H7C1P0	Replication factor C subunit 4	RFC4	0	17.941	709950000	741310000	735880000	603950000	888080000	842450000	523820000	664530000
P85037;B4DY33;B3KV39;U3KQ26;E9PM37;Q4JHB5;Q05CX9;Q4JHB6;Q53ZD3;Q4JHB7;P58012	Forkhead box protein K1	FOXK1	0	31.445	709800000	841660000	897170000	787210000	813560000	863260000	796290000	778040000
Q8NFV4;D3DXF2;H0YC52;C9J7Q4;H7BZ58;H7C396	Alpha/beta hydrolase domain-containing protein 11	ABHD11	0	36.737	708700000	782510000	520830000	554050000	265060000	247100000	314420000	360170000
A4D0W0;O95777;F2Z2Y6;C9JIZ0;C9JNV3	U6 snRNA-associated Sm-like protein LSm8	LSM8	0	31.585	707570000	654310000	626680000	706470000	460240000	428160000	386200000	380430000
Q15020;B4DYA2;F8VV04;B4DRG9;B4E3R6;H0YHU8;F8W667;F8VVK9;F8VZM2	Squamous cell carcinoma antigen recognized by T-cells 3	SART3	0	57.387	706890000	656140000	776580000	820790000	882480000	959600000	898620000	746870000
A0A087WZ13;E9PAU2;Q8IY67;K7EKR9;K7EQG2	Ribonucleoprotein PTB-binding 1	RAVER1	0	54.572	706280000	699190000	726100000	698480000	1053600000	1198700000	861890000	929200000
Q9BV37;A0A024RBH5;Q13610;B4DNL1;B4DJV5;Q53FW9;Q86X79;Q05BL3;Q6PKI5;Q6PIN4;F8VZ56	Periodic tryptophan protein 1 homolog	PWP1	0	31.96	706080000	914840000	599920000	674270000	385260000	439810000	360860000	411410000
Q9UPN7;B4DLT9;K7EM28;Q96ID3	Serine/threonine-protein phosphatase 6 regulatory subunit 1	PPP6R1	0	63.53	705280000	679710000	675100000	614560000	484750000	428620000	218430000	221970000
P82663;E7EPW2;Q96Q22	28S ribosomal protein S25, mitochondrial	MRPS25	0	41.491	703920000	763280000	895490000	688070000	436690000	510880000	305160000	294450000
Q13868;A3KFL2;A3KFL5;A3KFL1;B4E001;B3KQW2;A2VCR1	Exosome complex component RRP4	EXOSC2	0	33.185	703810000	690560000	735400000	752550000	722150000	782380000	1014500000	1014900000
Q8TED0;H0Y8P4;D6RF65;REV__Q8TED0;REV__H0Y8P4	U3 small nucleolar RNA-associated protein 15 homolog	UTP15	0	20.861	703810000	702380000	763860000	760240000	218990000	294890000	318890000	238010000
Q9HB90;D3DPT8;B4DQG4;B4DQ03	Ras-related GTP-binding protein C	RRAGC	0	32.544	703360000	739070000	801490000	738040000	486500000	456490000	457950000	639000000
Q14690;B4DH82;B4DES7	Protein RRP5 homolog	PDCD11	0	32.101	702760000	714860000	763670000	894070000	0	0	0	0
A0A024RD36;Q6DKI1;R4GMU7;A8K5J5;B7Z4G0;B3KMP5	60S ribosomal protein L7-like 1	RPL7L1	0	14.585	701910000	722350000	833950000	791320000	170590000	0	0	0
Q6NX51;Q96A65;B7Z321;B7Z502;B3KTF7;Q8TAR2;B7Z4J9;Q6PJ82	Exocyst complex component 4	EXOC4	0	101.89	699430000	725210000	719170000	703510000	797090000	760530000	855710000	900710000
A0A0A1TSG4;Q08722	Leukocyte surface antigen CD47	CD47	0	0.68791	698600000	593680000	660400000	581300000	0	0	303200000	325070000
Q9H6F5;H0YG79;Q6ZW18	Coiled-coil domain-containing protein 86	CCDC86	0	15.302	698450000	622030000	624380000	631370000	370350000	368030000	377180000	382950000
P41223;C9JNV2;C9JCD9;F8WCN7	Protein BUD31 homolog	BUD31	0	21.317	697620000	599670000	874640000	773980000	621430000	520730000	515320000	620930000
Q9UI10;E7ERK9;A0A087WW69;Q9HBP7;F8W8L6	Translation initiation factor eIF-2B subunit delta	EIF2B4	0	46.948	697530000	843230000	904340000	949730000	691730000	700010000	541420000	495390000
Q9NRN7;E9PLW6;E9PNF3	L-aminoadipate-semialdehyde dehydrogenase-phosphopantetheinyl transferase	AASDHPPT	0	33.145	697440000	837200000	860860000	849920000	535640000	502050000	653400000	694270000
A0A140VJN9;Q9NTJ4;B4DVP6;H3BRV3;H3BQJ2;B4DHU1;H3BMJ3;H3BUW3;H3BRI3;H3BQH9;B4DH23;A0A0C4DGU9	Alpha-mannosidase 2C1	MAN2C1	0	21.503	697200000	685950000	545900000	634940000	0	757790000	0	0
B1AH87;Q13850;P30536;Q8N730;O76068	Translocator protein	TSPO;PBR	0	2.5887	697180000	578760000	1481500000	1418600000	0	0	0	0
B4DF80;Q9H6R4;A0A0A0MRW6;B3KPN5;A0A0C4DFX0	Nucleolar protein 6	NOL6	0	36.4	696580000	608240000	714750000	617120000	0	0	0	0
Q27J81;A0A0A0MQU1	Inverted formin-2	INF2	0	114.01	696190000	700340000	697120000	657040000	1259500000	1286100000	1329700000	1368000000
B4DHC5;A0A024R458;A0A0S2Z444;A0A0S2Z3Y3;A0A0S2Z3Z1;A0A0S2Z462;P52594;C9J2I0;B8ZZY2	Arf-GAP domain and FG repeat-containing protein 1	HRB;AGFG1	0	155.87	695420000	674770000	743130000	781980000	594940000	511800000	730830000	760240000
Q6IB91;A0A0S2Z430;Q16822;B4DW73;H0YML5;A0A0S2Z451;H0YM31;A0A0A0MS74;A0A0S2Z4C0;H0YMU6;H0YNG4;H0YMA5;P35558;B4E1E8	Phosphoenolpyruvate carboxykinase [GTP], mitochondrial	PCK2	0	48.911	694450000	567650000	491710000	552380000	218340000	280720000	527230000	421700000
Q9UPU5;A0A0U1RQI9	Ubiquitin carboxyl-terminal hydrolase 24	USP24	0	35.237	694150000	736090000	827060000	703070000	484400000	499360000	317900000	346260000
Q9BRR6;B4DDP8;B4DG35;H3BRS6;Q69YR1;H3BU35;H3BTH4;H3BN66	ADP-dependent glucokinase	ADPGK	0	47.578	693260000	880210000	728510000	746700000	411490000	587550000	677670000	668090000
A0A024RAV5		KRAS	0	92.017	693040000	635270000	634550000	614890000	601660000	640340000	855690000	892810000
A0A024RDY9;B1ALK7;B7Z6G2;Q14155;E7EUY6;E9PDQ5;Q5W9H1;B7Z344;B7Z6D9;F6SJA5;B7Z3C7;Q15052;C9JDI6;B1ANY6;E7EU80;E7ENL8;B7Z667;Q8N4Q3;C9JAD7;Q5ZEZ3	Rho guanine nucleotide exchange factor 7	ARHGEF7;KIAA0142	0	42.917	692830000	608490000	567260000	653490000	539600000	550150000	635580000	663560000
Q8NE02;O43823;Q9UG73;B7Z8L8;M0QYL4	A-kinase anchor protein 8	AKAP8;DKFZp586B1222	0	67.726	692720000	746500000	686300000	666670000	925740000	685200000	1076700000	1290500000
Q9H7E9	UPF0488 protein C8orf33	C8orf33	0	23.531	691550000	609850000	611200000	776540000	0	0	0	0
P61964;V9GZ59;V9GYQ5	WD repeat-containing protein 5	WDR5	0	13.961	691470000	875640000	697490000	858050000	882990000	888380000	829280000	846220000
A0A024R7B0;Q9BZL1;B2R4N3;K7EQ43	Ubiquitin-like protein 5	UBL5	0	7.8777	691420000	639830000	709460000	700430000	418860000	462270000	249110000	242220000
A0A0C4DGH0;B4DK26;Q5ZPR3;A8K9J6;A8K6Q6;H0YL10;H0YK40;H0YK59;H0YN29;H0YLT8;H0YN85	CD276 antigen	CD276	0	37.726	691280000	756320000	608350000	669810000	1032000000	1024300000	805650000	832010000
P60468;Q53FA5;S4R3B5	Protein transport protein Sec61 subunit beta	SEC61B	0	9.2995	690670000	818670000	900920000	939630000	792650000	801500000	166330000	170700000
Q96C90;A0A024R563;F5GXC4;F5H2U0	Protein phosphatase 1 regulatory subunit 14B	PPP1R14B	0	100.87	689550000	707200000	671390000	701020000	907470000	919820000	2960400000	4011600000
A0A024R6D8;Q13243;Q59EK7;B4DJK0;B4DUA4;G3V5K8;Q86U32;B5BUD8	Serine/arginine-rich splicing factor 5	SFRS5;SRSF5	0	9.3753	689460000	699210000	749520000	632270000	441330000	475660000	367850000	734420000
B7Z4Z0;E9PCZ3;D6RJC3;E7EQN9;O15327;E9PHC0;B7Z6T2;E9PG59;B7Z864	Type II inositol 3,4-bisphosphate 4-phosphatase	INPP4B	0	48.713	689430000	750640000	763970000	738970000	0	0	0	0
A0A024R471;Q9H9Q2;J3KQ34;Q53GQ2;B3KW51;A0A024R478;A0A087X1P5;J3KQ41;B3KV02;J3QT73;J3QT95;Q6ZTQ7;J3KQV6;J3QT67;J3QT66;J3QT69;J3QT50;J3QT43	COP9 signalosome complex subunit 7b	COPS7B	0	43.081	688560000	692680000	651060000	693350000	556000000	448830000	819380000	683110000
Q9H4A6;B3KQ71;B3KS18;B4DDX1;B4DWL6;B3KQJ9;D6REM1	Golgi phosphoprotein 3	GOLPH3	0	23.267	686900000	801170000	1150000000	864020000	1253500000	1362200000	1598600000	1885500000
Q68E01;A0A096LNW8	Integrator complex subunit 3	INTS3	0	46.051	686850000	699610000	754180000	774080000	790370000	871500000	996380000	957480000
A6PVD3;A0A024R1N6;P56693;H0Y5N4;P57073	Transcription factor SOX-10	SOX10	0	120.79	686730000	797790000	1280600000	1396000000	0	0	0	0
Q96J01;D6RGZ2;D6REC9;H7C0C5	THO complex subunit 3	THOC3	0	29.241	685830000	703080000	678780000	640880000	824550000	843850000	948500000	1074800000
A0A024R6T8;Q9GZU8;H3BUL4;H3BMX9;H3BU93;H3BTP8;H3BSY6;H3BP64;H3BNK9;H3BQQ6;H3BTI2;H3BN22;Q6P4H7;H3BSF0;H3BPH9;H3BPF9	Protein FAM192A	NIP30;FAM192A	0	25.634	684990000	697580000	618680000	818060000	678280000	783990000	389280000	431120000
O60341;A8K2R3;R4GMP9;R4GMQ1	Lysine-specific histone demethylase 1A	KDM1A	0	31.329	684750000	776250000	660300000	718050000	864930000	772150000	615610000	538940000
C9JME2;Q9Y4F1;A0A1B0GV68;M0QYB0;H0Y783;M0QXT1;M0R262	FERM, RhoGEF and pleckstrin domain-containing protein 1	FARP1	0	15.291	683810000	550060000	553990000	670350000	61538000	126270000	150770000	722960000
Q6PJG6;Q9H7L8;Q6ZNL1;F8WDN5;Q6ZNJ8	BRCA1-associated ATM activator 1	BRAT1	0	21.493	683100000	913200000	924220000	780850000	826480000	728850000	363970000	378430000
O60220	Mitochondrial import inner membrane translocase subunit Tim8 A	TIMM8A	0	93.811	683020000	661190000	689880000	707530000	332480000	401280000	460840000	459660000
Q9P2R3;B3KPZ0;Q5H9P4;B4DZ21;I3L3P8;K7EPT2;I3L1Z9	Ankyrin repeat and FYVE domain-containing protein 1	ANKFY1;DKFZp686M19106	0	74.775	682810000	650320000	685930000	679240000	802500000	683380000	799630000	715050000
B7Z3I9;A0A140VJL9;P13716;A0A024R877;Q6ZMU0;B7ZBK6	Delta-aminolevulinic acid dehydratase	ALAD	0	35.03	682100000	755380000	730960000	695430000	1576500000	1545800000	1810200000	1908100000
Q9P265;Q96IB4;H0YIU5;Q7Z3H2;Q96NX2;Q8N7L2	Disco-interacting protein 2 homolog B	DIP2B	0	23.244	681880000	670650000	753620000	694560000	0	0	0	0
Q0VDG4;Q0VDG5;B4DKG7;F8W0M9;C9JID8;H9KVC8;F8WBX0;C9JNS3	Secernin-3	SCRN3	0	42.877	681530000	682830000	678030000	691170000	563640000	474290000	1127600000	1051500000
O00193;E9PM92;E9PRZ9;E9PQA1	Small acidic protein	SMAP;C11orf58	0	96.2	680820000	450310000	493640000	549160000	755880000	676270000	519210000	620840000
H0Y9G6;E7ETU7;B4DKM0;P09001;E9PF06;B4DW56;D6RC14;Q96Q75	39S ribosomal protein L3, mitochondrial	MRPL3	0	16.606	680520000	660560000	610030000	627290000	344460000	377080000	456700000	426420000
A0A087X2D5;B4DEF8;Q9BRJ2;A0A0G2JMS5;A0A087WU62;Q3MHC5	39S ribosomal protein L45, mitochondrial	MRPL45	0	24.707	678700000	721400000	618780000	564110000	327960000	380800000	298900000	382690000
P52306;B3KNU0;B7Z4M5;B7Z2V8;Q6U7G8;H0Y8M2;D6RHH8;D6REZ0;D6RBC6;D6RB97;D6RHZ7	Rap1 GTPase-GDP dissociation stimulator 1	RAP1GDS1	0	58.542	678690000	667530000	682090000	621150000	822990000	855120000	1105300000	1077600000
B4E106;B4DKS0;A0A024R0H1;P53985;Q5T8R3;Q5T8R5;B2R6A5	Monocarboxylate transporter 1	SLC16A1	0	31.885	677860000	588290000	475850000	468810000	406870000	379320000	181510000	433850000
A0A024R9U3;Q9NX40;D6RDK6;D6RBN5;D6RG39;D6RIT9;D6RDI5;D6RA54;D6RC55;D6R918;D6RBC5;D6RF07;D6RI08;D6RDK1;B4DND1;D6RIV2;D6R9T5	OCIA domain-containing protein 1	OCIAD1	0	21.031	677690000	700110000	643470000	614470000	555390000	611590000	473930000	632940000
P62310;B2R5H5	U6 snRNA-associated Sm-like protein LSm3	LSM3	0	28.896	677020000	740950000	925450000	1011700000	0	0	509050000	334870000
H0Y8X4;O43598	2-deoxynucleoside 5-phosphate N-hydrolase 1	DNPH1	0	23.653	676860000	706430000	629780000	592530000	443280000	419580000	519590000	558980000
Q96C01;E7EQY1;B0AZT6;C9JF51;C9J2Y4	Protein FAM136A	FAM136A	0	24.161	676460000	643360000	660420000	716570000	647160000	618900000	426170000	513680000
[truncated: 3,249 more rows]

## Sheet: tableS2
TableS2_proteins statistically significant in IGR37vs IGR39. For each significant protein, the UniProt accession number, protein name, gene name, Z-score of LFQ (Label-Free Quantification) intensity values, and p-value are reported.
[truncated: 3,110 more rows]

[truncated: 4 more sheets: tableS3, tableS4, tableS5, tableS6]
