# Supplementary material for: BACE2 tunes lipid uptake through lipid transporters shedding supporting cancer cell proliferation
Source: J Exp Clin Cancer Res. 2026 Jan 8;45:36. doi: 10.1186/s13046-025-03626-x (PMC12870435; doi:10.1186/s13046-025-03626-x)
Supplement: Supplementary file 6 — Supplementary Material 6. [file 13046_2025_3626_MOESM6_ESM.zip › BACE2_targets_tableS7_S16_rev.xlsx]

## Sheet: tableS7
TableS7_membrane proteins detected by LC–MS/MS analysis performed in data-dependent acquisition (DDA) mode in IGR37 DMSOvs IGR37 3I. For each identified protein, the UniProt accession number, Protein name, Gene name, and MaxQuant LFQ (Label-Free Quantification) intensity values are reported.
Protein IDs	Protein names	Gene names	Peptides	Mol. weight [kDa]	Q-value	Score	LFQ intensity M_3I_1	LFQ intensity M_3I_2	LFQ intensity M_3I_3	LFQ intensity M_DMSO1	LFQ intensity M_DMSO2	LFQ intensity M_DMSO3
Q14114;A0A590UK53;A0A590UJ57;E9PP15;A0A590UJ98;A0A590UKB1;A0A590UK97;A0A590UJT0;Q14114-4;D3DQ39;A0A590UJF9;A0A590UKB5;A0A590UK45;E9PKG2;H0YEV6;H0YEA5;A0A590UJV3;A0A590UJ39;A0A590UJJ9	Low-density lipoprotein receptor-related protein 8	LRP8	7	105.63	0	14.757	39884000	37985000	38466500	31640000	29637000	27689500
P16671;D9IX64;P16671-3;P16671-4;A4D1B1;B3KUB8;D9IX65;E7EU05;D9IX63;P16671-2;E9PLT1;E7EX47;E7EWI4;E7ERZ9;A0A0G3VPD9;E9PC45;A0A0S2Z452;E7EVU1;A0A0S2Z3J6;A0A0H3WDK6;E9PJX8;V5M404;B7Z6C3;Q9BZN2;Q9BZN1;A0A0A1ED81;A0A0G3VR70;A0A516AFI0;A0A0H3WC42	Platelet glycoprotein 4	CD36	4	53.053	0	3.4936	24228000	24968000	23944500	17731000	18397000	18671000
P01130-3;Q9UH51;P01130;P01130-4;P01130-6;J3KMZ9;A0A024R7D5;P01130-5;P01130-2;H0YMD1;H0YM92;A0A0E3MS57;H0YMQ3;A0A0E3KII0;Q6LCH2;E1B4S5;E1B4T0;A0A5B8PB45	Low-density lipoprotein receptor	LDLR	10	76.855	0	64.404	33098500	26351000	30962500	24100500	25886000	24529500
A0A024R5U5;O14672;A0AV88;O14672-2;C9J9B4;H3BS53;H0YK87;H0YNC5	Disintegrin and metalloproteinase domain-containing protein 10	ADAM10	16	84.141	0	109.22	63655500	74626500	60140500	87087500	83941000	64732000
A0A024R1Q0;Q12772;B4DSU0;Q8NCY3;H0Y7E5;K7EMT8;K7EIW8;A0A087X1T2;G3V0I8;Q12772-2	Sterol regulatory element-binding protein 2;Processed sterol regulatory element-binding protein 2	SREBF2;DKFZp434N1610	4	123.69	0	1.7938	18270500	17405000	16498500	15950500	22320000	14505500
F8VXH8;F8VYZ1;F8VZV2		PMEL	6	36.708	0.0039017	0.10768	0	0	0	1090950	3846550	2616050
P40967-4;P40967-5;P40967;P40967-2;P40967-3;F8VZC6;F8W1D1;H0YIJ2;F8VUB1	Melanocyte protein PMEL;M-alpha;M-beta	PMEL	12	66.035	0	97.76	221540000	258270000	211665000	273065000	291570000	199080000
D2Y6Y7;A0A346LZR1;A0A649YED7;A0A649YEN4;A0A649YFA4;A0A649YHJ4;A0A410REX3;A0A410P8U3;A0A3S8V7Y8;A0A3S8V7R9;A0A344ARN7;A0A344ASA8;A0A346LZP7;A0A346LZV1;A0A3Q8R0B3;A0A346M003;A0A346M067;A0A346M083;A0A346M0E5;A0A346M0I4;A0A3G5C3H0;A0A3G5CEC5;H9LP54;A0A7G4BFS0;A0A3Q9CSM1;A0A3S8PNN9;A0A5P8DQC4;A0A7M4CDU5;A0A6B9QAI7;A0A8A0WRG2;A0A6B7GKG9;A0A097QCA4;A0A059VCQ6;A0A068CCX5;A0A4Y6A3M9;A0A075C9B0;A0A075QTM4;…	ATP synthase subunit a	ATP6;ATPase 6;MTATP6;atp6;MT-ATP6	2	5.1111	0	15.773	129655000	132350000	67324500	289365000	242235000	137475000
P03915;T1Q5V7;V9PAU1;V9PAR5;V9PA42;W8DBU7;X5BYA7;V5JRZ3;V5JM76;T1Q687;W0C6Q7;R9Y968;T1Q5Q5;T1PZM5;S5RMH6;S5RLG1;S4V8X0;S4STV3;S4SQT8;R9YBR2;W0C3F1;W8D8R1;F1AIH6;X5BV52;V9N6J1;V9N6Q0;V9N990;V9NA48;X5BWL7;W8D9F9;X5BWF0;W8D9V0;X5BPC3;W8DAS2;X2JJ49;X2CH62;W8DRA6;W8DIL7;V5L812;W8DCA6;W8DBM7;X5BVA2;R9YBG4;R9YB64;R9YAG1;U3KWL2;U3LAH9;U3L687;U3L5J7;U3L4U4;U3L3U6;R9Y6E0;U3L3J4;U3KX27;T1SXJ9;T1PZR2;U3LC10;…	NADH-ubiquinone oxidoreductase chain 5	MT-ND5;ND5;NADH5;ndh5	3	67.026	0	39.229	22562500	43357500	35960000	49058000	38589500	40104000
P03905;Q7YEE1;Q7YCC8;T1Q517;Q7Y891;Q7Y7S0;Q7GSH8;Q8HCA7;Q6VL53;R9Y4Q4;R9Y4D9;Q5XRD0;Q8WCY0;Q8WCZ0;Q9B0T8;Q9B188;S5RPJ8;Q7YCF7;Q85KY1;U3L6N6;X5CDJ3;V9N518;V9N9T2;U3L6U8;W0C568;Q9B2X6;Q8HB66;X5BLB3;U3L372;T2HMQ7;T1Q5B1;Q7YCD8;Q8W8T1;Q8HNR0;Q8HG25;Q6VLU5;S5RLC1;S4UQT8;Q6VI80;Q5XTH1;F1B7S4;F1B6R0;F1B6B7;F1B678;E2J0J0;E0Y551;E9NKJ3;E9N9V8;E9LBP6;E7E4R3;E7E4D3;E5DZE9;E5DYG1;E5DY18;F1B5Y7;F2WE72;F2WE98;…	NADH-ubiquinone oxidoreductase chain 4	MT-ND4;ND4;ndh4;NADH4	5	51.58	0	15.457	20667500	27033000	21670500	37988500	33356000	29299000
P00403;A0A1W6ER68;A0A1S6M799;A0A059RQT0;A0A059RQ10;A0A059RPV8;A0A059RNV8;A0A059RLH3;A0A059RKX5;A0A059RKP1;A0A059RJF0;A0A059RIZ2;A0A059RIQ8;A0A059RI53;A0A059RR09;A0A059RHY7;A0A059RFY4;A0A059R1T0;A0A059QVH0;A0A1V0MCS7;A0A346LZT8;A0A3S9JHN1;A0A343SEV6;A0A3S8PQC9;A0A3Q8UG27;A0A3Q8UFB0;A0A3Q8A5Z2;A0A346M081;A0A343R0N9;A0A346LZU9;A0A345WIR4;A0A345ALL9;A0A343YTG0;A0A343YSM3;A0A343VD86;A0A343V3Y6;A0A343U…	Cytochrome c oxidase subunit 2	MT-CO2;COX2;COII;cox2	4	25.565	0	6.4263	265565000	433695000	291105000	748430000	909685000	478465000
A0A023T6R1;P61326;Q96A72;F5H6N1;P61326-2;F5H6P7;F5H3U9	Protein mago nashi homolog;Protein mago nashi homolog 2	FLJ10292;MAGOH;MAGOHB	4	17.276	0	13.774	22298000	20906500	18612500	24573500	17939500	22154000
A0A023T787;Q9Y5S9;Q9Y5S9-2;A0A0J9YW13	RNA-binding protein 8A	RBM8;RBM8A	5	19.889	0	61.091	44160500	49061500	47679000	47958500	43209000	43721000
U3M9J2;U3M9D5;U3M8N0;L8B0B9;L8B086;L8B082;A0A024DBG7;P14679;P14679-2;Q9UMA1;Q15677	Tyrosinase	TYR	6	60.411	0	54.007	92899000	136025000	103242000	147860000	138675000	148285000
A0A0C4DFM1;A0A024QYR3;Q92544;B4DKC1;B4DH88;B4DYH6;Q6ZTK5;F8WCN2;F2Z2L1	Transmembrane 9 superfamily member 4	TM9SF4	10	72.54	0	142.72	145305000	159150000	144125000	208520000	230220000	154400000
B3KSG9;A0A024QYR8;Q99805	Transmembrane 9 superfamily member 2	TM9SF2	7	65.43	0	166.24	148045000	147400000	140185000	173110000	191485000	181290000
Q8WUB5;Q96JZ5;A0A024QYS2;Q9HD45;Q5TB53;Q8NCC4;B4DN13;Q96K55	Transmembrane 9 superfamily member 3	TM9SF3;SMBP	10	60.107	0	48.147	335540000	296815000	310200000	285790000	249070000	278570000
A0A2R8YGH5;A0A024QYT6;P61966;H7C1E4;P61966-2	AP-1 complex subunit sigma-1A	AP1S1	4	18.602	0	9.3764	31735000	35430000	29250000	49262500	43000500	33440000
A0A024QYU9;Q99613;B4E2Z6;B4DVQ5;A1KYQ7;Q99613-2;B5ME19;B4DRU0;B4DVU3;B4DDN4;B3KNZ4;A0A024QYX7;H3BPE3;Q3B7B9;H3BTY8;H3BPE4	Eukaryotic translation initiation factor 3 subunit C;Eukaryotic translation initiation factor 3 subunit C-like protein	EIF3C;EIF3CL	24	105.34	0	166.18	117485000	119900000	121055000	110105000	115295000	117015000
A0A024QYV5;Q9H875-2;Q9H875;B4DQF4	PRKR-interacting protein 1	PRKRIP1	3	20.997	0.0018123	0.41643	7007650	0	4545650	2294500	2703500	7845750
A0A024QYX0;Q15125;C9J719;C9JJ78;A0A494C0F3	3-beta-hydroxysteroid-Delta(8),Delta(7)-isomerase	EBP	2	26.352	0	100.83	708915000	444980000	566950000	540705000	445670000	532365000
B7Z2X6;B7Z440;B7Z2G0;B7Z9M4;A0A024QYX2;B7Z831;Q9NZH0;Q9NZH0-2	G-protein coupled receptor family C group 5 member B	GPRC5B	4	20.727	0	16.222	54000000	49595000	53266500	48794500	37331500	52635000
A0A024QYX3;P98179	RNA-binding protein 3	RBM3	4	17.17	0	115.23	110344000	106280000	98655000	145465000	154145000	119365000
A0A024QYY1;O95208;O95208-2;B7ZKM5;I3L2B2;B3KMB3;E9PBC1;F6PQP6;B7Z4W7;O95208-3;J3KTF6;J3KSF8;I3L2H1;B7Z3A5;I3L356;J3QLN2;J3KSC7;J3KSA6;Q6NSL9;O95208-5	Epsin-2	EPN2	3	68.453	0	1.9263	10653250	3874000	10485650	11803850	9578250	6994350
E7EPA1;B2R7R5;A0A024QYY3;O60256-3;O60256;I3L331;I3L164;C9JDH0;E7EW35;C9JDU5;C9JJS3;C9K0K7;I3L4G9;I3L0S1;O60256-4;O60256-2	Phosphoribosyl pyrophosphate synthase-associated protein 2	PRPSAP2	5	29.642	0	3.4538	21347000	20463500	23437000	16215000	19740000	21296000
A0A804HIV1;A0A804HI55;Q1JQ81;A0A024QYY4;O00512	B-cell CLL/lymphoma 9 protein	BCL9	2	141.98	0	1.0333	0	0	0	1480300	3088050	0
A0A024QYZ0;P60059	Protein transport protein Sec61 subunit gamma	SEC61G	2	7.7412	0	2.6489	10902450	9284600	3851850	12581300	12019150	9721850
A0A024QYZ6;O60645;D6RB59;Q69YP2;D6RBR9;Q6ZNJ2;H0Y995;B2RE06	Exocyst complex component 3	EXOC3;DKFZp762K123	8	85.566	0	16.559	16739500	6894500	11822500	9748850	10595500	12658000
A0A024QZ03;O60826;B7ZAR0;B4DPB6;B4DLA4	Coiled-coil domain-containing protein 22	CCDC22	24	70.755	0	61.134	55156500	46135000	51134500	48982000	49795000	45432000
B3KN29;A0A024QZ22;O60831;A6NP52;A6NM71	PRA1 family protein 2	PRAF2	4	19.29	0	3.2144	52056500	65065000	32741500	122240000	166625000	67799000
A0A024QZ30;P31040;P31040-2;D6RFM5;B3KT34;Q0QF12;A0A087X1I3;P31040-3;B4DYN5;B3KYA5;A0A494C1T6;H0Y8X1;B4DNB2;B7Z668;B7Z6J5	Succinate dehydrogenase [ubiquinone] flavoprotein subunit, mitochondrial	SDHA	28	72.691	0	323.31	456360000	488460000	422915000	507265000	506160000	412515000
A0A024QZ33;B7ZL27;B2R9Y2;Q9H0G5;B7Z4B1;Q05DD5;K7ERM9;K7EMD8;K7EK40	Nuclear speckle splicing regulatory protein 1	CCDC55;NSRP1	16	60.441	0	65.288	35464000	26658000	28699000	29506500	31869500	31030500
Q6FG43;J3QLD9;A0A024QZ62;E7EMK3;Q14254;Q9BTI6;K7EKW9	Flotillin-2	FLOT2;hCG_1998851	6	41.685	0	2.5343	9899500	18049000	16407500	10003650	9086500	11349650
A0A0D9SFK2;A0A024QZ63;Q92614-4;Q92614;Q92614-3;Q92614-2;Q92614-5;B4DYM1;B4E0T8;B4DZ32;H0YEV9	Unconventional myosin-XVIIIa	MYO18A;hCG_27198	23	231.1	0	18.779	16633500	15572500	17487000	16560500	11738500	11978000
A0A024QZ70;Q7L7X3;Q7L7X3-3;Q7L7X3-2;F5H5C7;J3QS76;Q9P0C6	Serine/threonine-protein kinase TAO1	TAOK1	10	116.07	0	37.012	11323850	11360650	9605850	14107500	12306500	11639000
A0A024QZ77;Q96C19;H0Y4Y4;C9JTV4;Q8WYH2;Q53SA2;Q7Z2R5;B4DEE0;A0A087X1Z2;A0A024R493;Q59EU6;Q9BUP0-2;Q9BUP0	EF-hand domain-containing protein D2	EFHD2	9	26.697	0	34.752	283530000	230035000	255850000	216280000	202800000	240570000
Q9H9E3;J3KNI1;A0A024QZ89;A0A0A0MS45;A0A6I8PIQ6;Q6PIW8;Q8N8L9;Q9H9E3-3;A2VCL3;Q9H9E3-2;B4DDL2;E9PRT5;H3BMV9;J3KRB5;H3BSD2;H3BQB2;J3QLW1	Conserved oligomeric Golgi complex subunit 4	COG4	11	89.082	0	47.633	13301250	22003000	20643000	21092500	19598000	12178900
A0A024QZ98;Q32P51	Heterogeneous nuclear ribonucleoprotein A1-like 2	RP11-78J21.1;HNRNPA1L2	14	34.225	1	-2	820300	0	377900	0	0	0
B3KXG9;B2R7K8;A0A024QZA4;Q16842	CMP-N-acetylneuraminate-beta-galactosamide-alpha-2,3-sialyltransferase 2	ST3GAL2	2	40.187	0	3.6091	0	0	0	5729000	6807900	0
B4DL04;A0A024QZA8;P29317	Receptor protein-tyrosine kinase;Ephrin type-A receptor 2	EPHA2	2	73.014	0	4.2126	6661600	7092050	6505800	11422000	10663000	2646200
A0A024QZA9;O14874;O14874-2;O14874-3;H3BTL2;H3BS02;B4DGN9;H3BNP3;H3BUV3	[3-methyl-2-oxobutanoate dehydrogenase [lipoamide]] kinase, mitochondrial	BCKDK	6	46.36	0	37.488	17579500	11805500	12727500	12026500	9721700	12949500
A0A024QZC1;O95400;Q5QTR6;A0A0S2Z5J7	CD2 antigen cytoplasmic tail-binding protein 2	CD2BP2	4	37.646	0	3.0501	8570550	5280000	9007950	14688000	12929500	11839500
A0A024QZD1;Q07020;G3V203;J3QQ67;Q0QEW2;H0YHA7;Q07020-2;F8VUA6;F8VYV2;B4DDY5;A0A075B7A0;F8VXR6	60S ribosomal protein L18	RPL18	13	21.634	0	114.57	246285000	307540000	319170000	295300000	273855000	287020000
A8KAQ5;A0A024QZD5;P08621;P08621-2;P08621-4;B3KPV0;P08621-3;M0QYR1;M0QX04;Q9UFS1	U1 small nuclear ribonucleoprotein 70 kDa	SNRP70;SNRNP70	19	51.495	0	72.341	365245000	400020000	370455000	641030000	606180000	567280000
H3BSM7;A0A024QZE6;Q96GQ5;H3BR29;B4E381;B4DJP2;Q96GQ5-2;B4DKB6;I3L2V0;H3BTA0;H3BS97	RUS1 family protein C16orf58	C16orf58	13	50.783	0	51.333	115585000	121165000	115510000	131060000	121030000	123045000
M0R2P8;M0R3A4;M0QYA2;A0A024QZE9;Q9NWS0;M0QXD5;M0QZ61;M0QZZ1;M0R028;M0QZM3;M0QYF4	PIH1 domain-containing protein 1	PIH1D1;FLJ20643	3	13.148	0	16.549	9514950	8119100	8451450	8098400	10692500	6892300
A0A024QZF1;P37198;M0QXN5;M0QX10;M0QYY0;M0QX13;M0QZL5;M0R1S1;M0QX64;M0R302;Q8WYU3	Nuclear pore glycoprotein p62	hCG_19665;NUP62	8	53.254	0	113.8	165955000	114110000	120855000	131685000	129670000	140200000
A0A024QZF2;P10301;E9PQK5;E9PQC5	Ras-related protein R-Ras	RRAS	5	23.48	0	16.578	49644500	43904500	45575500	39038500	49553500	47890000
A0A024QZF6;Q96B36-2;Q96B36;Q96B36-3	Proline-rich AKT1 substrate 1	AKT1S1	2	27.383	0	1.5309	0	0	0	19872500	16079500	17168500
A0A024QZH6;Q9H7N4;A0A2U8BR45;A0A2U8BR29;A0A2U8BR37	Splicing factor, arginine/serine-rich 19	SR-A1;SCAF1	4	139.26	0	8.2257	13114000	9245500	8418800	11014750	9080850	13541500
B4DG62;B3KXY9;Q59FD4;A0A024QZK7;P19367-4;P19367-3;P19367;P19367-2;A8K7J7;B3KRA9;B1AR62;A8K4Q9;B3KT70;Q2TB90-2;Q2TB90;Q59H08;B4E0J9;P52790;A0A024R7R1;Q2TB90-3	Hexokinase;Hexokinase-1	HK1	26	102.31	0	46.778	141780000	147140000	146275000	112715000	118425000	99281500
Q53F48;A0A024QZK8;P31942-2;P31942;B4DHY1;P31942-3;A0A024QZP1;P31942-4;P31942-6;P31942-5	Heterogeneous nuclear ribonucleoprotein H3	HNRPH3;HNRNPH3	6	36.925	0	28.405	147760000	212515000	197930000	222780000	226320000	228740000
B3KU20;H0YCB3;A0A024QZM0;B7Z518;Q8N9N2-2;Q8N9N2;H0YE76;A0A5F9ZI10;A0A5F9ZH79;A0A5F9ZI37;A0A5F9ZHP1;E9PR40;H0YER2;A0A5K1VW55;E9PM82	Activating signal cointegrator 1 complex subunit 1	ASCC1	4	31.005	0.0037109	0.11205	0	6019000	6014500	0	0	0
G5EA31;A0A024QZM6;P53992;B4DSN3;B7ZAY6;P53992-2;A0A0U1RR49	Protein transport protein Sec24C	SEC24C	15	111.98	0	53.401	80223000	81271500	78008000	64205500	71687000	80431000
Q8WXX5;A0A024QZN2;Q2VIL4	DnaJ homolog subfamily C member 9	DNAJC9;hCG_2024613	5	29.909	0	8.1946	42840500	30456500	40025000	33085000	32460000	32687500
A0A384NYN5;A0A024QZN4;V9HWK2;P18206-2;P18206;B3KXA2;B4E3Q9;B4DKC9;P18206-3;B4DTM7	Vinculin	VCL;HEL114	36	116.74	0	153.27	97422000	83151500	91132500	84374500	83887000	87840500
A0A024QZN6;Q9ULJ6;Q9ULJ6-2;Q149N7;A0A087WYE6;A0JLS3;B3KR25;E7EWM3;D4YW75;A0A087X127;D4YW76;Q8NF64-3;Q8NF64-2;Q8NF64	Zinc finger MIZ domain-containing protein 1	RAI17;ZMIZ1	3	116.13	0.0077198	-0.18931	0	1936450	0	3091200	2559300	0
A0A024QZN7;Q9NZ45	CDGSH iron-sulfur domain-containing protein 1	C10orf70;CISD1	4	12.199	0	37.666	21134500	24733500	33212000	30957000	28139500	15625000
A8K9U4;A0A024QZN8;Q5GLZ8-6;Q5GLZ8-3;Q5GLZ8-2;Q5GLZ8	Probable E3 ubiquitin-protein ligase HERC4	HERC4	3	115.2	0	8.9156	0	6579350	5494800	2919200	6881050	6104150
A0A024QZP7;Q5H9N4;P06493;A0A024QZJ8;P06493-2;E5RIU6;A0A087WZZ9;I6L9I5;B7Z3D6	Cyclin-dependent kinase 1	CDC2;DKFZp686L20222;CDK1	7	34.081	0	53.586	62719500	80234000	75677500	104504000	92829500	91334000
Q53FJ5;A0A024QZQ2;C9JIZ6;Q59EN5;P07602;P07602-2;P07602-3;B4DRB7;Q5BJH1;B4DEK5;A0A0J9YXB8	Prosaposin;Saposin-A;Saposin-B-Val;Saposin-B;Saposin-C;Saposin-D	PSAP	20	58.14	0	63.351	1.0598e+09	9.68285e+08	1.00698e+09	666440000	696265000	708915000
A0A024QZR3;B3KPC1;Q9BRX2	Protein pelota homolog	hCG_2002731;PELO	7	43.377	0	25.959	30597000	22929000	23947500	19312000	23455000	19508000
A0A024QZR5;Q9Y2T2;Q8NDP0;B4DRN6;H0YBM0;H0YBA0;E7ER80;P53677-2	AP-3 complex subunit mu-1	AP3M1;DKFZp586G1518	9	46.939	0	96.282	70077500	81327000	66412000	75205500	78894000	74185000
B2R6X6;A0A024QZS4;P30405;R4GN99;H0Y548;P30405-2	Peptidyl-prolyl cis-trans isomerase;Peptidyl-prolyl cis-trans isomerase F, mitochondrial	PPIF	9	22.039	0	211.3	142250000	152995000	132175000	223630000	208155000	159500000
A0A024QZT0;P45880;A0A0A0MR02;A0A024QZN9;P45880-2;P45880-1;Q5JSD2;Q5JSD1;B4DKM5;A2A3S1	Voltage-dependent anion-selective channel protein 2	VDAC2	14	31.566	0	323.31	753070000	726685000	735660000	770370000	762330000	705195000
A0A024QZT2;Q96KP1;B3KPN7;B4DZI7;Q2MDF5	Exocyst complex component 2	EXOC2	13	104.07	0	15.595	14066500	12283850	12688500	20371500	15871000	16867000
Q5TD07;B3KPX6;A0A024QZT9;P16083;Q5TD05;Q59EN2;A2A2U4	Ribosyldihydronicotinamide dehydrogenase [quinone]	NQO2	4	21.537	0	45.035	36725000	20976500	17413500	20230500	18396000	21321500
A0A024QZU0;Q13546;Q13546-2;A0A7I2V404;A0A7I2V5Y1;B3KU53	Receptor-interacting serine/threonine-protein kinase 1	RIPK1	11	75.93	0	22.009	22277500	21434500	18381500	19969000	17666500	17797500
A0A087WUH9;A0A024QZV1;Q9NYY3;Q8N7M6;B4DM54	Serine/threonine-protein kinase PLK;Serine/threonine-protein kinase PLK2	PLK2	3	76.65	0.0066794	-0.081788	5966500	8914500	7398500	1680250	21901500	0
Q9BS45;A0A024QZW0;P51580	Thiopurine S-methyltransferase	TPMT	2	28.233	0	2.4183	12825800	12283700	10471500	0	0	9849200
A0A024QZW3;Q96S59;A0A024R014;Q96S59-2;Q96S59-3;O60738	Ran-binding protein 9	RANBP9	6	77.846	0	61.638	20881500	11283700	10026350	23843000	12462000	16349500
A0A024QZW7;P49790;P49790-3;P49790-2	Nuclear pore complex protein Nup153	NUP153	30	153.97	0	106.88	70565000	60070500	68541000	77341500	86084000	97940500
Q9P0N9;Q9P0N9-2;Q9P0N9-3;A0A024QZX0;A0A024R011;Q9P0N9-4;Q5SZL4;Q5SZL6;Q5SZL3;B4DK47;Q5SZL5;U3KPS8;Q5SZL8;Q5JPB9;Q5SZM1;U3KQD8;Q5SZM2;U3KPY5	TBC1 domain family member 7	TBC1D7	3	33.971	0	3.1328	3078500	6786500	7380050	3278500	5594100	6910150
P35237;A0A024QZX5;A0A024QZX3;A0A087X1N8;A0A2R8YD12;A0A2R8Y6A7;Q8IXH2;A0A024QZT8;H7BXK7;C9JVA8;A0A1B0GU38;A0A2R8Y517;C9JTJ8;B2R9H3;A0A024R2B1;P50452-2;P50452;A0A2R8YDD0	Serpin B6	SERPINB6	11	42.621	0	112.29	112254500	87152000	91012000	74605500	74624000	79796000
A0A024QZY0;Q86WA6-2;Q86WA6;H7C0M3;Q49AI2;B4DML3	Valacyclovir hydrolase	BPHL	6	31.106	0	2.8908	158405000	165220000	164210000	180830000	160910000	191275000
B2R7M3;A0A024QZY1;Q13155;A8MU58;Q13155-2	Aminoacyl tRNA synthase complex-interacting multifunctional protein 2	JTV1;AIMP2	7	35.448	0	31.563	91878000	112780000	92813500	88045500	76277000	93493000
A0A024QZY3;Q9Y247	Protein FAM50B	FAM50B	4	38.708	0.008249	-0.22175	0	0	0	26226000	10385000	23869000
A0A024QZY4;O00635;Q59EA5;Q6MZQ5	E3 ubiquitin-protein ligase TRIM38	TRIM38;DKFZp686F23130	3	53.415	0.0077097	-0.20284	0	0	0	3984300	5001200	4251000
B4DZQ5;A0A024QZY5;Q13523;H0YDJ3	Serine/threonine-protein kinase PRP4 homolog	PRPF4B	10	115.43	0	34.399	42059000	40900500	49089500	40985000	49892000	51254500
E9PRR1;P78410-3;P78410;P78410-2;A0A024QZZ1;B2R753;O00481;E9PRX1;E7EPR2;C9JVU4;C9J3Q8;E9PJE9;C9JNZ3;B4DQ62;A8K547;O00481-4;O00481-3;O00481-2;S4R3N0;E9PFB8	Butyrophilin subfamily 3 member A2	BTN3A2	5	21.109	0.0059558	-0.036423	1768000	4223100	2097700	0	0	0
Q93079;Q0D2M2;B4DR52;I6L9F7;A0A024QZZ7;U3KQK0;B2R4S9;A8K9J7;A0A024RCL8;A0A024RCJ9;O60814;P58876;P62807;Q99877;Q99879;Q5QNW6-2;Q5QNW6;P57053;Q99880;Q96A08;A0A2R8Y619;L0R4T3	Histone H2B type 1-H;Histone H2B;Histone H2B type 1-K;Histone H2B type 1-D;Histone H2B type 1-C/E/F/G/I;Histone H2B type 1-N;Histone H2B type 1-M;Histone H2B type 2-F;Histone H2B type F-S;Histone H2B type 1-L;Histone H2B type 1-A	HIST1H2BH;HIST1H2BC;HIST1H2BM;HIST1H2BD;HIST1H2BN;HIST1H2BI;HIST1H2BK;HIST2H2BF;H2BFS;HIST1H2BL;HIST1H2BA	4	13.892	0	44.483	185115000	188855000	176145000	122920000	139155000	182280000
A0A024R006;Q9UBU6	Protein FAM8A1	FAM8A1	2	44.123	0	3.4697	104645000	60475000	111775000	46035000	0	33541000
Q99878;Q9BTM1-2;A0A0U1RR32;A0A3B3IS11;A0A024R017;Q08AJ9;B2R5B3;A4FTV9;B2R5B6;A0A0U1RRH7;A3KPC7;A0A024RAS2;Q9BTM1;Q96KK5;P16104;Q7L7L0;P0C0S8;P04908;Q6FI13;P20671;Q16777;Q93077;Q96QV6;Q8IUE6;Q71UI9-5;A0A494C189;H0YFX9;B4E0B3;C9J0D1;Q71UI9-2;V9GZN0	Histone H2A type 1-J;Histone H2A.J;Histone H2A;Histone H2A type 1-H;Histone H2AX;Histone H2A type 3;Histone H2A type 1;Histone H2A type 1-B/E;Histone H2A type 2-A;Histone H2A type 1-D;Histone H2A type 2-C;Histone H2A type 1-C;Histone H2A type 1-A;Histone H2A type 2-B;Histone H2A.V	HIST1H2AJ;H2AFJ;HIST1H2AC;HIST1H2AB;HIST1H2AK;HIST1H2AH;H2AFX;HIST3H2A;HIST1H2AG;HIST2H2AA3;HIST1H2AD;HIST2H2AC;HIST1H2AA;HIST2H2AB;H2AFV	2	13.936	0	7.1286	172155000	150000000	152705000	139950000	162590000	113308000
B2RAW0;A0A024R036;P98082;P98082-3;P98082-2;B4DNN1;D6RIA5;D6RFF7;D6REB1	Disabled homolog 2	DAB2	15	82.469	0	98.213	91037500	122390000	89246500	87715000	85158500	108580000
A0A024R040;P55809;Q6IAV5;E9PDW2;B7Z609;A1E286;P55809-2;Q9H7N8;B3KS89;Q9BYC2	Succinyl-CoA:3-ketoacid-coenzyme A transferase;Succinyl-CoA:3-ketoacid coenzyme A transferase 1, mitochondrial	OXCT1;OXCT	18	56.157	0	245.81	500125000	440355000	449860000	468960000	485155000	499435000
A8K6Q7;A0A024R042;O00478-2;O00478;C9JQT8;C9JUV8;Q53FK5;Q53FI5;C9J877;C9JZT5;A0A089GIA6;P78409;Q59F79	Butyrophilin subfamily 3 member A3	BTN3A3;BT3.3	6	64.943	0	2.0824	28017500	23562500	31202000	18153500	19424000	20859500
A0A024R045;O60671-2;O60671	Cell cycle checkpoint protein RAD1	hCG_37731;RAD1	3	31.827	0	2.1674	0	11520500	13102500	18171500	15427500	14354000
A0A7P0T9A4;B4DHC6;A0A087X0U3;B4DF14;A0A087WT87;Q8N169;A0A024R050;A0A7P0TAG7;P43003-2;P43003	Amino acid transporter;Excitatory amino acid transporter 1	SLC1A3	2	17.757	0	9.5697	259650000	258545000	203295000	215000000	182930000	226320000
Q8N995;A0A024R059;Q01581;D6RIW1	Hydroxymethylglutaryl-CoA synthase, cytoplasmic	HMGCS1	9	56.238	0	43.537	83722500	72556000	72448000	53321000	50865500	71040500
A0A024R061;P51809;B4DE96;B4DIH9;B2R6P4;P51809-3;B4DMB4;A0A024R074;P51809-2;E5RH06	Vesicle-associated membrane protein 7	SYBL1;VAMP7	9	24.935	0	22.339	86034500	99225000	71620500	126885000	109535000	100785000
B4DLT2;A0A024R071;O75694-2;O75694;E9PF10;B3KMK3	Nuclear pore complex protein Nup155	NUP155	30	151.23	0	323.31	122380000	112202000	115080000	130655000	134565000	133025000
A0A5F9UP49;A0A024R084;Q9BRK5;A0A5F9UJX7;A0A024R0A9;Q9BRK5-6;G3V1E2;Q9BRK5-4;Q9BRK5-3;H0Y3T6;Q9BRK5-2;Q9BRK5-5	45 kDa calcium-binding protein	SDF4	16	40.936	0	302.94	448000000	486610000	485140000	466770000	513240000	471775000
A0A024R094;Q9H074-3;D6RJF2;D6RD97;D6RJ02	Polyadenylate-binding protein-interacting protein 1	PAIP1	8	35.014	0	22.224	18922500	21193000	24186000	19054500	16905500	13744500
A0A024R0A8;O43865;Q2NKW8;V5YQL4;O43865-2;Q6ZMM9;Q9BTL0;O43210;Q6ZMI1	Adenosylhomocysteinase;Putative adenosylhomocysteinase 2	AHCYL1;FGFR2-AHCYL1	19	58.951	0	92.693	228860000	245360000	267440000	266455000	268180000	230155000
Q2TB59;A0A024R0C3;Q13423;A0A590UK15;A0A590UJM2;A0A590UK29;E9PCX7;A0A590UJI3;D6RAI5;D6RHU2;A0A590UJA4;A0A590UKC7;B4DS88;B4DMN9;Q8N5H5;D6RCR6	NAD(P) transhydrogenase, mitochondrial	NNT	35	113.88	0	127.79	368010000	385920000	366575000	371920000	381455000	381215000
Q5JR08;A0A024R0C8;P08134;E9PQH6	Rho-related GTP-binding protein RhoC	RHOC	9	21.523	0	5.1904	21236500	20259000	17681500	22398000	20642500	21023500
Q9GZV0;A0A024R0K2;A0A024R0E2;O75534-2;O75534;O75534-3;O75534-4;E9PLT0;Q96L66;Q9UG93;Q8WU01;Q9UG12;E9PNG3;E9PLD4;E9PKN4;E9PJK7	Cold shock domain-containing protein E1	CSDE1;UNR	32	85.729	0	213.42	101273500	110685000	108920000	130575000	123215000	126045000
Q96S66;A0A6Q8PEZ7;A0A024R0G0;A0A6Q8PHQ1;A0A6Q8PG30;A0A6Q8PG75;Q96S66-2;A0A024R095;A0A6Q8PFF7;A0A6Q8PG14;A0A6Q8PGA4;Q96S66-3;Q96S66-4;B3KQX4;Q5T1P5;A0A6Q8PF11;A0A6Q8PG68;A0A6Q8PFT6;A0A6Q8PF97;A0A6Q8PFH1	Chloride channel CLIC-like protein 1	CLCC1	14	62.022	0	270.15	153045000	146980000	163635000	129635000	120530000	121810000
B4DKS0;A0A024R0H1;P53985;B2R6A5;Q5T8R3;Q5T8R5;P53985-2	Monocarboxylate transporter 1	SLC16A1	5	51.836	0	10.019	44921000	42964000	43685000	39131000	31255000	39313000
A0A024R0H2;O15235	28S ribosomal protein S12, mitochondrial	MRPS12	3	15.173	0	2.2143	131860000	106040000	105186000	129390000	141955000	136225000
B4DGJ5;A0A024R0H6;Q8N7H5-3;Q8N7H5-2;Q8N7H5	RNA polymerase II-associated factor 1 homolog	PAF1	5	32.92	0	7.1821	15671000	11569500	14637500	19429000	19789000	15224000
A8K724;A0A024R0J1;O96013;O96013-4;A0A024R0L8;O96013-2;O96013-3;M0R2X4;B4E3B5;B4DE88;M0R3G6;M0R0L9;B4DUG0;M0R1R1	Non-specific serine/threonine protein kinase;Serine/threonine-protein kinase PAK 4	PAK4	11	63.965	0	20.316	18343000	15104000	19615000	24074500	18747500	25313500
M0R0X1;A0A024R0K8;A0A024R0J7;P61018;P61018-2;Q6PIK3	Ras-related protein Rab-4B	RAB4B	8	21.21	0	102.94	40737500	48420500	53128000	39772500	32012000	37811000
B2R8A9;A0A024R0K3;Q6ZSA3;F5H5P2;P12694;Q59EI3;P12694-2;F5GXU9;Q658P7;H0YH31;Q9UMB3	2-oxoisovalerate dehydrogenase subunit alpha, mitochondrial	BCKDHA;DKFZp313C0640	11	50.469	0	62.583	25079000	32776000	31133000	58896500	63396500	41202500
K7ESN5;M0R078;M0QZC4;K7EIV4;B4DFT4;A0A024R0K4;B4DNR0;Q9NW81-2;Q9NW81-6;Q9NW81-3;Q9NW81-5;Q9NW81;Q9NW81-4	ATP synthase subunit s-like protein	ATP5SL;FLJ10241	2	12.05	0.0031658	0.2298	20355000	28152500	23516500	24853000	24331000	20511000
Q96F63;A0A024R0L2;M0QXS4	Coiled-coil domain-containing protein 97	CCDC97;MGC20255	6	38.946	0	8.4361	19205500	21185500	24472500	43802500	49860000	31952500
A0A024R0L6;Q15102;M0R389;M0R1K3;M0QXS6;M0R323;M0QZT2	Platelet-activating factor acetylhydrolase IB subunit gamma	PAFAH1B3	9	25.734	0	105.1	69591500	69497000	67477000	78947500	80813500	69154000
Q0VAB1;A0A024R0M6;Q3ZCQ8;Q3ZCQ8-2;Q3ZCQ8-3;M0R1Y4;M0R003;M0R2F8;M0R0C3;M0R2Q2;M0R047;M0QXC3;M0R2Z3;M0R303;M0R2D2	Mitochondrial import inner membrane translocase subunit TIM50	TIMM50	14	50.478	0	167.77	343815000	283620000	346490000	274420000	298915000	330590000
Q8IXP7;A0A087WZT0;Q66K25;M0QZ22;A0A024R0N7;Q5PRF9	Protein Smaug homolog 2	SAMD4B	2	39.236	0.0044513	0.050748	17839500	16992500	16302000	8095000	15744500	20011000
A0A024R0Q0;Q9H0W8-2;Q9H0W8;M0R0U0	Protein SMG9	FLJ12886;SMG9	3	57.65	0	1.0371	0	2065350	1460450	4761600	0	2034300
A0A024R0Q4;Q8IV08;B4DEL6;M0R2W7;M0R1F7;E2QRG1	Phospholipase D3	PLD3	5	54.705	0.0012374	0.67588	38794500	31854000	24893000	28335500	33032500	30595500
K7EJW9;K7ES46;K7ER89;K7EP14;A0A024R0Q6;P07992-4;P07992-2;P07992;P07992-3	DNA excision repair protein ERCC-1	ERCC1	2	12.663	0	1.2652	3008700	0	3622300	5400150	6224150	7579950
Q9BPW0;H0YDU8;Q53FR0;B2R6R6;A0A024R0Q7;P53041;B4DLP6;B4DDZ8;A8MU39;Q59F46;B7Z1I1	Serine/threonine-protein phosphatase;Serine/threonine-protein phosphatase 5	PPP5C	8	55.096	0	36.946	38379000	34133500	39788500	37490500	37366500	33757500
A0A2X0SFA4;A0A024R0R1;M0QZR4;Q92888-2;Q92888;Q92888-3;Q92888-4;M0QYC1;M0R2C7;Q49AN3;M0QYS3;Q8NF33;M0QZH8;M0QXV6;M0R3H5	Rho guanine nucleotide exchange factor 1	ARHGEF1	15	98.993	0	123.66	51416500	57798500	50491500	62213500	62487500	71185500
A0A024R0R4;Q9UBE0;M0QZS6;B3KNJ4;Q9UBE0-2;Q9UBE0-3;A0A590UK93;A0A590UKC5;M0QX65;B4DY66;A0A590UKA0;M0R054;M0QYM8;M0R375;M0R286;M0QYP2	SUMO-activating enzyme subunit 1;SUMO-activating enzyme subunit 1, N-terminally processed	SAE1	11	38.449	0	19.208	111590000	126055000	113160000	129015000	119920000	121665000
B7Z6F7;A0A024R0R6;Q92797;A0A087WUE9;Q4LE61;M0R3C7;Q92797-2	Symplekin	SYMPK;SYMPK variant protein	7	141.13	0	6.1549	19887000	19422500	18548000	17466000	25344500	26299500
P54920;A0A024R0R9;M0R0Y2;M0R2M1;A0A024R0V6;M0R0I4;M0R058;M0R213;M0R027;M0QZN5;B4DIV0;M0QZM9;B4DGP9;M0R031;A0A087WZQ7;Q9H115-3;Q9H115-2;Q9H115	Alpha-soluble NSF attachment protein	NAPA	13	33.232	0	234.94	291680000	276240000	259545000	279485000	280050000	288330000
F5H8D7;A0A024R0S8;Q59HH7;P18887;B4DEB2;B4DTD3;B2RCY5;M0QYS5;M0QZ96;M0R0D2;M0R1U8	DNA repair protein XRCC1	XRCC1	4	66.013	0	5.2208	21757000	20118000	16926000	15494000	15592500	18428500
A0A0S2Z4N8;A0A024R0V4;P50552;A0A0S2Z4I9;K7EM16;A0A0S2Z4I7;K7EQD0;K7ENL7;A0A0S2Z4H6	Vasodilator-stimulated phosphoprotein	VASP	8	35.427	0	11.683	6910850	10122350	5618400	16656000	15579000	12329500
A0A024R0X0;Q9UMZ2-5;Q9UMZ2;Q9UMZ2-6;Q9UMZ2-9;Q9UMZ2-4;Q9UMZ2-8;Q9UMZ2-3;Q9UMZ2-7;A8MYE0;A0A087WW94;A0A087WZS7;A0A087WZF6	Synergin gamma	AP1GBP1;SYNRG	10	140.64	0	23.372	13589000	11306500	9293900	13872500	11871000	15317500
A0A024R0X8;Q15649;Q59GB6;Q15649-2	Zinc finger HIT domain-containing protein 3	ZNHIT3	2	17.607	0.0014386	0.63559	7323750	7851500	8064300	2203400	9969250	7160050
P08237-3;P08237;A0A2R8Y891;A0A024R0Y5;A0A0S2Z4A1;P08237-2;A0A0S2Z4I1;Q96I60;B4E162;F8VZI0;Q7KYX9;A0A0S2Z4A8;Q7Z683;F8VZQ1;F8VP00;P78457;F8VX13;F8VW30;F8VVE3;F8VYK8;F8VUB8;F8VTQ3;F8VSF7;H0YHB8	ATP-dependent 6-phosphofructokinase, muscle type;ATP-dependent 6-phosphofructokinase	PFKM	21	93.253	0	20.449	60313500	72382000	57739500	80131000	76110500	72639500
A0A024R3Q0;A0A024R0Y6;P84077;P61204;F5H423;B4DJC8;B4DN70;P61204-2;F5H0C7;B4E190;B4DEB9;H0YGG7	ADP-ribosylation factor 1;ADP-ribosylation factor 3	ARF3;ARF1	6	20.697	0	43.829	591095000	536095000	504030000	615170000	530890000	548475000
B3KY11;A8KA56;A0A024R0Z3;Q9BUQ8;H0YIL9;H0YI52;F8VVA2	Probable ATP-dependent RNA helicase DDX23	DDX23	23	93.233	0	70.742	47505500	46702500	46467500	65313000	74369000	62289000
Q86XZ4;A0A024R101;F8VS10	Spermatogenesis-associated serine-rich protein 2	SPATS2	6	59.544	0	53.122	12335500	10690500	10267750	10076450	9508550	14338000
H0YHF8;P54619-3;A0A024R125;F8VYY9;P54619;P54619-2;H0YIC9;Q9UGJ0-2;Q9UGJ0-3;Q9UGJ0;A0A090N8Q6;F8VZX1;E9PGP6;B7Z6X8;A0A494C1K7;A0A384MDZ2;A0A494C068	5-AMP-activated protein kinase subunit gamma-1	PRKAG1	3	10.713	0	2.264	10941500	5350000	8180650	9049700	10326300	9012300
A0A024R149;A0A024R155;Q14032	Bile acid-CoA:amino acid N-acyltransferase	BAAT	2	19.496	0	6.2102	9482050	8498250	9804000	3367150	0	3551300
A0A024R151;Q8WWI5;Q8WWI5-3;Q8WWI5-2;B3KMS7	Choline transporter-like protein 1	SLC44A1	8	73.301	0	32.303	108315000	103990000	93582000	94346500	100138500	94708000
A0A024R152;Q9Y2D5-4;A0A024R167;Q9Y2D5-7;C9JVY5;B1ALY0;Q8IXS6-2;C9JA33;Q8IXS6;C9JZH4	A-kinase anchor protein 2	hCG_28765;AKAP2	17	147.23	0	2.27	9539850	11402500	10104000	9339600	7929950	9157100
D3DQV2;A0A024R156;P50151;A0A024R161;Q9H1X3-3	Guanine nucleotide-binding protein subunit gamma;Guanine nucleotide-binding protein G(I)/G(S)/G(O) subunit gamma-10;DnaJ homolog subfamily C member 25	hCG_1992840;hCG_1994888;GNG10;DNAJC25	2	7.1622	0	4.644	11563700	12523350	10706500	3692850	2115900	8985650
A0A024R157;Q16739	Ceramide glucosyltransferase	UGCG	5	44.853	0	6.3089	43134500	33293000	33939000	34656500	27367500	29762000
O95347;A0A024R158;A8K984;B3KMB1;B7ZLZ7;O95347-2;Q05BV1;Q2KQ72;B3KM27;Q6IPS5;Q32Q15;Q05D74;A0JLM9;Q6P712;A0A0C4DGE5;Q7Z2X1;Q5T821;Q13497	Structural maintenance of chromosomes protein 2;Structural maintenance of chromosomes protein	SMC2;SMC2L1	27	135.65	0	85.716	54567500	55527000	54943500	63120000	57988000	62537500
B2R923;A0A024R159;Q6YN16-2;Q6YN16;B4E136;B4DWC7	Hydroxysteroid dehydrogenase-like protein 2	HSDL2	14	37.306	0	97.112	128325000	126165000	113725000	126540000	128495000	135705000
A0A024R163;O95758-1;O95758-6;O95758-2;O95758;O95758-5;O95758-4;O95758-7;X6R242	Polypyrimidine tract-binding protein 3	ROD1;PTBP3	6	59.689	0	15.614	4257300	5836000	4701850	12188000	14835500	11604200
B4DQR0;A0A024R169;Q9NXF1-2;Q9NXF1;B7Z9D5;B4E149;A0A0A0MSR3	Testis-expressed sequence 10 protein	TEX10	4	90.647	0	5.8192	49129000	16885000	13991000	11259750	18222500	12786000
A0A024R179;Q09161;X6R941;F2Z2T1	Nuclear cap-binding protein subunit 1	NCBP1	12	91.838	0	125.7	68064000	52361000	64019000	78407500	82912500	64546000
Q00536-2;Q96GA5;A0A024R183;A0A140VK97;A0A087WZU2;Q9BRL4;E5RGN0;B7Z8T0;Q00536;Q00536-3;B7Z461;Q6ZMU4;E5RJM2;E5RIU4;H0YBX5;Q59FJ5;E5RIY8	Cyclin-dependent kinase 16	CDK16;PCTK1	2	63.457	0.0063303	-0.046486	0	0	0	4786550	2972250	4118350
B3KNL8;A0A024R184;Q9H553-2;Q9H553	Alpha-1,3/1,6-mannosyltransferase ALG2	ALG2	3	28.12	0	3.2774	50108000	54270000	61616500	37282500	36334500	42333000
A0A024R191;Q7Z4W7;P57729;H0YEA4;H0YDB7	Ras-related protein Rab-38	RAB38	11	23.712	0	53.274	866745000	1.0725e+09	9.86905e+08	790335000	835890000	687015000
A0A024R1A2;A8K5A5;Q92613	Protein Jade-3	PHF16;JADE3	2	93.807	0.0075543	-0.17321	11327700	9985700	7564800	10151050	12510000	13005500
A0A024R1A3;P22314-2;P22314;B4DDE4;B4DL67;Q5JRR6;B3KUJ2;Q5JRR9;Q5JRS0;Q5JRS2;Q5JRS1;Q5JRS3;Q8WY81	Ubiquitin-like modifier-activating enzyme 1	UBE1;UBA1	37	117.85	0	323.31	483130000	481115000	443415000	509330000	463370000	530180000
A0A024R1A4;P68036-2;P68036;P68036-3;A8K4W8;A0A1B0GUS4	Ubiquitin-conjugating enzyme E2 L3	UBE2L3	4	17.861	0	14.375	129895000	115625000	92088000	76485000	82051000	96902000
A0A7P0Z4K4;A8K0I0;A0A024R1C1;A0A7P0TA15;A0A7P0TB19;Q13356;A0A7P0T896;A0A7P0T839;A0A7P0TAH4;A0A7P0TBL3;B4DRD4;A0A7P0T843;A0A7P0T8E8;Q13356-2	Peptidyl-prolyl cis-trans isomerase-like 2	PPIL2	4	56.573	0.0025871	0.28549	0	4497550	7742700	8547950	7587100	4012600
H0Y6W0;A0A024R1C2;O95985-3;O95985-2;O95985;A8K4N2;H7C4B0;B3KU89;B4E3G2	DNA topoisomerase;DNA topoisomerase 3-beta-1	TOP3B	9	59.27	0	52.888	20388000	19368000	15395000	27739500	26119500	16789500
B5MC22;A0A024R1E4;Q9UDX5;L0R6K6;F8WEN7;Q9UDX5-2	Mitochondrial fission process protein 1	MTFP1;MTP18	2	15.556	0.0025881	0.29326	2167850	0	0	10323600	14628500	8341050
P36268-3;P19440;P36268;A6NGU5;P36268-2;A0A024R1F4;A0A140VJJ9;B5MCK8;E7ET76;Q6NZY2;A2VCM7;A0A494C1J8;B5MC34;E7ETR7;Q6ISU8;B5MC36;B5MD39;Q14390;P19440-2;P19440-3;A0A0C4DG87	Inactive gamma-glutamyltranspeptidase 2;Gamma-glutamyltranspeptidase 1;Gamma-glutamyltranspeptidase 1 heavy chain;Gamma-glutamyltranspeptidase 1 light chain;Putative gamma-glutamyltranspeptidase 3;Putative gamma-glutamyltranspeptidase 3 heavy chain;Putative gamma-glutamyltranspeptidase 3 light chain	GGT2;GGT1;GGT3P;hCG_2010666	3	62.121	0.0012389	0.69249	0	0	0	1971950	5181200	20829800
A0A024R1F9;Q9H1I8;B1AH59;Q9H1I8-3;F2Z2W4;F8WAQ6;Q659F6;Q53H58;Q53G98;A0A024R1E1	Activating signal cointegrator 1 complex subunit 2	ASCC2	3	86.359	0	2.8358	5687200	8386050	8995350	10304750	10135550	3534100
P35240-2;P35240-8;A0A024R1J9;A0A024R1I0;A0A024R1J8;P35240;P35240-3;P35240-6;P35240-5;P35240-4;A0A024R1F6;A0A024R1D9;A0A5K1VW66;B7Z4B6;P35240-9;A0A5F9ZHA0;P35240-7;P35240-10	Merlin	NF2	6	72.513	0	3.5909	7475050	5529350	6341050	6458500	5419400	6325300
A0A024R1I3;Q96GD0	Pyridoxal phosphate phosphatase	PDXP	3	31.698	0	5.2737	17067500	14326000	17682000	13326000	13702000	14839000
B3KRD8;B7Z3Z8;B2RAW8;A0A024R1I5;O76054-5;O76054;O76054-4	SEC14-like protein 2	SEC14L2	2	37.455	0.0067063	-0.05431	0	3789750	0	5935000	6678350	3613300
A0A024R1I6;Q6P1K3;Q6ICH6;A8K2E6;Q9NQG7-3;Q9NQG7;Q9NQG7-4;F1LLU8;Q9NQG7-2;B3KTD7	Hermansky-Pudlak syndrome 4 protein	HPS4;bK1048E9.4	5	76.417	0	10.053	16056500	23590500	21660500	22642000	28388000	23069000
Q8N523;A0A024R1I7;Q9UBB9;B4DPE5;B4DSX8;Q9UBB9-2;H0Y4U8;B1AHQ3	Tuftelin-interacting protein 11	TFIP11	14	96.793	0	53.61	27027000	30311000	34461000	41199000	43639500	37355000
A0A024R1J2;Q9Y3P4	Rhomboid domain-containing protein 3	RHBDD3	2	40.484	0.0033445	0.18165	11433000	10737250	10664650	8329700	8330900	8219400
B1AKL4;A0A024R1K0;Q9NRA8;Q9NRA8-3;B0QYZ7;Q6PJR2;B4DR76;Q9NRA8-2	Eukaryotic translation initiation factor 4E transporter	EIF4ENIF1	2	105.55	0.0091299	-0.26416	2585150	4885550	0	2547200	2610700	0
A0A024R1K7;Q04917;B2R6N6;A2IDB2;Q9H4N8;F8WEB6;A2IDB1	14-3-3 protein eta	YWHAH	17	28.218	0	323.31	255525000	237400000	244840000	257480000	242065000	239065000
A0A024R1K8;Q15459;Q15459-2;B4E091;H7C1L2;F8WB66	Splicing factor 3A subunit 1	SF3A1	31	88.885	0	186.04	213800000	158780000	183325000	204825000	211345000	218630000
A0A024R1L3;B0QY95;Q9NQG6;Q9H0J7	Mitochondrial dynamics protein MID51	RP5-1104E15.5;MIEF1;DKFZp434F0116	2	51.293	0.00041719	0.80079	6707000	13330600	5722000	15838000	14533000	9885250
A0A024R1M8;J3KQL8;B4E1T5;Q9BQE5;E9PM95;B0QYK8	Apolipoprotein L2	APOL2	14	37.078	0	43.973	147615000	144970000	129215000	161025000	159755000	160065000
A0A024R1N1;P35579;P35579-2;Q86XU5;B4E3S1;Q6ZNL4;Q5BKV1;B1AH99;Q2PS10;Q99529;Q9UMJ0;REV__B4DQZ7;REV__S4R3H4;REV__E7EQT4;REV__Q9UKV3-5;REV__Q9UKV3	Myosin-9	MYH9	113	226.53	0	323.31	498455000	507195000	480155000	396615000	385895000	441555000
A0A024R1N4;P12956;P12956-2;B4DE32;B1AHC9;B2RDN9;B4E356;Q6IC76;A8WDG6	X-ray repair cross-complementing protein 6	XRCC6	22	69.842	0	323.31	618605000	543225000	548070000	680360000	597740000	619520000
A6PVD3;A0A024R1N6;P56693-2;P56693;U5XK50;U5XJZ1;U5XMM4;B4DI77;P57073;P48436	Transcription factor SOX-10	SOX10	3	23.301	0	28.224	39648000	41930500	40885500	54088000	51959500	49300500
A0A024R1Q5;P17050	Alpha-N-acetylgalactosaminidase	NAGA	3	46.564	0.0012392	0.69538	4215950	10885050	8109150	0	0	11505300
Q9BTQ7;A0A024R1Q8;P62829;C9JD32;B9ZVP7;J3KT29;J3KTJ3;A4D142	60S ribosomal protein L23	RPL23	6	14.149	0	11.046	838385000	9.03025e+08	904075000	737905000	703860000	990275000
A0A024R1R8;Q9Y2S6	Translation machinery-associated protein 7	hCG_2014768;TMA7	2	7.0913	0	2.4343	75956500	74537500	96072000	72843000	62002500	66029000
A0A024R1S5;O00178;B2RDW9;B0QY59;F5H716;F5H257	GTP-binding protein 1	GTPBP1	8	71.463	0	85.517	25748000	25691500	24948500	29031500	29908500	28511000
A0A024R1S8;Q14847;Q14847-2;C9J9W2;A8K1D2;Q14847-3;B4DJI4;B4DIC4;F6S2S5;Q9NPR7;K7ESD6;J3KSN1;B7ZB56;O76041-2;Q59FZ8	LIM and SH3 domain protein 1	LASP1	15	29.717	0	52.943	165805000	171610000	146235000	135820000	135700000	158470000
Q86WX3;A0A024R1T1;F8WFE7	Active regulator of SIRT1	RPS19BP1	3	15.434	0	4.9415	0	0	0	6843750	6417300	1783700
CON__Q92764;C4AM86;A0A024R1T2;Q92764	Keratin, type I cuticular Ha5	KRT35;KRTHA5	6	47.596	0	3.8695	0	30839500	0	0	0	0
A0A024R1T4;Q9UPQ9-1;Q9UPQ9;H0Y720;B4E231;A0A024R1N5;Q9UPQ9-2;B4DKJ5	Trinucleotide repeat-containing gene 6B protein	TNRC6B	13	162.17	0	16.258	9247700	9599700	7800450	9849200	9082750	8367950
A0A024R1T5;P09543-2;P09543;B4DI06;B4DFN6;K7ERC4;C9K0L8;K7ERZ0;K7EN66	2,3-cyclic-nucleotide 3-phosphodiesterase	CNP	24	45.098	0	248.9	696630000	559365000	569875000	691730000	651225000	722370000
A0A024R1T9;Q4LE36;P53396;A0A024R1Y2;P53396-2;P53396-3;Q8N9C4;K7ESG8;K7EIE7	ATP-citrate synthase	ACLY;ACLY variant protein	43	120.84	0	83.762	159020000	147365000	146315000	141195000	146215000	144245000
A0A024R1U0;P46060;B4DY16;B4E0U0;H0Y4Q3;Q9BSK3;B0QYT5;B0QYT4;B0QYT6;Q8WUS7	Ran GTPase-activating protein 1	RANGAP1	18	63.541	0	57.36	180370000	138065000	151105000	192280000	186830000	187140000
A0A024R1U2;Q7RTV0	PHD finger-like domain-containing protein 5A	PHF5A	4	12.405	0.0012415	0.70915	216290000	178475000	197420000	222120000	262785000	224875000
A0A024R1U4;P51148;P51148-2;K7ERI8;K7ERQ8;K7ENY4;F8VVK3;F8VWU4;F8VVZ0;F8VUA5;F8VSF8;F8VPW9;F8VWZ7	Ras-related protein Rab-5C	RAB5C	11	23.482	0	268.22	1.6819e+09	1.5081e+09	1.62765e+09	1.6152e+09	1368700000	1425600000
A0A024R1U5;Q92871	Phosphomannomutase;Phosphomannomutase 1	PMM1	2	29.746	0.0016204	0.47565	5560900	7221500	0	8673750	0	9374700
E4W6B6;B2R4D8;A0A024R1V4;P61353;K7ELC7;K7EQQ9;K7ERY7;Q6LCU2	60S ribosomal protein L27	RPL27	4	14.257	0	5.3767	374455000	544870000	518465000	711875000	693790000	603735000
P38398-7;Q7Z606;A0A024R1V8;A0A024R1Y1;A0A386IPW2;A0A386IN60;A0A386IQ66;A0A386IN52;Q3LRH8;A0A386INQ5;A0A386INJ5;A0A386IN41;Q5XLT4;A0A386INP3;G8I0D8;A0A024R1Y0;A0A386IPK6;Q5YLB2;A0A3G1CIM0;A0A6G8IU30;P38398-4;P38398-8;A0A7G8KP80;A0A6G8IU58;A0A649U8H0;A0A386IPB0;A0A024R1W0;P38398;A0A2R8Y7V5;A0A386IPL0;H0Y850;G4V4Z8;A0A068BI44;Q3YB51;G4V4Z7;A0A068BDT9;A0A068BEV6;Q3YB52	Breast cancer type 1 susceptibility protein	BRCA1	2	210.26	0.0080675	-0.21786	1960300	483210	1099395	607440	584405	1360650
A0A024R1W3;Q96AY3;Q658U4;B4DJJ5;Q8NAG5;Q6ZME7;H0Y827;Q96AY3-2;K7ESG6;K7ELI6;C9JPC3;K7EM43	Peptidyl-prolyl cis-trans isomerase FKBP10	FKBP10;DKFZp666D193	23	64.244	0	116.22	248950000	224450000	231960000	201210000	190170000	190925000
J3QRM9;A0A024R1W6;Q8N138-4;Q8N138;J3KTF9;F8VXD5	ORM1-like protein 3	ORMDL3;ORMDL2	2	14.788	0	1.104	0	0	0	0	0	0
B4DKR6;A0A024R1X0;O15234;J3KSY7	Protein CASC3	CASC3	3	70.077	0	1.738	3303150	6276850	6599300	6316600	5169800	2795700
A0A024R1X3;Q9BRG1;K7EKV4;K7ENE3;K7EP45	Vacuolar protein-sorting-associated protein 25	VPS25	7	20.747	0	27.608	29732500	29675500	23692500	25118000	22043500	31661000
Q9Y2R0;A0A024R1X4;K7EPV0	Cytochrome c oxidase assembly factor 3 homolog, mitochondrial	COA3;hCG_16955	6	11.731	0	62.273	208970000	290180000	244120000	255075000	248445000	231735000
B4DS82;Q53F78;A0A024R1X5;Q14457;K7ER46;K7ELY9;E7EV84;B4DQ36;W0FFG4;K7EMA2;K7EN35	Beclin-1	BECN1	7	42.214	0	6.6635	12289500	11394400	14154000	11387050	8929550	11382500
A0A0S2Z487;A0A024R1X8;P14923;Q7KZ86;C9JTX4;C9J826;C9JK18;C9JKY1;A0A0S2Z495	Junction plakoglobin	JUP	8	81.744	0.0014368	0.62681	0	10721950	851800	0	0	7871700
A0A024R207;B2RCL4;A0A024R1Y6;O75781-2;O75781;B7Z649;B3KMX3;A0A087WWY4;A0A087WTK8;B7Z6Y8	Paralemmin-1	PALM	5	37.157	0	31.147	23355000	20487500	24489000	21232500	19781000	17443000
B3KVB0;A0A024R1Y7;Q8N2G8-3;Q8N2G8;K7ESN3;Q8N2G8-2;K7EQ41;K7EL54	GH3 domain-containing protein	LGP1;GHDC	8	50.965	0	28.781	28403000	26439500	27545000	24894000	24339500	20392000
A0A024R1Z6;Q99536;Q99536-3;B3KUF8;Q99536-2;K7ESA3;K7ERT7;K7ENX2;K7EM19;K7EJM4;K7ER81;Q16464	Synaptic vesicle membrane protein VAT-1 homolog	VAT1	20	41.92	0	323.31	2.1238e+09	2340900000	2.2282e+09	1.6067e+09	1.8112e+09	1.7943e+09
A0A024R201;B4DJ66;Q53GN6;B2RBM7;Q9UNM6;Q9UNM6-2;J3KNQ3;Q9Y6E3;A0A087WUL9;Q9UNM7;H0YD73;E9PL38;Q5HYL3	26S proteasome non-ATPase regulatory subunit 13	PSMD13	14	42.918	0	63.998	261415000	222185000	238955000	235875000	263195000	253780000
B3KQ25;K7ESG5;K9J957;V9HWJ8;Q6FHK7;A0A024R203;P61289;P61289-3;P61289-2;A0A087WTV2;K7ENH2;K7EMD0;K7EPX6;K7EKR3;J7FRP4	Proteasome activator complex subunit 3	PSME3;HEL-S-283	7	22.455	0	28.034	142755000	167970000	156840000	227025000	247685000	222835000
A0A024R216;Q9Y3E1;H3BPQ6;H3BPM9	Hepatoma-derived growth factor-related protein 3	HDGFRP3	2	22.619	0	5.4288	3324400	0	2373000	0	0	0
A0A024R222;Q9Y617;B4DHQ3;A0A024R280;Q9Y617-2;B4DHX7;A9LS35	Phosphoserine aminotransferase	PSAT1	15	40.422	0	48.26	107963000	102799500	118210000	90934500	93200000	106640000
Q9UDY2-7;A0A3B3ITE1;A0A3B3IRI3;A0A3B3IU51;B7Z2R3;A0A3B3ISF1;A0A024R225;A0A024R233;A0A1B0GTW1;A0A2R8YDH4;Q9UDY2-2;Q9UDY2-4;Q9UDY2-6;Q9UDY2-3;Q9UDY2;A0A3B3ISZ5;B7Z954;Q9UDY2-5;A0A3B3IRV6;A0A3B3IS03;A0A3B3IT83;A0A3B3IU26;B1AN86;U3KQJ2	Tight junction protein ZO-2	TJP2	9	137.34	0	26.471	12488500	12993500	10914150	14412000	16461500	12055000
A0A024R229;Q9UHN6-2;Q9UHN6;F5H6B2;B4DTX3;B4E1B9;H3BLY0;H3BLX9;B3KNL9;Q86WI1	Transmembrane protein 2	TMEM2	24	154.37	0	77.286	74336000	52097000	58821500	66871500	63099000	67330000
A0A024R235;Q5VYS8-4;Q5VYS8-6;Q5VYS8;Q5VYS9;X6R3Q3;Q5VYS8-5;Q5VYS8-3;Q5VYS8-2	Terminal uridylyltransferase 7	ZCCHC6	2	166.97	0.0016175	0.45558	1458450	1149080	1434450	1289750	1012740	1657900
A0A024R240;P50148;G9FP35;B1AM21	Guanine nucleotide-binding protein G(q) subunit alpha	GNAQ	12	42.142	0	5.6734	35056000	28330000	29557500	35358000	37452000	27146000
A0A024R273;A8K4G2;A0A024R244;P43405-2;P43405;C3W980;B3KQJ1;C3W981	Tyrosine-protein kinase;Tyrosine-protein kinase SYK	SYK	3	69.509	0.00041745	0.80917	0	0	0	7735050	3067750	3563800
A0A024R248;Q96LW7-2;Q96LW7	Bcl10-interacting CARD protein	C9orf89	2	20.625	0	2.3867	0	0	7300950	3472250	6168000	10865250
A0A024R254;Q9Y5V3;Q9Y5V3-2;Q8TEN0	Melanoma-associated antigen D1	MAGED1;FLJ00163	4	86.178	0	20.052	14072500	15800000	13364000	12171000	10463850	13632000
A0A024R259;O43310;O43310-2;K7EK08	CBP80/20-dependent translation initiation factor	KIAA0427;CTIF	3	67.586	0.0016353	0.56349	4521650	3517550	3031450	6969450	7781550	8206950
A0A087WXM6;J3QQT2;J3KRX5;A0A024R261;A0A0A6YYL6;P18621;P18621-3;J3QLC8;J3KRB3;A0A087WWH0;J3QS96;A0A0A0MRF8;P18621-2;A0A087WY81;J3KSJ0	60S ribosomal protein L17	RPL17;hCG_24487;RPL17-C18orf32	11	19.586	0	81.298	1.1735e+09	855005000	937515000	785295000	749680000	1059510000
A0A024R275;Q969G6;B2RDZ2	Riboflavin kinase	RFK	2	18.41	0	1.6976	25956500	19582000	18568500	30910500	26786000	23329000
A0A7I2V5M3;B3KQK4;A5PLM9;A0A024R276;P07711;A0A7I2YQB5;A0A7I2V2H7;Q5T8F0;A0A7I2YQA2;P07711-3;A0A7I2V484;A0A7I2V601;Q5K630;Q5NE16;Q9HBQ7	Cathepsin L1;Cathepsin L1 heavy chain;Cathepsin L1 light chain	CTSL1;CTSL	10	29.57	0	14.859	236200000	175080000	154750000	190520000	188525000	134395000
A0A024R277;O15269;Q6NUL7;Q59EQ4;A0A2R8Y4S0;A0A2R8Y6A2;B4DR90;O15269-2;A0A2R8Y763	Serine palmitoyltransferase 1	SPTLC1	15	52.743	0	90.864	86213500	76978000	80900000	85906000	79995000	83264000
K7ERC8;A0A024R292;Q06136;Q06136-2;K7EQS7	3-ketodihydrosphingosine reductase	KDSR;FVT1	5	32.726	0	13.816	159270000	151690000	146950000	139080000	160405000	134530000
Q53FS4;A0A024R2A7;P49257;B2R774;A0PJ85;B4DVV0	Protein ERGIC-53	LMAN1	20	57.557	0	213.13	744785000	722225000	779730000	730470000	651705000	654385000
A0A024R2A8;Q96JG8-2;Q96JG8;Q96JG8-4;A0A804HKI1;D6RBW3;A0A804HHZ9;A0A024R286;Q96JG8-3	Melanoma-associated antigen D4	MAGED4;MAGED4B	2	81.377	0.00021101	0.93323	8814450	5954750	6101150	4866250	5255050	7129100
A8K5D8;A0A024R2C5;O75351;A8K4G7;K7EL71;K7EKZ3;Q6PJZ4	Vacuolar protein sorting-associated protein 4B	VPS4B	11	49.23	0	45.042	59632000	62312500	56854000	54609500	49567500	57290000
A0A024R2D3;Q9BV44;H7C0R6;C9J9V2;H7C3J3	THUMP domain-containing protein 3	THUMPD3	5	57.002	0	2.755	16870000	16483000	10422500	13179000	7646000	14086500
A0A024R2D5;Q92611-2;Q92611;B4DPV5	alpha-1,2-Mannosidase;ER degradation-enhancing alpha-mannosidase-like protein 1	EDEM1	2	73.767	0.0016363	0.57027	14722500	12519500	14164000	3230900	12625000	16718500
B4DQK1;A0A024R2E9;B3KQM6;B2RB57;O95352-3;O95352-2;O95352;C9JGL2;F8WDY9;C9JNU2;C9JKA3;C9JE55;C9J415;C9JFF4	Ubiquitin-like modifier-activating enzyme ATG7	ATG7	3	75.506	0	3.1525	12678500	9837000	9620650	8408450	3215650	6083500
A0A024R2F9;Q9BTV4;A0A0S2Z5N2;Q8TEP9;V9GY05	Transmembrane protein 43	TMEM43;FLJ00144	15	44.875	0	93.345	125575000	96567500	111170000	116640000	115572000	105725000
Q96HD1-2;A0A804HJM5;Q96HD1;A0A804HL07;A0A8C8KJP3;A0A804HJB9;A0A804HKD9;A0A804HJJ0;A0A024R2G1;A0A804HL60;A0A804HKP9;A0A669KAV0;A0A804HKP7;A0A804HLG6;A0A804HI35;A0A804HL57;A0A804HL34;F8WBY3;A0A669KBB3;A0A804HK40;A0A804HJ85;A0A804HL19;A0A669KAY9;A0A669KB87;A0A804HKL1	Cysteine-rich with EGF-like domain protein 1	CRELD1	4	45.941	0	24.672	45346000	23815500	32592500	17416500	22188500	21617000
D3YTB1;A0A024R2G7;F8W727;P62910;D3YTI8;D3DNC2;A0A090N8E7	60S ribosomal protein L32	RPL32	12	15.616	0	19.075	307820000	292440000	286630000	297810000	306420000	277040000
U3KQU8;A0A024R2G9;C9JLB7;B4DQJ7;Q96HP4	Oxidoreductase NAD-binding domain-containing protein 1	OXNAD1	10	34.725	0	6.3937	34870000	27826000	26954000	28417500	29397500	29933000
B9A6K1;A0A024R2J9;A0A024R2H0;Q92609;Q92609-2;C9J3F6;C9JDR8	TBC1 domain family member 5	TBC1D5	10	89.003	0	74.563	41282000	41998500	40691500	45324500	48165500	47297000
A0A024R2H7;Q96Q11-2;Q96Q11;A0A494C181;A0A494C1D4;F8W8C3;C9JRS7;A0A494C1L4;A0A494C0N8;A0A494C0A0	CCA tRNA nucleotidyltransferase 1, mitochondrial	TRNT1	9	50.143	0	7.66	26756000	38709500	34235500	58726500	56169000	53852000
A0A024R2I5;Q8N4Q1;A0A024R2F8;Q8N4Q1-2	Mitochondrial intermembrane space import and assembly protein 40	CHCHD4	6	15.996	0	228.09	48545000	47904500	52829500	42286500	35529500	38662000
A0A024R2I9;O15084-2;O15084;O15084-4;O15084-1;B4DIW9;B4DS25	Serine/threonine-protein phosphatase 6 regulatory ankyrin repeat subunit A	ANKRD28	6	112.96	0	1.4072	23770500	37811500	15507000	20377000	20983500	27357500
A0A024R2K1;P20339-2;P20339;A0A0A1HAN9;F8WCY6;F8WD79	Ras-related protein Rab-5A	RAB5A	11	23.658	0	93.733	38659000	26471000	34190500	27663000	22524000	36837000
A0A087X283;C9J2P0;H7C061;B7Z306;R4GND1;A0A1B0GX65;A0A024R2K3;P51965-2;P51965-3;P51965;Q96LR5;Q969T4;R4GN77;C9J180	Ubiquitin-conjugating enzyme E2 E1;Ubiquitin-conjugating enzyme E2 E2;Ubiquitin-conjugating enzyme E2 E3	UBE2E2;UBE2E1;UBE2E3	2	10.424	0.0010358	0.73051	16530500	25218500	24396500	27960000	26752000	32946500
A0A024R2K4;Q9Y608-4;Q9Y608;A0A1S5UZ17;Q9Y608-2;Q9Y608-5;C9JSU1;H7C3N9;C9JJC9;C9JC17;C9J321;C9J0U5;Q9Y608-3	Leucine-rich repeat flightless-interacting protein 2	LRRFIP2	7	84.138	0	5.1732	22895000	18774000	21509000	18326000	16383500	18458000
A0A024R2L1;Q8TAF3;Q8TAF3-3;Q8TAF3-4;Q8TAF3-5;F8W9K4;F8W7Q3;F8W7Y5;F8W6P2;C9JC24;Q8TAF3-2	WD repeat-containing protein 48	WDR48	9	76.21	0	3.0994	32783000	31046500	24072500	28776000	36890500	37588500
C9J9K3;A0A024R2L6;A0A0C4DG17;P08865;A0A024R7P5;F8WD59;Q96RS2	40S ribosomal protein SA	RPSA;LOC388524	5	29.404	0	173.37	9.5752e+08	1105100000	1164800000	1.3783e+09	1285250000	1.1416e+09
A0A024R2L8;O15194-2;O15194;H7C2S4	CTD small phosphatase-like protein	CTDSPL	2	22.647	0.0044522	0.053256	2353750	0	0	3065700	2807900	2002850
H7C131;Q8NCW8;A0A140VJX0;B4DEN6;A0A024R2M6;P09110-2;P09110;H0Y4D4;C9JDE9;B4E072;O43203;B4DVF4	3-ketoacyl-CoA thiolase, peroxisomal	ACAA1	5	30.222	0	90.807	31405500	55825500	62598000	50800500	63563000	58522000
A0A024R2N0;A0A087WY96;P31641;C9JPV1;B4E140;Q59GD7;A0A087WYN0;P31641-2	Transporter;Sodium- and chloride-dependent taurine transporter	SLC6A6	3	70.057	0.0068584	-0.099167	16342500	20695500	13927500	0	0	0
P35222;A0A2R8Y5A3;A0A024R2Q3;B5BU28;A0A2R8Y804;A0A2R8YCH5;A0A2R8Y543;A0A2R8Y750;B4DGU4;B4DL06;B4DSW9;A0A2R8Y5C3;A0A2R8Y7Z0;A0A2R8Y5Z1;A0A2R8Y6G0;A0A2R8Y815;A0A2R8YG06;G9GAG7	Catenin beta-1	CTNNB1	27	85.496	0	224.27	249980000	220550000	221010000	227025000	244320000	204555000
A0A024R2Q4;P61313;A0A2R8YEM3;E7EQV9;B4DLP4;E7EX53;A0A2R8Y738;P61313-2;B4DEN1;E7ERA2;Q76N55;A4D1Q5;Q96S84	Ribosomal protein L15;60S ribosomal protein L15	RPL15	21	24.146	0	76.881	663295000	666365000	720240000	755600000	682765000	712760000
A0A024R2S0;Q9NW15;Q9NW15-2;Q9NW15-3;Q9NW15-5;Q9NW15-4;C9J670;C9IYD3;C9JQC9;C9JPY2;H7C3N6;C9IZD0;C9JA49;C9JH90	Anoctamin;Anoctamin-10	TMEM16K;ANO10	10	76.328	0	35.89	70279500	73054000	77538500	47680000	50599000	50268500
B2RDZ9;A0A024R2T3;Q15024;B4DIU0	Exosome complex component RRP42	EXOSC7	5	31.874	0	2.4243	2552000	8381700	9343850	11109000	14013000	16290000
A0A024R2T9;A5PL36;O94966-4;O94966-3;O94966;O94966-7;O94966-6;O94966-5;E7ESU0;O94966-2;A0A0A0MR08;B4DK86;A4UCT4	Ubiquitin carboxyl-terminal hydrolase;Ubiquitin carboxyl-terminal hydrolase 19	USP19	9	145.67	0	27.158	6931700	6494250	6378150	9031500	10211100	6360450
A0A024R2U5;Q9BQQ3;G3V0G1;Q9BQQ3-2;H7C0J2;B4DTM0;C9J0V5;Q9BQQ3-3;C9J9V9;B4E1H8;C9J5S6	Golgi reassembly-stacking protein 1	GORASP1	5	46.482	0	13.998	112370000	88574000	96353000	75212000	68260000	80399000
A0A024R2U6;P52756;Q59HE6;A0A0S2Z549	RNA-binding protein 5	RBM5	9	92.153	0	2.7084	18432500	26388000	17931000	27671000	22208500	20600500
C9JS59;B3KU09;A0A024R2V1;Q5XPI4;Q5XPI4-2;C9J266;F8WB91;C9JN91	E3 ubiquitin-protein ligase RNF123	RNF123;hCG_20123	5	81.531	0	4.204	6724800	9661500	10727150	0	4459000	0
A0A024R2V2		MAP4	16	59.262	0.0077082	-0.2036	0	0	0	0	0	0
A8KAH7;A0A024R2W3;P13861;A0A0S2Z472;P13861-2;H7C330;H7C4A9;H7C1L0;C9J830;A0A0K0K1I3	cAMP-dependent protein kinase type II-alpha regulatory subunit	PRKAR2A	15	45.504	0	86.867	144510000	139855000	136090000	125190000	127635000	117295000
A0A024R2W4;Q14118	Dystroglycan;Alpha-dystroglycan;Beta-dystroglycan	DAG1	6	97.539	0	1.2732	17217000	16425500	25939000	22112500	13699500	16356000
B5BUJ8;B2R8Z2;A8K4K4;A0A024R2W7;Q16644;C9J8E1;P49137;P49137-2;C9JPW3;A0A024R177;A0A024RBU5;Q96PN8;O43930;P51817	MAP kinase-activated protein kinase 3;MAP kinase-activated protein kinase 2	MAPKAPK3;MAPKAPK2	4	43.006	0	2.7906	8088400	8020050	3486300	11382800	11023000	11312000
A0A024R2X2;Q92551-2;Q92551;C9JNA8	Inositol hexakisphosphate kinase 1	IHPK1;IP6K1	4	50.235	0.0031646	0.22862	7786600	11009000	11378000	6106500	8017000	4038450
A0A024R2X6;Q53FJ3;Q08AK7;A1LPW7;Q13107-2;Q13107;Q53H56;C9JNU9;Q13107-3;H7C189	Ubiquitin carboxyl-terminal hydrolase;Ubiquitin carboxyl-terminal hydrolase 4	USP4	4	103.96	0.00041797	0.81745	0	0	0	2756700	3392400	8936950
C9J0A4;Q9HCU2;A0A024R2Y0;Q9GZT1;P57723-2;P57723;C9IZV9;C9J7A9;C9JSA6;C9J5V4;C9JTY5;C9JZY3;B3KM64;Q9C064	Poly(rC)-binding protein 4	PCBP4	2	33.406	0	2.3757	3459000	1494850	2608850	4533850	3736000	4157500
A0A024R2Y2;B2RAF3;Q12893	Transmembrane protein 115	TMEM115	4	38.197	0	36	69528000	61806000	53121000	82189000	70446500	62089500
A0A024R2Z6;Q9BVP2-2;Q9BVP2;C9JZT7;B4DMU5;C9JYH9	Guanine nucleotide-binding protein-like 3	GNL3	12	60.572	0	51.801	82601000	120335000	112745000	96325000	86936000	102228500
A0A024R323;Q9BV23;Q9HBL9;C9JNE7;C9J010	Monoacylglycerol lipase ABHD6	ABHD6	6	38.33	0	4.1431	92464500	98894500	85509500	81313500	73240500	77633500
P61586;B4DKN9;A0A024R324;Q9BVT0;A0A7I2YQV1;C9JX21;A0A7I2V3G1;C9JNR4;Q5JR05;Q5JR07;A0A0B6XK12;U3KQA9;A0A7I2V5E6;E9PLA2;Q5JR06;C9JRM1;U3KQV3;E9PN11	Transforming protein RhoA	RHOA;ARHA	9	21.768	0	47.17	1.08525e+09	1209200000	1.21895e+09	982295000	1.11985e+09	1137150000
A0A024R326;Q6IPI1;A0A3B3ITT5;P47914;F8WF43;C9IYI4	60S ribosomal protein L29	RPL29	6	17.553	0	8.3884	397435000	455710000	406895000	184500000	192030000	381355000
A0A024R328;Q05655;Q05655-2;B4DFV1;C9K0E3;A0A494C1T7;C9JZU8;A0A494BZX2;C9J9P1;A0A494C125	Protein kinase C delta type;Protein kinase C delta type;Protein kinase C delta type regulatory subunit;Protein kinase C delta type catalytic subunit;Protein kinase C	PRKCD	14	77.504	0	9.9468	32885500	37530000	34410500	40286000	38144500	27797000
A0A024R329;A0A7I2YQI5;Q9Y5P6;Q9Y5P6-2;A0A7I2V4B5;A0A7I2V2Y5	Mannose-1-phosphate guanyltransferase beta	GMPPB	5	42.621	0	1.2406	23104000	18470000	21573500	17053000	15245000	19298500
A0A024R332;Q6I9Y2;A0A5S6STF9;H7C5E3	THO complex subunit 7 homolog	NIF3L1BP1;THOC7	3	23.743	0	1.3412	56104000	56660500	23553500	41906000	33754500	48662500
A0A024R333;Q6UXN9;C9JBU3;C9J355	WD repeat-containing protein 82	TMEM113;WDR82	10	35.079	0	112.59	90126000	87989000	91110000	82914500	92340000	90091500
A0A024R355;Q8IV48;E5RIV7;B4DWF4	3-5 exoribonuclease 1	THEX1;ERI1	3	40.063	0	4.7681	12566500	12050500	13930000	11838000	11714000	14577000
A0A024R366;P49789;Q194V0;Q194U8;O00298;A0A0A0MRB0;E9PBZ0	Bis(5-adenosyl)-triphosphatase	FHIT	3	16.858	0	23.729	14810450	1718200	2931050	7632900	8453700	15248000
A0A024R370;P82094;P82094-2;A0A2R8Y7M0;B4DQY7;F8WF45;Q6PII6	TATA element modulatory factor	TMF1	45	122.84	0	225.95	73629500	63939500	69004000	53265000	54937500	57788500
B4DZZ0;B3KQB4;A0A024R371;O75915;F8WF90;C9JQU6;F8WF33;B4DWQ6	PRA1 family protein 3	ARL6IP5	4	19.206	0	6.8888	68783000	97809500	106240000	178790000	120215000	114785000
P07858;B4DL49;E9PHZ5;A0A7I2V440;A0A024R374;A8K2H4;A0A7P0NGZ6;A0A7I2V668;A0A7I2YQK9;A0A7I2V4Z9;E9PR21;E9PSG5;E9PQM1;B4DMY4;B3KUJ8;A0A7I2V4S6;Q6LAF9;E9PLY3;E9PNL5;A0A7I2V2J1;E9PKQ7;A0A7I2V302;Q5HYG5;E9PCB3;R4GMQ5;E9PS78;A0A7I2V367	Cathepsin B;Cathepsin B light chain;Cathepsin B heavy chain	CTSB	11	37.821	0	304.3	1180900000	1149550000	1.10815e+09	1106650000	1.1428e+09	1142850000
P02686;A0A024R384;J3QQK6;P02686-2;J3KS94;H7BYR8;P02686-6;P02686-3;P02686-4;P02686-5;B4DF42;A8MZH3;J3QL64;J3QKL5;E9PJ72;H0YEA2;A8K1H8;B7Z3Y6;E9PMR5;H0YF02;E9PNZ1;E9PKX9;J3KT34;F8WEU6;F5H7N4;J3QKN5;C9J6H1;E9PLU9;J3KT01;Q6ZVA1;E9PSE2;E9PQE7;E9PLQ9	Myelin basic protein	MBP	14	33.117	0	82.423	131385000	151685000	135165000	117475000	115965000	130855000
A0A024R386;I3NI21;I3L288;I3NI23;Q96B96;Q96B96-2	Promethin	LOC57146;TMEM159	5	17.508	0	1.6415	13194000	14767000	12324000	11642500	10826500	9744200
A0A024R3C3;A0A024R394;Q9UHD1-2;Q9UHD1;E9PHZ2;Q9NZ93;E9PPQ5;E9PIZ4;E9PSD5	Cysteine and histidine-rich domain-containing protein 1	CHORDC1	9	35.33	0	67.85	149660000	159185000	157100000	108690000	115985000	157040000
A0A024R395;P49959;P49959-3;F8W7U8;P49959-2;Q05D78;Q9BS79;F5GXT0	Double-strand break repair protein MRE11A	MRE11A	8	80.592	0	15.257	16067500	23158000	14859500	21612500	23103000	21354000
E9PPB5;E9PJU8;E9PQS1;A0A087WT99;A8K718;A0A024R396;A0A1W2PRB8;Q9H0W9-4;Q9H0W9-2;Q9H0W9	Ester hydrolase C11orf54	C11orf54	2	20.424	0	14.424	0	0	0	0	0	0
A0A024R397;Q96RD7;B6ETL5;Q96RD7-2	Pannexin;Pannexin-1	PANX1	4	48.05	0	4.499	42713000	29906000	31914500	57137500	40641500	38672000
A0A024R3A2;Q9BTE7;E9PQV9;H0YCN4;E9PLH8;J3QQL8;E9PM78;H0YD80;E9PLS2;E9PM04;B4DP84	DCN1-like protein;DCN1-like protein 5	DCUN1D5	3	27.508	0	2.4668	5962350	6125750	10250500	5527700	5548250	6061200
A0A024R3A8;Q9BRL6-2;Q9BRL6	Serine/arginine-rich splicing factor 8	SRP46;SRSF8	4	32.287	0	8.6959	2404650	3727850	1812700	5102650	3763100	2858700
A0A024R3C4;Q7Z4H8;Q7Z4H8-2;B2R8W4;Q7Z4H8-3;H0YEM3	KDEL motif-containing protein 2	KDELC2	7	58.572	0	12.145	48168500	53509500	53432500	50795500	51054500	47136000
A0A024R3C7;Q13315;A0A6Q8PH76;E9PIN0;Q68DE6;B4DSP3;Q6P7P1;M0QXY8;A0A087X0E9;Q59GH6;A0A804HL86;E9PRG7;Q96QM9;A8WFP7;H0YDU7;E2I6F3	Serine-protein kinase ATM	ATM	16	350.68	0	4.5785	13745500	16175000	14684500	14365000	16672500	14041500
A0A024R3D4;Q8ND24;Q8ND24-2;E9PN76;E9PRE9	RING finger protein 214	DKFZp547C195;RNF214	7	77.667	0	19.581	53125000	49635500	50303500	47930500	48565000	46370500
P10515;A0A024R3D8;Q86YI5;A0A7P0TAX2;B4DJX1;A0A7P0TBE2;A0A7P0TAG1;A0A7P0TBK2;A0A7P0T997;A0A7P0Z4G4;E9PEJ4;H0YDD4;A0A7P0TA47;B4DLQ2;B4DS43;Q01991;A0A7P0Z459;A0A7P0T9N8;A0A7P0Z423;B4E1P6;Q16791	Dihydrolipoyllysine-residue acetyltransferase component of pyruvate dehydrogenase complex, mitochondrial;Acetyltransferase component of pyruvate dehydrogenase complex	DLAT	18	68.996	0	104.96	393560000	406320000	404275000	443225000	443345000	409200000
A0A024R3G0		HYOU1	18	48.984	1	-2	0	0	0	0	0	0
O75845;A0A024R3G4;E9PQ91	Lathosterol oxidase	SC5D;SC5DL	2	35.3	0.0077271	-0.18436	29774000	28112000	53119500	6436700	2831000	15360000
B4DPL8;A8K0S7;U3KPU7;Q6IBR9;A0A024R3H9;U3KQS2;A0A024R3L1;O43826;O43826-2;Q59GT3;B7Z2Q7;U3KQL4;B4DUH2;A0A024R3F7	Glucose-6-phosphate translocase	SLC37A4	3	44.58	0	3.4529	48718500	43852000	50160500	36275500	35561000	40770500
A8K6A6;A0A024R3I5;P43121;B2R642;B3KXZ9;P43121-2	Cell surface glycoprotein MUC18	MCAM	18	71.636	0	117.03	49882500	41059500	41545000	55963500	55365000	45644500
E9PLB8;E9PL33;Q59EJ1;E9PM05;E9PS58;E9PK61;A0A024R3I8;O14681-3;O14681;E9PQN7;A0A087WV44	Etoposide-induced protein 2.4 homolog	EI24	2	10.77	0.0019988	0.32543	47760500	47916500	53764500	54291000	50124500	45260500
A0A024R3K2;Q96CM3;Q96CM3-2;B4DUN4;E9PJV3	RNA pseudouridylate synthase domain-containing protein 4	RPUSD4	11	42.233	0	64.918	65904500	56939500	56607000	71015500	69193500	62328500
E9PMJ2;J3KP39;A0A024R3L8;Q9BPY3;E9PIM5;G3V179;E9PMW3	Protein FAM118B	FAM118B;FLJ21103	3	39.079	0	1.7821	6685200	1876950	0	2222700	2909700	5604600
A0A024R3L9;Q4G0F5;A0A0D9SFQ6;H0YCI7	Vacuolar protein sorting-associated protein 26B	VPS26B	10	39.154	0	69.193	63073500	63277000	61977500	62820000	46477000	69529000
A0A024R3M1;Q9P016;Q9P016-2	Thymocyte nuclear protein 1	THYN1	4	25.697	0	2.3727	13127000	8152450	6646400	11141650	13712500	18954500
A0A024R3P9;Q9H3P7	Golgi resident protein GCP60	ACBD3	9	60.593	0	92.306	126340000	119210000	121075000	146260000	118395000	128050000
A0A024R3R5;Q14739;A0A494C1L1;C9JXK0;B4E0Z3;C9JES9	Lamin-B receptor	LBR	13	70.729	0	13.211	296200000	282560000	281745000	324205000	318975000	315185000
A0A024R3T8;P09874;B2R5W3;B4E0E1;A0A7I2V3E1;A0A7I2V5E9;A0A7I2V625;Q05D33;Q6PJL0;Q96P95;A0A7I2V384	Poly [ADP-ribose] polymerase 1	PARP1	27	113.08	0	110.18	44464500	39180500	40168500	48576500	46208500	40496000
A0A024R3U3;Q7Z7F7;Q7Z7F7-2;X6R631;X6RIW1	39S ribosomal protein L55, mitochondrial	MRPL55	4	15.128	0	1.182	68892500	63691500	49858000	69967000	72713500	68342000
Q8WWC4;A0A024R3U8;H7C0V0	Uncharacterized protein C2orf47, mitochondrial	C2orf47;FLJ22555	4	32.544	0	14.772	89456000	64364500	73931000	79584500	66012500	88122500
A0A0A1HAV9;A0A024R3U9;P20338;Q53GC2;A0A087WYT5;A0A023HJ61	Ras-related protein Rab-4A	RAB4A	7	23.902	0	124.88	70580500	55359000	50861000	51972500	53778500	53934000
A0A024R3V4;H7BZ14;Q9H2H8;B8ZZ77;A0A0S2Z5A8;B4DN80;Q9H2H8-2;C9K058	Peptidyl-prolyl cis-trans isomerase;Peptidyl-prolyl cis-trans isomerase-like 3	PPIL3	7	18.154	0	21.957	23149000	18009500	21659000	13954500	13694000	16118000
Q658J0;A0A024R3V5;A0A024R3V7;Q9GZT8-2;Q9GZT8;E7EXA3;Q6X734;Q9GZT8-3;B8ZZI0;C9JN42;H7C1A8	NIF3-like protein 1	DKFZp762L015;NIF3L1	6	37.029	0	46.145	38627000	38602500	42637000	43265000	35433500	36963000
A0A0A0MRI7;H7C484;A0A024R3V6;H7C0E7;Q9H2C2;H0YEB4;F6QB42	Protein ARV1	ARV1	2	26.392	0	1.672	3827900	2366150	6034750	0	0	3607800
A0A024R3V8;Q99598;C4P0D6;C4P0D8;Q5VVQ1;C4P0D4;Q7Z3N9;Q9NRI2	Translin-associated protein X	TSNAX;DISC1	11	33.112	0	64.484	54391500	43320500	41031000	48851500	46652000	52309000
A0A024R3V9		hCG_37498	2	10.98	0	1.0374	1.474e+09	368452000	907890000	615205000	665935000	977720000
A0A024R3W2;Q15388	Mitochondrial import receptor subunit TOM20 homolog	TOMM20	3	16.298	0.003904	0.11111	7360000	9651550	17558000	15141000	5761160	21229000
A0A024R3W5;Q9ULF5;E7ENT5;E7EV45;Q9ULF5-2;Q05C42	Zinc transporter ZIP10	SLC39A10	6	94.131	0	4.8716	29884500	23354500	20301500	28493500	24611000	17958500
A0A024R3W7;P24534;A4D1M6;F8WF65;F2Z2G2;C9JZW3	Elongation factor 1-beta	EEF1B2;LOC392793	9	24.763	0	39.951	370910000	362870000	425405000	524210000	435780000	512070000
F6V2D4;A0A024R3X1;O00214-2;B4DJG2;H7BXD8;E9PN19;A0A024R3S4;Q59E97;O00214;Q96QS7	Galectin;Galectin-8	LGALS8	4	33.985	0	1.9449	13480000	20661500	11016000	34565500	31715000	21697000
P10809;A0A024R3X4;B3GQS7;A0A7I2V599;B7Z597;A0A7I2V2X6;B7Z4F6;B7Z5E7;A0A7I2YQK6;A0A7I2V5M1;A0A7I2V5K3;A0A7I2V369;A0A7I2YQ71;B7Z532;Q53SE2;E7ESH4;E7EXB4;B9VP19;B9VPB4;A0A0S2Z415;P10809-2;C9JL25;C9JL19;B9VP24;C9JCQ4;Q53QD5	60 kDa heat shock protein, mitochondrial	HSPD1	37	61.054	0	323.31	12792500000	11449000000	11202000000	11336500000	11039500000	11711000000
B3KMB8;A0A024R3X5;Q9NYY8;Q9NYY8-2;C9JPI6	FAST kinase domain-containing protein 2	FASTKD2	16	81.434	0	114.31	29616000	28467000	29002000	30094000	29272000	34173000
A0A024R3X9;Q9Y3A3-3;Q9Y3A3;A8K012;Q9Y3A3-2;B4DM50;F8WAQ8;F8W8B0	MOB-like protein phocein	PREI3;MOB4	5	26.032	0	4.8573	23539000	22264500	23357500	16428500	17337500	16594000
Q6FIA4;B2R5M8;A0A024R3Y6;O75874;V9HW78;Q6FI37;Q0QER2;C9J4N6;B4DXS4;C9JJE5;A0A0A0U6N4;C9JLU6	Isocitrate dehydrogenase [NADP];Isocitrate dehydrogenase [NADP] cytoplasmic	IDH1;HEL-216	19	46.568	0	80.366	518765000	503125000	511350000	393145000	381520000	474625000
A0A024R3Z2;B8ZZN6;P63165;A0A5P8PBC0;B8ZZJ0;B9A032;B8ZZ67;G2XKQ0;P63165-2	Small ubiquitin-related modifier 1	SUMO1	5	11.557	0	49.822	145085000	102011000	124190000	137785000	135175000	131050000
E9PHS0;Q6FHH6;Q53TN2;B2R602;A0A024R3Z5;O43813;F8WDS9;B4DGM7	LanC-like protein 1	LANCL1	6	22.042	0	12.826	39861000	44679500	37771000	75481000	69045500	50799500
O43676;A0A024R413;C9JKQ2	NADH dehydrogenase [ubiquinone] 1 beta subcomplex subunit 3	NDUFB3	4	11.402	0	30.078	323810000	259700000	251605000	196045000	162910000	213825000
H7C270;A0A024R414;H7C1Z7;Q9GZU7-3;Q9GZU7-2;H7C3E0	Carboxy-terminal domain RNA polymerase II polypeptide A small phosphatase 1	CTDSP1	4	28.395	0	12.662	2213500	9921000	6537650	17529500	13124000	9214700
Q7Z3C6;A0A024R438;A8K140;B3KPP7;Q7Z3C6-2;B4DYN3;Q7Z3C6-3;H7C152;C9JD65;H7C1G6;C9JDK4;C9JXG2;C9JKV7;C9IYZ9;C9JX27;C9JFV2;C9JS65	Autophagy-related protein 9A	ATG9A	14	94.446	0	45.796	35540500	30714500	35965000	56760500	42996500	34007000
Q53EX1;A8JZZ8;A0A024R445;Q9Y276;Q53RT4;C9J1S9;C9J8G3;H7C492;C9JAS4;H7BZF6;A0A0S2Z3G6;A0A2R8Y7T3	Mitochondrial chaperone BCS1	BCS1L	6	47.535	0	50.439	23795000	23412000	17185000	47182500	40551000	24370000
P02751;P02751-14;B7ZLE5;P02751-13;A0A024R462;P02751-10;P02751-6;P02751-5;P02751-9;P02751-4;P02751-8;P02751-17;P02751-3;P02751-1;P02751-7;A0A384MR03;P02751-12;P02751-11;Q6MZM7;Q6MZF4;P02751-16;P02751-2;Q5CZ99;H0Y7Z1;Q6N084;Q59G22;A6YID3;A6YID5;A6YID2;A6YID6;H0Y4K8;B4DTK1;Q9UQS6;Q68CX6;A6YID4;B4DU16;O95617	Fibronectin;Anastellin;Ugl-Y1;Ugl-Y2;Ugl-Y3	FN1;DKFZp686O12165	10	272.32	0	14.784	31414500	26421500	28113500	26679500	28739500	30558500
J3KQ34;Q53GQ2;A0A024R471;Q9H9Q2;B3KW51;A0A024R478;J3QT73;A0A087X1P5;J3KQ41;Q9H9Q2-2;Q9H9Q2-3;J3QT95;B3KV02;Q6ZTQ7	COP9 signalosome complex subunit 7b	COPS7B	3	26.424	0	3.223	10225600	10329900	13854000	10685500	12028450	9718750
B7Z600;Q53S54;A0A024R475;Q13618-3;Q13618-2;Q13618;A0A087WTG3;H7C399	Cullin-3	CUL3	11	63.309	0	19.048	21674500	21050000	27102000	21112000	18411500	21444500
Q7Z3E5;Q7Z3E5-2;A0A804HHZ1;A0A804HJ52;A0A024R486;A0A2Q3DP09;A0A804HIH2;H7BZY2;A0A804HIU9;A0A804HK42;A0A804HJI1;A0A804HI20;A0A804HK85;A0A804HL13;A0A804HJ95;H7BZA2;A0A804HIT2;C9JW07	LisH domain-containing protein ARMC9	ARMC9	11	91.818	0	6.7293	19802000	16227500	17186500	15121000	14425000	17292500
A0A7P0TA76;B2RBE0;A0A024R487;O95573;A0A7P0TBB1;B3KN05;A0A7P0TB52;A0A7P0T8L6;B3KMA6;A0A7P0T905;H7BYZ7;A0A7P0TBL9;Q6PIM8;C9JC11;F5GWH2	Long-chain-fatty-acid--CoA ligase 3	ACSL3	30	79.643	0	254.83	424545000	426960000	438235000	383260000	379730000	361595000
A0A024R488;Q8IWB7;Q9H8N9;C9JJ54;A0A494C0A6	WD repeat and FYVE domain-containing protein 1	WDFY1	13	46.323	0	108.13	819080000	754945000	717080000	820160000	771075000	615145000
Q676U5;E7EVC7;A0A024R494;A5YM60;L7UQD0;Q676U5-3;Q676U5-2;B7ZLM5;Q17RG0;Q9H7M5;Q9NWG8;Q53SV2;Q676U5-5;A0A024R4B6;C9J1B2;Q676U5-4;C9JAY7;C9JK97;F8WAF9;C9J8C6;Q8TCI4	Autophagy-related protein 16-1	ATG16L1;FLJ00045;FLJ10035	7	68.264	0	17.101	29576000	27971500	23910500	21206000	20616500	22603000
A0A087X0K1;Q7Z4X0;A0A024R496;Q9Y376;B7ZBJ4;Q5TAW7;A0A024RDT3;Q9H9S4;Q53RN7	Calcium-binding protein 39	CAB39	7	39.452	0	57.427	108025000	78888000	80495000	86503500	75933500	69396000
Q6FIH2;A0A024R4A4;Q9H0T7;C9J0T6;F8WAG1;F8WBE9;H7C1P7;Q9H0T7-2	Ras-related protein Rab-17	RAB17	5	23.475	0	12.647	28104500	28384000	24858500	19191500	15031000	20745000
Q6Y7W6-5;Q6Y7W6-4;A0A024R4A5;Q6Y7W6;I1E4Y6;Q6Y7W6-3;A0A7I2V516;A0A7I2V3H0;A0A7I2V361;A0A7I2V3H7;B4DZM1;E7ESB6;C9JHW1;B4DRT8;B4DLU7;F8WCD5;C9JXQ0;C9JPV7;C9J0V6;C9JHT0;C9JRZ2;C9JW88;REV__Q96SW0;REV__A0A087WZL0;REV__Q86UU1;REV__Q5W9G0;REV__Q6ZUD6;REV__B0YJ65;REV__B3KQD4;REV__Q86UU1-2;REV__A0A024R3F4;REV__Q8NC75;REV__A0A024R3H6;REV__Q96D60	PERQ amino acid-rich with GYF domain-containing protein 2	GIGYF2;TNRC15	30	149.48	0	100.67	65829500	66767000	66502000	75272000	72637500	81293000
H7C3S9;E9PGT6;B2R8N1;A0A024R4D1;Q99627-2;Q99627	COP9 signalosome complex subunit 8	COPS8	3	8.9341	0	10.483	23723500	12052500	10808000	17738000	19944500	21507000
Q53GL1;A0A024R4E1;Q9HAN9;B1AN62;K7EPD7	Nicotinamide-nucleotide adenylyltransferase;Nicotinamide/nicotinic acid mononucleotide adenylyltransferase 1	NMNAT1	4	31.92	0.0077155	-0.19513	10762950	10688550	9917950	8571800	4189900	10128850
Q13148;A0A024R4E2;A0A0A0N0L3;B4DRW3;A0A087WYY0;A0A087X260;G3V162;B1AKP7;A0A087WX29;Q13148-4;K7EN94;A0A0A0N0M3;K7EJM5;A0A0A0N0N3;A0A087WV68;A0A087WXQ5;A0A087WXV3;A0A087WX67;A0A087WW61;A0A087WZC9;K7EL26;A0A087WYE7;A0A0A0MSV7;K7EJ99;A0A087WTZ4	TAR DNA-binding protein 43	TARDBP;TDP43	10	44.739	0	84.46	57990000	56865500	62007500	56628500	59613000	60739000
A0A024R4E5;Q00341;B2R5V9;Q00341-2;H0Y394;Q6ZS03;Q96CF6;B4DKR8;H7C0A4;Q2HJC8;Q5HYC5;C9J5E5;C9JIZ1;Q6ZN49;H7BZC3;C9JZI8;C9JES8;C9JHZ8;C9JHS7;C9JK79;H7C2D1;C9JT62;C9JHN6;C9JEJ8;C9JBS3;C9JQ82;H7C3D0;C9JMQ6;C9J739;C9JHS9	Vigilin	HDLBP	47	141.44	0	168.22	167165000	160575000	156845000	190550000	177700000	163570000
A0A024R4E7;O96011;O96011-2;B3KSS3	Peroxisomal membrane protein 11B	PEX11B	9	28.431	0	30.941	27663000	30524000	30781500	29645000	26798000	24848000
P06733;A0A024R4F1;A0A2R8Y6G6;P06733-2;E2DRY6;K7EM90;A0A2R8Y879;A0A2R8YEM5;K7ERS8;A4QMW8;A4UCS8;A0A2R8Y6I8;A0A2R8Y798;L0R849;A0A2R8YEG5;L0R6S1;D3DTL4;Q9NPL4	Alpha-enolase;Enolase	ENO1	26	47.168	0	323.31	3.989e+09	3.8667e+09	3.91385e+09	3.36675e+09	3.33945e+09	3.67035e+09
A0A087WYJ2;A0A024R4F4;Q308M6;M0R2B7;P28340;A0A2R8Y705;M0QZR8;Q59FA0;A0A2R8Y7K6;M0R3H8;M0QXE6;M0QXQ2	DNA polymerase;DNA polymerase delta catalytic subunit	POLD1	9	121.18	0	24.137	3158950	2348450	4802350	10845700	12901000	3884550
B3KS61;A0A024R4F6;O60725	Protein-S-isoprenylcysteine O-methyltransferase	ICMT	2	21.735	0	27.555	36810500	65929500	57131000	97607500	111730000	61062000
A0A024R4I7;Q8WZA0;Q8WZA0-2;K7ES95	Protein LZIC	LZIC	7	21.494	0	5.7236	32290000	26578000	23133500	23098500	22437500	24091500
Q0QF37;Q75MT9;Q6FHZ0;A0A024R4K3;P40926;G3XAL0;B3KTM1;P40926-2	Malate dehydrogenase;Malate dehydrogenase, mitochondrial	MDH2	17	31.969	0	159.23	3.04795e+09	2753100000	3.0902e+09	3.5678e+09	3.44575e+09	3.73185e+09
A0A087WZA9;A0A024R4K9;A0A087X266;Q9BXJ8-2;Q9BXJ8	Transmembrane protein 120A	TMEM120A;TMPIT	4	20.459	0	6.0563	13103250	19366000	18774000	21484000	23632000	16718000
A0A024R4M0;P46781;B5MCT8;C9JM19;B7Z732;A5D904;F2Z3C0;A8MXK4	40S ribosomal protein S9	RPS9	25	22.591	0	27.219	768445000	815710000	878020000	890400000	882725000	853890000
A0A024R4M8;Q8NBN7;Q8NBN7-2;B2RDH1;G8JLA1;K7EMY5;B3KVA3;A8K6B4	Retinol dehydrogenase 13	RDH13	12	35.932	0	34.293	133800000	144785000	135725000	132570000	135655000	122330000
A0A024R4Q8;P46782;M0R0F0;M0R0R2;Q53G25;M0QZN2;Q59EK8	40S ribosomal protein S5;40S ribosomal protein S5, N-terminally processed	RPS5	15	22.876	0	106.54	255240000	245755000	211100000	252910000	228160000	231505000
B7Z6J7;A0A024R4R3;O75175;H7C148;A0A2R8Y7Z8;H7C3F5;A0A2H2FJL5;Q6ZMJ6;A0A0G2JNJ7;A0A2R8Y4W0;H0Y5X7;A0A2R8Y6N5;A0A2R8Y691	CCR4-NOT transcription complex subunit 3	CNOT3	9	76.568	0	43.17	29333500	32258000	31539500	38888500	31025500	32854000
A0A024R4R9;C9JMY0;A0A087WUE4;Q96PV6-1;Q96PV6;A0A0G2JNN3;E7EWC7;C9J1N5;B0VJY8;A0A0G2JN70;A0A0G2JPW6	Leukocyte receptor cluster member 8	LENG8	7	88.156	0	24.852	13312500	7627900	9514700	20557000	19830500	19527500
A0A024R4S0;O43633;M0R1L7;M0R1T5;M0QXX8	Charged multivesicular body protein 2a	CHMP2A	12	25.104	0	31.563	84459500	92729000	95760000	95386000	79682000	71411000
A0A024R4S1;Q9Y6I3-3;Q9Y6I3;Q9Y6I3-1;B4DU91;D6R907;D6RBI9;D6RBR6;D6RFG3;D6REL6;I6L9I8;Q9H201-2;Q9H201	Epsin-1	EPN1	6	60.293	0	4.6528	59651500	39200500	46495500	40678500	43050000	51680000
A0A024R4S2;Q9BZL4-2;Q9BZL4-4;Q9BZL4;Q9BZL4-5;Q9BZL4-3;K7EL81;B4DLW4;K7ER83	Protein phosphatase 1 regulatory subunit 12C	PPP1R12C	12	84.765	0	49.498	21162000	21877500	19039000	19141500	20691500	20331000
A0A024R4T4;P61081;M0QX69;M0QYI6	NEDD8-conjugating enzyme Ubc12	UBE2M	8	20.9	0	25.027	87404500	85036500	104665000	48515500	70302500	69270500
B7Z6L2;A0A024R4U0;Q9NP61;Q9NP61-2;H0Y6A0;B0QYV8	ADP-ribosylation factor GTPase-activating protein 3	ARFGAP3	8	48.958	0.0012381	0.68593	5389850	3725450	4088000	5605050	4398250	5309800
A0A024R4U3;Q14166;Q9BR23;V9GY16	Tubulin--tyrosine ligase-like protein 12	TTLL12	13	74.403	0	46.695	45224000	54094500	51169500	57934000	53011500	48845500
A0A024R4V8;B4DZT6;Q9NYZ3	G2 and S phase-expressed protein 1	GTSE1	2	61.573	0	2.9344	1800200	1483350	911500	1975900	3981550	2852500
A0A024R4X0;P00387-2;P00387;P00387-3;Q6ZVI6;B1AHF3;Q6TGM5	NADH-cytochrome b5 reductase;NADH-cytochrome b5 reductase 3;NADH-cytochrome b5 reductase 3 membrane-bound form;NADH-cytochrome b5 reductase 3 soluble form	CYB5R3	11	33.238	0	149.5	358060000	465385000	440070000	465120000	490800000	407650000
A0A024R4X7;Q9UKX7-2;Q9UKX7;B4E2D3;B0QY21	Nuclear pore complex protein Nup50	hCG_1989366;NUP50	26	50.144	0	256.12	215135000	165200000	201625000	201700000	245865000	203750000
E9PS74;B0AZP8;A8K2X6;A0A024R4Y2;Q8NBI5;Q8NBI5-2;H0YD64;B4DV87	Solute carrier family 43 member 3	SLC43A3;hCG_39762	4	36.797	0	5.8854	36677500	29027500	27257500	20095500	24943500	43081500
A0A0A6YYC7;A0A024R4Z4;A0A024R4Z1;Q96JP5-2;Q96JP5;H3BTR0	E3 ubiquitin-protein ligase ZFP91	ZFP91-CNTF;hCG_2042749;ZFP91	3	59.57	0	6.2738	2248800	862750	1005850	1614950	1669550	2712350
A0A024R4Z3;Q96PZ2;A0A804HLI8;A0A6Q8PF34;E9PR18;E9PNQ0;A0A6Q8PHI8	Protein FAM111A	FAM111A	8	70.195	0	12.202	12804150	17834000	18353000	16803500	16996500	19239500
A0A024R4Z6;Q08945;E9PMD4;Q59GH7;A0A0U1RRK2;E9PPZ7	FACT complex subunit SSRP1	SSRP1	13	81.074	0	18.697	96945500	96076500	108184000	112945000	146630000	142710000
A0A0S2Z309;A0A384NPS2;A0A0S2Z373;Q63HL5;A0A223PQI9;A0A0C4DFZ2;A0A024R509;P15289;B4DVI5;P15289-2	Arylsulfatase A;Arylsulfatase A component B;Arylsulfatase A component C	DKFZp686G12235;ARSA	5	40.454	0	3.6193	37457500	40776500	37057500	28295500	33263500	23254500
G3V1D1;G3V192;Q6NZ44;B3KXC3;A0A024R525;Q6NS36;P02794;E9PPQ4;A9JQE1;E9PRK8;E9PKY7;Q8TD27	Ferritin;Ferritin heavy chain;Ferritin heavy chain, N-terminally processed	FTH1	3	12.876	0	1.7691	42328000	48850500	36589500	29019500	28598000	24668500
A0A140VJH7;A0A024R529;Q3LXA3;Q9UFX5;H0YCY6;Q3LXA3-2;E9PJG8;I3L252	Bifunctional ATP-dependent dihydroxyacetone kinase/FAD-AMP lyase (cyclizing);ATP-dependent dihydroxyacetone kinase;FAD-AMP lyase (cyclizing)	DAK;DKFZp586B1621;TKFC	3	58.946	0	1.3436	8217050	3398650	1038880	2870350	2668650	6488150
A0A024R534;O94776;O94776-2;H7C3F3	Metastasis-associated protein MTA2	MTA2	29	75.022	0	151.21	133875000	97748000	119120000	142210000	150000000	149495000
E9PJ81;E9PRQ7;A0A024R598;A0A024R539;Q04323;Q04323-2;B4E0P8;A0A087WTZ5;Q05BV2;B4DNC6;B4DU88	UBX domain-containing protein 1	UBXN1;LOC51035	8	32.611	0	40.608	49879000	47806000	55856000	58206000	59486500	53945500
A0A024R542;Q9C0C2;B3KXS7;Q9C0C2-2;E9PKK0;A0A2R8Y5C4;Q86TK2	182 kDa tankyrase-1-binding protein	TNKS1BP1	9	181.79	0	11.228	11991000	12962000	12101000	14417500	11833000	12533350
A0A024R546;Q9C0B5-2;Q9C0B5;H0YEF4	Palmitoyltransferase;Palmitoyltransferase ZDHHC5	ZDHHC5	12	77.544	0	43.598	19765000	25002000	25306500	17106500	22161500	20963000
B4DZQ9;A0A024R562;Q92934;F5H3B1;F5H1R6;F5GYS3;A8MXU7	Bcl2-associated agonist of cell death	BAD	2	16.293	0	42.371	6627500	14715000	15393000	17927000	13749000	15031000
B7Z345;E9PS00;A0A024R564;Q9Y5Q0;Q59FV3	Fatty acid desaturase 3	FADS3	2	43.639	0	3.539	11169550	8608450	8688650	8870000	13440000	10637500
A0A024R565;Q9UI30-2;Q9UI30	Multifunctional methyltransferase subunit TRM112-like protein	HSPC152;TRMT112	4	14.199	0	3.7296	63170500	69805000	44878000	67448500	83192000	54776000
B4DMV9;B4DR44;B4DTR4;B2R5U3;A0A024R571;Q9H4M9;C9J2Z4;C9JC03;B4DZH9;C9JDQ8;C9JIJ3;C9IZH1	EH domain-containing protein 1	EHD1	10	53.768	0	20.642	20313500	18880000	21753000	27191500	27928000	25189000
B4DHV1;E9PMQ3;E9PQ47;E9PNY1;A0A024R576;O95159;E9PQA5;H0YCU8;E9PJX1;E9PJ47	Zinc finger protein-like 1	ZFPL1	4	11.322	0	1.2539	51899500	33451500	39417000	43881000	48765000	33098500
A0A024R578;Q13405;H0YDP7;Q59GE9;E9PNF1;E9PI78	39S ribosomal protein L49, mitochondrial	MRPL49	10	19.198	0	163.26	108452000	106295000	99924000	155755000	126155000	92846000
A0A024R5A3;A0A024R580;P07384;B2RDI5;B4DWH5;B4DS85;E9PL37;E9PLX0;E9PJJ3;E9PLC9;E9PMC6;E9PJA6;E9PSA6;E9PQB3;E9PRM1;E9PIA9	Calpain-1 catalytic subunit	CAPN1	22	81.467	0	58.858	162365000	163775000	168410000	162110000	179470000	159220000
E9PS30;E9PLI6;E9PS76;A0A024R5B9;Q8N9N8;E9PQD0	Probable RNA-binding protein EIF1AD	EIF1AD;MGC11102	3	9.0063	0	38.005	18264500	10423850	9582500	20683500	28113000	9860900
A0A024R5C5;P11498;A0A494C016;A0A494C101;A0A494C0T2;P11498-2;E9PRE7;A0A494BZT5	Pyruvate carboxylase;Pyruvate carboxylase, mitochondrial	PC	37	129.63	0	109.74	109250000	101515000	101165000	122575000	115710000	111495000
A0A024R5D5;Q6ZTN6;Q6ZTN6-3;A0A6E1YH78;B3KND9;Q6ZTN6-2	Ankyrin repeat domain-containing protein 13D	ANKRD13D	4	58.475	0	5.7549	12355000	16853500	13687500	12465500	19559000	13276500
A0A024R5E5;Q13488;E9PM12;Q64F87;E9PNA6;E9PMC5;Q13488-2;Q6QBN8;H0YEL3;H0YCE3	V-type proton ATPase subunit a;V-type proton ATPase 116 kDa subunit a isoform 3	TCIRG1	14	92.967	0	84.788	105450000	104079500	98585000	119595000	122000000	96871500
B2RDI6;A0A024R5E6;Q16584;Q16584-2	Mitogen-activated protein kinase kinase kinase 11	MAP3K11	4	92.624	0	1.4383	7813950	9216400	9994450	13965000	14687000	14550500
Q5H9R7-5;Q5H9R7;H7BXH2;E9PKF6;Q5H9R7-2;A0A024R5F3;Q5H9R7-6;Q5H9R7-4;Q5H9R7-3;B4E0C2;E9PQP7;H0YEN2;B4DYU6;B4DTT7;Q7L294;Q9H880;H0YDW1;H0YEV0	Serine/threonine-protein phosphatase 6 regulatory subunit 3	PPP6R3;SAPS3	6	98.484	0	19.089	10191100	12361000	8876000	8131650	11698200	9072300
B2RAQ8;A0A024R5F4;P50416;P50416-2;H3BP22;H3BUV7;H3BUJ0	Carnitine O-palmitoyltransferase 1, liver isoform	CPT1A	17	88.339	0	45.832	33907000	42118500	38946500	50252000	44882000	34129500
A0A024R5H0;O75531;B2R4V4;E9PJJ8	Barrier-to-autointegration factor;Barrier-to-autointegration factor, N-terminally processed	BANF1	3	10.058	0	58.743	95002000	75737500	81779500	53611000	50925500	89407500
Q6FGX3;P20340-2;A0A024R5H8;P20340-4;Q53ET8;B7Z5Z9;C9JU14;P20340-3;F5H3K7;Q53S08;F5GX61;Q9UL30;C9J0I2;Q9H0N0		RAB6A	12	23.549	0	26.179	243255000	258910000	205015000	191925000	216950000	192405000
A0A024R5J4;Q8TE77-3;Q8TE77;E9PIT5;A0A087WWG1;C9JUG3;A0A024R5C3;Q8TE77-4;Q8TE77-2	Protein phosphatase Slingshot homolog 3	SSH3	3	72.995	0	1.8174	3379400	3157500	7465000	0	0	2249300
A0A024R5J6;Q9NYJ1;Q9NYJ1-2	Cytochrome c oxidase assembly factor 4 homolog, mitochondrial	CHCHD8;COA4	3	10.134	0	16.568	9970800	7197600	7124800	8446750	9003700	7489500
A0A024R5K1;Q9BR76;Q9NSK3;A0A087WW53;F5H390;Q59F81;B4DIU2;F5H0D2	Coronin;Coronin-1B	CORO1B;DKFZp762I166	11	54.234	0	5.8429	95580500	92589500	94084000	99475000	95198000	93490000
A0A024R5K3;E9PPW7;O00217;E9PKH6;Q53G17;E9PN51;F8W9K7;H0YDT4;B4DYI3	NADH dehydrogenase [ubiquinone] iron-sulfur protein 8, mitochondrial	NDUFS8	5	19.213	0	22.969	66778000	74852500	75185500	92364000	95600000	69606500
Q9BVK2;A0A7P0T8Q8;A0A804G6E3;A0A7P0T845;A0A7P0T837;A0A7P0TAL7;A0A7P0TAA1;E9PKA5;H0YDV4;B3KQL8;A0A024R5K5;A0A7P0Z449;H0YDD3;A0A7P0T919;Q9BVK2-2;A0A7P0T810;H0YCV0;E9PR58;A0A7P0TAA8;A0A7P0T9A3;H0YEE0;E9PP80;H0YD42;A0A7P0TA89;A0A7P0T9Q0;E9PP96;A0A7P0T9J9;E9PNE2;E9PK79	Probable dolichyl pyrophosphate Glc1Man9GlcNAc2 alpha-1,3-glucosyltransferase	ALG8	3	60.087	0	20.953	82517500	93893500	92791000	88817000	91370500	100873000
A0A024R5K6;O95298-2;O95298;E9PRJ5;E9PM14;A0A087WUM3;E9PQ53;E9PRQ4;Q8NI46;A0A087WY27;O95298-3	NADH dehydrogenase [ubiquinone] 1 subunit C2;NADH dehydrogenase [ubiquinone] 1 subunit C2, isoform 2	NDUFC2;KCTD14;NDUFC2-KCTD14	7	14.187	0	11.134	114060000	115185500	133430000	129280000	109375000	104905000
E9PJH8;B4DN87;A8K259;A0A024R5K8;P50454;E9PPV6;E9PKH2;E9PR70;Q9NPA9;E9PK86;E9PMI5;E9PQ34;E9PNX1;E9PIG2;E9PRS3	Serpin H1	SERPINH1;ra-a47	8	40.953	0	27.213	140345000	101043500	116495000	92148000	69970000	102070500
E9PNF7;A0A024R5L0;P42785;A0A7P0TB23;B7Z7Q6;P42785-2;E9PQB5;E9PL85;E9PKN6;E9PLY4;E9PL49;E9PNJ1;A0A7P0Z451	Lysosomal Pro-X carboxypeptidase	PRCP	5	49.902	0	17.921	41776500	37542000	35994500	23158500	22595500	32477000
Q13492;Q13492-5;Q13492-2;Q13492-3;A0A024R5P1;A8K5U9;A0A024R5L7;B5BU72;Q13492-4;H0YEF7;H0YEH1;H0YCY1;Q8N6B4;H0YD48;E9PJT1;B4DLM1;H0YE97;E9PK13;H0YEY8;A0MWC9;E9PLJ8;E9PKP6;E9PI56	Phosphatidylinositol-binding clathrin assembly protein	PICALM	6	70.754	0	201.11	27802500	21720500	24648500	24481000	23558000	23183000
Q05BV7;B7ZAQ5;B4DYZ7;A0A024R5M8;Q15054-3;Q15054-2;Q15054;E9PNC0;E9PRK3;Q569I8	DNA polymerase delta subunit 3	POLD3	2	42.158	0	5.3799	7833450	7313250	5471750	7785400	3906450	3258350
A0A024R5P0;Q13153;B3KNX7;A8KAN3;Q13153-2;E9PM17;B7Z3K0;B7Z302;H0YCG5;E9PRP6;E9PMP2;E9PQW5;E9PKH9;H0YCM0;H7C1X3;Q59FN2	Non-specific serine/threonine protein kinase;Serine/threonine-protein kinase PAK 1	PAK1	7	60.646	0	8.1458	5185450	4909000	5906550	3765050	6240550	4734850
A0A024R5Q1;Q9NX55;J3QT56;Q9NX55-3	Huntingtin-interacting protein K	hCG_2003792;HYPK	4	14.665	0	38.953	48828500	60236500	55845000	37559500	36928500	44864500
A0A6Q8PHC6;A0A140VK19;A0A024R5Q4;P50440-2;P50440;A0A6Q8PGA2;P50440-3;H0YMX4;A0A6Q8PFC6;H0YN43;H0YLC6	Glycine amidinotransferase, mitochondrial	GATM	4	46.302	0	3.2193	32750500	31668500	27782500	30444500	29386000	29734500
P30520;A0A024R5Q7;B4E1L0	Adenylosuccinate synthetase isozyme 2	ADSS	6	50.097	0	33.853	49328000	45368000	40658500	35078500	35878000	39274000
A0A024R5R0;Q93073-2;Q93073;H0YKY4;J3KPI1	Selenocysteine insertion sequence-binding protein 2-like	KIAA0256;SECISBP2L	3	121.77	0	1.1504	2531750	5695850	4559050	0	0	0
A8K8N5;A0A024R5S4;P40818;A0A075B720;Q05CD9;Q05DF5;P40818-2;H0YNL5;B4DUC6;H0YM47;H0YKV1;B3KRK3	Ubiquitin carboxyl-terminal hydrolase;Ubiquitin carboxyl-terminal hydrolase 8	USP8	6	127.49	0	5.4218	15320000	17811500	8857000	19608000	18368000	18294500
A0A024R5S5;O75822;O75822-2;O75822-3;H0YGJ7;H0YLP3	Eukaryotic translation initiation factor 3 subunit J	EIF3S1;EIF3J	8	29.062	0	323.31	157295000	156550000	175260000	211500000	156125000	152490000
A0A024R5S7;Q9ULG6-2;Q9ULG6;Q9ULG6-5;Q9ULG6-4;Q9ULG6-3;H3BPP4;H3BN32	Cell cycle progression protein 1	CCPG1	7	87.339	0	8.3143	11153200	8413150	11173800	5970200	6554000	6919850
A0A024R5S9;P46934-4;H0Y8X6;P46934-3;P46934-2;P46934;H0Y9L1;A0A3B3IUC1	E3 ubiquitin-protein ligase NEDD4	NEDD4	8	104.16	0	20.108	15847500	14721000	13470000	14464000	12291000	14656000
H0YNQ5;B4DZH5;A0A024R5T1;A0A024R5Z0;Q99081;Q99081-3;B4DGI9;Q9NQY9	Transcription factor 12	TCF12	3	16.593	0	14.731	4421450	1504600	4716850	8795600	8291800	8297650
A0A024R5U3;H3BMD8;P56211-2;P56211;H3BTD3;H3BQ52	cAMP-regulated phosphoprotein 19	ARPP-19;ARPP19	5	12.323	0	22.966	86531000	74969000	77262500	62211000	76810500	79152500
A0A024R5U9;Q6PJW8;A0A024R5P7;Q6PJW8-2	Consortin	C1orf71;CNST	6	79.57	0	2.8851	13390500	11181650	11789000	11402000	10966500	10237450
Q96QT4;H0YLN8;A0A024R5V1;A0A0C4DGL2;A0A0G2JN34;A0A0G2JMJ5;Q7Z4N2;Q7Z4N2-5;A0A0G2JPN6;Q7Z4N2-6;A0A024R209;Q7Z4N2-2;A0A0G2JMR4;A0A024R212;A0A0A0MTQ9;H0YKU7;Q7Z4N2-3;H0YNM0;E9PBI7;G5E9G1;Q9H637;A0A7I2V4C9;H7BYP1;A2A3F4;A2A3F7;A0A7I2V4E8;A2A3F3;Q9BX84-2;Q9BX84-3;Q9HCF6-10;Q9HCF6-8;Q9HCF6-4;Q9HCF6-2;Q9HCF6-5;Q9HCF6-3;Q9HCF6-7;Q9HCF6;Q9HCF6-11;Q9HCF6-6;Q9BX84-4;Q9BX84	Transient receptor potential cation channel subfamily M member 7	TRPM7	16	212.69	0	46.203	43391000	46721500	53960500	48975000	44684500	46033500
A0A024R5W0;Q15751;H0YNB1;B4DKS2	Probable E3 ubiquitin-protein ligase HERC1	HERC1	6	532.22	0	1.0191	73809500	73215500	90526000	63406000	51053500	75673500
Q9UHS8;B2R7T6;A0A024R5X2;Q9Y6N5;Q53HW7;H3BNP9;A0A1B0GXB4;H3BV36;H3BMS6;H3BNX3	Sulfide:quinone oxidoreductase, mitochondrial	hCG_2001986;SQRDL	6	44.146	0	42.812	15093500	16123000	21436000	24211500	22132500	18023500
A0A024R5X3;Q9NWH9;H7C3F4;A0A024R5U7;Q9NWH9-3;H0YMM0;H0YKU6;H0YL55;H7BXE3	SAFB-like transcription modulator	SLTM	6	131.61	0	2.4763	0	7223000	0	9566250	7529500	2374300
A0A024R5X7;O76031;Q9H072;H0YM48	ATP-dependent Clp protease ATP-binding subunit clpX-like, mitochondrial	CLPX;DKFZp586J151	22	69.223	0	105.11	89854500	74361000	74719500	102135000	99812000	103910000
A0A024R5Y1;Q9NZD8;Q9NZD8-2;H0YMB7;H0YKB0;H0YLT5;H0YKM6;H0YML6;H0YLD7;H0YLW1;H3BRR0	Maspardin	SPG21	9	34.96	0	63.617	85991000	112891000	100551000	90032000	100862500	117980000
P07355-2;P07355;H0YMW4;A0A024R5Z7;V9HW65;H0YN42;A6NMY6;H0YMU9;H0YMD0;H0YL33;H0YM50;B4DNH8;H0YKS4;H0YNB8;B3KRQ1;A0A7I2V4P4;H0YMM1;H0YNP5;H0YN28;H0YKX9;H0YMT9;H0YLV6;H0YKZ7;H0YKL9;H0YKV8;H0YNA0;H0YMD9;H0YKN4;H0YLE2	Annexin A2;Annexin;Putative annexin A2-like protein	ANXA2;HEL-S-270;ANXA2P2	26	40.411	0	323.31	637745000	641975000	586945000	9.4418e+08	766600000	736305000
P14618-2;A0A804F729;A0A804F6T5;A0A024R5Z9;B4DRT3;H3BTN5;V9HWB8;P14618;P14618-3;B4DNK4;A0A024R609;Q504U3;H3BQ34;Q8WUW7;H3BTJ2;H3BUW1;H3BT25;H3BU13;Q16716;Q16715;A0A4D6DDG8;H3BN34;B4DPM0;H3BQZ3;P30613-2;P30613	Pyruvate kinase PKM;Pyruvate kinase	PKM;PKM2;HEL-S-30	35	58.061	0	323.31	1219700000	1148600000	1215700000	1.0502e+09	1.0231e+09	1148650000
A0A1B0GW73;H3BNF1;A0A1B0GTV3;A0A0S2Z5D0;H3BUV4;A0A1B0GUD2;H3BUT1;A0A1B0GTU6;A0A0S2Z5G3;A0A024R601;Q9NWW5;A0A1B0GU90;H3BRN7;H3BTY4;Q9NWW5-2	Ceroid-lipofuscinosis neuronal protein 6	CLN6	2	8.6227	0	9.9589	4033800	1541800	2617900	1892800	1403500	6918250
Q59FP8;A0A024R610;Q92859-3;Q92859-2;Q92859-4;Q92859	Neogenin	NEO1	2	123.96	0	4.4128	0	0	0	0	0	0
H3BRY3;A0A024R611;Q59G88;P31146	Coronin;Coronin-1A	CORO1A	2	43.353	0.0039047	0.11129	0	0	0	0	0	0
H3BTA2;Q5U086;A0A024R625;P60510;H3BV22;I3L4X0;H3BPN5;H3BVE3	Serine/threonine-protein phosphatase;Serine/threonine-protein phosphatase 4 catalytic subunit	PPP4C	6	30.561	0	4.9121	12138000	3316850	7276650	13387000	12730500	18048000
A0A024R637;O60343-2;O60343-3;O60343;A0A3B3IRT3;Q5JU47;O60343-5	TBC1 domain family member 4	TBC1D4	4	146.55	0	1.2854	7272400	7416900	7131400	0	0	0
A0A024R638;P24530;P24530-3;A0A2R8Y748;A0A024R645;P24530-2;A0A2R8YGF7;A0A172Q393	Endothelin B receptor	EDNRB	5	59.48	0	29.304	31293500	21258500	18712500	18845500	20352500	21735500
Q6NUM7;A0A024R640;Q9NUQ2;H0YC22	1-acyl-sn-glycerol-3-phosphate acyltransferase epsilon	AGPAT5	3	41.165	0	5.414	23921500	27655500	26293000	25344500	27099000	21123000
A0A087WZY0;A0A1B0GTR6;A0A1B0GWJ7;A0A1C7CYZ2;A0A1B0GTV7;A0A1B0GUE8;B4E1V6;A0A1B0GV94;A0A1B0GWI2;A0A024R644;O75503;A0A1B0GU14;A0A1B0GVL0	Ceroid-lipofuscinosis neuronal protein 5	CLN5	3	21.718	0.00041999	0.8825	11233850	11167750	12212600	9394000	10492300	9243400
A0A024R648;Q9Y5J7;A0A1W2PRH9;A0A1W2PQS5;G3V502;G3V2F3	Mitochondrial import inner membrane translocase subunit Tim9	TIMM9	4	10.378	0	22.344	82690500	80490500	89848500	49206500	61269000	64772000
A0A024R663;Q86UP2;Q86UP2-4;Q86UP2-3;B7Z6P3;B3KWP6;G3V5P0;H0YJP2;B3KP76;G3V5G2;H0YJZ8;Q6NZ46;Q6PDF7;Q3SWV9;H0YJV5	Kinectin	KTN1	65	156.27	0	323.31	277820000	233580000	249905000	228160000	215045000	224975000
A0A024R670;P57105;A0A087X1F5;A0A087WYV9	Synaptojanin-2-binding protein	SYNJ2BP;SYNJ2BP-COX16	3	15.928	0	4.5294	52021000	65807500	68555500	76971500	80010000	65335000
P49757;P49757-4;A0A024R6C4;B2RCI6;A0A024R681;A0A024R684;A0A024R6F4;P49757-2;P49757-3;P49757-7;P49757-5;P49757-6;G3V433;Q86SW5;G3V3R1;P49757-8;G3V4S6;G3V3Z8;P49757-9	Protein numb homolog	NUMB	3	70.803	0.0020036	0.3571	11642400	10133300	12232500	13415500	11573150	14477000
Q9H3H0;A0A024R683;Q9Y5K8;Q8N5Z9;G3V559;Q6PJ05;G3V3T8;Q9NW63;G3V2S6;G3V341;G3V5S7;H0YJS0;H0YJ55;H0YJH8	V-type proton ATPase subunit D	VATD;ATP6V1D	8	28.161	0	15.673	81551000	76410500	66345000	85261000	91752000	68122500
H0YJ34;A0A024R687;Q96AC1-2;Q96AC1;Q96AC1-3;A0A0U1RRM8;G3V5R2;G3V281;H0YJB6;G3V3J0	Fermitin family homolog 2	FERMT2;PLEKHC1	10	73.352	0	38.08	22237000	19493500	19229000	21773500	20440500	21749500
A0A024R688;P51948;H0YJ92;A0A024R669;P51948-2;H0YJF2	CDK-activating kinase assembly factor MAT1	MNAT1	4	35.823	0	4.2659	11428000	11252500	13843500	12121000	12751000	11122000
Q86TY5;Q6FGL0;A0A024R693;Q59FR8;P17931;Q6NVH9;G3V3R6	Galectin;Galectin-3	LGALS3;hCG_22119	18	13.897	0	82.15	3.60115e+09	3.6483e+09	3.94865e+09	3.38465e+09	3.13875e+09	3.4158e+09
P12814-2;P12814-3;A0A024R694;A0A804HK61;A0A804HII9;P12814;A0A804HJU8;A0A804HKE2;A0A7I2V4Y4;P12814-4;A0A804HLD0;A0A804HIN7;A0A804HL31;H9KV75;B7Z565;A0A804HLF4;Q86TX4;B4DFY0;B3KUX9;B7Z2W3;G3V2N5;B4DRP5;G3V2W4;A0A804HJQ9;A0A804HJN7;H7C5W8;A1L0V1;H0YJW3;G3V2X9;H0YJ11;A0A804HIY0;G3V5M4;Q92953;G3V380	Alpha-actinin-1	ACTN1	40	102.71	0	211.65	247795000	339185000	309900000	336375000	358925000	272645000
P49768-3;A0A218KGN3;A0A218KGN4;A0A218KGN7;A0A218KGP0;A0A218KGP1;P49768-5;P49768-6;A0A218KGP3;P49768-2;P49768;A0A218KGQ6;A0A0S2Z4D2;Q53FV8;A0A024R6A3;A0A218KGQ3;A0A7I2V2W1;E7ES96;G3V3P0;B4DVM3;G3V5B1;E5RG63;E5RFW4;G3V2B1;P49768-4;P49768-7;G3V449;G3V3Z0;B7Z8T5;G3V499;H0YM52;G3V2G7;G3V4M0;G3V519;G3V4P4	Presenilin-1;Presenilin-1 NTF subunit;Presenilin-1 CTF subunit;Presenilin-1 CTF12;Presenilin	PSEN1;PSEN2	2	42.286	0	6.1516	39572000	44059500	26822000	24818500	22996000	18975000
B5BUD5;B2R8E4;A0A024R6A5;P35813;P35813-3;P35813-2;E9PKB5;E9PL75;E9PJN3;Q5JB49	Protein phosphatase 1A	PPM1A	6	42.477	0	5.7779	17304500	19002000	18126000	14218500	14090000	18760500
A0A384MDT7;A0A024R6B5;P54652;B3KUS2	Heat shock-related 70 kDa protein 2	HSPA2	18	69.944	0	5.9235	62329500	35840500	37478000	32778000	29873000	35592000
A0A024R6C8;A0A024R6G8;A0A024R6B9;O14678;B7Z4V6;A0A024R6C6;H0YJ78;H0YJX8;H0YJ82;H0YCY9;H0YJL8	ATP-binding cassette sub-family D member 4	ABCD4	5	50.241	0.0029703	0.2351	11726000	10976000	12238900	11336100	11720750	9621450
J3KMY5;Q53HV6;B2R4S5;A0A024R6C0;G3V3E8;E7EMS2;B4DV10;G3V3D1;P61916;H0YIZ1;G3V2V8;P61916-2	Epididymal secretory protein E1	NPC2	5	16.23	0.0012363	0.66562	162025000	173890000	233510000	66418000	70294000	120865000
A0A024R6C9;P36957;Q6IBS5;P36957-2;Q86SW4;Q86TQ8;Q86TW7;B7Z6J1;H0YJF9;G3V3F0;Q6LEQ7;G3V5M3	Dihydrolipoyllysine-residue succinyltransferase component of 2-oxoglutarate dehydrogenase complex, mitochondrial	DLST	19	48.755	0	323.31	451285000	459640000	498335000	431390000	461970000	505770000
A0A024R6D1;A0A7I2V5R1;Q8TD19;A0A7I2V454;G3V5V0;B3KY50;A0A7I2V4E9;G3V2Z5;Q6PKF2;G3V459	Serine/threonine-protein kinase Nek9	NEK9	6	107.15	0.001627	0.52088	10951500	10600850	8863200	7675400	9770350	10075050
P84090;A0A024R6D4;G3V279	Enhancer of rudimentary homolog	ERH	5	12.259	0	129.6	1000370000	1064390000	943345000	1138550000	1.15615e+09	1248650000
A0A024R6D8;Q13243-3;Q13243;Q59EK7;B4DJK0;B4DUA4;G3V5K8;B5BUD8;Q86U32;Q13243-2	Serine/arginine-rich splicing factor 5	SFRS5;SRSF5	7	31.263	0	7.8871	169340000	114410000	139340000	120500000	128695000	137425000
G3V5I6;A0A024R6F2;G3V256;H0YJA2;Q6PJT7-10;Q6PJT7-4;Q6PJT7-3;Q6PJT7-11;Q6PJT7-5;Q6PJT7-9;Q6PJT7-2;Q6PJT7;H0YJ87;A0A087WTC9;G3V3Y4;A0A3B3IT62	Zinc finger CCCH domain-containing protein 14	ZC3H14;FLJ11806	4	47.76	0	13.162	7579400	9587900	10779300	14954000	10915500	12142500
Q53H94;A0A024R6G4;Q02252-2;Q02252;Q53FN8;G3V4Z4;O43573	Methylmalonate-semialdehyde dehydrogenase [acylating], mitochondrial	ALDH6A1	14	57.825	0	93.883	51899000	50996000	45712500	46933500	47987500	53516500
A0A024R6G6;O75438;Q3MHU6;O75438-2	NADH dehydrogenase [ubiquinone] 1 beta subcomplex subunit 1	NDUFB1	5	6.9611	0	54.611	167375000	157425000	149785000	180075000	133530000	147085000
A0A024R6H1;O15270;H0YJV2;B4DTF0;Q9NUV7	Serine palmitoyltransferase 2	SPTLC2	8	62.924	0	49.092	21521500	8538050	21500000	26451000	26210500	10808000
A0A024R6I3;Q53GF9;P49755;G3V2K7;B4DL12;B4DZH3	Transmembrane emp24 domain-containing protein 10	TMED10	7	24.976	0	104.09	1123000000	9.5421e+08	1049615000	646485000	626660000	671155000
G3V5E1;A0A024R6K1;O75909;O75909-4;O75909-1;G3V235;G3V2Q3;O75909-2	Cyclin-K	CCNK	3	43.404	0	10.798	4824850	8473400	6467600	9419950	13016500	9591350
P23381;A0A024R6K8;P23381-2;G3V277;B4DTK8;G3V3Y5;G3V3H8;G3V3P2;G3V456;G3V5U1;G3V227;G3V423;G3V3X0;G3V3R3;G3V3S7;G3V5W1;G3V4N8;G3V4C7;G3V2Y7;G3V2C0;G3V339;G3V313;G3V4S4;G3V2F2;H0YJP3	Tryptophan--tRNA ligase, cytoplasmic;T1-TrpRS;T2-TrpRS	WARS	11	53.165	0	110.34	376450000	376525000	350175000	355545000	354450000	317585000
G3XAH6;B4DHB8;A0A024R6M3;B4DYF4;P51003;A0A024R6J7;G3V3I9;A0A0C4DGK1;A4D1Z6;A0ZTA0;P51003-2;Q9NRJ5;G3V457;H0YJ00;B7ZA53;B4DZL2	Poly(A) polymerase alpha	PAPOLA	6	80.625	0	3.3725	3582450	7919850	7402900	8627300	10301000	8649700
A0A024R6M6;Q9UL15;Q9UL15-2;A8K5J7	BAG family molecular chaperone regulator 5	BAG5	4	51.199	0	2.5385	0	0	3028900	9747850	4815950	6733500
A0A024R6N2;Q9Y5S2	Non-specific serine/threonine protein kinase;Serine/threonine-protein kinase MRCK beta	CDC42BPB	5	194.31	0	1.7989	8055200	9817050	8589000	2619650	6128250	2890950
A0A024R6Q1;P55010;Q6IBU0;H0YLZ1;Q32Q19;Q05DF3;H0YN40;H0YMJ8;H0YM54;H0YK11;H0YK29;B4DEN3	Eukaryotic translation initiation factor 5	EIF5	13	49.222	0	105.26	118090000	122920000	105601500	86356000	93955500	89072500
A0A024R6Q2;Q96FX7;Q96B39;H0Y2Q1	tRNA (adenine(58)-N(1))-methyltransferase catalytic subunit TRMT61A	C14orf172;TRMT61A	3	31.381	0	7.2099	14078500	6396500	0	12251000	16879000	14698000
A0A024R6R9;A0A024R6Q6;Q96J66-2;Q96J66;A0A3B3ITL4;B4DWI2;Q96J65	ATP-binding cassette sub-family C member 11	ABCC11	3	150.09	0	1.0754	66833500	67771000	77200500	61406500	67798500	67683000
B2RDX0;A8K7Z9;A0A024R6R1;Q8NEM2	SHC SH2 domain-binding protein 1	SHCBP1	5	75.632	0	3.1446	25941500	18264000	20130500	24501500	24257500	25500500
A0A024R6R2;Q8TD30;Q8TD30-2;B3KR40;H3BU54	Alanine aminotransferase 2	GPT2	6	57.903	0	20.935	9203100	8499150	10564500	11546000	4295050	8332450
B3KMP9;A0A024R6R3;Q9Y5N6;Q9H806;H3BTQ7;H3BT22	Origin recognition complex subunit 6	ORC6L;ORC6	2	28.046	0	1.0369	11656050	9192900	5958550	10176050	8906200	11676500
A0A024R6R5;Q9UKV5;Q1RN03;Q6PGR1;R4GNG2;H3BRK9	E3 ubiquitin-protein ligase AMFR	hCG_1811773;AMFR	8	62.847	0	62.833	39236500	37620500	43250500	44026000	38042500	36574000
A0A024R6S1;O60884;T2DN57;A0A087WT48;T2DPK5	DnaJ homolog subfamily A member 2	DNAJA2	9	45.745	0	39.934	57655000	78942500	58112500	75643500	79965500	68531000
Q9GZU8;H3BTP8;H3BMX9;H3BUL4;H3BP64;H3BSY6;A0A024R6T8;H3BQQ6;H3BTI2;H3BSF0;Q6P4H7;Q2VIL1;H3BPF9;H3BNK9;H3BN22;H3BU93;H3BPH9	Protein FAM192A	FAM192A;NIP30	3	28.912	0.0025865	0.28347	8046250	7178800	8460400	7075400	6194000	9556550
A0A024R6U1;Q9BVA0;H3BPD8;H3BPK1;H3BTU7;Q59G59	Katanin p80 WD40 repeat-containing subunit B1	KATNB1	4	61.948	0.0018051	0.3845	19970500	17945000	16891000	14197500	18238500	18297500
A0A024R6U3;O75208;H3BNT2;H3BSJ5;B4DIV2;H3BPY0;H3BRC0;H3BPC6;B4E0U3;H3BPW3;H3BVA5;O75208-2	Ubiquinone biosynthesis protein COQ9, mitochondrial	hCG_2025883;COQ9	10	35.509	0	144.54	134710000	155705000	147770000	186130000	191220000	204030000
B4DM06;B3KQV4;B3KQN7;A0A0S2Z517;A0A024R6U7;Q9Y653-5;Q9Y653-2;Q9Y653-3;Q9Y653;Q9Y653-4;A0A5F9ZHT7;A0A5F9ZH94;H3BSJ6;H3BRH0	G-protein coupled receptor 56;GPR56 N-terminal fragment;GPR56 C-terminal fragment	GPR56	7	57.472	0	172.3	80587000	66664500	79011500	89905000	76390500	65536500
B3KUZ8;A0A024R6W0;P00505;A8K482;P00505-2;B4DY39	Aspartate aminotransferase;Aspartate aminotransferase, mitochondrial	GOT2	23	41.326	0	140.03	1.01043e+09	1130250000	1115300000	2.0224e+09	1.71875e+09	1.4613e+09
B2R6U8;A0A024R6W2;O43809;Q5HYH5;H3BV41;H3BND3	Cleavage and polyadenylation specificity factor subunit 5	NUDT21;DKFZp313O211	7	26.215	0	35.901	55730500	62136500	57536500	71297500	73823500	72721500
A0A024R6W3;A8K719;Q13951-2;H3BSC0;J3KRT0;J3KTD8	Core-binding factor subunit beta	CBFB	7	17.987	0	1.9189	0	0	0	0	0	0
A0A024R6X2;Q13951;A0A494C0A9;J3KS23	Core-binding factor subunit beta	CBFB	9	21.508	0	6.8658	24006500	20972000	22577500	23681000	23661000	24997500
P61970;A0A024R6Y2;H3BRV9	Nuclear transport factor 2	NUTF2	3	14.478	0	2.4852	105736000	75789000	96623500	70431500	75585000	74822500
A0A024R6Y3;Q9HBH1	Peptide deformylase, mitochondrial	hCG_2027080;PDF	3	27.013	0.0044539	0.056587	77659000	38474500	56807500	155735000	159925000	140815000
A0A024R6Z0;O43237-2;O43237;J3KRI4;J3KRZ2;B4DHD8;J3KSD2;H3BUM4;Q63HJ8;B4E2E0	Cytoplasmic dynein 1 light intermediate chain 2	DYNC1LI2	10	54.099	0	39.737	32240000	46121500	34319500	25106500	23871000	26403500
H3BQV3;A0A024R6Z6;B4DYU2;Q96MW5;H3BSH5;A0A087X1T3;H3BUN2;J3QRV3;H3BMQ9	Conserved oligomeric Golgi complex subunit 8	COG8;hCG_2027080	9	60.438	0	2.5323	39473000	42228500	50993500	33161500	37621500	37749000
E7EUN9;B4DKP8;A0A024R6Z7;Q9NX74;J3QLD5;H3BRI6;H3BSF3;I3L0K0;H3BMK6;H3BTR3;I3L1K5;H3BQX4;H3BM64;I3L4H0;I3L4Y9	tRNA-dihydrouridine(20) synthase [NAD(P)+]-like	DUS2;DUS2L	6	51.388	0	1.6668	0	0	0	7103850	7463400	5719400
P78362-2;P78362;A0A024R704;H7C521;Q9UPE1-2;Q9UPE1-4;Q9UPE1;Q9UPE1-3;A8MPY5;E7ETV6;A8MPP7;Q59GF4;H7C5L6;C9J2M4;H7C2I2;C9JWF7;F8WBW4	SRSF protein kinase 2;SRSF protein kinase 2 N-terminal;SRSF protein kinase 2 C-terminal	SRPK2	14	79.028	0	51.71	28468500	24771500	26363000	31722000	33249500	31904500
A0A024R705;Q9UN37;Q9NXK5;Q9UF30;Q49AN7	Vacuolar protein sorting-associated protein 4A	VPS4A;DKFZp434E0418	12	48.897	0	7.5809	109200000	93442000	98651000	105865000	101827500	96193000
A0A024R711;O00308;B4DIN7;O00308-2;O00308-4;H3BPJ8;H3BRX8;H3BS79;B4DHF6	E3 ubiquitin-protein ligase;NEDD4-like E3 ubiquitin-protein ligase WWP2	WWP2	5	98.911	0	6.001	8204900	12819000	13701000	20583500	20972000	15831500
B4DFL1;A0A024R713;P09622-3;P09622;E9PEX6;B4DMK9;P09622-2;F8WDM5;A0A1W2PR83;F2Z2E3	Dihydrolipoyl dehydrogenase;Dihydrolipoyl dehydrogenase, mitochondrial	DLD	19	48.899	0	121.82	789645000	852035000	858440000	746525000	700520000	830415000
A0A024R716;Q9H0V1;Q9H0V1-2;H7C268;C9IZT1;C9JVE9	Transmembrane protein 168	FLJ13576;TMEM168	4	79.754	0	4.4225	8382050	4403550	17358000	16451500	15197000	18239500
P43490;A0A024R718;A0A7P0T9I9;A0A7P0T931;A0A7P0T895;A0A7P0T8L3;A0A7P0T973;A0A7P0T862;A0A7P0TAS5;A0A7P0T8D2;A0A0C4DFS8;A0A7P0T941;A0A7P0TBB7;A0A7P0TA73;A0A7P0Z466;B7Z8W6;A0A7P0Z437;A0A7P0Z4N0;A0A7P0T9F0;A0A7P0TB17;A0A7P0T8Z3;A0A7P0T8R4;A0A7P0TAI8;Q658Z1;A0A7P0Z4L4;C9JG65;C9JF35;A0A7P0TAZ2	Nicotinamide phosphoribosyltransferase	NAMPT;PBEF1	19	55.52	0	323.31	138090000	124895000	109715500	121385000	115900000	130325000
A0A024R719;Q92536;H3BSB6;H3BPV6;H3BUR2;H3BUA4;A0AUM0;H3BNF5;Q68DB5;E7EPZ8	Y+L amino acid transporter 2	SLC7A6;DKFZp686K14185	4	56.827	0	88.078	19660000	10407500	13248000	11396500	11876500	13303000
P20839-6;Q6ZNB1;A0A024R725;Q5H9Q6;A0A3B3IRL5;C9J381;B4DNJ7;B3KRZ3;P20839-7;P20839-5;P20839;P20839-3;P20839-4;P20839-2;C9K0R9;H7C511;H7C5T1;C9J029	Inosine-5-monophosphate dehydrogenase 1;Inosine-5-monophosphate dehydrogenase	IMPDH1;IMPDH;DKFZp781N0678	6	64.319	0	1.193	9066050	4798350	10973000	10811000	9118850	11717000
A0A024R732;Q13425;H0YCS0;Q13425-2;A0A140TA73;A0A0G2JM75;J3KT21;H7BY41	Beta-2-syntrophin	SNTB2	14	57.949	0	126.94	83495000	72139000	77815500	80206500	81128500	80429500
A0A024R737;B4E3B0;Q6IQ20;Q4G0T7;C9JGB1;H0Y4Y2	N-acyl-phosphatidylethanolamine-hydrolyzing phospholipase D	NAPE-PLD;NAPEPLD	2	45.594	0	3.5254	8878700	8087150	5496200	5935950	5403300	8109350
A0A024R745;H7BYD0;Q16718;F8WAS3;C9IZN5;A0A7I2V2W4;A0A087X1G1;A0A7I2V3L8;Q16718-2;A0A024R736;A0A024R772;A0A087WXR5	NADH dehydrogenase [ubiquinone] 1 alpha subcomplex subunit 5	NDUFA5	5	13.459	0	46.106	301245000	254870000	266965000	293795000	304270000	260970000
A0A0C4DG51;A8K6U0;A0A024R746;Q9NP80-3;Q9NP80;Q9NP80-2;C9JAX4	Calcium-independent phospholipase A2-gamma	PNPLA8;IPLA2(GAMMA)	9	71.877	0	12.681	25136000	23470000	19000000	20793000	25345000	23422500
A0A024R751		HSPC049	10	55.473	0.0059547	-0.037958	0	0	0	0	0	0
A0A024R753;Q9NW13;Q9NW13-2;B4DJ90;H7C5G8;C9JAA9;A0A0S2Z5E5;C9JE21	RNA-binding protein 28	RBM28	20	85.737	0	40.017	30072000	38517500	33415500	31737500	32423500	33115000
B3KNG6;A0A024R755;O43852-2;O43852-4;O43852-8;O43852-15;H0Y875;O43852-7;B3KQK3;O43852-12	Calumenin	CALU	19	37.106	0	19.298	653415000	522495000	583175000	235425000	342040000	357595000
A0A024R759;P08581;P08581-2;A0A024R728;B4DLF5;E6Y365;B5A929;B5A930;Q59EB3;B5A933;B5A937;B5A938;P08581-3;B5A931;B5A939;B5A934;B5A941;B5A936;B5A943;B4DPY6;B5A942;B5A940;B5A935;H7C174;G9JXB8;H2E272;H7C3Z8;H7C074;B4E058;Q04912-7;Q04912-2;Q04912;C9JKM5	Receptor protein-tyrosine kinase;Hepatocyte growth factor receptor	MET	11	155.54	0	13.647	21604500	22484000	19759500	10704900	12732500	11156500
O95628-8;O95628-4;A0A024R781;O95628-9;O95628-10		CNOT4	2	70.338	0.0025886	0.29421	7218500	4451100	11422500	3747350	0	11788500
B3KUR3;A0A024R782;P07738;Q59GR5	Bisphosphoglycerate mutase	BPGM	3	27.991	0	26.033	11009200	16241500	12266000	11274500	10523500	12771950
E9PFH4;B2R6H7;A0A024R794;C9J7E5;Q9Y5L0-3;Q9Y5L0;Q9Y5L0-1;B3KMX1;B3KM69;Q9Y5L0-5	Transportin-3	TNPO3	6	96.669	0	78.534	14126000	20295000	17925000	18576500	25642000	19955000
A0A024R7A8;P15121;Q59EL5;E9PCX2;E9PEF9;O15289;A4D1P0;C9JRZ8;C9JRZ8-2	Aldose reductase	AKR1B1	12	35.853	0	129.18	219615000	194170000	183085000	167075000	174800000	192350000
A0A024R7B0;Q9BZL1;B2R4N3;K7EQ43	Ubiquitin-like protein 5	UBL5	8	8.5468	0	28.978	52660000	49775500	51065000	60442000	55179500	52687500
A0A024R7B7;Q16543;K7EQA9;Q6FG59;K7EKQ2;K7EL68;A1L0W4;K7EIU0	Hsp90 co-chaperone Cdc37;Hsp90 co-chaperone Cdc37, N-terminally processed	CDC37	11	44.468	0	47.56	192375000	186010000	216010000	197990000	178640000	221005000
A0A024R7C4;A0A494C108;B4DUT2;Q8N9T8;B7ZLF4;B4DUY9;H0YFD2;H0YH26;F8WFC1	Protein KRI1 homolog	FLJ12949;KRI1	7	67.423	0	6.5262	19270000	23003000	15189500	26970000	25698500	21803000
K7ES61;A0A024R7C5;Q9BYD3;X6RAY8;Q9BYD3-2;K7EKI4;K7ELF1;K7ELQ0;K7EJ73	39S ribosomal protein L4, mitochondrial	MRPL4	7	33.792	0	45.367	66495000	70208500	71714000	90602000	74090500	90552000
Q12906-7;A0A024R7C7;Q12906;F4ZW66;Q12906-3;F4ZW64;A8K590;F4ZW65;Q12906-5;Q12906-6;Q12906-2;Q12906-4;Q59GP7;B4DFG4;K7EKJ9;B4DDF3;K7EQR9;K7ER69;K7EKY0;K7ELV3;K7ENK6;K7EJ09;K7EM82;K7ERM6	Interleukin enhancer-binding factor 3	ILF3	28	95.807	0	323.31	268765000	282400000	263200000	311310000	288530000	312850000
P49366;P49366-3;A0A024R7D0;A0A087WZK0;P49366-2;A0A024R7E9;A0A024R7G5;Q5J8M5;M0R264;M0R0V2;M0R1T2;M0R1T4;B4DU50;B4E3M2;M0R0J4;A0A3B3IU31;M0R253;M0QX43;M0QYZ7;M0QXT2	Deoxyhypusine synthase	DHPS	6	40.97	0	32.168	22466500	18484000	20599500	29517500	30219000	29318000
K7ELQ9;A0A024R7D3;Q6UW68;K7EM09;K7EPR0;K7ER05;K7EJQ9;K7EMV9	Transmembrane protein 205	TMEM205;UNQ501	8	19.27	0	58.925	91096500	119275000	98230500	140755000	173440000	116910000
A0A024R7E0;Q96RE7	Nucleus accumbens-associated protein 1	BTBD14B;NACC1	2	57.258	0.0046386	0.033174	0	0	0	0	0	0
A0A7I2V5F6;A0A7I2YQA8;A0A7I2V5F1;Q59FP7;A0A7I2YQQ0;A0A7I2V5D0;A0A7I2V490;A0A024R7E3;P26358;P26358-2;K7EJL0;A0A7I2V2G5;A0A7I2V311;I6L9H2	DNA (cytosine-5)-methyltransferase;DNA (cytosine-5)-methyltransferase 1	DNMT1	2	127.14	0.0091418	-0.25759	0	0	0	0	0	0
B4E123;E9PM19;A0A8E7DA23;A0A024R7E4;P29597;Q53HA9;E9PPF2	Tyrosine-protein kinase;Non-receptor tyrosine-protein kinase TYK2	TYK2	2	104.77	0.0010378	0.74753	0	0	0	3185000	10329550	7138850
A0A024R7F1;K7ELL7;B4DJQ5;P14314-2;P14314;A0A0S2Z4D8;A0A0S2Z4W7;A2VCQ4;K7EPW7;A0A7I2V2T6;A0A0S2Z4A0;K7EKX1;K7EJ70;A0A0C4DGP4;K7EIP3;K7EL27	Glucosidase 2 subunit beta	PRKCSH	30	59.296	0	323.31	2607500000	2705950000	2779700000	2288550000	2452250000	2402300000
C0LQF2;B3KQS9;A0A024R7F4;O00115-2;O00115;K7ENE5	Deoxyribonuclease-2-alpha	DNASE2	8	38.181	0	76.135	64410500	62383000	66649500	60088000	73834500	62634500
B4DRY5;A0A024R7F7;Q4LE60;O14787-2;O14787;A0A075B780;Q05D48;B3KPC8	Transportin-2	TNPO2;TNPO2 variant protein	9	99.665	0	20.602	15942000	12837500	16428500	12646000	8961800	14737000
A0A024R7F8;P13686	Tartrate-resistant acid phosphatase type 5	ACP5	2	36.598	0	2.0295	30270000	27417000	21748500	29545500	34520000	26819500
A0A2H4FX55;A0A2H4FX57;Q92947;A0A024R7F9;A0A2L2DH25;A0A2H4G235;A0A2H4G0V0;A0A2H4FX81;A0A2H4G1S8;A0A2H4G245;A0A2H4FWZ7;A0A2H4FX70;A0A1L3A5U7;A0A2L2DH21;A0A2L2DH10;A0A2L2DH19;Q92947-2;A0A2L2DH39;B4DK85;A0A2H4FX52;A0A1L3A5T2;B4DQF2;A0A1D6XXQ4;B4DUY0;K7EKT3;K7ESA6;K7EKH1;K7EQ99;K7ES74;A0A2L2DH18	Glutaryl-CoA dehydrogenase, mitochondrial	GCDH	9	48.153	0	83.014	221835000	192755000	197750000	200435000	179230000	222945000
A0A024R7G2;O95716;B2R8W8;A8K6I8;A0A0A1HAV6;P20337	Ras-related protein Rab-3D	RAB3D	6	24.267	0	48.207	85458500	82118000	61955500	61878000	65841000	70235500
H7C1I0;A0A024R7G7;Q96K37;Q96K37-2;C9JK45	Solute carrier family 35 member E1	SLC35E1	4	38.265	0	2.7197	7784900	11871850	10980750	23159000	20733000	9448850
A0A494C0B4;A8K1J3;A0A024R7G8;P54725-2;P54725-3;P54725;K7ENJ0;K7ELW1;K7EQ16;B4DDJ7	UV excision repair protein RAD23 homolog A	RAD23A	8	30.485	0	7.7935	85193500	77194500	75913000	90018500	86292000	87361500
A0A024R7I1;A8K2I7;A0A024R7I0;O14908-2;O14908;K7EM11;K7ESN1	PDZ domain-containing protein GIPC1	GIPC1	6	26.071	0	49.55	107380000	99158500	89175000	87633000	91260500	86763500
A0A024R7I3;P61006;P61006-2	Ras-related protein Rab-8A	RAB8A	8	23.668	0	59.92	316430000	248285000	261015000	150380000	176840000	206410000
B4DHS5;A8K8L2;A0A024R7I5;Q9NXH9-2;Q9NXH9;K7EQQ8;B4E3A3;A0A024R7G3;K7EQY6;K7ENI9;K7ERR5;K7EQU7;K7EJX9	tRNA (guanine(26)-N(2))-dimethyltransferase	TRMT1	7	58.38	0	31.171	19592500	14185000	16516500	18832000	16742500	23634500
A0A024R7I7;P20336;B4DE50;S4R3Q3;M0R257	Ras-related protein Rab-3A	RAB3A	8	24.984	0	21.98	175565000	173225000	151555000	131055000	127740000	129730000
A0A024R7J7;Q9BW61	DET1- and DDB1-associated protein 1	DDA1	5	11.835	0	2.2765	6578400	0	5055300	11079000	10199900	6532550
A8K5G0;A0A024R7K0;M0R2Z9;Q8IX01-4;Q8IX01-3;Q8IX01;M0R3F6;B4DSQ4;M0R065;M0R216;M0R2Y3	SURP and G-patch domain-containing protein 2	SFRS14;SUGP2	21	120.23	0	32.755	37555500	42109500	39248000	43448500	40509500	47491500
A0A024R7K7;A0A024R7M6;Q86YP4-2;Q86YP4;Q86YP4-3;C9JJK9;C9JGN4;C9JMI3;V9GYX5;C9JVY3;V9GY85;H7C3H1;B4DKZ7	Transcriptional repressor p66-alpha	GATAD2A	5	68.062	0	5.3814	16362000	20017500	20466000	28855000	33493500	27949000
Q9BXS5-2;Q9BXS5;Q59EK3;B3KNH5;A0A024R7K8;E7ENJ6;B4DN99;K7EJL1;B4DDG7;K7EPJ8;K7ER75;K7ENA7;K7EQX3;Q53GI5;Q9Y6Q5;Q9Y6Q5-2;K7EQ90;B3KN68;K7EPR4;K7EJJ1;A0A087WZX7;K7EMG5;K7EL08;K7ERH5;K7EK69	AP-1 complex subunit mu-1	AP1M1	16	49.84	0	155.85	135050000	125135000	121745000	154085000	125820000	120575000
M0R3F4;M0R2A4;M0R2K3;M0R193;M0R0I0;M0R2I2;A0A024R7L2;Q9NWV8;M0QYV1;Q9NWV8-2;M0QXG9;J3KQS6;Q9NWV8-3	BRISC and BRCA1-A complex member 1	BABAM1;HSPC142	4	19.636	0	2.3593	23603500	27336500	23653000	27808000	27995000	28438500
Q92900;Q92900-2;A0A024R7L8;A0A024R7L5;A0A8A5YP40;A0A8A5YP91;A0A8A5YQV3;A0A8A5YNG5;B3KY55;A0A8A5YNF9;Q6ZUC8;A0A8A5YPS5;A0A059XG67;A0A059X4U2;A0A059XAJ5;A0A059XBJ1;A0A059XAL2	Regulator of nonsense transcripts 1	UPF1	31	124.34	0	130.87	101210000	103360000	86366500	115535000	111985000	106675000
B2R8A2;A0A024R7M0;Q9BVK6;B4DPP4	Transmembrane emp24 domain-containing protein 9	TMED9	9	25.077	0	323.31	566965000	549560000	557490000	569165000	571770000	534910000
Q96CT7;A0A024R7M8;M0R2F5	Coiled-coil domain-containing protein 124	CCDC124;LOC115098	12	25.835	0	84.38	57958000	60816000	63820000	56506000	54562500	52987500
A0A024R7P3;A0A024R7N2;Q9HD20-2;Q9HD20;Q8NC73;Q6ZUA1;Q9HD20-3;Q8TEG5;H7C3H2	Manganese-transporting ATPase 13A1	ATP13A1	21	121.11	0	59.593	92787000	73004500	86301500	82717000	72585000	72245000
A0A087WT18;A0A024R7Q7;Q96A73-2;Q96A73;A0A024R7P4;Q96A73-3	Putative monooxygenase p33MONOX	KIAA1191	3	24.51	0	1.3442	5637000	12532400	0	12684000	10372350	11405500
A0A024R7R0;Q96RL1-2;Q96RL1;D6R9M3;D6RDZ5;D6RC40;D6RCQ3;Q9NTC5;A0A024R7S2;Q96RL1-5;Q96RL1-4;Q96RL1-3	BRCA1-A complex subunit RAP80	RAP80;UIMC1;DKFZp434I1926	2	79.727	0.0057726	-0.025018	0	0	0	2793450	2850750	1764900
A0A024R7R3;G4Y815;Q16143;G4Y816;F8W754;Q6FHG5;O76070	Beta-synuclein	SNCB	3	9.684	0.009669	-0.27763	2947500	1517900	3323750	1252900	931610	3030050
A0A024R7S3;P09497-2;P09497;D6RJD1	Clathrin light chain B	CLTB	10	23.181	0	48.127	379505000	386880000	387175000	249600000	264800000	295260000
A0A024R7T3;P52597;B4DKS8;A0A1B0GW42	Heterogeneous nuclear ribonucleoprotein F;Heterogeneous nuclear ribonucleoprotein F, N-terminally processed	HNRPF;HNRNPF	16	45.671	0	176.82	302830000	381945000	343585000	330080000	330430000	348035000
P33991;A0A024R7U6;B3KMX0;A0A3B3IT92;B4DLA6;A0A3B3IU45;A0A3B3IS57;E5RG31;A0A3B3ITP6;A4FS09;A0A3B3IRR8;E5RFR3;E5RG53;A0A0S2Z5Q9;A0A494C100;A0A0S2Z618;Q6ZMK4;Q9UJA3-3;Q9UJA3;Q9UJA3-4;Q9UJA3-2	DNA replication licensing factor MCM4	MCM4	21	96.557	0	60.998	90791500	62287000	76245000	96036000	110505000	92972500
B4E054;A0A024R7X3;A0A024R7U9;Q9UI12-2;Q9UI12;G3V126;B3KUZ7;Q8TF11;E5RK31;E5RJG1;E5RG49;E5RHH0	V-type proton ATPase subunit H	ATP6V1H	13	52.711	0	107.17	134960000	125600000	133275000	131470000	138140000	119780000
A0A024R7V6;P61019;P61019-2;H7C125;O75546;A0A0A1HAW1;E9PKL7;H0YD31;A0A1D5RMT4;E9PE37	Ras-related protein Rab-2A	RAB2;RAB2A	10	23.545	0	191.64	836385000	849075000	812600000	1.07445e+09	9.6626e+08	9.5004e+08
Q9NX62;A0A024R7W0;H0YBS3	Inositol monophosphatase 3	IMPAD1	8	38.681	0	50.142	119710000	105979500	94347500	98144000	70093000	87687500
H0YBZ4;A0A024R7W1;B4E3G8;Q15390-2;Q15390	Mitochondrial fission regulator 1	MTFR1	2	31.932	0	4.8116	0	0	0	2353400	2185900	0
A0A024R7W9;Q92905;Q59GH5;E5RHH5;H0UI27;E5RHF2	COP9 signalosome complex subunit 5	COPS5	5	37.578	0	64.992	44006000	39028500	31834000	37426500	40245000	39448000
Q9NUL3-8;Q9NUL3-3;Q2TBD5;A0A024R7X7;Q4LE57;E7EVJ4;E7EPX0;Q9NUL3-2;Q9NUL3;A8K276;Q9NUL3-6;Q9NUL3-7;E7EVI1;E5RJN7;B7Z1P6;Q9NUL3-4;E5RFK1;E5RJ67;H0YBY0;E5RGT3;Q9NUL3-5;E5RGQ5	Double-stranded RNA-binding protein Staufen homolog 2	STAU2;STAU2 variant protein	11	52.009	0	65.581	13866500	12359000	12919000	14651000	13937500	14575500
A0A024R7Y2;Q96MH6-2;Q96MH6;E5RJI9;E5RGT2;H0YAY9;H0YAX4;E5RHI6;H0YC64;E5RHZ2;E5RJN2;E5RJ96;E5RHU1;Q96MH6-3;Q49A68	Transmembrane protein 68	TMEM68	5	30.784	0.0046368	0.032191	54883500	40409500	42280500	32464000	31674000	43558500
E5RHG8;A0A024R7Y5;Q15369;Q15369-2;R4GMY8	Transcription elongation factor B polypeptide 1	TCEB1	7	9.9601	0	89.749	51363500	68096000	60099500	58446500	65883500	49154000
A0A024R7Z5;O00560;O00560-3;B4DQ93;B4DHN5;E9PBU7	Syntenin-1	SDCBP	11	32.444	0	323.31	138520000	167555000	143130000	165545000	182685000	145235000
A0A024R806;Q9BT73	Proteasome assembly chaperone 3	MGC10911;PSMG3	2	13.104	0	4.2541	21947500	16709500	15167000	11187000	9201700	14699000
A0A024R811;Q53H82	Beta-lactamase-like protein 2	LACTB2	11	32.805	0	23.394	173360000	203515000	185875000	266895000	246730000	221610000
A0A024R816;Q9C0H2-2;Q9C0H2;Q9C0H2-4;Q9C0H2-3;H7C3T6	Protein tweety homolog;Protein tweety homolog 3	TTYH3	7	57.544	0	134.12	186335000	165750000	177735000	177660000	175095000	162740000
B4DV79;A4D210;A0A024R821;P55884;P55884-2;B4DXN6;Q96G38;Q86UM1;C9JZG1;Q59FS8;C9JQN7	Eukaryotic translation initiation factor 3 subunit B	EIF3B;EIF3S9	18	85.134	0	81.91	67309500	70311000	72920000	101658000	82111500	79482000
B3KMZ0;A0A024R823;Q9Y4P8-2;Q9Y4P8-4;Q9Y4P8-6;Q9Y4P8;Q9Y4P8-3;Q9Y4P8-5;Q6ZV51	WD repeat domain phosphoinositide-interacting protein 2	WIPI2	4	49.392	0	1.6756	16012500	18664500	15254500	27247500	18861000	13902000
A0A024R829;Q9NRF9	DNA polymerase epsilon subunit 3	POLE3	2	16.859	0	4.931	45213500	55011500	54439000	45432500	45792000	36957000
A0A024R830;A0A140VJL8;P29218;P29218-3;E5RIP7;H0YBL1;E5RG13;E5RG94;E5RIF4;E5RHE9;E5RI82;E5RGY4;P29218-2	Inositol monophosphatase 1	IMPA1	5	30.188	0	7.3139	26021000	25963500	29164000	30527500	35955000	29266000
A0A024R837;B3KUF6;Q9BSH5	Haloacid dehalogenase-like hydrolase domain-containing protein 3	HDHD3	6	28.072	0	20.591	64045000	50659000	61872000	101424500	122590000	92576000
Q13049;A0A024R843;Q5JVY0	E3 ubiquitin-protein ligase TRIM32	TRIM32	9	71.988	0	14.712	33327000	36846000	35932500	32960000	38357500	43120000
P61106;A0A024R845;X6RFL8	Ras-related protein Rab-14	RAB14	15	23.897	0	323.31	775450000	893660000	862980000	843940000	851585000	847835000
A0A024R850;Q96E11-8;Q96E11-3;Q96E11;X6RDS5;A0A024R855;Q96E11-7;Q96E11-5;Q96E11-6;Q96E11-4;Q96E11-2	Ribosome-recycling factor, mitochondrial	MRRF	3	36.962	0	3.6328	36063500	34273500	34133000	36301500	45382500	39107000
A0A024R861;O00743-2;O00743;O00743-3;B7Z3E2;A0A0S2Z482;Q5T1S7	Serine/threonine-protein phosphatase;Serine/threonine-protein phosphatase 6 catalytic subunit;Serine/threonine-protein phosphatase 6 catalytic subunit, N-terminally processed	PPP6C	9	35.144	0	8.9593	93209000	83947500	88891000	72151000	91267000	71673500
Q14C86-6;Q14C86-3;A0A024R862;A0A024R875;A0A024R8A2;F8W9S7;Q14C86-4;Q14C86-5;Q14C86-2;Q14C86;B4DGD8;B4DK42;C9IZ08;B0QZ65;A0A0A0MQV8;H0Y7I9;H0Y4E7;B3KN67;B3KTX2;B3KMM3;C9IZX9	GTPase-activating protein and VPS9 domain-containing protein 1	GAPVD1	13	166.17	0	83.545	20380000	17970000	19702000	17383000	17692000	15994000
B2R780;A0A024R868;Q9UKU9;Q8N2J9;Q9UKU9-2	Angiopoietin-related protein 2	ANGPTL2	10	57.05	0	64.332	36908500	40443000	39299500	37350500	37011500	32056500
A0A024R869;Q92805;B4DYI0;Q59HA1;R4GNH1;Q5T165;H0YE54	Golgin subfamily A member 1	GOLGA1	19	88.169	0	181.45	12419000	11256500	9780400	17238000	17332500	19526000
Q6UWE0;Q6UWE0-2;A0A6Q8PGB2;A0A024R870;A0A6Q8PGF7;A0A6Q8PFL5;A0A6Q8PGT8;A0A6Q8PG02;A0A6Q8PGW1;A0A6Q8PFT9;Q6UWE0-3;A0A6Q8PFW1;A0A6Q8PH70;A0A6Q8PFI6;A0A6Q8PHH6;A0A6Q8PFL1;A0A6Q8PGH9;A0A6Q8PF55;A0A6Q8PG90;A0A6Q8PGZ2;A0A6Q8PEU7	E3 ubiquitin-protein ligase LRSAM1	LRSAM1	7	83.593	0	7.9814	8208600	6052650	6799500	10625850	9102400	6378300
A0A024R872;Q96TA1-2;Q96TA1;Q9H8K1;Q2YD88;Q9H6L6	Niban-like protein 1	C9orf88;FAM129B	14	82.682	0	76.24	58268500	53678000	52063000	61782500	60103000	55741500
B7Z3I9;A0A140VJL9;A0A024R877;Q6ZMU0;P13716;P13716-2	Delta-aminolevulinic acid dehydratase	ALAD	4	34.52	0	14.453	17076000	18460500	16635000	16942000	18006500	19859000
F5GX88;B7Z6Y5;Q5T9B9;Q96CG0;A8K2X4;A0A024R878;P17813-2;P17813;B4DYI8;B4DTC8;Q53G87	Endoglin	ENG	8	51.139	0	17.59	24076000	26047500	22129500	29026500	24335000	22702000
B5BU53;B2R9L6;A0A024R880;P50750;P50750-2;X6RE90	Cyclin-dependent kinase 9	CDK9	6	42.778	0	4.4584	61070000	63570500	51129500	76257500	72403500	76672500
A0A024R882;P27105;B4E2V5;B4DZK8;P27105-2;F8VSL7;B4E310	Erythrocyte band 7 integral membrane protein	STOM	10	31.73	0	63.901	190325000	181865000	173295000	149500000	144335000	131430000
A0A024R883;O75348;A0A7I2V4K4;A0A7I2V3Q6;A0A7I2V375;A0A7I2V2N1;A0A7I2YQH3;F2Z307;O95670-2;O95670	V-type proton ATPase subunit G 1	ATP6V1G1	7	13.757	0	75.023	155580000	156825000	172230000	130425000	113805000	144165000
A0A024R886;O95900-2;O95900	Probable tRNA pseudouridine synthase 2	TRUB2	11	36.694	0	40.075	57184000	54967000	58803000	54020000	48332500	52259000
A8K1C7;A0A024R892;Q8IWT6;Q96SW8;Q9NW37	Volume-regulated anion channel subunit LRRC8A	LRRC8A	10	94.172	0	13.484	17636500	24318500	22363500	19434000	20966500	18727500
B2RCX0;A0A024R895;Q01105-2;A0A0C4DFV9;Q5VXV3;Q01105-3;Q01105-4;Q01105;P0DME0	Protein SET;Protein SETSIP	SET;SETSIP	6	32.134	0	323.31	475055000	385055000	420380000	487375000	555630000	577620000
A0A024R896;B7ZC38;Q9NR46;B7ZC39;Q9NR46-2;F8WFB9;Q71RA6;G5E9J1	Endophilin-B2	SH3GLB2	6	43.973	0	3.6577	10789350	13037500	8956000	12491500	11364350	8280550
A0A024R897;B3KPC7;Q9BPX5	Actin-related protein 2/3 complex subunit 5;Actin-related protein 2/3 complex subunit 5-like protein	ARPC5L	5	16.941	0	23.46	26009000	22578500	14270500	24316500	20031000	22330500
A0A024R8A7;Q96I24;Q96I24-2;A0A494C1K6	Far upstream element-binding protein 3	hCG_31253;FUBP3	24	61.64	0	323.31	56109000	62593000	60077500	79885500	83133000	78113000
A0A024R8A9;Q9Y2K6	Ubiquitin carboxyl-terminal hydrolase;Ubiquitin carboxyl-terminal hydrolase 20	USP20	7	102.25	0	3.4272	1.09225e+09	871525000	876915000	9.6521e+08	1.28497e+09	747385000
A0A024R8B2;P62166;P62166-2	Neuronal calcium sensor 1	FREQ;NCS1	5	21.878	0	2.5318	97324500	130995000	133921500	91734000	108040500	114075000
P35658-5;P35658-3;P35658;P35658-4;P35658-2;A0A024R8B6;A0A494C1F2;A0A0A0MSW3;A0A494BZU9;Q7Z3C4;H0YF36;H0Y837;A0A494C0J0;B7ZAV2;B4DYZ6;A0A494C104;H0YDS4;A0A494C0Y1;B7ZAX0;B4DZN4;E9PKD2	Nuclear pore complex protein Nup214	NUP214;DKFZp686J0330	28	215.4	0	128.12	87417500	65470500	70734000	79019000	78846000	80945000
A0A024R8D2;Q6P1M0;B3KNH1;B3KQE8;Q9BTA1;Q6P1M0-2	Long-chain fatty acid transport protein 4	SLC27A4	20	72.063	0	72.208	88582500	93693000	86966500	110860000	93058000	92715500
Q9Y399;A0A024R8D4;Q5T8A0	28S ribosomal protein S2, mitochondrial	MRPS2	10	33.249	0	84.01	222755000	242070000	239615000	249865000	308055000	273330000
A0A024R8E4;Q9BV86-2;Q9BV86;S4R344;S4R3J7;S4R338	N-terminal Xaa-Pro-Lys N-methyltransferase 1;N-terminal Xaa-Pro-Lys N-methyltransferase 1, N-terminally processed	C9orf32;NTMT1	4	25.387	0	2.3738	15759000	13280000	11508000	13304500	13086000	12399500
A0A024R8H5;Q12933-4;Q12933-3;Q12933;Q12933-2;B4DGI3;E5KBQ3;B1AMX7;B1AMX8;B1AMY1	TNF receptor-associated factor 2	TRAF2	6	55.859	0	10.012	9091200	9911750	8413350	10594850	10727500	8116600
A0A024R8I2;A0A140VK64;Q9BSL1	Ubiquitin-associated domain-containing protein 1	UBADC1;UBAC1	2	45.209	0	1.5474	1218310	879105	435870	0	0	0
Q96IS9;A0A024R8I7;Q8WUW2;O15120;A0A024R8F9;O15120-2	1-acyl-sn-glycerol-3-phosphate acyltransferase;1-acyl-sn-glycerol-3-phosphate acyltransferase beta	AGPAT2	2	18.693	0.0031639	0.22793	7945000	5482300	2863250	2705900	4827600	6076900
A0A024R8J2;Q93096;B5BU78;A0A0D9SGK2;A0A3B3ISR8	Protein tyrosine phosphatase type IVA 1	PTP4A1	7	19.815	0	12.022	363895000	305465000	329745000	345210000	302550000	286835000
A0A087WX92;A8K302;A0A024R8J3;O15403;A1L174;A1L175	Monocarboxylate transporter 7	SLC16A6	7	57.494	0	6.1469	113925000	112160000	135420000	70723500	65616000	85118500
A0A2P0H7U5;A0A024R8K8;J3QS41;B7ZLW2;P42694;P42694-2;A0A075B6R3;Q6PGP6;J3KT20	Probable helicase with zinc finger domain	HELZ	10	219.03	0.00021146	0.94698	394305000	270710000	242430000	220650000	170490000	231560000
A0A024R8L0;J3QLS3;Q9Y2R9;J3QQS1;J3QKW2;J3KSI8	28S ribosomal protein S7, mitochondrial	MRPS7	11	28.134	0	170.96	259755000	259675000	266735000	254500000	297445000	290705000
K7EIJ0;K7ENL2;A6NG10;K7EMC9;A0A024R8L1;Q969T9;B4DFL8;Q7Z511;Q969T9-2;K7EIN1;K7ESN4;B4DV07;K7EIK1	WW domain-binding protein 2	WBP2	5	18.224	0	15.791	227430000	201620000	196065000	162605000	163950000	177110000
A0A024R8L5;Q5MNZ9-2;Q5MNZ9;G5EA37;B4DX63;K7ELY0;K7EK57;K7EKN0	WD repeat domain phosphoinositide-interacting protein 1	WIPI1	8	48.685	0	81.203	100910000	91770500	98227500	92757000	92276500	81915500
A0A024R8T3;A0A024R8L7;Q15067-2;Q15067;Q15067-3;B4DU07;K7ELT1;I3L0T4;I3L2U4;I3L4S5;K7ENF1;K7ESC7	Acyl-coenzyme A oxidase;Peroxisomal acyl-coenzyme A oxidase 1	ACOX1	8	74.441	0	20.064	77445000	78389000	68640000	64424500	71526000	73042000
A0A024R8M0;Q14344;Q14344-2;B4DWV9;B4DEJ3;Q8N652;Q8IY73;P19086	Guanine nucleotide-binding protein subunit alpha-13	GNA13	20	44.049	0	155.1	399075000	367965000	354165000	313320000	316405000	295225000
A0A024R8N4;Q9C0B0;K7EQ93;E9PDK2;A0A0A0MRZ1	RING finger protein unkempt homolog	hCG_1776081;UNK	4	88.084	0	3.7232	14816500	18794500	24144000	23891000	23796500	24274000
A0A024R8P8;P63173;J3KSP2;J3KT73;J3QL01	60S ribosomal protein L38	RPL38	2	8.2178	0	1.1664	686940000	575505000	671275000	595740000	547310000	667925000
P10253;A0A024R8Q1;I3L2V9	Lysosomal alpha-glucosidase;76 kDa lysosomal alpha-glucosidase;70 kDa lysosomal alpha-glucosidase	GAA	4	105.32	0	40.971	12221000	15790000	12577000	17094500	16046500	14740500
A0A024R8R0;J3QQJ0;Q9UHR5-2;Q9UHR5;X6R3T8;J3QLH3;J3QLM2;J3KRR6;F5H478;B7Z4X9;J3KRU5;J3KS14	SAP30-binding protein	SAP30BP	4	33.87	0	18.787	74204000	49372500	54293000	49736000	55982000	56120500
A0A024R8R3;Q00526	Cyclin-dependent kinase 3	CDK3	2	37.613	0.0042727	0.081141	9384500	10526000	9946000	0	0	0
A0A024R8R4;Q8TAT6;Q8TAT6-2;B4DG89;I3L4U9;I3L283;A0A0D9SFI9;I3L3I1;I3L281	Nuclear protein localization protein 4 homolog	NPLOC4	16	68.119	0	112.49	140300000	125465000	131600000	118930000	109270000	122425000
I3L2L5;A0A024R8R5;I3L4Q0;C9JLW8;I3L317;I3L3A7	Protein FAM195B	FAM195B;hCG_1818442	4	10.463	0	37.956	12267000	28796500	16322500	31144000	36768500	26581500
A0A024R8S3;P61956;J3KRH1;P61956-2;Q6EEV6	Small ubiquitin-related modifier;Small ubiquitin-related modifier 2	SUMO2	5	10.871	0	36.101	999240000	930170000	697325000	779040000	695000000	8.2237e+08
P07237;A0A7P0TA71;A0A7P0TA35;A0A7P0TB26;A0A024R8S5;H7BZ94;A0A7P0T8C0;A0A7P0T8J3;B4DNL5;B4DUA5;I3L0S0;B4DLN6;A0A7P0T8X1;A0A7P0TA97;I3L4M2;H0Y3Z3;I3L3P5;A0A7P0T9K9;A0A7P0T9U6;A0A7P0T9D6;I3L514;Q96C96;B3KTQ9;A0A7P0Z4S2;A0A7P0Z4J0;B4DJS0;A0A7P0TAX9;A0A7P0Z476;I3NI03;A0A7P0TBP8;A0A7P0T9S9;I3L3U6;B4DNP9;I3L1Y5;A0A7P0T9E3;A0A7P0T940;A0A7P0Z4B2;A0A7P0TBA3;A0A7P0Z4F8	Protein disulfide-isomerase	P4HB	38	57.116	0	323.31	3.28825e+09	3.2726e+09	3.30695e+09	2678400000	2635500000	2681150000
A0A024R8S6;B7Z9U5;B4DGC6;Q12767;Q12767-3;Q12767-2;J3QLC5;J3QQW3;B4E3Q5;J3KRU7;J3QRT3;J3QS17;J3QLM7;J3KS76;J3QSG7	Uncharacterized protein KIAA0195	KIAA0195	5	151.15	0	5.0964	17772500	17313000	14020000	14403500	13971000	15481000
K7ELS8;A0A024R8T9;O43760;O43760-2;K7ELD9;K7ENG9	Synaptogyrin;Synaptogyrin-2	SYNGR2	4	14.581	0	2.1037	76754000	67793000	66337500	96351500	98696500	66795500
J3KP15;Q53FN0;A0A024R8U5;Q01130;B3KUY1;J3QL05;Q01130-2;Q8NAK9;B3KX15;Q6NXQ0;Q8N220;B3KVY2;B3KUF7;A4D2F7;A4D2F6	Serine/arginine-rich splicing factor 2	SRSF2;SFRS2	16	15.371	0	57.174	460980000	417085000	465965000	412085000	371435000	485010000
A0A024R8U8;Q8WVQ1-3;Q8WVQ1;K7EN15;Q8WVQ1-2	Soluble calcium-activated nucleotidase 1	CANT1	3	44.839	0	7.6335	24763500	15182500	18491000	24882000	25785500	22812500
P32322-3;P32322;A0A024R8U9;A0A1B2JLU7;E7D7X9;E7D7Y0;E2QRB3;P32322-2;Q2TU78;Q8TBX0;J3KQ22;J3QKT4;J3QL24;B7Z8T1;J3QL32;J3QL23;J3QLK9;J3QR88;J3QKT3;J3QRZ0;J3KSA9;J3KTA8	Pyrroline-5-carboxylate reductase 1, mitochondrial;Pyrroline-5-carboxylate reductase	PYCR1;PIG45	12	35.98	0	206.67	160765000	185140000	180300000	160410000	162980000	166025000
A0A024R8V0;A0A0S2Z5A5;Q9UHD8-2;Q9UHD8;Q9UHD8-5;Q9UHD8-7;A0A024R8Q0;Q9UHD8-3;Q9UHD8-9;Q9UHD8-8;A0A0S2Z5W9;Q1WWK5;B4DTL7;K7EPY1;K7EJV0;K7ER14;K7EJ51;K7ER34;A2VCQ5	Septin-9	2022-09-09	33	63.633	0	323.31	140500000	111855000	123570000	149665000	131445000	146695000
K7ELT9;K7EL44;B4DL81;A0A024R8V5;Q32NB8-3;Q32NB8-2;Q32NB8;K7EJP6;B7ZAU0;B4DLU3	CDP-diacylglycerol--glycerol-3-phosphate 3-phosphatidyltransferase, mitochondrial	PGS1;hCG_1642326	2	36.927	0	1.9178	0	4653550	4952100	12143000	7856050	3257350
B4DFW2;A0A024R8V7;A0A140VK57;P16035;K7EIX4	Metalloproteinase inhibitor 2	TIMP2	2	16.081	0	1.2199	7132150	7333800	5276850	3809400	6533050	5213850
A0A024R8W0;P38919;I3L3H2;Q59GT8;Q5JWW0;J3QQP0;E9PBH4;F8WE11;C9JUF0	Eukaryotic initiation factor 4A-III;Eukaryotic initiation factor 4A-III, N-terminally processed	DDX48;EIF4A3	17	46.871	0	99.871	75724000	87045000	90713500	108570000	107845000	90326000
J3QRG5;A0A024R8W9;J3KSJ5;Q9BQA9-2;Q9BQA9;J3KTF4;J3QRZ2;J3QLB7;J3QKS6;J3QKZ6;J3QQQ4;H0Y2X1;J3KTI1;J3KSB6;J3KS78;J3QS53	Uncharacterized protein C17orf62	C17orf62	3	16.754	0	11.954	32537000	30787000	26726000	20737000	34374500	27717000
A0A024R8X4;Q6PK18;J3QRG1;Q6PK18-2;K7ENS7	2-oxoglutarate and iron-dependent oxygenase domain-containing protein 3	FLJ22222;OGFOD3	3	33.068	0	37.114	0	0	0	8694500	7185100	2241400
E9PQC4;A0A024R8Y0;Q9BZD4	Kinetochore protein Nuf2	NUF2;CDCA1	3	48.832	0.0029727	0.25135	0	0	0	3514100	8592800	14371000
Q9UEL6;A0A024R8Y3;O95297-3	Myelin protein zero-like protein 1	MPZL1	4	20.23	0	1.2976	2199050	0	5404150	0	0	0
Q53GB9;A0A024R8Z1;Q5VV89;O14880;Q5VV87	Microsomal glutathione S-transferase 3	MGST3	2	16.53	0	70.093	46860000	21788000	39006000	18561000	14730000	33200500
Q5R3B4;B2R4Q7;A0A024R8Z5;O95563	Mitochondrial pyruvate carrier 2	MPC2;BRP44	3	11.681	0	7.6003	228735000	227190000	219965000	356495000	327190000	333235000
A0A024R904;Q9HB71;Q6NVY0;Q9HB71-3;B4DFD3;Q9HB71-2;B2ZWH1	Calcyclin-binding protein	CACYBP	17	26.21	0	179.43	291605000	256420000	269275000	237285000	228955000	270125000
Q6MZT2;Q16832;A0A024R906;Q5T244;A0A024RCL1;A0A1U9X7M1;A0A024RCQ1;H0Y9F4;A0A1U9X7K3;A0A1U9X7L5;A0A0A0MSX3;A0A0G2JNZ7;A0A0G2JI85;A0A024RCJ0;Q08345-2;Q08345-6;Q08345;Q08345-5	Discoidin domain-containing receptor 2	DKFZp686D1354;DDR2	5	96.745	0	5.3498	24285000	13980500	14979500	19792500	16283000	22473500
A0A024R911;Q9UBH6-2;Q9UBH6	Xenotropic and polytropic retrovirus receptor 1	XPR1	4	81.534	0.004271	0.078475	11879000	9840550	12272500	9227950	10668150	11276500
A0A024R913;P56937-3;P56937-2;P56937;V9GYN3;Q9NRW5;B4DF79;Q5MGS6	3-keto-steroid reductase	hCG_2024989;HSD17B7	5	38.206	0	9.3264	82578000	75609500	62872500	84784000	64017000	68729000
O75063;A0A024R918;X6RH03	Glycosaminoglycan xylosylkinase	FAM20B	3	46.432	0.0016293	0.53814	23770000	19067500	22366500	12394350	12249000	15037500
A0A024R926;Q9H246;A0A3B3ITU3;A0A6Q8PFS2;A0A6Q8PGF2	Uncharacterized protein C1orf21	C1orf21	3	13.865	0	10.67	18024000	16699000	13937500	11592750	11120200	5603500
A0A2R8Y5B5;A0A024R928;O60779;Q7Z7J1;A0A024R8Y5;O60779-2;B0FBR7;I7BB09;E3UTN9	Thiamine transporter 1	SLC19A2	4	51.943	0	86.279	45332500	34554000	31765500	30636000	24544000	30368000
A0A087WV04;B4DYM4;A0A024R929;Q9UBS9;Q9UBS9-2	SUN domain-containing ossification factor	SUCO;C1orf9	2	77.421	0	3.3014	0	0	0	0	0	0
Q6IAJ3;A0A024R967;Q6FIF9;B1ALM5;B4E1H4;Q9P0T7;B7Z6P5;Q543A1;Q9NQ34-2;Q9NQ34;B1ALM7;B1ALM8;B1ALM4	Transmembrane protein 9	TMEM9	5	20.502	0	13.896	220085000	184130000	218515000	195960000	182400000	210105000
A0A024R968;P23634-5;P23634-4;P23634-3;P23634-2;P23634-7;P23634-6;P23634-8;P23634;A7E2D8;Q68DH9;H0YDG5;H7BZS8;H7BY13;A1X4Q1;A1X4Q2	Calcium-transporting ATPase;Plasma membrane calcium-transporting ATPase 4	ATP2B4;DKFZp686M088	29	133.93	0	236	108575000	89546500	86443500	80065000	81617500	75514500
A0A024R972;P11047	Laminin subunit gamma-1	LAMC1	18	174.01	0	29.691	41790500	38459500	37281000	38279500	33569000	35090500
A0A024R973;Q5SWX8-3;Q5SWX8-4;Q5SWX8;Q5SWX8-2	Protein odr-4 homolog	C1orf27;ODR4	4	39.787	0	12.827	26072500	29329000	29060000	32331500	27658500	26553500
A0A024R977;Q96BM9;B2R7U5;A0A087X2J2	ADP-ribosylation factor-like protein 8A	ARL8A	9	21.416	0	12.159	248300000	202100000	199300000	205505000	195425000	214715000
A0A024R983;P10155-3;P10155-5;P10155-4;P10155;H0Y9N5;B3KN94;P10155-2;D6RE09;G5E9R9;D6RDN1	60 kDa SS-A/Ro ribonucleoprotein	TROVE2	10	60.67	0	50.358	74451500	42261000	48491000	46182000	58314500	56187000
A0A024R991;Q8N8Y2	V-type proton ATPase subunit d 2	ATP6V0D2	3	40.426	0	5.0756	5818000	6675050	13015500	3960600	7259950	6241100
A0A024R994;O75131;Q05DL8;A0A087WYQ3;E5RHZ0;H0YB26;A0A087WUS8;A0A087WXR6;E5RFT7;A0A0G2JMP5	Copine-3	CPNE3	21	60.13	0	46.076	170430000	241875000	223690000	229770000	248035000	223435000
A0A024R9A4;O15523;O15523-2;B4E010;B4E132;O15523-3;C9J081;C9J8G5;D6RCM4;Q9NQI0-3;Q9NQI0-2;Q9NQI0-4;Q9NQI0;A0A2R8Y4D2;H0Y960	ATP-dependent RNA helicase DDX3Y	DDX3Y	33	73.153	0	13.429	49319500	57440000	48786000	58931500	55885000	53911500
A0A024R9A9;Q9NPD8	Ubiquitin-conjugating enzyme E2 T	UBE2T	3	22.521	0	12.142	0	0	0	9522900	12984500	12420500
B4DLF8;A0A024R9B5;B4DMM7;Q15291;Q15291-2	Retinoblastoma-binding protein 5	RBBP5	4	44.832	0	13.781	8251400	3258250	5605050	9961450	8687700	10365050
A0A024R9B7;P09669	Cytochrome c oxidase subunit 6C	COX6C	8	8.7813	0.0016297	0.54039	378960000	404230000	401255000	385240000	370865000	417100000
A0A024R9B8;Q9Y646;E5RH35;E5RJZ7;E5RJP8;E5RJA8;B4DJC2;B4E1W2	Carboxypeptidase Q	PGCP;CPQ	4	51.887	0	61.137	9945650	11888000	11765000	13828000	13230000	10892500
B3KPZ7;A0A024R9C0;B4DYX8;Q6P1N1;Q9P0J1;Q9P0J1-2;E5RI96;E5RIV4;E5RIE5	[Pyruvate dehydrogenase [acetyl-transferring]]-phosphatase 1, mitochondrial	PPM2C;PDP1	12	60.796	0	221.17	89863000	88068000	81215500	113150000	102954000	87063500
A0A024R9C1;P11940;B4DQX0;E7ERJ7;H0YAR2;P11940-2;E7EQV3;A0A7I2V649;A0A7I2YQ90;A0A087WTT1;A0A7I2V4N4;B3KT93;A0A7I2YQE4;A0A024R9E2;B4DZW4;Q3ZCS4;Q5VX58;Q9H361;Q2VIP3;H0YB86;H0YAP2;H0YBN4;E5RJB9;E5RH24;A0A6Q8JFT6;Q4VXU2;E5RGH3;H0YB75;H0YAS6;H0YAS7;H0YC10;Q4VXU2-2;H0YAW6;E5RHG7;A0A6I8PS38;A0A7I2V3J9;E5RGC4;L0R533;E5RFD8;A0A6Q8JFV4;E5RJM8;B4DM75;Q96DU9;A8K8J2;Q96DU9-2	Polyadenylate-binding protein;Polyadenylate-binding protein 1;Polyadenylate-binding protein 3	PABPC1;PABPC3	33	70.67	0	323.31	761680000	823135000	828020000	843330000	803925000	792100000
A0A024R9D2;Q86UE4;E5RJU9;H0YB56;H0YBE0	Protein LYRIC	MTDH	28	63.836	0	323.31	488620000	472085000	464665000	487810000	471125000	490290000
A0A024R9D3;P62888;E5RI99;A0A0B4J213;A0A0C4DH44;E5RJH3	60S ribosomal protein L30	RPL30	8	12.784	0	64.973	640330000	659435000	525695000	785390000	719485000	654225000
A0A024R9D7;Q16698-2;Q16698;E5RJG7;Q7LDK6;E5RFV2;E5RJD2;H0YAW3;E5RID6	2,4-dienoyl-CoA reductase, mitochondrial	DECR1	13	36.067	0	248.27	320705000	255145000	285980000	319000000	257635000	317040000
A0A024R9D9;Q9NPA8-2;Q9NPA8;J3KNT2;E5RI00;E5RHT9;E5RJ84;E5RHX8	Transcription and mRNA export factor ENY2	ENY2	5	11.528	0.0018116	0.40879	14063000	11342000	12497500	17282000	15825500	16519000
B4DL33;B4E236;B7ZB79;B2R9H9;A0A024R9E9;O60353-2;O60353	Frizzled-6	FZD6	2	44.286	0.00041728	0.80344	4903550	0	7318500	1539100	0	1586500
A0A024R9F2;Q7Z388;E5RGH1;E5RGB7;H0YBV9;H0YBL6	Probable C-mannosyltransferase DPY19L4	DPY19L4	4	83.755	0	2.0494	16990000	13683000	16409500	14770000	10841500	17082000
B4E1G1;A0A024R9G3;Q9BUN8-2;Q9BUN8;E5RGY0	Derlin-1	DERL1	7	17.033	0	15.781	19014500	18456500	21227500	34812000	32027000	17281500
Q9NUQ9;Q68D08;A0A024R9G4;Q9NUQ9-2;A0A1W2PRQ0;Q3ZTR9;A0A087X178;E5RJL8;E5RI16;E5RIR8;E5RJE1;E5RGI7;E5RFS4;B3KRB1;E5RHU5;Q9H0Q0;E5RK61	Protein FAM49B	FAM49B;DKFZp686B04128	9	36.748	0	122.77	67682000	53486500	52356000	72226000	58529000	65174000
A0A024R9H2;P52758;H0YBX3;H0YB34	Ribonuclease UK114	HRSP12	3	14.494	0	45.291	31038500	36600500	28978500	42514000	43853500	57586000
A0A024R9I0;P21283;E7EV59;B7Z593	V-type proton ATPase subunit C 1	ATP6V1C1	21	43.941	0	100.54	363560000	372590000	340025000	336730000	303170000	329290000
Q9UHW9-5;A0A024R9I5;Q9UHW9;Q9UHW9-4;Q9UHW9-3;Q9UHW9-2;Q9UHW9-6;A8K935;A0A6Q8PH21;Q6NSI7;B3KXX3;A0A024R9K8;H0YKQ8;Q3ZCQ6;H0YMQ9;Q5HYC7;J3QSF2;A7E2U9;A0A1B0GVB1	Solute carrier family 12 member 6	SLC12A6;DKFZp686O1827	10	121.12	0	4.3013	17953000	13233000	13224500	14140000	11260500	9574950
A0A024R9J0;O60216;E5RI01;E5RFZ5;B3KUT8;E5RFV8;E5RIN7	Double-strand-break repair protein rad21 homolog	RAD21	3	71.689	0	1.3108	0	6255650	3102900	0	0	0
A0A024R9K7;Q9NPA0;H0YDT8;H0YDX2	ER membrane protein complex subunit 7	C15orf24;EMC7	9	35.416	0	90.243	143640000	133380000	158270000	112895000	128700000	110675000
A0A024R9L0;Q9Y375;A0A7I2V4I7;H0YNN4;A0A7I2YQA4;H0YL22;H0YNB7	Complex I intermediate-associated protein 30, mitochondrial	NDUFAF1	9	37.763	0	130.4	36075500	38208500	34813500	32937500	30263500	33887000
A8K6F0;A0A024R9L1;O60306;B0AZM4;H0YH15	Intron-binding protein aquarius	AQR	10	171.29	0	67.814	8023050	9338700	7310100	12525900	15296500	16317500
E5RHV6;A0A024R9L6;Q11201;E5RGL4	CMP-N-acetylneuraminate-beta-galactosamide-alpha-2,3-sialyltransferase 1	ST3GAL1	2	10.658	0	6.1365	9344750	8010500	3428950	9794750	6602950	9165100
A0A024R9M3;A0A3B3ISV5;Q8N9N7;H3BSW0	Leucine-rich repeat-containing protein 57	LRRC57	9	26.754	0	10.12	33496000	62530000	47279500	54436500	47261000	37779500
A0A024R9M8;Q5SR56;Q5SR56-2	Hippocampus abundant transcript-like protein 1	HIATL1	2	45.832	0	4.2513	3321350	7347500	3137100	6345000	3216850	7113100
A0A024R9M9;Q99653;H0YNG9;H0YKE7;F5GX29;B4DSB5;H0YLY7;H0YLX1	Calcineurin B homologous protein 1	CHP;CHP1	12	22.456	0	187.38	190565000	202095000	216920000	233845000	232645000	166245000
A0A024R9N3;Q5J8M3;H0YK61;S4R329;H0YNK0;H0YNK8;A0A0S2Z598;Q5J8M3-3;Q5J8M3-2;H0YLP8;H0YMH5;H0YN63	ER membrane protein complex subunit 4	TMEM85;EMC4	8	20.086	0	30.205	23055500	24353500	22760500	35908500	35403500	21231000
A8K9B9;A0A024R9N6;Q9H223;Q9NZN3-2	EH domain-containing protein 4	EHD4	7	61.155	0	39.521	33234000	25095000	27146500	29498500	29223000	26904000
A0A024R9P6;Q96TC7;B3KUI4;H0YMB1;Q96TC7-2;H0YNE5;H0YLG5	Regulator of microtubule dynamics protein 3	FAM82C;RMDN3	7	52.118	0	32.022	60471500	63537500	56669500	72141000	66821000	66150500
A0A024R9R3;Q9P253;H0YMC9;H0YLM6	Vacuolar protein sorting-associated protein 18 homolog	VPS18	21	110.18	0	27.774	77281000	65556000	61730000	71131000	67854000	64824000
A0A024R9T6;Q9P270;Q9H705;D6RIF6	SLAIN motif-containing protein 2	hCG_17415;SLAIN2	2	62.543	0	8.7714	18542500	13515000	19088500	24943000	23814000	19674000
Q9NX40;A0A024R9U3;D6RBN5;D6RDK6;Q9NX40-4;Q9NX40-3;Q9NX40-2;D6RIT9;D6RG39;B4DND1;D6R9T5;D6RDK1;D6RIV2;D6RI08;D6RBC5;D6RC55;D6RA54;D6RDI5;D6R918	OCIA domain-containing protein 1	OCIAD1	8	27.626	0	137.18	160185000	155105000	141485000	152480000	146840000	117895000
Q7Z6Z7;Q7Z6Z7-3;Q7Z6Z7-2;A0A024R9W5;A0A024R9U8;A0A024R9Y3;Q5H924;Q5H962;H0Y659;B4DGF6;Q5H935;Q53FW4;A0A087X146;Q3B7K0;A0A087X1S3;Q5H964;Q8IWJ0;Q5H963;A0A1B0GXC7	E3 ubiquitin-protein ligase HUWE1	HUWE1	47	481.89	0	233.9	108175000	82614000	87740500	96709000	100202000	97168000
D6R9M7;D6REZ6;D6RBS9;D6R9D6;A0A024R9W3;B7Z8Z7;B7ZLP7;A0AV96-2;A0AV96;D6RCT1;D6RBP6;D6RA49;D6RFL5	RNA-binding protein 47	RBM47;FLJ20273	2	17.304	0.00041973	0.87884	1928150	4301750	5162000	2747500	5161350	2275950
A6QKW0;A0A024R9W7;P57088;D6RAA6;H0Y8N0;J3KN43;D6RBY2	Transmembrane protein 33	SHINC3;TMEM33	6	27.951	0	51.114	443455000	478880000	454420000	424680000	483015000	442595000
B2R745;A0A024R9W8;A0A0S2Z514;Q6PML9;A0A0S2Z512;D6R9M6;B4DSU2	Zinc transporter 9	SLC30A9	7	63.482	0.0012333	0.63977	11502000	9586450	8274150	9605150	8853900	9186600
A0A1W2PRB5;A0A0J9YVS1;A0A0G2JQF5;A0A3B3IT55;A0A0G2JNB1;A0A0G2JQF4;A0A0G2JNT7;A0A024R9Y2;Q7Z3B3;A0A0G2JRW7;I3L243;I3L233;A0A1W2PPV8;Q7Z3B3-4;Q7Z3B3-2	KAT8 regulatory NSL complex subunit 1	KIAA1267;KANSL1	2	113.59	0	2.7585	5116600	1798190	11234350	1440470	0	625200
B4DS99;A0A024R9Y5;A0A2X0SFE1;P98174	FYVE, RhoGEF and PH domain-containing protein 1	FGD1	2	59.829	0.0070195	-0.13012	1358750	1111745	1111150	0	0	0
A0A6I8PS19;A0A6I8PL80;Q05DU1;A0A024R9Y6;Q9NVN8	Guanine nucleotide-binding protein-like 3-like protein	GNL3L	4	58.012	0.0012399	0.70177	21345100	33952500	42030000	19509700	16915700	23573600
Q9UNF1;A0A024R9Y7;Q5H909;Q9UNF1-2;Q5H907;B4DX55;B4DNG7;B4DWM5;Q12816-2;Q9BX88;A0A087X070;Q12816-5;Q9NVY3;Q12816-3;Q12816-4;G5E9N2;Q9BX91;A0A024R9X0;Q9BX90;B4DS47;B4DK08;Q12816	Melanoma-associated antigen D2	MAGED2	19	64.953	0	257.89	64179000	54728000	63569500	66662000	66500000	72135000
A0A024R9Z0;O00483	Cytochrome c oxidase subunit NDUFA4	NDUFA4	5	9.3697	0	3.4324	146185000	170965000	162705000	116045000	126165000	117355000
A0A024R9Z1;Q8N353;Q9NUM4;F2Z3N7;C9JZ87;C9J998	Transmembrane protein 106B	TMEM106B	5	31.127	0	78.997	162355000	149100000	128580000	148430000	139000000	140110000
G3V0G5;B3KN56;B3KM88;A0A024R9Z6;Q8IV38;F8WB95	Ankyrin repeat and MYND domain-containing protein 2	ANKMY2	2	38.072	0	1.5632	28506000	23623000	28339000	17180500	21332000	27595500
B3KN60;A0A024RA48;Q86XC4;A0A024R9Z9;B4DGG2;Q9Y5W8-2;Q9Y5W8;A0A087WUZ7	Sorting nexin-13	SNX13	7	87.398	0	10.602	5255000	9665850	6890650	13536500	10685500	9648250
P10636-2;P10636-4;P10636-5;A0A7I2PLE3;A0A024RA19;P10636-9;A0A024R9Y0;A0A0G2JS76;A0A0G2JMX7;A0A024R9Y1;A0A0G2JPD5;A0A0G2JQJ7;A0A024RA17;A0A7P0T936;I3L170;B3KTM0;A0A7I2PJZ2;P10636-7;P10636-6;P10636-8;P10636;B4DSE3;B4DSB3;I3L2Z2	Microtubule-associated protein tau;Microtubule-associated protein	MAPT	5	36.76	0	1.7978	0	0	0	0	0	0
B4DGE7;A0A024RA24;Q9NXC5;Q9NXC5-2;C9JTV2;C9JAQ1	WD repeat-containing protein mio	FLJ20323;MIOS	3	98.636	0.0021947	0.30918	0	0	0	21747500	11820650	5820500
B8ZZG1;A0A024RA25;Q9NZW5;C9J4Q3;C9JGI8;REV__Q8N884-2;REV__A0A7P0TBQ3;REV__Q8N884	MAGUK p55 subfamily member 6	MPP6	16	48.757	0	117.41	62626500	57528500	63610500	51327000	51452500	56225000
H7C0I1;B8ZZW5;A0A024RA79;A0A024RA36;Q8NBF6-2;Q8NBF6;A0A1W2PRP5;Q8N6Z3	Late secretory pathway protein AVL9 homolog	AVL9;KIAA0241	5	63.292	0	1.0642	15225500	17384000	11786000	22420000	21666000	17860000
O75225;A0A024RA40;Q9H3G5;H7C0X5;B3KW79;H7C218;Q9NZ90;C9J6L4;C9JI22;C9JLV0	Probable serine carboxypeptidase CPVL	CPVL	7	34.143	0	8.3939	69078000	72666500	74513000	86623000	92980500	84086000
B7Z4K8;E7ETZ4;A0A024RA42;Q9Y6E2;B3KM68;B5MCH7;Q75MG1;B5MCE7;E9PFD4;E7EMS9;C9JF98;Q9Y6E2-2;E9PFE3;F8WDX8;B7Z6N5	Basic leucine zipper and W2 domain-containing protein 2	BZW2	24	45.308	0	69.434	306885000	292000000	291255000	292585000	305290000	323110000
A0A7I2V2H3;Q53GF5;A0A024RA52;P25787;Q6MZI6;A0A7I2YQP7;C9JCK5	Proteasome subunit alpha type;Proteasome subunit alpha type-2	PSMA2	6	19.914	0	56.636	306870000	270075000	240985000	243760000	256790000	252560000
B2R5R1;A8K7R3;A0A024RA55;A0A3B3ISS6;Q14956-2;Q14956;B4DLJ7;B4DLL5;B4E3D4;B4DLL8;B4DN79;B4DZS5;Q96F58;Q8IXJ5;B4DKZ5	Transmembrane glycoprotein NMB	GPNMB	9	62.612	0	119.42	1134585000	1198550000	1099900000	843775000	855040000	781505000
C9JSR4;A4FTY0;A0A024RA58;O60443;A4FVA8;A8K410;H7C147;O60443-3;H7BZJ0	Non-syndromic hearing impairment protein 5	DFNA5	6	39.685	0	5.7044	29719000	40720000	35159500	37731500	41939500	35549000
B3KUH1;A0A024RA60;Q9GZY4;C9J6J1;C9JA07	Cytochrome c oxidase assembly factor 1 homolog	FLJ10803;COA1	3	16.622	0	3.9558	27182000	29059500	27946000	20419000	22033500	23704000
A0A2R8Y7W5;A0A2R8Y4Z0;A0A024RA66;A0A024RA85;Q14004-2;Q14004;A0A2R8YD28;A0A2R8YF61;A0A2R8Y644;Q9BVE2;A0A087X209;A0A2R8Y7Y0;A0A2R8YCQ1	Cyclin-dependent kinase 13	CDC2L5;CDK13	6	121.14	0	1.8627	0	0	0	2479500	2584650	3053000
P31937;A0A024RA75;H7BZL2	3-hydroxyisobutyrate dehydrogenase, mitochondrial;3-hydroxyisobutyrate dehydrogenase	HIBADH	6	35.329	0	49.4	355680000	409890000	415650000	503145000	571165000	412885000
C9JKL2;A0A024RA89;O95772-2;O95772;C9JPX5;C9JJ39;C9J3F5	MLN64 N-terminal domain homolog	STARD3NL	5	24.796	0	13.031	45707000	40869500	28546500	55167500	68890000	55347000
A0A024RAA5;B4E1U9;P60953;A0A590UJK8;A0A024RAE6;P60953-1;Q5JYX0;Q9UJM1;A0A024R9T1;B7ZAY4;B4DMH5;A0A494C1M1;Q9UJM0;A0A494BZX6;A0A3B3IRV0	Cell division control protein 42 homolog	CDC42;hCG_39634	6	21.258	0	10.644	475590000	542845000	498600000	356870000	404660000	478730000
B4DKB2;A0A024RAB0;A0A024RAB2;A1PUP8;A0A3B3ISF9;P42892-3;P42892-2;P42892-4;P42892	Endothelin-converting enzyme 1	ECE1	8	83.573	0	3.4929	18748500	18228000	19801500	18780000	19361500	21832000
F2Z357;A0A024RAB5;J3KPC5;P47736;P47736-4;A0A0A0MQY8;X6R8W7;P47736-2;P47736-3;Q49AP2;Q5T3T1	Rap1 GTPase-activating protein 1	RAP1GAP;RAP1GA1	10	66.98	0	53.243	24974500	19501000	25492000	16739000	19250000	22349500
A0A024RAB6;P98160;Q59EG0;H7BYA5	Basement membrane-specific heparan sulfate proteoglycan core protein;Endorepellin;LG3 peptide	HSPG2	7	464.01	0	5.5943	38338000	37687000	40699500	45025000	39834500	35423000
A0A024RAC0;Q86V48-2;Q86V48-3;Q86V48;E5RFK8;Q05DE3	Leucine zipper protein 1	LUZP1	13	120.3	0	28.215	9215050	10406100	12844600	11830000	10986000	10568250
A5PLK7;A0A024RAC5;Q9P258	Protein RCC2	RCC2	6	49.678	0	26.667	20767500	30357000	29410000	40113500	39188500	37918000
A0A024RAC6;Q14241	Transcription elongation factor B polypeptide 3	TCEB3	5	87.229	0.0016227	0.49023	4316700	6742500	5766500	4611950	3969900	5059000
A0A024RAC7;P30038-3;P30038;P30038-2;Q5TF55	Delta-1-pyrroline-5-carboxylate dehydrogenase, mitochondrial	ALDH4A1	21	61.719	0	284.41	102017500	84130000	79487000	85034000	84479000	84101500
A0A0C4DGS1;A0A024RAD5;P39656-3;P39656;U3KQ84;P39656-2	Dolichyl-diphosphooligosaccharide--protein glycosyltransferase 48 kDa subunit	DDOST	6	48.799	0	68.19	1.4344e+09	1325650000	1124050000	1.1343e+09	965975000	1078460000
Q9UKD2;A0A024RAE1;B4DHZ2	mRNA turnover protein 4 homolog	MRTO4;C1orf33	12	27.56	0	20.368	66098500	71197500	64735000	80919500	83566000	84388000
B3KUD0;A0A024RAE5;Q53S58;B8ZZT5;C9J6F8;B4DR32	Transmembrane protein 177	MGC10993;TMEM177	3	33.732	0.0044556	0.056848	14893500	18636000	14348500	20520500	15464500	13929500
B7Z6Y2;B7Z2Z2;A0A024RAF6;A0A024RAF0;A0A024RAJ3;A0A024RAJ2;Q8WWH9;A0A024RAI5;A0A024RAI4;A0A024RAF1;A0A024RAE9;Q9BTH3;A0A024RAG8;A0A024RAG9;A0A024RAI6;O00499-8;O00499-4;O00499-9;O00499-7;O00499-11;O00499-3;O00499-2;O00499-10;O00499-5;O00499;O00499-6	Myc box-dependent-interacting protein 1	BIN1	5	43.165	0	10.771	7994500	7440000	12357500	17399000	14108500	12927500
C9J6B1;A0A024RAG3;P11234;P11234-3;P11234-2;B4E364;C9JQB3;F8WEQ6;C9JYR1	Ras-related protein Ral-B	RALB	11	18.73	0	28.529	631860000	547080000	541335000	534105000	468365000	525340000
A0A024RAH0;Q9Y2U5;Q96HN9;Q1PBM3;J3KRN4;J3QRB6;Q99759;Q99759-2	Mitogen-activated protein kinase kinase kinase 2;Mitogen-activated protein kinase kinase kinase 3	MAP3K2;MAP3K3	2	69.74	0.0098257	-0.29879	0	0	0	0	0	0
A0A024RAI1;P61158;B4DXW1;Q59FV6;B4DT29;B4DTI0;B4E1U3;F8WDR7;B3KM55;Q59GD5;B7Z9W3;Q9P1U1-2;Q9P1U1;F8WEW2;F8WE84;Q9P1U1-3	Actin-related protein 3	ACTR3	16	47.371	0	84.739	276615000	304400000	276130000	316050000	326690000	288585000
D6RH20;G5EA06;A0A024RAJ1;Q92552;Q92552-2;B4DT94;B4DKI9;Q6PKB3;Q8N6F2;D6RJC7;E5RJ73	28S ribosomal protein S27, mitochondrial	MRPS27	9	34.458	0	157.93	271655000	217180000	230840000	297925000	303460000	274260000
Q9Y5P4-3;Q9Y5P4;Q9Y5P4-2;A0A024RAJ5;A0A2R8Y5S9;A0A2R8Y7Q9;A0A2R8YEK8;A0A2R8YE18;A0A2R8YFI2;A0A2R8YEA4;A0A2R8Y7C5;A0A2R8Y5H3;A0A2U3TZL3;A0A2R8YCI0;A0A2R8YE59;A0A2R8YFA1;A0A2R8YDX6	Collagen type IV alpha-3-binding protein	COL4A3BP	7	83.707	0	6.5457	15721000	17473500	9659450	25490500	6774950	10086550
A0A024RAJ6;P07686;Q5URX0;H0YA83;H0Y9B6;H0Y9M3	Beta-hexosaminidase;Beta-hexosaminidase subunit beta;Beta-hexosaminidase subunit beta chain B;Beta-hexosaminidase subunit beta chain A	HEXB	16	63.111	0	77.468	382410000	347955000	363705000	290140000	305750000	321940000
B7Z881;Q59HA3;E7EWC2;F5H7S7;A0A024RAJ8;Q13576-3;Q13576-2;Q13576;B7Z7U6	Ras GTPase-activating-like protein IQGAP2	IQGAP2	4	99.426	0	1.7081	0	0	0	3188500	2206100	2891200
A0A024RAK1;Q969S9-3;Q969S9;A0A024RAJ7;Q969S9-4;Q969S9-2;A0A6M4C975;Q969S9-5;D6RAL1;D6RF75	Ribosome-releasing factor 2, mitochondrial	GFM2	13	86.6	0	56.589	47680000	38953500	36189500	45712500	47825000	44069500
A0A024RAP0;A0A024RAL0;A0A024RAQ8;Q13426-3;Q13426-2;Q13426	DNA repair protein XRCC4	XRCC4	3	35.371	0	1.5034	18320000	27187500	19426500	7587500	22342500	19248000
A0A024RAL3;Q7Z3T8;Q7Z3T8-3;B3KXA7	Zinc finger FYVE domain-containing protein 16	ZFYVE16	17	168.85	0	151.16	80795000	68972500	70470500	72012500	68499500	71146000
A0A024RAL9;Q8WUF8;B4DMI0;Q8WUF8-4;Q8WUF8-3;Q8WUF8-2;E9PBM2;B4DHJ0	Protein FAM172A	C5orf21;FAM172A	4	47.972	0	9.1473	10550500	9936000	10424750	9264050	8519800	3530950
A0A024RAM0;Q92973-2;Q92973;A0A7P0TBF0;A0A7P0Z4D3;Q92973-3;A0A7P0T944;A0A7P0T9C0;S4R398;B4DSC0;E7EW37;K7ENW1;K7ESC1;K7ESG1;K7ELC3	Transportin-1	TNPO1	19	102.35	0	108.85	127275000	141015000	129895000	147955000	162105000	141520000
A0A024RAM2;P35754	Glutaredoxin-1	GLRX	2	11.776	0.00021119	0.9378	7560450	8521600	9153500	5662350	5778150	5837250
A0A024RAM6;Q8WV60;D6RGK0;B3KPU6;Q8WV60-3;B7Z8R2;F6S289;Q8WV60-2;E5RHU2;D6RIZ0	Pentatricopeptide repeat-containing protein 2, mitochondrial	PTCD2	7	43.967	0	12.154	22517000	17488000	17405500	22907000	25123500	25181500
O94955;A0A024RAM7;D6RC79	Rho-related BTB domain-containing protein 3	RHOBTB3	2	69.413	0.0077329	-0.18141	12271500	5648000	12616000	0	0	0
A0A024RAM8;Q6ZUX7	Lipoma HMGIC fusion partner-like 2 protein	LHFPL2	2	24.486	0	12.96	8609500	5183250	5871000	4554050	5497700	2498300
P20810-5;P20810-10;A0A6Q8PGN6;P20810-7;A0A024RAN2;P20810-6;P20810-9;P20810-8;E7ES10;Q6AZE3;A0A6Q8PFE5;A0A6Q8PGG5;B7Z5T9;E9PCH5;A0A6Q8PG72;E7EVY3;B7Z574;A0A1S5UZ18;A0A0C4DGB5;P20810;P20810-2;P20810-4;A0A6Q8PH20;P20810-3;H0Y7F0;Q86YM9;H0Y9H6;E9PDE4;B7Z6N0;A0A6Q8PFF6;B7Z5T6;B2RDU1;B7Z7L4;E7EQ12;E7EQA0;H0YD33;A0A6Q8PFL0;B7Z8S8;A0A0C4DGD1;F8W7E0;A0A6Q8PFR3;E9PSG1;Q13940;D6RC54;H0Y944;D6RAA8;A0A3G1T4K9…	Calpastatin	CAST	14	81.168	0.0037233	0.13728	6965550	5201200	2183100	7001150	7117800	5697700
A0A7P0Z481;B2R649;A8KA27;A0A024RAP2;P04035;P04035-3;P04035-2;H0Y8F6;H0Y8K6;B4DSB1	3-hydroxy-3-methylglutaryl coenzyme A reductase;3-hydroxy-3-methylglutaryl-coenzyme A reductase	HMGCR	10	95.994	0	30.368	20465500	15815000	17645000	19435500	21150000	18583500
A0A024RAQ1;P16989-3;P16989;A0A024RAV4;P16989-2;Q96GD7;Q59EB5;A0A0D9SEI8	Y-box-binding protein 3	CSDA;YBX3	12	40.089	0	23.838	29867500	24340500	23247000	30403500	33041500	29951500
B0YJ76;A0A024RAQ3;P00374;B4DM58;P00374-2;C9JJ68;B3KV46;Q86XF0	Dihydrofolate reductase	DYR;DHFR	5	21.452	0	15.343	24564500	22408000	25744000	23005500	21995500	25930000
Q9NZ08-2;A0A0A7E7W5;A0A024RAR8;A0A0A7E7X3;A0A0A7E7S5;A0A0A7E6P9;A0A0A7E6P0;A0A0A7E6J5;A0A0A7E6D4;A0A0A7E6D8;Q9NZ08;A0A0A7E6K0;A0A0A7E6P4;A0A0A7E7W9;A0A0A7E6I2;A0A0A7E7T3;A8K6H1;A0A075BSP6;A0A075BW43;A0A075BV59;A0A075BTL2;Q53GQ8;A0A1S6KJG9;A0A2I6QG18;A0A0P0LIR5;H0Y9X5;D6RAL9	Endoplasmic reticulum aminopeptidase 1	ERAP1;ARTS-1	18	107.84	0	86.358	95279500	90416000	91820500	74345000	75585000	72836000
Q53GJ1;Q9H4E3;A0A024RAS3;Q9H0S4;Q9H0S4-2;Q7Z4B1;A4UCU0;B4DYP6;F5H1N9	Probable ATP-dependent RNA helicase DDX47	E4-DBP;hCG_27698;DDX47;MST162	9	49.881	0	9.5468	15192500	24748000	10256700	22773500	22597000	10438000
A0A024RAS8;A0A3B3IRV5;Q9NRV9;F5GWX2;H0YG71	Heme-binding protein 1	HEBP1	6	21.097	0	17.803	104437500	96810500	91927500	54357500	41401000	46025500
A0A024RAV2;P46063;F8WD97;F8WA66;F5H2L2;F5H4P4;F5H3W0	ATP-dependent DNA helicase Q1	RECQL	15	73.457	0	256.26	150225000	143855000	139725000	127960000	133685000	122040000
P01116-2;A0A3G1LBH1;A0A024RAV5		KRAS	6	21.424	0	9.548	36347000	17374500	34639500	13383000	12081000	18460500
B2RBI0;A0A024RAW7;Q96K12;Q9NUX8;F8VX60;Q96K12-2;H0YIE0	Fatty acyl-CoA reductase 2	MLSTD1;FAR2	5	59.469	0	1.1661	31805500	33193000	24953500	27668500	32377500	30266000
B4DMD3;B4DY34;A0A024RAW9;Q9Y2W2;F5H5G4;F5GXS9	WW domain-binding protein 11	WBP11	20	64.907	0	63.902	84535500	83346000	89599500	85213500	104538500	104480000
F5H7F6;F5H6X2;Q6LET6;A0A024RAX2;P10620-2;P10620;F5H760	Microsomal glutathione S-transferase 1	MGST1	2	8.8863	0	4.3481	85566000	81904500	80411000	64113500	77246500	67510000
B3KNI7;B3KQF8;A0A024RAY1;Q6VMQ6-2;Q6VMQ6-5;Q6VMQ6;Q6VMQ6-4;F5GYR7;B4DRL6;B4E2A2;F5H592	Activating transcription factor 7-interacting protein 1	ATF7IP	3	75.95	0	9.6084	1624650	4407650	6478250	0	0	0
B2R627;A8K6A5;A0A024RB01;P08648	Integrin alpha-5;Integrin alpha-5 heavy chain;Integrin alpha-5 light chain	ITGA5	3	114.48	0	2.2502	0	3338500	6299150	0	0	0
A0A024RB02;Q86W92-3;Q86W92-4;Q86W92;F5GZP6;B4DFU8	Liprin-beta-1	PPFIBP1	13	96.964	0	1.4303	2543700	9171000	0	9205600	15269500	9818900
F8VV56;F8W022;F8VWK8;A0A024RB05;P08962-3;P08962-2;P08962;W6A4U0;F8VNT9	Tetraspanin;CD63 antigen	CD63	5	16.021	0	81.478	2228700000	2.18135e+09	2368600000	794900000	805405000	797035000
A0A024RB08;A0A087WU02;Q9HC06;Q96RQ1;Q86TD3;H0YI58;H0YI50;F8W0R1;F8VR88;F8VUZ2;F8VPA6	Endoplasmic reticulum-Golgi intermediate compartment protein 2	ERGIC2;DKFZp451J152	3	42.548	0	23.065	44337500	37148500	44785000	37849000	42127500	37107500
A0A024RB09;P61020;Q6FI54;P61020-2	Ras-related protein Rab-5B	RAB5B	6	23.707	0	14.29	58904500	63010000	57486000	70264000	60805500	60769500
A0A024RB14;P62854;Q75MH1;Q5JNZ5;Q76N56	40S ribosomal protein S26;Putative 40S ribosomal protein S26-like 1	RPS26;RPS26P11	6	13.015	0	11.51	45838500	49666000	51823500	45958500	36523500	59936000
B3KMV5;A0A024RB17;A0A024RB16;Q9BSJ8;Q9BSJ8-2;B3KY56;F8VZB1	Extended synaptotagmin-1	FAM62A;ESYT1	22	122.9	0	206.32	289135000	296345000	306165000	349815000	309955000	313215000
B4DF22;Q59G16;A0A024RB22;F8VXC8;Q8TAQ2-2;Q8TAQ2-3;Q8TAQ2;B4DYF9	SWI/SNF complex subunit SMARCC2	SMARCC2	4	112.21	0	1.5677	71239800	55996000	60757050	10115850	7881700	3662750
A0A024RB31;P14649;F8W1I5;B4E368	Myosin light chain 6B	MYL6B	5	22.764	0	1.1343	7010000	5259000	7911550	5123500	10515550	9203200
A0A024RB32;A0A087WYT3;B3KUY2;Q15185-3;Q15185-4;Q15185;B4DDC6;Q15185-2	Prostaglandin E synthase 3	PTGES3	3	18.697	0	2.4269	177645000	73860000	291090000	150885000	115428000	91470000
F8VZJ2;F8W0W4;A0A7I2V2K5;A0A024RB41;H0YHX9;A0A7I2V473;Q13765;E9PAV3-2;E9PAV3;F8VNW4;B4DDI8;F8VZ58	Nascent polypeptide-associated complex subunit alpha;Nascent polypeptide-associated complex subunit alpha, muscle-specific form	NACA;hCG_2016482	4	15.016	0	323.31	309585000	305755000	280910000	423600000	397800000	287575000
A0A7I2V3R8;P09651-2;A0A024RB53;P09651;F8W6I7;A0A024RAZ7;A0A7I2V3W0;Q6IPF2;Q9BSM5;A0A7I2YQX9;Q0VAC0;P09651-3;A0A7I2V2L6;A0A024RC46;A0A2R8Y4L2;H0YH80;F8VZ49;F8VTQ5;Q3MI39;B4E0B5;B4DP35;A0A7I2V5U9;F8W646;A0A7I2V453;A0A7I2V661;A0A7I2V334;A0A7I2V3K5;A0A7I2V2R4;A0A7I2YQY2;A0A7I2V3U8;A0A7I2V4F8;A0A7I2V2M7;A0A7I2V360;A0A7I2V2Q7;A0A7I2V5N7;A0A7I2V520;A0A7I2V666;A0A7I2V2F1;A0A7I2V5P1;A0A7I2V4E2;A0A7I2V459;…	Heterogeneous nuclear ribonucleoprotein A1;Heterogeneous nuclear ribonucleoprotein A1, N-terminally processed	HNRNPA1;HNRPA1;hCG_2020860	21	34.139	0	212.56	342390000	442095000	387725000	440250000	418830000	400055000
O75390;A0A024RB75;B4DJV2;B3KTN4;A0A0C4DGI3;H0YIC4;Q0QEL2;B7Z1E1;F8VPF9;F8VPA1;H0YH82;F8W1S4;F8W4S1;F8W642;F8VZK9;F8VX68;F8VRP1;F8VX07;F8VTT8;F8VR34;F8VRI6	Citrate synthase, mitochondrial;Citrate synthase	CS	12	51.712	0	9.2283	929390000	848945000	836590000	947960000	9.9647e+08	1.01009e+09
A0A024RB76;Q9BRT6	Protein LLP homolog	C12orf31;LLPH	4	15.225	0	29.588	94838000	133395000	72190000	125015500	131475000	109224500
A0A024RB77;G3V5T9;P24941;A0A024RB10;P24941-2;E7ESI2;B4DDL9;G3V317	Cyclin-dependent kinase 2	CDK2	9	33.929	0	20.537	812275000	712595000	729260000	711655000	731280000	775615000
A0A024RB84;P21860-4;P21860;P21860-5;B4DGQ7;B3KWB3;F8VYK4;B3KWG5;P21860-3	Receptor protein-tyrosine kinase;Receptor tyrosine-protein kinase erbB-3	ERBB3	8	148.11	0	9.8067	18194000	21386000	19917500	29201000	20494500	24234000
A0A024RB85;Q9UQ80;A8K6Y1;Q6PIN5;Q05D08;Q9UQ80-2;F8VR77;H0YIN7;F8W0A3;F8VZ69	Proliferation-associated protein 2G4	PA2G4	20	43.786	0	86.145	275685000	295715000	282385000	263760000	261620000	274100000
P61224;P61224-3;A0A024RB87;F5H7Y6;E7ESV4;A6NIZ1;P61224-4;P61224-2;F5GX62;F5GZG1;Q9BXV4;B7ZB78;F5H823;F5H004;F5H6R7;B7ZAY2;F5H500;F5H0B7;F5H4H0;F5GYB5;F5H491;F5GWU8;F5H077;F5GYH7;F8WBC0	Ras-related protein Rap-1b;Ras-related protein Rap-1b-like protein	RAP1B	9	20.825	0	141.39	884805000	850800000	843750000	727920000	685610000	691940000
P34897;P34897-3;V9HW06;A0A024RB99;B4E1G2;P34897-2;Q53ET4;B4DJQ3;Q5HYG8;B4DWA7;Q5BJF5;B4DP88;B4DLV4;B4DJ63;B4DW25;H0YIZ0;G3V2Y4;G3V5L0;G3V3Y8;G3V4W5;G3V540;G3V2E4;G3V2W0;G3V4X0;G3V4T0;G3V241	Serine hydroxymethyltransferase, mitochondrial;Serine hydroxymethyltransferase	SHMT2;HEL-S-51e;DKFZp686P09201	16	55.992	0	28.958	291930000	296235000	289575000	338690000	343580000	298620000
Q9UL25;A0A024RBA9;Q96GX3	Ras-related protein Rab-21	RAB21	11	24.347	0	97.381	90922500	84749000	76851500	51796000	58675500	67146000
F8VQR7;A0A024RBB5;F8VW96;Q16527	Cysteine and glycine-rich protein 2	CSRP2	2	20.677	0.0077344	-0.1812	0	0	0	0	0	0
P55209;F8W020;H0YIV4;B7Z2V4;F5H4R6;F8W0J6;F8VY35;F8VXI6;F8VUX1;A0A024RBB7;P55209-2;F8W118;H0YHC3;B7Z5H0;F8VV59;B7Z9C2;A0A024RBE6;P55209-3;H0YH88;F8W543;F8VVB5;F8VRJ2	Nucleosome assembly protein 1-like 1	NAP1L1	5	45.374	0	69.489	3740050	7436150	7886000	8637400	11101500	8306300
A0A024RBB8;Q5HYM3;Q9BZF1;Q9BZF1-3;Q9BZF1-2;F8VQX7;Q641R2;F8VUA7;Q96E43;Q96N80;F8VZ43;F8VVD3;F8VVE7;Q6ZME5;F8VZB8;F8W060	Oxysterol-binding protein;Oxysterol-binding protein-related protein 8	OSBPL8;DKFZp686C0249	18	101.19	0	179.69	48501500	50471000	43192000	45401500	44110500	42559000
A0A024RBB9;Q9Y2U8	Inner nuclear membrane protein Man1	LEMD3	2	99.996	0.0018134	0.42152	0	0	0	21658000	10784500	14732500
B4DTT0;Q7Z3X3;H7C3P4;A8K6V6;A0A024RBC5;F6S8M0;B4E284;P15586-2;P15586;H0YFA9;F5H4C6;A0A0S2Z3S2	N-acetylglucosamine-6-sulfatase	DKFZp686E12166;GNS	6	53.42	0	10.993	187665000	143015000	155015000	85796500	76164000	107917500
A0A024RBC7;P20020-6;P20020;P20020-4;P20020-1;P20020-5;P20020-2;E7ERY9;Q59H63;Q58F24;A1X4P8;A0A0U1RQU3;A1X4P7;H0YHH6;Q3L582;A1X4P9	Calcium-transporting ATPase;Plasma membrane calcium-transporting ATPase 1	ATP2B1	20	134.68	0	39.551	83723500	56075000	57730500	55059500	55190500	52804000
Q9NZN8;B2RDX7;A0A024RBD8;B3KTL6;Q9NZN8-5;Q9NZN8-4;Q9NZN8-2;F8VV52;F8VUB4;F8W145;F8VRS8;H0YH84;F8VX63;F8VQD8;F8VVY1;H0YI11;F8VQF4;Q9NZN8-3;F8VVD4	CCR4-NOT transcription complex subunit 2	CNOT2	6	59.737	0	11.241	2247900	0	0	5725700	3936150	4827600
A8K1Z3;A0A024RBE5;Q8NHV4;Q8NHV4-3;Q05CT8;Q8NHV4-2;G3V2M9;G3V4I9;G3V4L2;G3V2V3	Protein NEDD1	NEDD1	5	71.925	0	24.258	22720500	14752100	13802000	10671300	8422000	8134350
A0A024RBH7;G5E972;A0A024RBE7;P42167-2;P42167;Q59G12;P42167-3;Q9P1N8;H0YJH7	Lamina-associated polypeptide 2, isoforms beta/gamma;Thymopoietin;Thymopentin	TMPO	3	38.737	0.0068467	-0.11347	3150550	10997500	0	16236000	11285000	9444900
Q8NCF7;B2RE88;A0A024RBE8;A0A024RBH9;Q00325-2;Q00325;F8VVM2;Q53HC3;F8VWR4;F8VWQ0	Phosphate carrier protein, mitochondrial	SLC25A3	11	39.932	0	132.38	837180000	780830000	751990000	615765000	640930000	666030000
H0YIT6;G3V1N3;B3KTH9;A0A024RBF4;Q86XJ1	GAS2-like protein 3	GAS2L3	3	40.915	0	2.5384	3315250	3502800	1683400	3663550	3382450	4013400
B2RE29;A0A024RBG1;Q9NZJ9-3;Q9NZJ9-2;F8VRL4;F8VRR0;A0A0C4DGJ4;A0A024RBD0;Q8NFP7;Q9NZJ9	Diphosphoinositol polyphosphate phosphohydrolase 2;Diphosphoinositol polyphosphate phosphohydrolase 3-alpha	NUDT4;NUDT10	4	20.494	0.0016327	0.55369	0	0	0	98159500	143530000	85877500
A0A024RBH2;Q07065;B3KVX6;Q8TB01;Q6NWZ1	Cytoskeleton-associated protein 4	CKAP4	23	66.022	0	323.31	75546500	66932000	71784500	76718500	68688000	68108000
B4DJV5;Q9BV37;A0A024RBH5;Q13610;B4DNL1;Q53FW9;F8VZ56;Q86X79;Q05BL3;Q6PKI5;Q6PIN4	Periodic tryptophan protein 1 homolog	PWP1	7	49.038	0	1.0362	21916000	22777000	17054000	20789500	26114000	22503500
Q9ULV4-3;Q9ULV4-2;Q9ULV4;Q59EA2;A0A024RBI5;B3KN06;Q53G58;B4DMH3;B4E3S0;B7Z9V0;H0YHL7;F8VV53;F8VRE9;F8VTT6;F8W1H8;F8VSA4;F8VUX3;F8VVB7;B3KRY9;B3KSZ9;J3QLV6;Q6QEF8-3;J3KSS5;Q6QEF8-2;Q6QEF8-4;Q6QEF8-5;Q6QEF8	Coronin-1C;Coronin	CORO1C	21	58.947	0	107.18	623865000	650325000	609980000	511775000	490130000	570320000
H0YHE2;A0A024RBJ1;Q8WYA0;Q05DP9;F8W1J4;A8K4S8	Intraflagellar transport protein 81 homolog	IFT81	4	73.366	0.0018109	0.4074	0	0	0	27903000	23430000	0
B3KMP2;Q2M2R1;Q4KMX6;A8KAQ7;A5D8X2;A0A024RBJ3;Q9UJX3-2;Q9UJX3;H0YIW2	Anaphase-promoting complex subunit 7	ANAPC7	2	56.313	0.0031533	0.18999	0	3069150	1357650	0	0	0
Q8TBK5;A0A024RBK3;Q9HBB3;Q02878;Q8N5Z7;B2R4K7;B4DRX3;F8VZ45;U3KQR5;F8VR69;F8VZA3;F8VWR1;F8VU16;B4DNY8	60S ribosomal protein L6	RPL6	22	32.741	0	151.5	1.73445e+09	1.633e+09	1.6052e+09	1.58755e+09	1401250000	1.6014e+09
Q16881;A0A140VKC9;E9PIR7;A0A087WSY9;B2R5P6;B7Z2S5;A0A087WSW9;A0A024RBK9;A0A182DWI3;Q6ZR44;Q16881-6;Q16881-5;Q16881-3;Q16881-4;Q16881-2;F8W809;E2QRB9;Q16881-7;E9PKD3;E9PIZ5;A0A0B4J225;E9PQI3;E9PJU2;E9PKI4;E9PLT3;E9PRI8	Thioredoxin reductase 1, cytoplasmic	TXNRD1	12	70.905	0	20.59	404750000	407970000	419185000	391125000	399035000	409430000
F8VYZ3;A0A024RBL2;Q96GA7;H0YIA2;H0YID3	Serine dehydratase-like	SDSL	2	17.845	0.0016283	0.53179	7498950	9962500	7759500	10204500	8165250	7731950
Q9UPN1;F8VYE8;A0A024RBP2;F8W0W8;P36873;P36873-2;F8VR82;A0A087WYY5;C4TNW6;F8W1A0;B4DNE3	Serine/threonine-protein phosphatase;Serine/threonine-protein phosphatase PP1-gamma catalytic subunit	PPP1CC	5	33.773	0	8.3356	21366500	17866000	22712500	23340000	20532000	22459000
Q9Y6K5;A0A7P0T9J0;A0A024RBQ5;A8KA84;A0A7P0T9W6;A0A7P0T8S7;A0A7P0TAU8;A0A7P0Z4F1;A0A7P0Z4D0;A0A7P0TAC0;A0A7P0Z4F5;A0A7P0T7V2;A0A7P0TB73;A0A7P0TAS0;A0A7P0TAC8;A0A7P0TAV3;A0A7P0T8J8;A0A7P0TA50;F8VS35;A0A7P0T9Z5;A0A7P0TAT5;F8VWK9;A0A7P0TA44;A0A7P0T884;A0A7P0TB72;A0A7P0Z4Q3	2-5-oligoadenylate synthase 3	OAS3	12	121.17	0	5.6961	13249000	11611500	12776000	18791500	13799000	15311000
P30622;P30622-1;P30622-2;A0A024RBR1;J3KP58;Q59GJ4;F5H0N7;A0A3B3ITA2;F5H6A0;Q6P5Z9;B3KXA5;Q86WU4;F5H1T5;F5H270;F5H367;Q6Q318;O43667;A0A3B3IS27	CAP-Gly domain-containing linker protein 1	CLIP1;RSN	19	162.24	0	22.156	97970500	106195000	103409000	101585000	69274500	105707500
A0A024RBR4;O75146;B4DPL0;B3KQW8;O75146-2	Huntingtin-interacting protein 1-related protein	HIP1R	4	99.089	0	2.1177	25584500	26001500	26115500	25072000	23066500	20781500
F5H5U2;A0A384N652;A0A024RBS0;Q8NHQ9;Q8NHQ9-2;B4DVE4	ATP-dependent RNA helicase DDX55	DDX55	6	65.19	0	1.8587	10140000	8714700	10620000	15683000	17480500	7653800
Q8NHW5;F8VWS0;P05388;P05388-2;A0A024RBS2;F8VQY6;F8VPE8;F8VRK7;G3V210;A8K4Z4;F8VU65;Q6NSF2;Q53HW2;Q53HK9;F8VWV4;F8VS58;F8VW21;F8VZS0;B4E3D5	60S acidic ribosomal protein P0-like;60S acidic ribosomal protein P0	RPLP0P6;RPLP0	9	34.364	0	121.1	435850000	413590000	416095000	548005000	460085000	440655000
C9JE98;A0A024RBU9;C9J0Q5;A0A024RBS3;Q9Y618-5;Q9Y618-4;Q9Y618;C9J7T7;A0A384DVL6;A0A481PGK9;C9JQE8;C9J330;H7C1Y3;H0YGK8;Q9BT61;Q9Y618-2	Nuclear receptor corepressor 2	NCOR2	11	268.04	0	6.2265	47635500	32114500	29996000	59913500	100826000	38416000
B7ZKQ9;Q8WTV0-4;Q8WTV0-2;A0A024RBS4;A0A7P0T9I2;B4E3I1;A0A0S2Z3N2;B4DZ71;B3KW46;F5H4X0;Q8WTV0;Q59FM4;Q8WTV0-5;A0A7P0Z4E3;A0A7P0T913;A0A7P0T9B3;A0A0S2Z3I2;Q8WTV0-3;F5H5E8	Scavenger receptor class B member 1	SCARB1	7	53.847	0	14.752	313300000	336000000	271770000	177745000	187210000	178330000
A0A024RBS6;F5H1S9;G8JLB3;E5KMT6;E5KMT5;Q9Y606-2;Q9Y606;F5GXL3;F5H168;F5GY32;F8W9U5;F5H1B2	tRNA pseudouridine synthase;tRNA pseudouridine synthase A, mitochondrial	PUS1	13	37.831	0	61.293	34392500	39855500	33864000	49153000	39728000	43551000
F5H1F6;F5H4M0;A0A024RBU0;Q9H9H4	Vacuolar protein sorting-associated protein 37B	VPS37B	2	20.654	0	5.7828	11544500	8529950	9972050	9774150	8012850	3996200
A0A024RBU8;P41247-2;P41247;C9IZF6	Patatin-like phospholipase domain-containing protein 4	PNPLA4	3	27.98	0	20.721	11891600	18576500	16418000	10589850	9447900	10675600
A0A024RBV2;Q86V21;A0A5A4UB59;Q86V21-2;Q9H7A6;Q86V21-3;E7EW25;B4E296;Q49AJ4;B9EIP9	Acetoacetyl-CoA synthetase	AACS	7	75.143	0	3.8824	13005000	9591900	8843500	12049000	14631000	11526000
A8K5A0;A0A024RBV4;A0A6Q8PF94;O15344-2;O15344;B7Z5K6;C9J453;A0A087X255;B4DLX8;A0A6Q8PGA5	E3 ubiquitin-protein ligase Midline-1	MID1	5	75.26	0	2.9359	13877500	11791300	8548350	11848800	12983000	11187500
A0A024RBV5;P51151;Q9NP90;A0A1B0GUI0	Ras-related protein Rab-9A	RAB9A	9	22.837	0	85.63	302100000	274720000	296560000	409020000	291245000	272445000
A0A024RBX6;O00625	Pirin	PIR	12	32.113	0	180.63	86524500	86359500	77471000	75957000	76156500	80431000
Q549M9;A0A024RBX8;P56377;B7Z853;A0A5F9ZI43;H7BZG6;H0Y673;A0A5F9ZHX2;A6NH01;A0A5F9ZHW1;B7Z3M9;B4DIM6;P56377-2;Q7Z677	AP-1 complex subunit sigma-2	AP1S2;DKFZp779P0659	4	18.615	0	22.324	77334500	81211000	71274500	60095000	54628000	81186000
P08559-2;P08559;A0A024RBX9;P08559-3;P08559-4;Q53GE3;A5YPB6;A5PHJ9;Q5JPT9;Q5JPU0;Q5JPU1;Q5JPU3;Q6LCA3;P78557;Q99725;Q9UNV7;Q5JPU2;Q99724;P29803;Q36750	Pyruvate dehydrogenase E1 component subunit alpha, somatic form, mitochondrial;Pyruvate dehydrogenase E1 component subunit alpha	PDHA1;PDHA1/LOC79064	22	44.108	0	93.412	680400000	667135000	637845000	617120000	596475000	654935000
P53701;A0A024RBY9;Q68D50	Cytochrome c-type heme lyase	HCCS;DKFZp779I1858	6	30.601	0	140.27	215080000	261960000	228560000	202085000	172455000	155665000
A0A024RC00;Q9NRF8;Q9H6Q0;H0Y5S6	CTP synthase;CTP synthase 2	CTPS2	11	65.677	0	41.67	32276000	28928000	32720000	37252000	35614000	33865000
A8K6P5;A0A024RC06;Q13496-2;Q13496;C9J2A2;B7Z499	Myotubularin	MTM1	3	69.904	0	2.502	12486500	13121950	12809050	11969000	4424800	8840900
A0A024RC24;A0A3B3ITH3;Q9P2X3-2;Q9P2X3;J3QQU0;J3KT25	Protein IMPACT	IMPACT	3	36.462	0	5.0224	12321500	19923500	23086000	26372500	40692000	30257000
J3QQJ5;A0A024RC31;Q9Y2L5;A8K922;Q9Y2L5-2;J3KSL8;Q6PCC9;J3QSA1;J3QR00	Trafficking protein particle complex subunit 8	TRAPPC8;KIAA1012	12	154.98	0	16.343	19228000	18054500	11828500	16636000	18880000	16976000
M0QX52;K7EL66;K7ERD8;A0A024RC33;Q15555-2;Q15555-4;Q15555-5;Q15555-3;Q15555;K7ENB3;B7Z867	Microtubule-associated protein RP/EB family member 2	MAPRE2	2	14.92	0.0018061	0.39044	5738300	5628850	7477250	2748650	2273200	3397800
K7EP82;A0A0C4DGQ6;A0A024RC37;Q96P16-3;Q96P16	Regulation of nuclear pre-mRNA domain-containing protein 1A	RPRD1A;P15RS	2	13.578	0	6.518	11252550	8344250	9818650	11701000	4854150	9941250
C9J126;A0A024RC42;P19022-2;P19022;A0A6Q8PHJ8;A0A6Q8PG20;C9JMH2;A0A6Q8PF58;Q8ND09;A0A0G2JRA4;A0A087WX99;Q8NB64;B2RCN5;P55283-2;P55283	Cadherin-2	CDH2	7	90.672	0	65.91	146509000	354100000	314735000	476310000	269700000	381870000
A0A024RC48;Q10472;Q05BM8;A8KAJ7;Q68VJ7;K7EJV8;Q10472-2	Polypeptide N-acetylgalactosaminyltransferase;Polypeptide N-acetylgalactosaminyltransferase 1;Polypeptide N-acetylgalactosaminyltransferase 1 soluble form	GALNT1	8	64.218	0	19.89	4392950	8064800	9790600	8767250	9374050	8835250
B3KTQ2;A0A024RC55;Q08431;A0A024RC59;B4E396;Q08431-2;Q08431-3;Q08431-4;H0YKS8;A0A087WUV5	Lactadherin;Lactadherin short form;Medin	MFGE8	7	42.459	0	9.283	29282500	29137500	26658500	28553500	26067000	17825500
A0A024RC62;H0YLI7;P59780;H0YLX6;H0YN38;P59780-2	AP-3 complex subunit sigma-2	AP3S2	4	22.017	0	28.813	0	6211400	0	12637500	10707700	17597100
A0A024RC65;P46940;A4QPB0;A0A0J9YXZ5;H0YLE8;B4E2M0;Q6P1N4;Q5FWG8;Q05DN7;B4DNP4;Q96PA3;A0A087WWP1;A0A087X225;E9PDT6	Ras GTPase-activating-like protein IQGAP1	hCG_1991735;IQGAP1	57	189.25	0	323.31	232975000	235540000	225030000	281690000	280050000	272095000
A0A024RC67;O43663-3;O43663-4;O43663;H0YL53;G3V3N7;O43663-2	Protein regulator of cytokinesis 1	PRC1	2	71.664	0.00021044	0.90046	6012850	2215500	2691800	0	0	0
A0A024RC70;P09958;A0A7P0T8U2;H0YNB5;A0A7P0T8P1;A0A7P0T9X7	Furin	FURIN	4	86.677	0	1.543	12165850	14687500	15526000	15847500	12722600	18779500
G3V2I3;A0A024RC72;A6NED2	RCC1 domain-containing protein 1	RCCD1	2	39.906	0.0016181	0.46025	0	0	0	3510800	6368400	0
H0YNG3;Q6IAM7;A0A024RC78;Q7Z4Z6;P67812-2;P67812-4;P67812;P67812-3;H0YNX5;H0YKT4;H0YNA5;P0C7V7	Signal peptidase complex catalytic subunit SEC11;Signal peptidase complex catalytic subunit SEC11A	SEC11A;SPC18;SEC11L1	3	18.651	0	74.14	462425000	454980000	424340000	315520000	295950000	377590000
A0A024RC87;A0A140VJT8;P13489;H0YCR7;E9PIM9;E9PMJ3;E9PLZ3;E9PMN0;E9PIK5;E9PMA9	Ribonuclease inhibitor	RNH1	13	49.416	0	125.78	99078000	100805000	86461500	97286500	100228000	99022500
A0A024RC97;Q9BVG9;E9PS47;E9PLE4;A0A0J9YWQ2	Phosphatidylserine synthase 2	PTDSS2	2	56.252	0	22.368	0	5368100	0	7056200	3703700	2509600
A0A0J9YX88;E9PJ24;B7ZM65;F8WEF5;B7ZM66;A0A0J9YYB5;A0A0J9YWD5;A0A024RCA1;Q9P1Y6-2;Q9P1Y6-3;Q9P1Y6	PHD and RING finger domain-containing protein 1	PHRF1;KIAA1542	4	161.91	0.0020016	0.34263	2751900	5364250	4724350	7256750	4049600	3950150
P05387;A0A024RCA7;H0YDD8	60S acidic ribosomal protein P2	RPLP2	4	11.665	0	63.755	3.3843e+09	2.95835e+09	2623900000	2389000000	2.25655e+09	2.9919e+09
B2R9J4;A0A024RCB2;Q16540;A6NJD9;A8MVT4;A8MYK1;H7C2P7	39S ribosomal protein L23, mitochondrial	MRPL23	4	17.797	0	6.2082	48716000	39264000	38906000	72547500	55984500	50488000
K4DIA7;E9PMR4;A0A6M5CII8;A0A6M5CH24;A0A6M5CDG2;A0A024RCB3;P48509;E9PRJ3;Q53FU5	Tetraspanin;CD151 antigen	CD151	4	25.588	0	2.4269	42962000	35417500	42732500	34240500	41706000	35594500
A6NCC9;E9PME3;C9JHT9;C9JJV1;A0A024RCB9;Q9Y5U2-2;Q9Y5U2;E9PL88;C9JDU0	Protein TSSC4	TSSC4	3	13.847	0	99.048	27940500	16290500	18521500	20398000	23353500	19522500
Q99733-2;C9J6D1;Q99733;A0A2U9QGI0;B4DS05;B7ZB83;B7ZAK9;A0A024RCC9;B7ZAC7;C9JZI7;E9PKT8;A8MXH2;E9PNJ7;E9PS34;E9PJJ2;E9PNW0;E9PP22;E9PKI2;C9J1B1;H0YCI4	Nucleosome assembly protein 1-like 4	NAP1L4	6	44.078	0	68.462	210500000	198145000	206760000	231840000	220620000	185950000
B2R7R4;A8K973;A0A024RCF8;Q71SF7;Q96C24;Q96C24-2	Synaptotagmin-like protein 4	SYTL4	3	76.019	0	3.0283	0	0	0	0	0	0
A0A024RCF9;Q9UH62;A8K5B0;H3BV87;H3BM63	Armadillo repeat-containing X-linked protein 3	ARMCX3	10	42.5	0	29.453	307945000	274635000	278510000	248870000	269135000	287560000
E9PRM7;A0A0J9YWM3;A0A024RCG2;Q96BI1;Q69YM4	Solute carrier family 22 member 18	SLC22A18;DKFZp667A184	4	34.952	0	14.326	151390000	103454000	115125000	136780000	179735000	139415000
A8MVQ3;A0A024RCG3;P49589;P49589-3;B4DKY1;B4DPV7;P49589-2;B4DI19;A8K067;Q53HG6;Q59HE5;E9PRS8	Cysteine--tRNA ligase, cytoplasmic	CARS	14	84.471	0	38.364	208135000	174500000	206390000	136170000	147230000	155415000
A0A1U9X8D3;A0A1U9X8C7;A0A1U9X8C1;A0A0G2JHC2;A0A024RCJ8;Q6NYC8;A0A1U9X8D1;Q6NYC8-2;Q6NYC8-3;Q6NYC8-4	Phostensin	hCG_1821276;PPP1R18	11	67.958	0	71.002	27397000	28250500	28681500	29441000	35303500	25489500
Q13838-2;A0A024RCM3;Q13838;Q5STU3;A0A0G2JJZ9;B4DP52;A0A140T9X3;Q59G92;F6WLT2;A0A0A0MT12;F6TRA5;B4DIJ6;F6S4E6;A0A140T996;A0A140T9X9;F6UJC5;B4DIZ8;A0A140T973;A0A140T9K1;A0A140TA18;A0A140T9L4;H0Y400;F6R6M7;F6QYI9;A0A0G2JJL7;Q7KYK3;K7EN69;B4DF34;A0A0G2JHN7;A0A286SD52;A0A286SD68;A0A286SD67;A0A286SD65;A0A286SD64;A0A286SD63;K7ENP6;A0A140T9N3;K7EL56;K7EIL8;A0A286SD59;F6U6E2;F6S2B7;F6SXL5;B4DH55;H0YCC6;A0…	Spliceosome RNA helicase DDX39B	DDX39B;hCG_2005638	17	50.679	0	77.042	360160000	360595000	399760000	372080000	372280000	353560000
A0A1U9X9C8;P26640;A0A024RCN6;A0A1U9X9A1;A0A1U9X9A3;A0A1U9X9C4;A0A1U9X9C7;A0A1U9X9D5;A0A1U9X9C1;A0A140T936;B4DT32;P26640-2;A0A140T954;A2ABF4;A0A0G2JJT9;H0Y426;A0A140T904	Valine--tRNA ligase	VARS	28	140.42	0	145.96	140415000	147375000	131810000	127805000	126975000	124640000
A0A140TA09;A0A024RCQ4;B4DJS6;Q99942	E3 ubiquitin-protein ligase RNF5	RNF5	2	10.013	0	16.663	8818400	8522250	8906050	4902500	9526300	9389150
Q0EFC6;B4DYK6;A0A1U9X7R2;A0A024RCR2;P36915;B4DWZ0;B7ZAS6;B4DNS8;Q6P458;Q86Z07;A0A140T8Y2;Q96QB8;P36915-2;A2AB27;A8MPZ0	Guanine nucleotide-binding protein-like 1	HSR1;GNL1	6	62.135	0	10.99	10227000	9881800	7222350	12694000	15440500	9975400
A0A1U9X8A2;A0A1U9X8A1;A0A024RCR3;P40425;Q7KZE5;Q6NW39;B7Z789;Q9BYU1	Pre-B-cell leukemia transcription factor 2	hCG_2039588;PBX2	3	45.883	0	3.2306	2816350	4527250	0	2843650	5130000	4636850
P25440-2;A0A1U9X7B3;A0A0G2JK44;H0Y6K2;A0A140T9E9;A0A024RCR5;X5CF57;A0A1U9X7A8;A0A1U9X7B4;A0A1U9X7B8;A0A140T9V2;A0A140T9F7;A0A0G2JHL0;U3KQA6;P25440-4;P25440-3;P25440;U3KPW0;E9PIQ3;A0A140T9I1;A0A0G2JHN8;H0YDJ7	Bromodomain-containing protein 2	BRD2	4	92.032	0	1.091	11259400	2858750	3584850	13266000	11261700	11472000
P46379-3;P46379;P46379-2;A0A7I2V508;A0A0G2JK23;A0A024RCR6;A0A1U9X7A6;A0A1U9X7A9;A0A7P0MQS5;P46379-5;P46379-4;A0A0G2JL47;A0A0G2JJM1;F6S6P2;X6REW1;F6X9W3;F6WML8;F6VEM6;F6U341;A0A1B0GX79;A0A0G2JJR8;A0A7I2V3H1;F6XTU0;F6U1F2;F6UR09;F6TC96;H0Y710;H0Y4L1	Large proline-rich protein BAG6	BAG6;BAT3	12	122.34	0	107.63	77630500	69177500	60686500	60279000	77859500	70966000
A0A024RCR9;B4DW57;A0A1U9X8F2;A0A1U9X8F1;Q06587-2;Q06587;B4DVB5	E3 ubiquitin-protein ligase RING1	RING1	3	39.145	0	2.5545	9803500	5387500	5570500	12082900	13862500	19452500
Q53F85;B2R7M0;A8K822;A0A1U9X7L0;A0A024RCS3;B4E1C1;Q9UER7-3;Q9UER7;Q59FG7;Q9UER7-5;Q9UER7-4;Q9UER7-2;A0A0G2JJZ4;Q4VX54	Death domain-associated protein 6	DAXX	3	81.228	0	15.426	0	0	0	44907800	109929000	70715000
A0A1U9X8L5;A0A0G2JKZ1;A0A024RCT1;A2AB90;A0A0G2JH37;A0A0A0MSV9;O15533-2;O15533;O15533-3;Q6P1N7;B7Z4V3;A0A0A0MT98;O15533-4;C9JA35;A0A140T9B2;A0A0G2JJI5	Tapasin	TAPBP	5	47.625	0	8.7393	272665000	287040000	250165000	272390000	316305000	260105000
Q9HBM8;B3KPH3;Q71VH6;B4DRH1;A0A024RCV5;Q99943	1-acyl-sn-glycerol-3-phosphate acyltransferase;1-acyl-sn-glycerol-3-phosphate acyltransferase alpha	AGPAT1	4	18.756	0	2.1913	19216500	25730000	23905500	24317500	23433500	21275500
A0A024RD08;A0A024RCX4;Q9NZJ7-2;Q9NZJ7;A8YXX5;A4FVA6;H0Y8C3;Q8IW90;Q9Y374;B4E0C5;Q9NZJ7-3	Mitochondrial carrier homolog 1	MTCH1;PIG60	9	39.919	0	14.664	131185000	140175000	137865000	140540000	126745000	111215000
B4DZZ8;B4DVK8;A0A1U9X8L9;A0A1U9X8K3;A0A1U9X8J5;A0A024RCX7;Q92504;A2AAT0	Zinc transporter SLC39A7	SLC39A7	2	39.599	0	20.091	38114000	49788000	49850000	30041500	33382500	35189500
A0A024RCX8;Q9Y3C6	Peptidyl-prolyl cis-trans isomerase;Peptidyl-prolyl cis-trans isomerase-like 1	PPIL1	6	18.237	0	16.645	129460000	138390000	122219000	105732000	105655000	129885000
A0A024RCY0;Q6UWU4;Q6UWU4-2	Bombesin receptor-activated protein C6orf89	C6orf89	2	39.87	0.00239	0.29641	9852400	10241050	8180900	6516650	9914950	10367400
C9JXC3;C9JNE2;A0A024RCY9;Q9Y530;H7C5Q1;C9J5P1	O-acetyl-ADP-ribose deacetylase 1	OARD1;C6orf130	3	12.782	0.0031652	0.22915	11095500	12014000	9640150	13240500	11959450	9469000
A0A024RCZ1;Q8NC56;A0A220T1R7;D6RBV0;H7C2Z0;Q8NC56-2;H0Y9B7	LEM domain-containing protein 2	LEMD2	5	56.974	0	9.5895	7160500	10394500	15665000	18592000	16452500	8069050
A0A024RCZ8;Q9NSK0-5;Q9NSK0;Q9NSK0-3;H7C4M1	Kinesin light chain 4	KLC4	4	68.639	0.0023938	0.30733	0	0	0	0	0	0
B4DP77;A0A024RD03;P82664;Q9BZS5	28S ribosomal protein S10, mitochondrial	MRPS10	3	18.733	0	22.689	107471500	136175000	115256000	154970000	154330000	186870000
A0A024RD07;Q9BT09;A0A024RCZ2;A0A0C4DFY8	Protein canopy homolog 3	TNRC5;CNPY3	4	30.774	0	19.966	17862000	10124750	12801000	10092000	9098400	13146500
A0A024RD09;Q13608;Q13608-3;Q59H53;Q13608-2	Peroxisome assembly factor 2	PEX6	8	104.06	0	21.29	27149000	19736500	23385500	20007500	24408500	20264500
E9PFR3;A8K6Y2;A0A024RD11;Q14738;Q59EF0;H0Y8C4;B4DSD7;Q14738-2;Q14738-3;H7C5Q9	Serine/threonine-protein phosphatase 2A 56 kDa regulatory subunit delta isoform	PPP2R5D	11	69.116	0	7.0631	48624500	42389000	44474000	35005500	35263000	42341500
A0A024RD15;Q16539;B4E0K5;L7RSM2;Q16539-5;Q16539-3;Q16539-4;Q16539-2;B5TY33;E7EX54	Mitogen-activated protein kinase;Mitogen-activated protein kinase 14	MAPK14	6	41.293	0	6.94	43320000	45815500	34063000	52179000	48340000	50531000
B2R6F9;A0A024RD18;Q15208;Q9UPD4	Serine/threonine-protein kinase 38	STK38	4	54.239	0.0037175	0.12617	9020700	10192900	11241650	0	0	0
B4DSC2;A0A024RD35;Q9NYP7;Q9NYP7-2;A0A0A0MTI6;B3KWH9;A0A024RD61;Q9NYP7-3	Elongation of very long chain fatty acids protein;Elongation of very long chain fatty acids protein 5	ELOVL5	5	34.156	0	286.27	55453000	27686500	45487500	41676500	37326500	25729000
A0A024RD36;Q6DKI1;B7Z4G0;R4GMU7;Q6DKI1-2;B3KMP5;A8K5J5	60S ribosomal protein L7-like 1	RPL7L1	3	29.669	0	3.9323	2871950	7428150	7069300	7060500	7099350	7221950
A0A024RD41;Q9ULC3	Ras-related protein Rab-23	RAB23	8	26.659	0	37.93	39398500	41575000	33563500	50758000	50514000	44429500
O75376;A0A024RD47;O75376-2;A0A088AWL3;Q7Z516;O75376-3;A5PKW7;Q6PGR4;E7EVU5;Q05CG3;B4DZ48;Q86W52;J3KS51;E7EW50;Q6PDT8;Q6NTH1;Q3B773;B4DJ25;Q9NSZ0;E7EVK1;Q86YY1;C9JAP0	Nuclear receptor corepressor 1	NCOR1	9	270.21	0	3.4631	5470000	7826500	6625300	9804200	8827400	9401000
A0A024RD56;Q5JTD0-4;Q5JTD0-2;Q5JTD0;B3KT40;E2QRK7;H0Y4D6	Tight junction-associated protein 1	TJAP1	3	60.72	0	3.1023	0	0	0	8053950	6858200	15079500
A0A024RD78;Q6P1L8	39S ribosomal protein L14, mitochondrial	MRPL14	8	15.947	0	89.704	139345000	137540000	137085000	143310000	150505000	135575000
A0A024RD80;P08238;B4DMA2;B4DGL0;Q9H6X9;A8K3W9;Q58FF7;Q6PK50;Q58FF8;O14942;Q58FF6;Q58FF4	Heat shock protein HSP 90-beta	HSP90AB1	45	83.263	0	323.31	2419150000	2212400000	2291200000	1.9239e+09	1.8675e+09	2.19535e+09
A0A024RD83;Q6DKK2;B3KT23;K7EJA1	Tetratricopeptide repeat protein 19, mitochondrial	TTC19	2	42.456	0.0010367	0.74375	12112450	6945700	10653500	8601800	7002100	11854050
A0A024RD84;Q15035	Translocating chain-associated membrane protein;Translocating chain-associated membrane protein 2	TRAM2	2	43.327	0	3.3212	3751750	6646700	5734000	0	0	0
A0A024RDA1;A1LT29;Q9NV70-2;Q9NV70	Exocyst complex component 1	EXOC1	7	100.28	0	5.8042	12519000	8839550	10098350	16949000	13539000	12501500
Q9UN86;Q9UN86-2;A0A024RDE5;A0A024RDB2;A8K6V7;A0A7I2V3E2;A0A7I2YQD9;A0A7I2YQS2;D6RAC7;A0A7I2V3P9;A0A7I2V647;D6RB17;D6RBR0;D6RBW8;A0A7I2V2R0;D6RGJ4;A0A7I2V3Z6;A0A7I2V382;A0A7I2V547;A0A7I2V481;A0A7I2YQG8;A0A7I2V572;A0A7I2V3R7;H0YAE3	Ras GTPase-activating protein-binding protein 2	G3BP2	12	54.12	0	71.002	60119000	59212500	62767500	84651000	76941000	69494500
Q12771;B4DTC3;A0A024RDB4;Q14103-4;Q14103-2;D6RBQ9	Heterogeneous nuclear ribonucleoprotein D0	HNRPD;HNRNPD	8	31.481	0	2.754	25547500	10794000	18321500	4247650	4738600	22672000
A0A087WUK2;A0A024RDB5;O14979;B4DTA2;B4DGN3	Heterogeneous nuclear ribonucleoprotein D-like	HNRNPDL	7	40.04	0	46.597	157115000	76853000	129545000	90588000	128950000	121595000
A0A024RDE8;Q96HC4;A0A0D9SFR4;Q4W5K9;Q96HC4-7;Q96HC4-4;Q96HC4-6;H0Y8Y3;A0A0A0MSP3;Q96HC4-3;Q96HC4-2	PDZ and LIM domain protein 5	PDLIM5;LIM	6	63.974	0	4.6326	13849500	14238500	16282000	12690500	15078500	14872500
A0A024RDF4;A1LU37;Q14103-3;Q14103;H0Y8G5;H0YA96;D6RAF8;D6RD83;B4E0W4;D6RF44	Heterogeneous nuclear ribonucleoprotein D0	HNRPD;HNRNPD	10	32.834	0	52.511	336045000	336310000	334205000	369150000	372075000	376075000
A0A024RDG5;Q53EU6	Glycerol-3-phosphate acyltransferase 3	HMFN0839;AGPAT9	5	48.705	0	20.475	66705000	53615000	78696000	58239500	45150000	51469000
A0A1W2PPU6;A0A024RDG6;A0A1W2PRS1;Q14108;A0A1W2PPX5;A0A1W2PQR6;A0A1W2PQB7;A0A1W2PS43;A0A1W2PSE4;Q14108-2;A0A1W2PS70;A0A1W2PNX7;D6RDG0;A0A1W2PRF6;A0A1W2PQL5	Lysosome membrane protein 2	SCARB2	8	49.627	0	164.56	576970000	763350000	698645000	570695000	662005000	502680000
Q59ET3;A0A024RDL1;P40227;B2R9K8;A1JUI8;B4DPJ8;P40227-2;B4DN39;Q92526;Q92526-2;Q92526-3;J3KRI6	T-complex protein 1 subunit zeta	CCT6A	20	57.761	0	174.5	310345000	348825000	304940000	330380000	362650000	321900000
C9JBI3;Q53EY1;A0A024RDL3;P78330;A0A024RDL9;A0A1D5RMN5;C9JEJ7;F8WD74	Phosphoserine phosphatase	PSPH	8	20.745	0	7.3974	51698000	40361000	41673000	44528000	43037500	44190000
A0A0S2Z3B0;A0A0S2Z316;A0A024RDL8;P04424-3;P04424;A0A5F9ZHM8;P04424-2;F8W943;A0A5F9ZHC6;B4DU69;Q6XYD2;A0A5F9ZI35	Argininosuccinate lyase	ASL	9	39.789	0	19.072	13983000	17711500	13789000	16713500	21084000	21073000
A0A2R8Y4K2;A0A024RDM2;V9HWG2;Q9Y2S2-2;Q9Y2S2;A0A2R8YFQ7;A0A2R8YCZ4;A0A2R8Y7B4;A0A2R8Y5S5;A0A087WW38;B4DWM9	Lambda-crystallin homolog	CRYL1;HEL30	6	29.47	0	2.4783	16600500	18818000	17369500	13820500	15929000	15752000
Q92598;A0A024RDS1;Q92598-2;A0A024RDQ0;Q92598-3;Q92598-4;B4DF68;A0A0A0MSM0;B4DY72;B4DZB4;Q5TBM3;R4GN69;B3KNM0;D6RJ96;E9PDE8;B4DXT2;B4DZR0;A0A140VKE7;Q53ZP9;O95757;B4DZP3	Heat shock protein 105 kDa	HSPH1	40	96.864	0	260.75	218815000	198770000	210870000	204210000	219895000	213420000
A0A024RDQ7;Q9H2K0	Translation initiation factor IF-3, mitochondrial	MTIF3	7	31.691	0	8.9923	55718000	53915000	50678000	89834500	83720500	63253500
B4DKE6;Q5U0C2;Q53HK8;A0A024RDQ8;P40938-2;P40938;A0A087X270	Replication factor C subunit 3	RFC3	5	34.832	0	33.867	15995000	15380500	12691000	19798000	19245500	21339000
B2R728;A0A024RDQ9;P30825;A0A0A8K9B7;Q5JR49	High affinity cationic amino acid transporter 1	SLC7A1	6	67.65	0	73.159	59202500	73369000	49952500	64961000	64518500	64344000
A0A024RDR0;P09429;Q5T7C4;B7Z965;Q59GW1;A0A286R9D9;B3KQ05;B2RPK0;D3DQY9;Q75MM1;Q9NYD7;A0A286R9F1	High mobility group protein B1;Putative high mobility group protein B1-like 1	HMGB1;HMGB1P1	16	24.893	0	323.31	365615000	422215000	385310000	408135000	422170000	393925000
A0A0A0MRI1;A0A024RDS7;Q8IXQ4-3;Q8IXQ4-2;Q8IXQ4	GPALPP motifs-containing protein 1	GPALPP1;KIAA1704	4	37.971	0	1.8219	9576000	10492000	11557500	9354200	12297000	10747500
A0A024RDT6;Q5W111;B2RE68;Q5W111-2	SPRY domain-containing protein 7	C13orf1;SPRYD7	8	21.666	0	72.044	122280000	126930000	108160000	93243000	89298500	89822500
A0A024RDV5;A0A024RDT9;Q9Y2H6-2;Q9Y2H6;G5E9X3;A0A087X1M6;H7C507	Fibronectin type-III domain-containing protein 3A	FNDC3A	20	125.82	0	104.5	81702000	70754000	73263000	67824500	66794500	70725500
A0A024RDU9;P13984	General transcription factor IIF subunit 2	GTF2F2	11	28.38	0	25.753	34720000	34670500	30499500	52938500	47182500	41023000
A0A024RDV7;O00505;Q53F09;H0Y4S9	Importin subunit alpha;Importin subunit alpha-4	KPNA3	9	57.81	0	42.84	138770000	143140000	126405000	152930000	138960000	112838000
A8K6Q9;A0A024RDV9;Q8N0X7;B3KMI3;A0A0S2Z510;B4DXT5;B3KML8;Q15906;Q15906-2	Spartin	SPG20	9	72.831	0	51.994	55228500	47866500	48442000	52737000	55144000	59876500
A0A024RDW4;Q9NWB6;B4E3J6;Q9NWB6-3;Q9NWB6-2	Arginine and glutamate-rich protein 1	FLJ10154;ARGLU1	6	33.216	0.0066973	-0.061035	20681500	8980500	15332500	23974500	22195000	20063000
A0A140VJG7;A0A024RDW5;B4DG73;Q9Y2V7-2;Q9Y2V7;H0YGX8;F5GX76;F5GX38;Q9Y2V7-4	Conserved oligomeric Golgi complex subunit 6	COG6	8	68.411	0	4.8454	22533500	31359000	24049000	19823500	21847000	21353000
A0A024RDX1;Q7L211	Alpha/beta hydrolase domain-containing protein 13	ABHD13	2	38.548	0	1.4569	13077200	7348500	14988500	16232000	16016000	12275000
P35670;P35670-4;B7ZLR4;P35670-3;P35670-2;A0A024RDX3;A0A669KB88;B7ZLR3;E7ET55;Q17RT3;F5H562;A0A669KA36;F5H748;B7ZLR2;B4DXQ1;A0A0U1RQY8;G1FFE9;G1FFF1;B4DYL3;A0A7G8LS84;A0A7G8LS82;C0LF55;A6YQZ0;P35670-5	Copper-transporting ATPase 2;WND/140 kDa	ATP7B	7	157.26	0	34.958	40956000	33429000	37349500	31731500	27963500	32705500
B3KSJ9;B4DKX7;A0A7P0T9D8;A0A7P0T9R3;A0A7P0T906;A0A024RDX4;Q8IW45;Q8IW45-2;O95333;B7Z3Q0;Q8IW45-4;A0A7P0TAU0;B4DQR1	ATP-dependent (S)-NAD(P)H-hydrate dehydratase	FLJ10769;CARKD	3	22.304	0	1.2032	5862500	6393500	12038000	13002500	7993000	5610000
O00410-3;O00410;A0A024RDY0;H0Y8C6;O00410-2;B4E0R6;B3KWG6;E7ETV3;E7EV12;E7EQT5;H0Y3V4;E7EX05;E7EWK4;E7ESZ1;Q9BVS9;E7ETV8;C9JZD8;C9JQT6;C9J875;O60518;C9JXE0;B4E340;B4DTX6	Importin-5	IPO5;RANBP5	24	125.54	0	254.57	428755000	384525000	363690000	391420000	426685000	378995000
B3KRY3;A0A024RDY3;P11279;P11279-2;Q59FZ0	Lysosome-associated membrane glycoprotein 1	LAMP1	10	42.585	0	56.774	1198800000	896085000	9.9053e+08	440670000	431490000	637245000
A0A024RDY9;B1ALK7;Q14155-1;Q14155-5;B7Z6G2;Q14155-6;A0A2R8YG42;Q14155-2;A0A2X0SF98;Q14155-3;Q14155;E7EUY6;E9PDQ5;Q5W9H1;B7Z344;E7EU80;A0A2X0SSH0;C9JDI6;B7Z3C7;C9JAD7;B7Z6D9;B1ANY6;F6SJA5;Q8N4Q3;Q15052-2;Q15052;Q5ZEZ3	Rho guanine nucleotide exchange factor 7	ARHGEF7;KIAA0142	8	73.139	0	14.4	30466000	34760000	27975000	24037000	24921500	25619500
Q5T8C6;B2RCW0;A0A024RDZ2;Q13042-4;Q13042-3;Q13042-2;Q13042;A0A3B3ISD2;B4DK74;Q59EG1	Cell division cycle protein 16 homolog	CDC16	7	54.704	0	25.285	9300600	16144500	11779500	13865500	14750500	14067000
X6R5E5;A8K2S7;A0A024RE02;Q8NBM4;B3KW74;B7Z6T7;Q8NBM4-4;Q8NBM4-3;Q8NBM4-2;A0A087WXT1;Q8NBM4-5	Ubiquitin-associated domain-containing protein 2	UBAC2;PHGDHL1	7	23.074	0	15.973	45318000	52624000	52958500	43493000	36480000	41723000
A0A024RE03;Q8N0X4;Q8N0X4-2;B4DU60;Q5JVC0;Q5JVC2;REV__J3QL73;Q5JVB9;Q5JVC1	Citrate lyase subunit beta-like protein, mitochondrial	CLYBL	8	37.345	0	51.991	26840000	21160500	19742000	21162500	25510500	24501500
A8K097;A0A024RE04;Q5JVF3-3;Q5JVF3-2;Q5JVF3;Q5JVF3-4;A0A024RDZ9	PCI domain-containing protein 2	RP11-98F14.6;PCID2	4	46.03	0	15.568	22806500	17187000	17537000	22875500	22301000	27281000
B2RBW4;A0A024RE06;P49917;A8K8Q4;A0A0C4DGV9	DNA ligase;DNA ligase 4	LIG4	3	103.95	0	2.8748	9225450	6509600	2540000	10439800	9010550	9752000
A0A024RE13;Q9NRR4-2;Q9NRR4-4;Q9NRR4;Q9NRR4-3;Q59FF9	Ribonuclease 3	RNASEN;DROSHA	4	156.34	0	3.0004	13281000	4963750	4753750	8453500	11381000	11063500
A0A024RE20;A0A024RE14;Q49AR2-2;Q49AR2;Q49AR2-3	UPF0489 protein C5orf22	FLJ11193;C5orf22	3	20.249	0	1.9651	4143850	6455650	9726050	5838500	6973700	2585700
A0A024RE24;Q96GK7;C9JGM0;B4DHE4;C9J5B6	Fumarylacetoacetate hydrolase domain-containing protein 2A	FAHD2A	8	34.596	0	157.26	113310000	116225000	107800000	153805000	150580000	137305000
A0A067XG54;A0A804HIW2;Q8NB49-2;Q8NB49-3;Q8NB49-4;Q8NB49;H7C0E8	Phospholipid-transporting ATPase;Phospholipid-transporting ATPase IG	ATP11C	11	127.68	0	52.378	21120500	22545500	21263000	19237000	19451500	20300000
B7Z6S9;B7Z731;A0A068F658;D3DV87;B2R6A7;A0A0G2JLB3;A0A223PQI4;B7Z6E6;B7Z7G9;A0A0G2JNZ0;A0A0G2JNZ5;P04062-5;P04062-4;P04062-2;P04062;A0A068F579;A0A068F753;A0A068F4C8;A0A068FB60;P04062-3;B4DMV8;B4DHT6;B3KQW3;A0A068F661	Glucosylceramidase	GBA	8	68.76	0	9.5785	338490000	315695000	309685000	261350000	254675000	222330000
A0A068F7M9;Q9Y613;B4DVN5;B4E2D9;J3KTH7;B4E2Z4;H3BVE7	FH1/FH2 domain-containing protein 1	FHOD1	9	129.31	0	78.168	20633500	13409500	17813000	25997000	24153000	20016000
K7ENU8;A0A087WXM8;A0A1A9C7B7;I7L574;I7KDP0;G0TQY6;A0A0A1TTQ0;A0A068W6H0;P50895;A0A142CG40;A0A1Z1VXG5;A9YWT4;A0A6B9LZX3	Basal cell adhesion molecule	BCAM;LU	4	31.512	0	11.003	6726150	4823600	4273800	8105100	5741300	4866300
Q14135-4;E7ERW0;Q14135-2;Q14135;A0A0A6YYI5;G5E9M9;E7EWF5;A0A075B6E4;G5E9M7;F8W708;E7EQU6;E7EUJ2;F8WBN7;C9JX59;Q0H0I7;Q14135-6;Q14135-5;C9JBN2	Transcription cofactor vestigial-like protein 4	VGLL4	2	31.882	0	27.573	9001900	0	7071700	7935650	8855300	7584100
A0A075B6E9;A0A494C1A4;Q96NW7-2;Q96NW7	Leucine-rich repeat-containing protein 7	LRRC7	4	167.99	0	2.248	44773500	34062500	41999000	10489450	14019000	22357000
A0A075B6T1;B4DZ97;Q9C0C7-4;Q9C0C7-3;Q9C0C7;Q9C0C7-5;Q9C0C7-2;Q9C0C7-6;B4E319;H0YE34	Activating molecule in BECN1-regulated autophagy protein 1	AMBRA1	5	129.6	0	22.458	0	0	0	5804400	3012900	3506850
H0YN88;A0A075B716;H3BNC9;P08708;H0YN73;A0A0J9YYC4;A4D1Q6	40S ribosomal protein S17	RPS17	11	15.919	0	84.435	667810000	727450000	728785000	687520000	640840000	660605000
A0PJ54;A0A075B773;O00623;K7ELY8	Peroxisome assembly protein 12	PEX12	2	36.971	0.001812	0.40902	64376500	17561300	15243500	0	6295000	0
A0A075B785;A0A2R8Y566;Q9P260;Q9P260-2;Q96ES0;B2RD46;A0A024R2B0	LisH domain and HEAT repeat-containing protein KIAA1468	KIAA1468	5	112.71	0	4.4016	7087450	10819500	8086050	4870950	5346250	6948200
U3KPR7;U3KQE2;K7EIV0;A0A075B7C0;K7EKD8;A0A0C4DGQ5;P04632;K7ELJ7;K7EM73;Q96L46	Calpain small subunit 1	CAPNS1	5	11.399	0	11.416	200970000	181720000	181555000	137865000	145985000	152900000
A0A076NA11;Q5GHI6		CRPF46	11	62.615	0	9.948	7035050	5718450	0	5717550	6777600	3242200
A0A076YN63;A0A076YIB8;A0A076YGN1;Q9UMX9;Q9UMX9-3;A0A0G2JSD6;Q9UMX9-4;D6RGY6;A0A024RE23;Q9UMX9-2;D6RBP8	Membrane-associated transporter protein	SLC45A2	6	58.3	0	23.244	65141500	68359500	48054500	58554000	83832000	57805000
A0A087X2I2;Q6PI42;A0A087WT12;P36969-2;P36969;K7ERP4;K7EKX7;K7ENB4;K7EJ20;R4GNE4;Q6PJX4;A0A384MTT0;A0A087X247;A0A0A0MTT1	Glutathione peroxidase;Phospholipid hydroperoxide glutathione peroxidase, mitochondrial	GPX4	5	22.024	0	4.7835	13188500	17963000	12240000	19512000	20266500	17380000
A0A087WV67;A0A087WT23;O00124-3;O00124;B4DKK1;A0A087WWA4	UBX domain-containing protein 8	UBXN8	4	30.529	0	70.229	12806500	14219000	15101500	18149000	15691500	10881600
A0A087WT45;A8K7Z3;Q4V328-4;Q4V328;Q4V328-2;Q4V328-3;A0A087WZF5;A0A087WXA6	GRIP1-associated protein 1	GRIPAP1	9	90.856	0	6.0109	12156000	11757000	12839000	11779050	10735850	9700750
A0A087WTB8;A0A140VJZ4;P15374;Q5TBK7	Ubiquitin carboxyl-terminal hydrolase;Ubiquitin carboxyl-terminal hydrolase isozyme L3	UCHL3	8	21.945	0	25.443	32305000	29010000	29177500	41299000	32619500	33184500
B4DYL2;A0A087WTJ9;Q8IWV7;A8K901;Q8IWV7-2;H3BUC4	E3 ubiquitin-protein ligase UBR1	UBR1	5	123.86	0	4.5973	0	6854000	0	11540500	11908500	12582000
B7Z687;A0A087WZ85;A0A0A0MSX4;Q1RMC8;A0A087WTM1;Q2M1J3;Q9Y6N7-5;Q9Y6N7-4;Q9Y6N7-3;Q9Y6N7;Q9Y6N7-2;Q9Y6N7-6;H7C4Y7	Roundabout homolog 1	ROBO1	3	122.94	0	1.4009	5944900	6963200	3497400	0	0	0
Q5JWB9;A0A087WTT2;Q96A57;Q96A57-2	Transmembrane protein 230	TMEM230	2	7.9924	0	7.5723	132065000	139870000	144740000	144845000	131645000	133755000
A0A087WU07;Q5TGZ0-2;Q5TGZ0	MICOS complex subunit MIC10	MINOS1	2	7.036	0.0021952	0.30931	47881000	38074000	43543500	22406500	24210000	32903500
B4DPP0;A6NNI4;A0A2R8Y478;A0A7I2V3T0;A0A7I2V3T7;G8JLH6;A0A087WU13;F5GXT1;P21926;Q56CY1;B4DK09	Tetraspanin;CD9 antigen	CD9;BTCC-1	4	15.906	0	37.206	1.7742e+09	1.9622e+09	1.9934e+09	842985000	844685000	1.2532e+09
A0A087WU31;A0A0A0MTB7;P51790-4;P51790-5;P51790;E9PE15;B3KXK0;P51790-2;D6RIX3;D6RDZ6;Q7Z4M4;G3XAG5;Q4G0X3;A0A7I2Y1J6;P51793-2;P51793	Chloride channel protein;H(+)/Cl(-) exchange transporter 3	CLCN3	10	87.947	0	18.076	58085500	49268000	51940500	55705500	56786500	48451500
B4DH58;A0A087WU53;Q9H0U3;A8MUP5;Q9H0U3-2;Q96SP2	Magnesium transporter protein 1	MAGT1	7	41.459	0	10.107	229935000	217775000	260660000	213495000	179090000	194665000
A0A087WUB9;Q8WYA6;Q8WYA6-4;Q8WYA6-3;Q8WYA6-2;A2A2P1	Beta-catenin-like protein 1	CTNNBL1	12	65.702	0	94.718	85821000	69985000	84859500	69414000	76236000	79833000
A0A087WUC6;Q15005;E9PL01;B4DDB9;E9PI68;E9PRB9;H0YE04	Signal peptidase complex subunit 2	SPCS2	14	25.09	0	115.71	223075000	224665000	234775000	148885000	143155000	166875000
Q4G0R1;A0A087WUI6;Q8WXW3;Q05DN0;Q8WXW3-4	Progesterone-induced-blocking factor 1	PIBF1	3	83.11	0.0033471	0.18547	4473900	4686350	0	6247300	20388500	23267000
A0A087WXQ8;A0A087WY10;A0A087WUL2;A0A384NL22;P49720	Proteasome subunit beta type-3	PSMB3	2	12.082	0	2.4198	114860000	110505000	92937000	84656500	85363500	86978000
A0A087WUT0;H0YN19;A0A024R5Q6;Q9Y655;A0A0C4DGV1;Q9P2K5-3		MYEF2	6	58.685	0.009844	-0.29135	0	0	0	0	0	0
Q8N5A0;A0A087WUT6;O60841;B3KM86;D3DVI5;Q05CQ1;A0JLR8	Eukaryotic translation initiation factor 5B	EIF5B	16	138.8	0	227.53	43607000	43387000	46263000	42398000	40906000	48000000
D3DWY0;A0A087X0G7;A0A087WUW6;A0A087X1B1;Q9Y6K9;Q9Y6K9-2;A0A087WV30;C9JN51;D3DWY2;C9J2V2;Q9Y6K9-3	NF-kappa-B essential modulator	IKBKG	8	32.514	0	6.4031	14737000	15254500	15268500	13757000	14387500	14576000
A8K4C1;A0A087WUW9;Q9NXU5;A0A0B4J222	ADP-ribosylation factor-like protein 15	ARL15	2	22.804	0.0033458	0.18274	4062050	7573300	4150700	18830000	9435500	2028850
Q6IB68;A0A087WV05;Q99417;A0A0D9SEI7	C-Myc-binding protein	MYCBP	3	11.953	0	2.9458	85483000	65022500	71936000	49886000	65710000	76486000
J3QRE4;A0A087WV50;J3QL36;A0A087X0R7;Q9H4L4	Sentrin-specific protease 3	SENP3;SENP3-EIF4A1	2	13.321	0.001634	0.56246	6572700	6652550	8112400	4650600	6724300	0
A0A087WV97;Q8WU79-3;Q8WU79-2;Q8WU79;X6RCC3;B7Z2F9	Stromal membrane-associated protein 2	SMAP2	2	46.382	0	5.7339	12003600	4235200	9302650	14078500	14545000	10783300
A0A087WVA1;P62341;Q6IAK0;B4DTQ5;F8WBD0	Selenoprotein T	SELT	3	22.344	0.002196	0.31447	30857500	41576500	35455000	24766000	31140000	32258500
A0A087WVD4;Q9HBK9;Q9HBK9-2	Arsenite methyltransferase	AS3MT	2	37.969	0.0031583	0.21299	2248550	0	0	0	7171600	10918500
A0A087WVD7;Q9Y3D8-2;Q9Y3D8;A0A087WY94;D6RDH4	Adenylate kinase isoenzyme 6	TAF9;AK6	2	12.545	0.00021057	0.90485	0	6080000	5283500	13147450	16730500	8669500
A0A087WVF4		CHD1	3	31.498	0.0066845	-0.078241	0	0	0	134820000	121065000	110525000
A6H8W8;A0A2X0SSM1;A0A087WVF7;Q9NZM3-2;Q9NZM3;Q53TK4;Q9NZM3-4;Q9NZM3-3;E7EPJ2;Q6PJ79;Q8IWI5;F8W719;Q53TM3	Intersectin-2	ITSN2	18	190.36	0	36.796	16217500	13101000	12435500	16586000	19843000	16791000
Q4G0L8;A0A087WVI0;E9PBL8;Q8WTW3;B3KUY5;J3KRP4	Conserved oligomeric Golgi complex subunit 1	COG1	8	104.77	0	3.4274	12878000	14111500	12391500	6830250	6526050	6970150
B3KPU0;A0A087WVI1;Q96JY6;Q96JY6-5;E5RGS7;H0YBP7;Q96JY6-3;A0A087WUQ1;C9JSR2;C9JS55;H7C1D1;Q96JY6-4	PDZ and LIM domain protein 2	PDLIM2	3	16.103	0	1.0927	10561200	6466550	7084050	0	0	0
A0A087WVM7;A8K6D2;Q92979;A0A0U3B3H7;B4DP65;V9GYP5;B4DQC7;A0A087WWQ2	Ribosomal RNA small subunit methyltransferase NEP1	EMG1	2	16.532	0.0012379	0.67915	10795550	11282650	11824500	10381000	10719450	8396250
Q14517;A0A087WVP1;D6RCE4	Protocadherin Fat 1;Protocadherin Fat 1, nuclear form	FAT1	5	506.27	0	3.7871	61282000	14158000	24329500	9119000	16069000	23686500
A0A087WVQ6;Q00610-2;Q00610;J3KS13;A0A087WX41;P53675-2;P53675;K7EJJ5;J3KSQ2;J3KRF5;J3QL20;A4FU99;F5H5N6	Clathrin heavy chain;Clathrin heavy chain 1	CLTC	66	192.06	0	323.31	470445000	590240000	553970000	629300000	633690000	523715000
P68104;Q53HM9;Q53HQ7;Q5VTE0;A0A4D5RAN2;A0A4D5RAC7;A0A087WVQ9;A0A7I2V659;A0A4D5RAC9;Q6IPT9;Q6IPS9;Q53GE9;Q6IPN6;Q53HR5;A8K9C4;Q53G85;Q9NZS6;A0A4D5RAE2;Q53GA1;Q96RE1;B4DNE0;Q8IUB0;A0A7I2V5N4;B4DV42;Q53G89;Q504Z0;B4E2C5;A0A4D5RA52;A0A4D5RBG5;Q6P4C9;A0A4D5RA98;A0A7I2V3H3;A0A4D5RA76;Q96C29;Q8TBL1;Q96CD8;Q6P082;A0A087WV01;Q9H2I7;Q16577;A0A4D5RAR2;A0A4D5RBH1;A0A4D5RBD4;A0A4D5RAB8;A0A4D5RAB6;A0A4D5RBK4;Q…	Elongation factor 1-alpha 1;Elongation factor 1-alpha;Putative elongation factor 1-alpha-like 3	EEF1A1;EEF1A1P5;EEF1A1L14;PTI-1	18	50.14	0	213.97	2.93475e+09	2.95215e+09	2701900000	4.3043e+09	4.04395e+09	3.87785e+09
B4DKJ9;A0A087WVS8;Q70IA6-2;Q70IA6;Q70IA6-3;B4DTJ1	MOB kinase activator 2	MOB2	3	19.497	0	2.698	7700950	12859800	9801400	10350050	9628150	10619300
A0A087WVT9;Q4TT34;F2Z2X0;O00746;H0Y6J0;O00746-2;F2Z297	Nucleoside diphosphate kinase;Nucleoside diphosphate kinase, mitochondrial	NME4	6	16.783	0	36.354	24883000	30608000	35120500	32129500	40173000	36582500
A0A087WW65;A0A0S2Z2Z3;A0A5F9ZA98;O75027-3;O75027;O75027-2;A0A590UJS8;B4DGL8;A0A2R8Y473;B3KM98;A0A0S2Z367;A0A0S2Z2W5;A0A2R8YF35;E9PJR8	ATP-binding cassette sub-family B member 7, mitochondrial	ABCB7	11	78.287	0	30.971	63267500	65746000	55006000	65218500	60738500	59949000
J3JSM9;A0A087WW76;A0A452Q6Z5;A0A2X0SF83;A0A805TBS0;A0A7P0TAS2;Q5T5U3;B7Z3A3;A0A1B0GV73;H0Y468;A0A1B0GTZ9;B4DM37;E7ESW5;Q5T5U3-3	Rho GTPase-activating protein 21	ARHGAP21	3	156.08	0.0077256	-0.18695	21662000	19226000	20494500	18287000	17300000	18864500
Q15334;A0A087WW77;A0PJG1	Lethal(2) giant larvae protein homolog 1	LLGL1	5	115.42	0	9.7352	0	4229450	0	8141700	6431350	5749300
B2RE76;A0A087WW88;Q9UQN3;Q9UQN3-2;C9J0A7;A8K9S3;A0A024R150;Q92828	Charged multivesicular body protein 2b	CHMP2B	10	23.906	0	10.577	83398000	71232000	84425500	67361500	49455500	74536000
P13591;P13591-1;A0A087WWD4;A0A087WV75;A0A087WX77;A0A087WTF6;P13591-4;A0A087WWJ5;P13591-3;A0A087WTE4;H7BYX6;A0A0D9SF98;B4DSQ7;A0A087WVU1;A0A087X1V2;B7Z8D6;P13591-5;A0A087WZS4;A0A0D9SF30;A0A0C4DGS4;P13591-6;O00557;A0A087WTR3	Neural cell adhesion molecule 1	NCAM1	10	94.573	0	62.787	23485000	31009000	30001500	21315000	22077500	17139000
B4DP28;F8W8R3;A0A087WWF6;P49005;C9IZD2;C9J8Z7;C9JLE1;C9JHC7	DNA polymerase delta subunit 2	POLD2	3	47.171	0	4.1928	8214200	12048000	10343950	13139000	10730950	15761500
A0A087WWI0;Q9H2I8;M0R2H0;A0A087WZZ7	Leucine-rich repeat-containing protein C10orf11	C10orf11	7	25.689	0	6.0025	75329000	75586500	68844500	67869500	71906500	64910500
Q9P2T1-2;Q9P2T1;Q9P2T1-3;H0YNJ6;Q6PKC0;F8WAN9;A0A087WWM4;H0YLV5;H0YMB3;Q7Z527;Q86SZ5;A0A0B4J281;H0YKE1;H0YNH0;H0YMV5;H0YMR9;H0YNS9;H0YN74;H0YKK3;H0YMG3;H0YLB8	GMP reductase 2;GMP reductase	GMPR2	3	39.804	0.008063	-0.21967	0	0	0	0	0	0
A0A494C001;A0A499FJY3;A0A087WWP4;Q96T37-4;Q96T37-2;Q96T37-3;Q96T37;Q59EY1	Putative RNA-binding protein 15	RBM15	6	98.013	0.0029791	0.26889	4263650	0	4129300	7969900	5466350	5859600
A0A087WWS1;Q96FV9;R4GMN4;J3KT14;A0A087WY84;Q96FV9-2;J3KRD7;J3QQZ3	THO complex subunit 1	THOC1	6	75.651	0	8.2606	3418000	8156050	7720150	11839500	10847000	12314000
A0A087WWU1;Q96Q45-2;Q96Q45;Q96Q45-5;Q96Q45-3;F2Z329;Q8WYG0;Q96Q45-4	Transmembrane protein 237	TMEM237	5	44.583	0	3.8268	22121000	21923000	19154000	29970000	29129500	23576500
A2TDT2;A0A087WWW9;O95999	B-cell lymphoma/leukemia 10	BCL10	2	18.22	0	3.4455	9927650	4219500	8550800	5429500	9870700	9988900
B4DJ89;A0A087WWX0;E5KT65;P19388;A0A087WVZ9;A0A0A0MQR7;A0A087WVN5	DNA-directed RNA polymerases I, II, and III subunit RPABC1	POLR2E	5	13.548	0	1.2633	47631500	47220500	37563500	47909000	57287500	58512500
A0A087WXB8;Q9Y274;C9J480;C9JXM2;C9J0E2;C9JWJ3;C9IZL6;C9JWI9;C9JMW7;C9J9Y4;Q9Y274-2	Type 2 lactosamine alpha-2,3-sialyltransferase	ST3GAL6	6	43.47	0.00021169	0.96529	15746000	12128500	4999200	12848500	14245000	13836500
O95299-2;A0A7I2V458;A0A7I2V327;E7ESZ7;A0A7I2V4N8;A0A7I2V2N6;H7C2X4;A0A087WXC5;H7C1Y7;A0A7I2V5B2;A0A7I2V5U7;A8K413;A0A7I2V594;Q7Z518;A0A7I2V419;A0A7I2V2X3;A0A7I2V2W9;Q53SW4;A0A7I2YQU0;A0A7I2V438;A0A7I2V5L0;O95299;A0A7I2V3H5;C9J6X0;Q59FM0;A0A7I2V2F6;A0A7I2V3D4;A0A7I2V2I6;Q8N1B9;H7C2W5;A0A7I2V2J5	NADH dehydrogenase [ubiquinone] 1 alpha subcomplex subunit 10, mitochondrial	NDUFA10	13	48.562	0	46.395	256710000	224440000	220145000	263600000	256330000	209300000
Q9BZC7-4;Q9BZC7-3;Q9BZC7;A0A087WXK5;J3QSS3;Q9BZC7-2;H0Y8D6;H0Y8C9;Q13038;B4DI99;Q96HC2;Q9UPU0;Q08EJ9;Q6P2G5;E9PGB2;H0Y8E3;Q13039	ATP-binding cassette sub-family A member 2	ABCA2	9	273.02	0	26.163	22396000	22655000	21144500	22984000	20206000	20009500
A0A087WXL6;B7Z879;Q658K0;Q53FX3;Q9H270;A0A0G2JS92;B3KPS8;A0A087X2J4	Vacuolar protein sorting-associated protein 11 homolog	VPS11;DKFZp564P2364	19	107.81	0	24.479	35552500	30376500	31864000	30524500	31582000	30258500
A0A087WXP3;E9PEE8;B4E2B8;A8K2N5;P18564-2;P18564	Integrin beta;Integrin beta-6	ITGB6	2	75.849	0.0066947	-0.064634	114144000	108293000	120211500	169515000	111052500	60665000
Q5TBB1;Q8N451;A0A2R8YGP2;A0A2R8Y6Q6;A0A2R8YCX2;A0A087WXR7;A0A2R8Y761;A0A2R8Y7R8;A0A2R8YEH2;A0A2R8Y459;A0A2R8Y6Y1;A0A2R8Y4S2;A0A2R8Y687;A0A2R8Y6M7;A0A2R8YCJ4;A0A087WZJ6;A0A2R8Y7Q3;A0A2R8Y883;A0A2R8YCP1;A0A2R8YE60;A0A2R8YEC1;Q5TBB1-2;A0A2R8YEU9;A0A2R8YEB4;A0A2R8Y4Y9	Ribonuclease H2 subunit B	RNASEH2B	8	35.138	0	14.163	16717000	14929000	16736500	17388000	16427000	17980000
A0A087WXU0;A0A804HKF8;A0A804HLE1;A0A2R8Y4J4;A0A804HHW6;Q9NWS8-2;Q9NWS8;Q9H5X7;A0A804HHY2	Required for meiotic nuclear division protein 1 homolog	RMND1	3	32.26	0	14.668	16133000	24784500	20528000	26014500	25697000	16374500
D3VVL2;A0A087WXY4;G3V3R7;D3VVI3;D3VVJ8;D3VVM3;P54252-4;P54252;P54252-1;D3VVK5;D3VVF9;D3VVH0;D3VVQ9;D3VVQ0;D3VVQ1;D3VVQ6;D3VVQ8;D3VVL0;D3VVK2;D3VVS0;D3VVH5;D3VVM6;G3V4U9;D3VVN7;D3VVB0;D3VVB1;D3VVF0;A0A0A0MS38;D3VVE6;D3VVM5;D3VVL7;D3VVS7;D3VVF8;D3VVD1;S4R399;D3VVS2;D3VVP1;D3VVP8;D3VVH9;D3VVE0;D3VVC2;D3VVJ7;D3VVC7;A0A087X1A8;D3VVP9;D3VVQ4;D3VVM7;D3VVE9;D3VVQ5;D3VVL3;D3VVN4;D3VVS8;G3V526;Q4VBR4;D3VVP…	Ataxin-3	ATXN3	3	32.945	0	1.1193	0	0	0	7522850	9121900	4954150
A0A087WY55;Q9NP79;Q5TGM0;Q9NP79-2;Q9C063	Vacuolar protein sorting-associated protein VTA1 homolog	VTA1	9	31.102	0	29.773	54096500	54135500	51843500	36888500	40873500	50689000
Q6ICJ4;A0A087WY67;Q6IB75;G9J6Q6;G9J6Q5;G9J6Q4;B2R533;P0CG30;P0CG29	Glutathione S-transferase theta-2B;Glutathione S-transferase theta-2	Em:AP000351.3;GSTT2;GSTT2B	2	25.948	0	3.8378	13104000	9002850	8872550	20382000	18925000	9355150
A0A087WY71;Q96CW1-2;Q96CW1;E9PFW3;B4DNB9;B4DJB1;B4DFM1;B4E304;C9JJ47;B4DTI4;B7Z4N2;H7C4C3;C9JGT8;C9JJD3;C9JTK4;C9JPV8	AP-2 complex subunit mu	AP2M1	12	49.526	0	40.852	122005000	164115000	130330000	189695000	165045000	156080000
A0A1V0E3X6;A0A1V0E419;Q03519;Q59H06;A0A1V0E3Z3;A0A1V0E403;X5CMH5;A0A087WYD6;Q5JNW1;A0A0G2JLV0;A0A1V0E415;B4DS72;Q03519-2;Q9UP03;E7ENX8;A0A140T9S0;Q9UQ60;Q9UMW6;Q9H4M2;B6VNV2;Q96P38;Q99591	Antigen peptide transporter 2	TAP2;TAP2-G	14	75.61	0	42.715	101215000	97243000	97914500	101212500	87440000	84655000
A0A087WYE2;B4DNI4;Q5T4B2-2;Q5T4B2	Probable inactive glycosyltransferase 25 family member 3	CERCAM	2	58.984	0	6.1142	3925000	1712250	0	7051850	0	0
Q6UXV4;A0A087WYF7;Q68DW4	MICOS complex subunit MIC27	APOOL;DKFZp779P1227	9	29.159	0	124.89	76596500	94140000	85321500	76612000	86770500	88520000
Q6UXD5;X5D9G4;B7Z5L4;X5D7P3;A0A0A8K8P7;X5DNZ5;X5D2T7;X5D9C2;B3KNK2;Q8NC33;A0A087WYL5;Q6UXD5-6;Q6UXD5-2;Q6UXD5-3;Q6UXD5-5;B3KNF3;Q6UXD5-4;H3BN26	Seizure 6-like protein 2	SEZ6L2;PSK-1	2	97.559	0	0.98689	6389850	0	4341550	8481500	6694100	7849600
Q7Z478;A0A087WYN9;H0Y8L1	ATP-dependent RNA helicase DHX29	DHX29	15	155.23	0	19.945	20784500	17882000	21287000	20092000	19838000	20276500
A0A087WYR0;P09132;A0A087WWU9;D6RBG4;A0A2R8Y4M3;A0A2U3TZN1;P09132-2	Signal recognition particle 19 kDa protein	SRP19	4	13.654	0	61.704	44099500	43818500	46187000	33776500	30755500	40885000
Q16851;Q16851-2;B4DUP2;E7EUC7;A0A140VKE1;A0A087WYS1;A0A7I2YQ74;Q53QE9;B2RAN1;A0A7I2V676;C9JNZ1;A0A7I2V4T0;D6W5E6;C9JQU9;C9JVG3;C9JWG0;A0A7I2V2Q3;C9JUW1;C9JTZ5;F2Z3H1;C9J6Q0	UTP--glucose-1-phosphate uridylyltransferase	UGP2	8	56.94	0	21.279	37219000	31878000	28778500	41520000	47424000	46963000
A0A087WYS9;A0A0S2Z523;E5KRX5;Q15526-2;Q15526	Surfeit locus protein 1	SURF1	4	21.71	0	22.025	14876500	13295000	13653000	17127000	20312000	16305000
A0A087WYW7;Q53FT3;E9PPG8	Protein Hikeshi	C11orf73	2	14.399	0	11.904	17252500	23498000	12173000	6586500	17228500	18112500
A0A087WZ13;E9PAU2;Q8IY67-2;Q8IY67;K7EKR9;Q8IY67-3	Ribonucleoprotein PTB-binding 1	RAVER1	10	77.843	0	42.358	13229000	11998000	11863000	13475500	16260000	13942500
B7Z3Y3;B7Z3E1;B2R704;B7ZB64;A0A087WZ40;Q14244-5;Q14244-3;Q14244-2;Q14244-6;Q14244-4;Q14244;Q14244-7	Ensconsin	MAP7	2	66.967	0.002	0.3319	0	0	0	6898200	6387500	7105000
B4DYW0;A0A087WZ62;Q9H6U8;Q9H6U8-3;H0YCW6;B4DQI3;Q9H6U8-2;Q9H6U8-4;A0A087WTZ3;A0A087WVC0;A0A087WZY8;A0A087WX16;A0A087WV58	Alpha-1,2-mannosyltransferase ALG9	ALG9	8	95.952	0	40.962	27203000	21839500	25724000	19725000	17689000	21374500
A0A087X2C2;A0A087WZ97;B4E174;Q5T7M9;A0A087WZK6;Q5T7M9-2	Protein FAM69A	FAM69A	3	43.532	0	6.4439	8469500	9815750	6448100	13044000	16631500	0
K7EIS6;A0A087WZD4;K7ENL9;B7Z3Q1;Q96DM3;K7EL80;K7EQJ3;K7EQ65;B7Z2Y1;B7Z201	Uncharacterized protein C18orf8	C18orf8	3	37.597	0	3.127	67348500	65279500	47440500	39176000	47834000	89828500
Q5BKY2;A0A087WZK9;Q6IB98;Q53HR0;Q53HG0;B3KS98;O15372;E5RGU4;E5RJT0;E5RHC7;E5RH59;E5RFW7;B4DJN9;E5RFH0	Eukaryotic translation initiation factor 3 subunit H	EIF3H;EIF3S3	4	39.609	0	6.0063	98907500	84709500	89926500	72480000	79839000	86945000
A0A087WZN1;O43837;A0A087X2E5;O43837-2;L0R875;B4DU38;O43837-3;Q99855;A0A0D9SG66;Q9UIC5	Isocitrate dehydrogenase [NAD] subunit, mitochondrial;Isocitrate dehydrogenase [NAD] subunit beta, mitochondrial	IDH3B	16	42.41	0	240.75	844530000	925905000	909240000	9.4603e+08	888285000	849360000
A0A087WZT3;Q9H3K6;H3BV85;H3BTW0;A0A0B4J295;H3BVE0;Q9H3K6-2	BolA-like protein 2	BOLA2;BOLA2B	5	16.932	0	72.122	69843500	70545000	68366000	85639500	104100000	62631000
J3KPF9;Q2UVF2;A0A087X011;E9PES4;B4DHG8;Q9Y496;Q8IWH8;Q05CT3;D3DQ90;C9J9X2;H7C2F6	Kinesin-like protein;Kinesin-like protein KIF3A	KIF3A	5	80.354	0	12.571	12716500	8144800	9571450	10132200	10364900	11136500
A0A0S2Z5I7;A0A087X020;Q9Y3A5;F8WE72;A0A0S2Z5F7	Ribosome maturation protein SBDS	SBDS	9	28.763	0	10.686	211690000	201855000	168950000	221235000	207345000	195230000
A0A087X054;Q9Y4L1;A0A494C039;A0A384P5T6;B7Z2N4;B3KXH0;B7Z766;E9PJ21;Q6IN67;K7EQK2;A0A087WWI4;Q05D91;B7Z602;Q9Y4L1-2;J3KTF1;J3QL06;B7Z4E6;J3QLE9;J3QQH7;Q9BST8;A0A087X214;A0A087WW13;Q68D25;A0A1W2PS94;B2RU27;D3DSV6;A0A2R8Y358;Q9BXT5	Hypoxia up-regulated protein 1	HYOU1	33	104.78	0	259.8	736045000	731135000	749530000	664365000	613320000	608260000
G3V2W9;A0A087X060;Q56P03	E2F-associated phosphoprotein	EAPP	2	23.468	0	16.632	11299000	3192900	7280650	8446200	9541700	11481500
P09668;A0A7I2V673;A0A7I2V4X5;A0A087X0D5;Q6IBC3;A0A7I2V2L7;A0A7I2YQ92;E9PKT6;A0A7I2YQX6;A0A7I2V3E8;Q68D46;A0A7I2V2E4;A0A7I2V439;B7Z378;A0A7I2V2T8;A0A7I2V314;A0A7I2V3T9;A0A7I2YQL6;A0A7I2YQE6;A0A3B3IRM7;Q6LAF8;A0A7I2V532;A0A7I2YQH4;A0A7I2YQL1	Pro-cathepsin H;Cathepsin H mini chain;Cathepsin H;Cathepsin H heavy chain;Cathepsin H light chain	CTSH;DKFZp686B24257	4	37.393	0	21.93	41145500	39499000	37205500	33150000	37924500	41338000
A0A087X0H9;Q5T8P6-3;Q5T8P6-5;Q5T8P6-4;B4DZH7;Q5T8P6-6;E2PSN0	RNA-binding protein 26	RBM26	14	113.79	0	60.48	41076500	37431500	35338500	37225500	43376000	44130500
A0A0G2JNH2;A0A7I2V5U5;Q6MZU1;G5E9E7;A9CQZ8;A0A087X0K9;G3V1L9;Q07157-2;Q07157;Q68DX9	Tight junction protein ZO-1	DKFZp686A1195;TJP1;DKFZp686M05161	3	187.85	0	1.7948	2020750	3801150	2326100	0	0	0
A0A384NLA7;A0A087X0L7;J3KNA0;Q15070-2;Q15070;Q2M1J6;E7EVY0;C9JC63;Q15070-3	Mitochondrial inner membrane protein OXA1L	OXA1L	10	48.547	0	18.738	73339500	74470000	65728500	78280500	62202500	72447500
A0A087X0M4;Q9BWU0;B4DV74;A0A087WWF4;H7C256	Kanadaptin	SLC4A1AP	17	82.89	0	111.34	42281500	34526000	38716000	38430000	43589000	35797500
B3KX75;A0A087X0M8;O00533;O00533-2;H7C0J0	Neural cell adhesion molecule L1-like protein;Processed neural cell adhesion molecule L1-like protein	CHL1	3	124.76	0.0012425	0.72204	114257500	47195500	105983000	104365500	82969500	104215000
Q3SYF1;A0A087X0R6;Q9UMY4;Q9UMY4-1;Q9UMY4-3	Sorting nexin-12	SNX12	7	18.884	0	6.8979	105902000	81242500	98907500	105448500	103439500	83686500
A0A087X0T7;A0A0G2JNH6;A0A0J9YW09;J3KQ80;A0A087X1J3;B4DXG9;A0A0M3HER8;B4DXA5;Q8NAK8;A0A0G2JM30;B4DXR5;H0YKK7;A6NEM1-2;A6NI86;A6NEY3;A6NEM1;A6NEF3	Putative golgin subfamily A member 6-like protein 19;Golgin subfamily A member 6-like protein 9;Putative golgin subfamily A member 6-like protein 10;Putative golgin subfamily A member 6-like protein 3;Putative golgin subfamily A member 6-like protein 4	GOLGA6L10;GOLGA6L4;GOLGA6L19;GOLGA6L9;GOLGA6L3	2	54.785	0.0018127	0.42075	25617000	11307900	20218000	3015100	10769750	14930000
A0A087X0V4;Q8IWT0-2;Q8IWT0;A0A087WTK6;A0A087WUU3;F6SII6;A0A087WW18;S4R426;A0A087X1H4;D3DPQ2;A0A8C8MQ05;H7C3R6;A8K0B5	Protein archease	ZBTB8OS	2	18.68	0	1.2685	0	0	0	0	0	0
A0A087X0W7;E9KL42;A1L172;A0A087WT95;Q86TX2;P49753;G3V4F2;B7ZMC1;B4DV16;B3KSA0;P49753-2;Q3I5F7	Acyl-coenzyme A thioesterase 1;Acyl-coenzyme A thioesterase 2, mitochondrial	ACOT2;ACOT1	14	46.292	0	27.466	193400000	191520000	193205000	210705000	205970000	232070000
Q04206;Q04206-4;Q04206-3;Q04206-2;A0A087X0W8;Q2TAM5;B4E082;E9PKH5;E9PKV4;Q96CP1;Q96F54;A0A087WVP0;E9PQS6;E9PI38;E9PMD5;E9PRX2;E9PNV4;E9PJR1	Transcription factor p65	RELA	4	60.218	0	2.381	10109750	8639600	7169400	6758150	6981500	9469750
A0A087X0W9;Q8N6M0;Q8N6M0-2;A0A0C4DH76	OTU domain-containing protein 6B	OTUD6B	4	37.325	0	19.268	28032500	31753500	28983500	24166500	33763500	25165000
A0A0G2JN29;A0A087X117;Q15155;A0A0G2JP90;A0A087WW46;A0A7I2V4D7;Q9H049;H3BPS9;A0A7I2V2V8;A0A7I2V686;H3BUC9;I3L1G6;I3L0Q6;H3BTW1	Nodal modulator 1	NOMO1	26	139.54	0	24.985	30423000	37396000	31319000	30331500	18825000	22350500
A0A087X138;Q05BR4;Q8TF71;H0Y3W8;H0Y5M8	Monocarboxylate transporter 10	SLC16A10	2	34.779	0	1.2605	0	2898900	3877500	0	0	0
A0A087X142;B7ZVZ1;A6NMH6;A6NFQ9;F8W8I8;Q92599-2;Q92599-4;Q92599;Q92599-3;C9JV02;A0A0A0MRP8;C9J4G8	Septin-8	2022-09-08	7	49.355	0	47.198	23176000	13533000	22234000	38079500	39399500	20999500
B7Z7L9;A0A087X1B2;Q53GS9-2;Q53GS9;B9A018;B3KPG7;B3KMG1;Q53GS9-3;A0A087WW31;C9J0X5;C9JIU2	U4/U6.U5 tri-snRNP-associated protein 2	USP39	7	56.383	0	12.345	24149500	28753000	29936500	30778500	36126500	32611500
B4DXH2;A0A087X1E4;P53365;B4DUZ3;P53365-2;P53365-3;E9PPY7;E9PRV8	Arfaptin-2	ARFIP2	3	35.758	0	2.8436	17801000	9402800	7309400	10916950	10561800	9951050
O60613;A0A087X1G7;A0A0J9YX89	15 kDa selenoprotein	2022-09-15	2	18.092	0	1.2907	63527500	58882500	53283500	0	0	0
A0A087X1K9;Q6IAQ1;B4DJV9;O75608-2;O75608;B4DP64;E5RGR0;E5RJ48;E5RI35	Acyl-protein thioesterase 1	LYPLA1	4	17.981	0	27.8	144045000	139350000	132985000	188735000	198295000	206885000
X6RLL4;A0A087X1N3;O75818-2;O75818	Ribonuclease P protein subunit p40	RPP40	3	34.676	0	16.812	54818000	29458500	40861500	45723500	54122000	52163000
B5MDU3;A0A087X1S6;A0A2P1JJM6;Q96JA3-3;Q96JA3-2;Q96JA3;A0A024R123;O95397	Pleckstrin homology domain-containing family A member 8;Putative protein PLEKHA9	PLEKHA8;PLEKHA9;PLEKHA8P1	4	49.309	0	2.4733	9030750	11220500	8294500	10085450	11704800	3755450
Q9BY67-5;X5DNF2;Q9BY67-3;Q9BY67-4;X5D7A8;Q9BY67;X5DQR8;X5DQS5;X5D8W0;A0A0A0MTJ8;A0A087X1W8;A0A4Z1;A0A087X0T8;Q9BY67-2;Q6MZK6;H0YG94;F5H125;H1ZZW4	Cell adhesion molecule 1	CADM1	3	45.623	0	49.197	26617000	47560500	31365000	11212500	16783500	15664000
A8K1E4;A0A0G2JQX1;A0A0G2JPW5;A0A0G2JSA7;A0A087X1Z1;Q96RT8-2;Q96RT8;A0A0G2JR45;A0A0G2JRG1;A0A087X006	Gamma-tubulin complex component 5	TUBGCP5	2	118.35	0	3.5278	0	0	0	14287000	17848000	4742450
H0YM70;Q86SZ7;Q2TNB3;A0A087X1Z3;Q9UL46;Q6FHK9;H0YKU2;H0YLG1;H0YLD2	Proteasome activator complex subunit 2	PSME2	8	26.011	0	17.65	69751500	63016500	60457000	56369000	65738000	65644500
A0A087X211;Q8TCG1;Q8TCG1-2;F8WAX6;A0A894J8Q9	Protein CIP2A	KIAA1524	8	102.28	0	2.9976	9349750	12853500	10414000	13289000	13754000	14467500
B7ZKT9;A0A087X256;Q2M389;Q2M389-2;F8W1W1;F8VNZ5;F8VYH7	WASH complex subunit 7	KIAA1033	13	136.51	0	15.696	9886000	27881500	25100000	28004500	32674500	20693500
Q8IZZ0;A0A087X2B2;E9PMH5;B2R8N8;Q13490-2;Q13490;H0YDY3;E9PIW1;E9PI77;E9PNM6;H0YCJ5;A0A669KBC7;Q13489	Baculoviral IAP repeat-containing protein 2	BIRC2	5	60.366	0	6.6734	6645650	2646700	0	7817850	7889800	4477350
A0A087X2D5;B4DEF8;Q9BRJ2;A0A0G2JMS5;A0A087WU62;Q3MHC5	39S ribosomal protein L45, mitochondrial	MRPL45	12	35.29	0	16.895	94108000	90326000	94819000	84676000	89323000	99607000
A0A087X2D8;O60271-4;O60271-2;O60271;O60271-5;O60271-9;O60271-3;B4DS36;Q5JB53;A0A060L980;Q719J0;H0YBE9;Q7Z5Q8;D6RHI8;H0Y981;H0YBS5	C-Jun-amino-terminal kinase-interacting protein 4	SPAG9	28	145.17	0	166.15	100474000	102358000	99339500	82897000	87328000	96074500
D6RIC3;A0A0C4DGU5;A0A087X2G6;Q9Y3C1;Q9Y3C1-3;Q9Y3C1-2;Q9P0T8;B4E098;A0A087WU10;D6RC60	Nucleolar protein 16	NOP16	4	17.198	0	12.388	27444500	37783000	37072000	35733000	30704000	31756500
V9HW24;A0A087X2I1;P62333;H0YJC0;H0YJS8;H0YJX2;B4DR91;H0YJT1	26S protease regulatory subunit 10B	HEL-S-73;PSMC6	12	44.16	0	51.377	297500000	212060000	222660000	289110000	286135000	293280000
Q9BZ29-4;A0A804HIE8;A0A088AWN3;Q9BZ29;Q9BZ29-5;Q9BZ29-3;A0A2X0SYY4;B7ZVX0;B9EG73;A0A0A0MSY4;Q6ZSL5;Q9BZ29-6;A6H8Z6;A0A0A0MT38;B7Z6H5;B7Z6G9;B7Z2G6;Q68CY0;B7Z2J2;A0A0D9SFH5;H0Y3S1;B3KXE2;Q7Z6H4;B7Z2D0;Q5JUD8;H7BZ79;X6RGR3	Dedicator of cytokinesis protein 9	DOCK9	13	238.84	0	20.139	13125500	10742300	10670800	13047500	11872000	13375000
Q9UHQ1-2;Q9UHQ1;Q9UHQ1-3;Q9UHQ1-4;E7EP87;A0A088AWN8;Q9H6Q4;Q9H6Q4-3;B3KPK9;J3KT43;B4DND8;J3QRB0;E9PH27;B4DZZ6;J3KS48;B3KSJ1;J3KTG5;Q9H6Q4-2;H3BSH2	Nuclear prelamin A recognition factor;Cytosolic Fe-S cluster assembly factor NARFL	NARF;NARFL	3	56.16	0.0046341	0.028377	0	2621550	0	0	0	3651350
A0A090N7T9;Q12765;Q12765-2;A0A024RA21;Q12765-3;B4DH22;B4DIV7;C9K052;C9J7U9;B8ZZP4;B4DE46	Secernin-1	SCRN1	8	46.382	0	6.6321	49460000	45832000	43524000	34427500	36669000	38979000
Q13616;A0A090N7U0;A0A0C4DGX4;A0A590UJ21;A0A590UJ50;A0A590UJR3;A0A590UJ56;A0A590UK34;B4DLA3;A0A590UJC4;B3KTW0;Q75MQ1;A0A590UJA0;A0A590UJM8;B3KU45;A0A590UJ97;A0A590UJ59;Q8NI38-2;A0A286YF31;K7EKM2	Cullin-1	CUL1	17	89.677	0	160.75	54025500	45870500	43188000	43704000	47371500	49358000
A0A090N7V5;O75223;M0QZK8;B3KMN7;B8ZZK2;O75223-3;H7BZK5;O75223-2;O75223-4;A0A0B4J1Y4	Gamma-glutamylcyclotransferase	C7orf24;GGCT	9	21.007	0	22.246	89912000	102995000	91602000	88301000	90846500	96280500
A0A090N7V8;Q9NWM8;H7C1Z9;H9XW20;F8WBZ0	Peptidyl-prolyl cis-trans isomerase FKBP14;Peptidyl-prolyl cis-trans isomerase	FKBP14	8	24.171	0	24.856	62517500	65371500	62224000	42805000	41572000	49727000
A0A0S2Z355;Q6IAW3;A0A090N7W4;Q00535-2;Q00535	Cyclin-dependent-like kinase 5	CDK5	5	29.544	0	4.3557	11387000	38441500	49793000	30870000	31145500	23516500
A0A090N7X1;A0A090N7Y2;Q9UG63;Q9UG63-2;C9JHK9;C9JZV3	ATP-binding cassette sub-family F member 2	ABCF2	21	71.289	0	123.88	79045000	75650500	76629500	81477000	79628000	86711000
Q96P47-4;Q96P47-2;Q96P47;A0A090N7Y0;Q96P47-5;Q96P47-3;Q96P47-6;D3DX07;E7ESL9;Q86ST5;H7C4U6;Q8N8Q2;H7C5G0;H0Y873;Q86XV5;Q9H3X2;C9J975;H7C4F1;Q96T14	Arf-GAP with GTPase, ANK repeat and PH domain-containing protein 3	AGAP3;CENTG3	3	97.95	0	4.2053	35045000	34242500	37087500	28984500	31445500	36456500
A0A804HI79;A0A090N8Z0;A0A090N8G7;Q8TA86;C9J6V2;A0A090N8Y9;A0A804HL29	Retinitis pigmentosa 9 protein	RP9;LOC402478;LOC392652	4	18.487	0	2.493	0	0	0	9139150	6413500	8450400
A0A090N8H4;Q9UG22	GTPase IMAP family member 2	HIMAP2;GIMAP2	2	38.017	0	2.3273	0	3244150	1808700	0	0	0
B3KQQ0;A0A090N8P3;O95302;O95302-3;B7Z1U8;B7Z230;O95302-2;B7ZAH5;B7Z994;A0A090N7W0;A7YQ73;C9J4P8;Q75LS8;A8K073	Peptidyl-prolyl cis-trans isomerase FKBP9	FKBP9	17	63.067	0	124.85	337415000	361390000	320670000	288985000	304805000	308820000
C9JE12;C9JCW7;A0A090N8Q3;Q9BVT8;A0A590UJA9	Transmembrane and ubiquitin-like domain-containing protein 1	TMUB1;C7orf21	6	16.12	0	60.789	108328000	103662500	126510000	108055000	108070000	105191500
C9JRT6;F8WDB6;A0A090N8Q5;H3BM14;H3BM74;Q9Y5A7-2;Q9Y5A7	NEDD8 ultimate buster 1	NUB1;NYREN18	3	29.539	0	13.614	28091000	22110500	26596000	22257000	22452000	23424500
P13667;A0A090N8Y2;C9JMN9	Protein disulfide-isomerase A4	PDIA4;ERP70	41	72.932	0	323.31	1.5853e+09	1428200000	1.51895e+09	1206400000	1202800000	1247650000
A0A090N8Y5;Q9Y4Y9;B8ZZF8;Q9Y4Y9-2	U6 snRNA-associated Sm-like protein LSm5	LSM5	2	9.9374	0	17.32	47348000	43135000	56567500	45962500	43520000	53010500
Q8NEX1;A0A090N8Y8;Q8NHG8	E3 ubiquitin-protein ligase ZNRF2	ZNRF2	2	18.821	0	3.1202	10761450	13556500	17260500	12361000	8366500	14357500
Q6NZ61;A8K005;A0A090N900;Q15382;C9J931;C9J469;F8WBL3	GTP-binding protein Rheb	RHEB	10	20.557	0	36.934	320975000	301070000	330755000	308510000	289040000	325710000
A0A096LNT6;A0A3B3IUG4;B4DLW3;H7BYE5;B4DRG4;A0A3B3ISA8;H7C384;Q0VGA7;B7Z1T1;A0A3B3ISE9;A0A3B3ITX9;O00258-2;O00258;C9JLV3	Tail-anchored protein insertion receptor WRB	WRB	3	8.0982	0	2.0543	42960500	30585500	33688500	24045000	26722500	0
A0A096LNZ9;A0A096LPJ4;P05161	Ubiquitin-like protein ISG15	ISG15	2	15.562	0.0018058	0.38572	3561350	3799050	7529550	2993850	3650700	0
A0A096LP10;Q9NP73-2;A0A096LNJ4;A0A087WX43;D6RE84;A0A087WTT9;A0A1B0GVW6;Q9NP73;Q9NP73-3;A0A087WT15;A0A096LNL2	Putative bifunctional UDP-N-acetylglucosamine transferase and deubiquitinase ALG13	ALG13	4	17.801	0.00083108	0.75553	46486000	42613500	49705500	41728000	51352000	44445000
A0A096LP25;Q6ZSR9;L0R804;A0A096LNZ0;D6W5G0;B7ZLC4;Q2M2I8-2;Q2M2I8;Q9BUD9;E9PG46;A0A096LP60	Uncharacterized protein FLJ45252	AAK1	7	125.88	0	16.926	16607500	15182000	15513000	20367500	23595000	20043500
A0A096LP69;A8MQT7;P14209-2		CD99	5	18.777	0	42.302	4800500	4763650	5756500	9822500	9729050	11056950
A0A096LPC5;A0A0A0MR88;Q9Y4E1;Q9Y4E1-1;Q9Y4E1-2;Q9Y4E1-6;Q9Y4E1-3;A8K5W5;J3KP36;B4DF48;Q9Y4E1-5;B4E255;B3KMC4;B4DPK9;Q9Y4N4;Q6P0Q7;B1AP61;A0A0A0MT65;Q5SNT8	WASH complex subunit FAM21C	FAM21C	7	147.15	0	1.8882	5372950	2880200	0	0	3524450	5898000
P0DPI2;A0A140VKB0;A0A0B4J2D5;A0A096LPI6;A0A096LNH5;P0DPI2-2;A0A0B4J2D5-2;H7C2G3;A0A096LP73;A0A2R8YDR7;F2Z2Q0;A0A096LP12;A0A096LNJ1;A0A2R8Y6K9;H7C1F6		C21orf33	9	28.17	0	214.56	8.6606e+08	756825000	832600000	388645000	440560000	757575000
A8K2B4;A0A4D6J698;A0A097PID1;A0A097PIC4;A0A0U1RRM6;Q8N8S7-3;Q8N8S7-2;Q8N8S7;A0A075B6E5;Q6ZSB8;A0A0U1RQP7;Q6ZT55	Protein enabled homolog	ENAH	5	63.996	0	1.4836	10932500	14982500	16592000	13935000	14249500	14792000
B2RB99;B4DXL5;A0A0A0MQR2;Q9BY42;A2A2L5	Protein RTF2 homolog	RTFDC1	5	33.798	0	19.488	5191500	8957850	8356750	8794450	8167050	8253550
A0A0A0MQR4;A7XAK3;A0A0U4Z598;I3L2J0;A0A7P0T9K5;Q96RK0;I3L373;I3L135;I3L1Q4	Protein capicua homolog	CIC;CIC/DUX4 fusion	3	163.68	0	1.6993	1390910	2259800	2745000	4132000	4146400	3329050
D3DWK4;A0A0A0MQS1;Q53H96-2;Q53H96;B5MD87;B4DGI7;B4DI71;F8WEI0	Pyrroline-5-carboxylate reductase;Pyrroline-5-carboxylate reductase 3	PYCRL	5	29.878	0	4.624	16395000	18498500	16961500	11900850	14155500	15830000
F5H0Q6;B3KSZ8;A0A0A0MQS2;Q8N2M8-3;Q8N2M8;K7EKC9;K7EM61;Q8N2M8-4	CLK4-associating serine/arginine rich protein	CLASRP	2	74.824	0	12.664	31043000	18731500	21647500	22987000	21055000	26765000
A0A0A0MQS5;Q9Y284	Protein Asterix	WDR83OS	2	11.827	0.0020044	0.3674	3462450	3608600	3297050	0	0	0
K7EML4;U3KQC1;K7EIR0;A0A0A0MQU0;Q9BV38	WD repeat-containing protein 18	WDR18	2	29.109	0	3.885	5201550	5742050	7275000	6196800	5841050	6281100
B2RCJ4;A0A0A0MQU6;Q9H2E6;Q9H2E6-2;Q96T04;H0Y8V9;Q96SY4;Q8NC49;Q96SM8;Q96SW4;E9PDV9;B7Z861;B3KU01;Q96JU9	Semaphorin-6A	SEMA6A	6	114.33	0	21.305	11167500	13198150	10148900	10514750	11985500	9598300
A0A0A0MQW0;A0A0A0MR39;Q9P2K5-2;Q9P2K5;A0A087WWC8;Q9P2K5-4	Myelin expression factor 2	MYEF2	6	61.957	0	3.8075	11869500	12705500	2042100	22290000	8407000	7385600
A0A0A0MQX1;Q9HD67;Q69YP8;B7ZA23;B7Z3D4;Q9HD67-3;E9PEW5;B4DIJ5;Q8NCI3;D6RGD1;B4E0P0;Q9HD67-2	Unconventional myosin-X	MYO10;DKFZp762A083	14	238.51	0	6.8659	29775500	26905000	25564500	21236000	17072000	21194500
Q9NR56;Q9NR56-5;Q9NR56-2;Q9NR56-6;Q9NR56-7;A0A0A0MQX8;C9JP00;H7C4T5;Q9NR56-4;Q9NR56-3;Q86VM6;B4E3F7;C9J4T8;C9JCX1;H7C4Y1;B4E233;B4DLS5	Muscleblind-like protein 1	MBNL1	7	41.817	0	10.393	80100000	85283500	79577500	105031000	95561000	109596500
A0A3B3ISH2;A0A0A0MQY7;Q5VU97;Q5VU97-2	VWFA and cache domain-containing protein 1	CACHD1	2	127.25	0	1.6231	0	0	0	0	0	0
H3BM50;H3BPU5;B4E2R3;H3BPT1;H3BN58;A0A0A0MR05;Q9BVC4-4;Q9BVC4;H3BR25;H3BSZ4;Q9BVC4-5;H3BR38;Q9BVC4-3	Target of rapamycin complex subunit LST8	MLST8	3	12.812	0	8.093	12293500	6672550	5333200	11700500	9970850	6242900
A0A0A0MR33;G3V5T0;B2RDN1;A0A0C4DFM0;G3V4T6;O43708-3;O43708;G3V3B9;Q59FU9;G3V267;O43708-2	Maleylacetoacetate isomerase	GSTZ1	4	19.373	0	2.6136	24543000	21333500	22130000	36887000	39449000	27756500
A0A0A0MR51;O60427;B7Z5F3;O60427-2;H7C2V0;H0YB97;F5H852;F5H3U5;F5GWE3;F5H1Q7;C9J425;F5GYH4;C9JJB3;F5H8G5;F5H5X5;F5H2H3;F5H0Y2;F5H3P6	Fatty acid desaturase 1	FADS1	6	57.885	0	1.5113	8387500	0	0	7092500	13724500	13089000
A0A0A0MR93;Q53F39-4;Q53F39;K7ER13;K7ESB8;K7EJU0;K7EQ70;K7EQV4;K7ES91;Q53F39-5;Q53F39-2;Q53F39-3	Metallophosphoesterase 1	MPPE1	2	42.981	0	2.2009	6458550	3386800	3588250	0	3750050	7057600
A0A0A0MT07;A0A0A0MSC0;F8WEA4;A0A0A0MSD9;A0A0A0MRC8;Q9NR82-5;Q9NR82-2;Q9NR82;Q9NR82-7;Q9NR82-3;Q9NR82-6;B7Z9V5;B4DSH4;Q9NR82-4	Potassium voltage-gated channel subfamily KQT member 5	KCNQ5	3	89.97	0	2.388	6952050	0	6576400	0	0	0
A0A0A0MRE5;Q9ULH1;Q9ULH1-2;H0YBF7;H0YBM4	Arf-GAP with SH3 domain, ANK repeat and PH domain-containing protein 1	ASAP1	12	124.77	0	56.641	25132000	16048500	23827000	24335500	25659500	27338500
A0A0A0MRE6;O94967-2;O94967;O94967-3;O94967-4;B4DHA1;E9PKZ6;E9PR96	WD repeat-containing protein 47	WDR47	3	98.701	0	2.9047	7159400	3139000	0	1869100	0	4641750
Q99996-6;A0A7P0Z4Q5;Q99996-1;Q99996;Q99996-3;A0A7P0TBH8;Q99996-5;A0A0A0MRF6;A0A7P0TBI4;A0A7P0Z4N5;A0A7P0T928;A0A7P0T9A9;A0A7P0T8N5;A0A7P0TAD6;A0A7P0TAX3;A0A7P0T939;A0A7P0TAA2;Q96KG3;A0A2R8Y590;H7BYL6;A0A7P0TAJ1;A0A7P0T9E2;Q5GIA7;B3KQF9;A4D1E4;Q99996-4	A-kinase anchor protein 9	AKAP9	9	455.42	0	5.168	79187000	54861500	67997000	53658000	77442000	50127500
B4E0L2;B3KRK7;Q8NFF3;B4DEB4;A0A0A0MRG8;A8K7S8;A0A0S2Z391;A0A0S2Z319;Q5HCI0;Q16611-2;Q16611	Bcl-2 homologous antagonist/killer	BAK;BAK1;DKFZp686D0345	2	15.582	0	1.6282	10544000	15966000	18553500	4725450	6098500	12201000
F8WCI3;Q6MZT4;Q7Z3M0;A0A0A0MRG9;Q5CZA0;B7ZLE9;A6H8X1;B9EG74;Q66GT8;B3KVI2;A0A0C4ZLW1;Q96SN8-4;Q96SN8-3;Q96SN8-2;Q96SN8;B1AMJ5	CDK5 regulatory subunit-associated protein 2	CDK5RAP2;DKFZp686E2242;DKFZp686M1993;DKFZp686D1070	4	86.512	0	1.7344	3015500	4114350	1987700	0	0	0
A8K885;A0A0A0MRI2;Q9UNH7;B4DJS7;Q9UNH7-2;Q5QTQ6;G3V5X9;H0YJF8;G3V4Z5;G3V2U1;G3V5U2	Sorting nexin-6;Sorting nexin-6, N-terminally processed	SNX6	11	46.647	0	3.4013	31252500	32880500	30672000	24033000	29521500	23307500
B9EGA7;A0A0A0MRJ0;A0A0A0MRJ1;Q5VT25-4;Q5VT25-5;Q5VT25;Q5VT25-2;Q5VT25-6;Q8IWQ7;Q5VT25-3;Q5HYB0;H0Y5V1;H0Y7V8;H0YLY0;Q9NYF6;H0Y6R0	Non-specific serine/threonine protein kinase;Serine/threonine-protein kinase MRCK alpha	CDC42BPA;DKFZp686P1738	12	193.66	0	17.227	26906000	25190000	22538000	26513000	23799500	29878000
A0A0A0MRJ3;Q8NEY1-6;Q8NEY1-7;Q8NEY1-4;Q8NEY1-2;Q8NEY1-3;Q8NEY1;A8MYI2;H0Y6F6;A0A2R8YFX5;Q8NEY1-5;Q8IVL0-3;Q8IVL0-2;Q8IVL0	Neuron navigator 1;Neuron navigator 3	NAV1;NAV3	2	197.4	0.0033405	0.16621	0	0	0	1180750	2772100	1546300
A0A384MDK7;A0A0A0MRJ6;P22061;P22061-2;B7Z972;A0A3F2YNX8;F6S8N6;C9J0F2;F8WDT3;F8WAV5;F8WAX2	Protein-L-isoaspartate O-methyltransferase;Protein-L-isoaspartate(D-aspartate) O-methyltransferase	PCMT1	9	24.636	0	189.38	166615000	162470000	158735000	159070000	172430000	161920000
Q9UM54-6;A0A1Y0BRN3;A0A0A0MRM8;Q9UM54;Q9UM54-4;Q9UM54-1;Q9UM54-2;Q9UM54-5;E7EW20;A0A590UJ40;A0A1Y0BRN0;A0A0D9SGC1;A0A590UJ75;A0A590UK22;A0A590UKB0;A0A590UK86;A0A590UJY4;A0A5F9ZI03;A0A590UK71;A0A590UJW9;Q5JVM0	Unconventional myosin-VI	MYO6	12	148.66	0	3.8367	25380500	27605000	28600000	31308000	28982500	25630500
B2RAU8;A0A0A0MRM9;Q14978;Q14978-3;Q14978-2;Q96J17;S4R349;S4R402;S4R341;S4R3C2	Nucleolar and coiled-body phosphoprotein 1	NOLC1	12	73.603	0	22.046	109588000	129310000	134675000	145160000	136795000	134380000
Q6PK21;A0A0A0MRN5;Q05BV5;Q9NZT2-2;Q9NZT2;V9H0E3;B3KMQ6;V9H0H8	Opioid growth factor receptor	OGFR	6	54.097	0	5.1679	10271550	7146950	9437800	8393500	5535600	9815850
Q5TAL4;Q53G33;A0A0A0MRR7;P09234;Q5TAL2	U1 small nuclear ribonucleoprotein C	SNRPC	3	17.394	0	22.517	57140000	46952000	52795500	44890500	35555500	52234500
A0A0A0MRS4;Q9NVV0;H7C3B3;H7C4C1	Trimeric intracellular cation channel type B	TMEM38B	5	26.45	0	168.16	59182500	64926000	47664000	71595500	79053000	61377500
Q8IZP0;B6VEX4;B6VEX3;A0A0A0MRT6;Q59G41;Q8IZP0-12;Q8IZP0-9;Q8IZP0-6;Q8IZP0-5;Q8IZP0-4;Q8IZP0-3;Q8IZP0-2;Q8IZP0-7;Q8IZP0-8;Q8IZP0-10;B6VEX5;Q8IZP0-11;B4DKX2;B7Z9E9;B4DG63;B7Z617;B4DSH8;Q13802;B4DMM5;B7Z5L1;B7ZAM8	Abl interactor 1	ABI1	7	55.08	0	19.333	38119000	41856500	39008000	39608500	36571000	36582000
Q14168-4;B4DS08;Q14168-2;Q14168-3;Q14168-6;Q14168;D3DX49;A0A0A0MRU0;B4DRL7;D3DX48;B4DZ84;A0A0D9SFF8;A0A0C4DH75;Q14168-5;E5RI47;A0A087X0C7;E5RFN8;A0A087WVY2;E5RI32;E5RK44;E5RJK0;E5RK50;E5RIU3	MAGUK p55 subfamily member 2	MPP2	8	66.802	0	12.35	12192050	13617000	11832000	14028500	12332000	11146000
P26378-2;A0A494C0F8;A0A0A0MRX1;A0A494C147;B1APY9;A0A0R4J2E6;A0A494C1D9;A0A494C015;B7Z5E0;Q12926;P26378-4;P26378-5;Q12926-2;P26378-1;P26378-3;P26378;B1AM48;A0A494C173	ELAV-like protein 4;ELAV-like protein;ELAV-like protein 2	ELAVL4;ELAVL2	3	40.378	0.0048225	0.021301	0	0	0	0	0	0
P22694-4;P22694;B4E2L0;P22694-7;P22694-2;P22694-9;P22694-6;P22694-5;B2RB89;P22694-3;A0A0A0MS54;B1APG1;A0A087WVC4;B1APF7;B7ZA00;B1APF9;B1APF8;B1APG2;B1APG3;B1APG0;P22694-8;P22694-10;P17612;A8K8B9;P17612-2;A0A024R7J0;Q15136;K7ERP6;A0A7I2V5J4;B7Z708;A0A7I2YQ82	cAMP-dependent protein kinase catalytic subunit beta;cAMP-dependent protein kinase catalytic subunit alpha	PRKACB;PRKACA;KIN27	7	39.379	0	26.284	48380500	65077500	65298000	80361500	79365000	82181000
B3KSS4;A0A0A0MSA9;A8K4I1;A0A0C4DG49;P15151-3;P15151-2;P15151-4;P15151	Poliovirus receptor	PVR	5	39.579	0	226.23	89163000	70748000	78313500	54643000	59066500	57399500
B3KNM3;B3KVJ0;B7ZLX9;A0A0A0MSC1;O60266;U3KQ91;O60266-2;C9JLX3;H7C1A6;Q8NBM1;C9JYB5	Adenylate cyclase type 3	ADCY3	8	123.06	0	66.195	17396500	16482500	12821500	16103500	15227000	14046000
B3KPJ4;B4DG61;B7ZLY0;A0A0A0MSI2;Q8IXK0-2;Q8IXK0-4;Q8IXK0;Q8IXK0-5;H7C528;Q8IXK0-3	Polyhomeotic-like protein 2	PHC2;PHC3	2	50.403	0.004276	0.083696	0	0	0	0	0	0
F8W9B8;B4E0U7;B4DHG4;A0A0A0MSI8;O00471;Q658M3	Exocyst complex component 5	EXOC5;DKFZp666H126	5	74.34	0	1.1347	10495400	9166850	11079150	9849000	7800100	11936000
A0A3B3ITY3;B4DT48;B4DU08;A0A3F2YP85;A0A494C0J8;A0A0A0MSI9;Q99836-4;Q99836-3;Q99836-2;Q99836-5;Q99836;Q99836-6	Myeloid differentiation primary response protein MyD88	MYD88	2	17.169	0	1.9277	9973300	2969150	0	8040500	5106000	4638700
A0A0A0MSJ9;Q15283-2;Q15283;B4DVC0;Q59GE8	Ras GTPase-activating protein 2	RASA2	10	96.999	0	10.511	28565500	26565500	29430500	31843500	28713000	33223000
A0A0A0MSK2;P0DJ07	Protein PET100 homolog, mitochondrial	PET100	2	5.5534	0.0012343	0.64575	45859500	34170000	37366500	6837500	0	11470000
A0A0A0MSK5;Q5JTV8;H0YD16;H0Y4R4;H0YDU3	Torsin-1A-interacting protein 1	TOR1AIP1	16	52.406	0.0016254	0.50802	2197200	0	0	0	0	2314900
P13797;Q53GY0;P13797-2;A0A0A0MSQ0;P13797-3;B4DPW9;Q96HI1;B4DG31;B4DI60;U3KQI3;H7C4N2;A7E2S2;B4DPU6;Q59GX5;Q53FI1;V9HWJ7;A0A024RDT4;P13796;Q5TBN3;C9JAM8;B3KUI1	Plastin-3	PLS3	23	70.81	0	207.49	114945000	122105000	117395000	105395000	100225000	114345000
A0A0A0MSW4;P48739;P48739-2;P48739-3;B2R7P6;B3KYB6;B3KYB7;I3L3W1;I3L2X8;B3KVT6	Phosphatidylinositol transfer protein beta isoform	PITPNB	9	31.581	0	31.109	82226000	78491000	73799000	70892500	74045500	75537000
O00142-6;Q6I8R3;O00142;O00142-4;O00142-3;O00142-2;O00142-5;A0A0A0MSY7;B4E0Z4;H3BP77;B4DIW4;A4IF54;A5PLM0;A0A7P0PE46;A0A7P0MLU2;A0A7I2V465;A0A7I2V471;Q8IZR3;A0A7P0SB82;A0A7I2V5P3;J3KS73;A0A7I2V5S4;J3QL12;J3QRP0	Thymidine kinase 2, mitochondrial	TK2	3	35.412	0.00062526	0.78682	15030500	19876500	21347500	8284600	5697000	12531000
A0A0A0MSZ4;P22570-7;A0A0C4DFN8;P22570;Q6GSK2;P22570-3;J3QQX3;A0A0C4DGN7;A0A0A0MTR6;A0A0A0MTN9;B4DDI9;A0A0A0MT64;P22570-5;P22570-2;P22570-4;P22570-6;B3KSQ6;J3QKZ8	NADPH:adrenodoxin oxidoreductase, mitochondrial	FDXR	10	57.341	0	7.6471	38415500	48231500	50763500	45079000	45865000	47894500
M0R116;A0A2R8YEY8;Q53ES0;B7Z9V4;A0A0A0MT26;P13637;P13637-2;P13637-3;B7Z3F8;B7Z1Q9;M0QXF2;B4DHD7;A0A0S2Z3D3;Q58I21;Q59G58	Sodium/potassium-transporting ATPase subunit alpha-3	ATP1A3	20	108.28	0	2.6554	7630550	2656550	3154400	4636850	0	0
B4DE67;A0A0A0MT32;B3KU19;B3KRG8;A8K2H6;Q6ZUY8;P38571-2;P38571;Q5T073	Lipase;Lysosomal acid lipase/cholesteryl ester hydrolase	LIPA	2	23.553	0	5.2001	32002500	28893000	15918500	58053500	79658000	21217500
B7Z876;B7Z3A4;A0A0A0MT33;Q9UPN6;Q9UPN6-2;Q8NDE9;Q9H8B2	Protein SCAF8	SCAF8;DKFZp434J2412	5	145.16	0	27.726	18386500	17753500	18302500	30221500	32959000	27173500
A0A0A0MT35;Q8TBF2-3;A0A2P0CTB1;Q8TBF2;J3QKK8;J3KPF5;J3KPF6;A0A0G2JRR6;A0A0G2JSF1;A0A2P0CU24;A0A0A0MRV4;J3KRV9;A0A2P0CTH9;Q8TBF2-2;Q8TBF2-7;Q8TBF2-4;Q8TBF2-6	Prostamide/prostaglandin F synthase	FAM213B	3	26.41	0.0018101	0.40461	3766200	2734250	2983800	6856350	5014500	3916750
P26440;A0A2L0RI88;A0A2L0RI93;A0A0A0MT83;A0A384MR53;A0A2L0RIE3;A0A2L0RI76;A0A0S2Z4K7;P26440-2;H7C4G6;H0YLC3;H0YKV0;H0YN10;A0A087WVD3;A0A0S2Z3Z7;A0A2L0RIB1;O43577	Isovaleryl-CoA dehydrogenase, mitochondrial	IVD	16	46.65	0	323.31	448830000	413850000	422085000	456645000	447805000	462245000
A0A0A0MTR7;A0A0A0MTC1;Q63HN8;Q63HN8-4;A0A024R8W2;Q63HN8-5;Q63HN8-6	E3 ubiquitin-protein ligase RNF213	RNF213	30	591.4	0	21.101	19444500	17007500	17488500	20417000	16763500	18516500
D6RDV0;D6RA37;A0A0A0MTC2;D6RIY7;Q13454-2;Q13454	Tumor suppressor candidate 3	TUSC3	6	31.869	0	1.3975	35869000	39481500	37134500	36319000	38899500	30220500
Q8IVL1-13;Q8IVL1-9;A0A0A0MTL4;A7E2D6;A0A0A0MTE8;Q8IVL1-4;Q8IVL1-8;Q8IVL1-10;Q8IVL1-12;Q8IVL1-11;Q8IVL1-3;Q8IVL1-2;Q8IVL1;Q8IVL1-5;B7Z526;E9PNV5;A8K343;Q8IVL1-6	Neuron navigator 2	NAV2	3	261.1	0	7.6186	0	0	0	0	0	0
V9HWF0;A0A0A0MTH3;Q13418;Q13418-3;Q13418-2	Integrin-linked protein kinase	HEL-S-28;ILK	4	51.419	0	1.7701	16930000	16959500	14465500	18308000	21972500	18843500
Q2M1V9;A0A0A0MTH9;O14981;Q6PI32;Q05C17;Q8N6J1;Q59HB6;O14981-2	TATA-binding protein-associated factor 172	BTAF1	2	206.89	0.0016273	0.52314	0	0	0	0	0	0
Q3LIE7;A0A0A0MTI1;Q15392-2;Q15392;B7ZAV4;B7Z919;B7Z546;B7Z943	Delta(24)-sterol reductase	Nbla03646;DHCR24	10	49.436	0	31.078	94511500	89695500	84083000	124775000	93700500	77334000
A0A0A0MTJ9;Q6PIU2;Q6PIU2-2;H7C046;Q6PIU2-3	Neutral cholesterol ester hydrolase 1	NCEH1	4	49.881	0	33.118	59478500	46307500	44285000	44612000	42805000	37423000
B4DZD8;A0A0A0MTL6;Q6ZS17-2;Q6ZS17;Q6ZS17-3;Q6ZS17-4;H3BSX9	Protein FAM65A	FAM65A	3	98.441	0.0029786	0.26535	14812500	12306000	4379700	4882550	11621850	6552500
A0A140VKB1;A0A0A0MTN0;Q13617;Q13617-2;Q5T2B5;B7Z1Y1;Q5T2B7	Cullin-2	CUL2	6	86.982	0	6.4195	79373500	62162500	83522500	70564000	69164000	77307000
A0A0A0MTP6;O15357;O15357-2;F5GY16;H0YFZ4	Phosphatidylinositol 3,4,5-trisphosphate 5-phosphatase 2	INPPL1	5	126.52	0	2.7022	7955700	3837550	6642050	6728400	5927550	4510150
A0A0A0MTR2;Q8N543;H3BR79;H3BUA6;H3BR02;B4E360;Q8N543-2;H3BP48	Prolyl 3-hydroxylase OGFOD1	OGFOD1	8	58.378	0	6.3583	20869000	19511500	17982500	24767500	24056500	18903000
A0A0A0MTU3;B3KTL0;Q4ZIN3-2;Q4ZIN3;U3KPY4	Membralin	TMEM259	2	46.22	0	35.159	28513000	27903000	31637500	27057500	28397000	35505000
A0A494BZU0;A0A0A0N0L5;Q17RA0;P40189;A0A0A0N0L2;P40189-3;D6RH03;P40189-2	Interleukin-6 receptor subunit beta	IL6ST	3	73.218	0.0004185	0.83354	10098350	7841150	8770050	3076500	11352000	9640000
P23458;A0A5F9ZH07;A0A0A0N0M2;A0A5F9ZI39;Q4LDX3;A0A5F9ZHN8;A0A5F9ZHW0;A0A5F9ZH32;B4DYV1;Q0VGA4;Q8IXP2;Q506Q0;A8K910;Q6P669;A0A5F9ZI01;O60674;Q8IV82	Tyrosine-protein kinase JAK1;Tyrosine-protein kinase;Non-specific protein-tyrosine kinase	JAK1	8	133.28	0.0020048	0.36975	7254000	5470000	0	25495000	15014500	12177400
A0A0A6YYA0;Q86XR7-2;Q9Y3B3-2;Q9Y3B3;B4E2C1;Q3B7W7;G3V2Y2	Transmembrane emp24 domain-containing protein 7	TMED7-TICAM2;TMED7	4	21.233	0	18.099	246365000	263010000	341095000	276330000	270855000	318415000
A0A0A6YYH1;Q7Z6K5-2;Q6PK37;Q7Z6K5;H0YMP5;H0YL03;H0YL85	Arpin	C15orf38-AP3S2;ARPIN;AP3S2	6	43.881	0	6.6078	10809500	11811000	11962000	10429450	12448000	8940950
A0A0A6YYI3;A0A0B4J1V8;Q9NQ55-2;Q9NQ55;Q9NQ55-3;H7C446;A8MV53	Suppressor of SWI4 1 homolog	PPAN-P2RY11;PPAN	2	58.199	0.0094884	-0.27038	17861000	29530500	23869000	26539000	26018000	25682500
A0A0A6YYJ5;O94854-2;O94854		MACF1	14	177.28	0	5.0569	21271000	15684850	20819000	20689500	20006500	13072000
P57737-3;A0A0A6YYL4;P57737;P57737-4;P57737-2;B3KSY4;I3L167;B3KUH7;I3L3T0;I3L0X9;Q9Y3D7;E7EP81;I3L1U7;I3L442;I3L426;I3L212;I3L0X8;I3L359	Coronin-7;Coronin	CORO7;CORO7-PAM16;hCG_1787779	13	114.16	0	177.05	155920000	141650000	143920000	107330000	116935000	161830000
A0A7P0TAP9;A0A0A6YZ17;Q92995-2;Q92995;A0A7P0TB69;H7C5J3;A0A7P0T9S5;A0A7P0T949;A0A7P0TA93;A0A7P0T849;H7C502;A0A7P0T9H6;A0A7P0T873;A0A7P0T9J2	Ubiquitin carboxyl-terminal hydrolase;Ubiquitin carboxyl-terminal hydrolase 13	USP13	8	97.198	0	6.1938	10861500	9823050	11246500	10545650	8941150	12110500
A0A0G2R0P6;A0A0E3DBZ6;A0A0A7C8Q3;A0A0A7C6T4;D5G238;A0A1C8DTD5;E2GJG1;E2GJE8;A0A0X7YN63;A0A1L2BM58;A0A1L2BM57;A0A1L2BM14;A0A1C8DVP0;A0A1C8DVC2;A0A1C8DTH1;A0A1C8DS42;L0BXI5;A0A1C4HD19;A0A186VNJ9;A0A186VMX3;A0A168GUI5;A0A163VTC2;A0A141AZ74;A0A141AZ65;A0A141AZ51;A0A1M4NEL5;A0A1S5QQS0;A0A1S5QQT5;E3Q0X5;L0R375;A4USG9;L7PHW3;I6R6Z0;I6NXD9;I6NVM0;I6NN67;I6MHG3;I6MHF9;I3VYZ7;K7P4Y7;K7P561;K7P5I7;M9P8T1;M9…		HLA-A;HLA-A null	11	21.022	0.0012338	0.64189	0	0	2082450	0	0	6707500
A0A193DRS0;A0A0A8JCD0;Q59GR1;O15118;A0A0S2A5C8;B4DIP7;K7EQ23;O15118-2	Niemann-Pick C1 protein	NPC1	12	142.15	0	13.762	160600000	169680000	174900000	104868000	142470000	135910000
A0A0A8K8C0;Q9H6W3;Q9H6W3-2	Bifunctional lysine-specific demethylase and histidyl-hydroxylase NO66	URLC2;NO66	7	71.085	0	6.7615	28193500	9093500	10835000	36914000	41935000	41573500
A0A0A8K8N9;Q4G0I0	Protein CCSMST1	URLC5;CCSMST1	3	15.004	0	125.8	14270500	15790500	15497500	40128000	28757500	15292000
A0A0B4J1R7;Q96B45	UPF0693 protein C10orf32	C10orf32-ASMT;C10orf32	3	11.695	0	6.7903	3581750	3184400	0	11759650	4931150	4173350
A0A0B4J1S8;Q9UBF8-2;Q9UBF8;E9PL47;F8W860;A0A0A0MSL0;Q9UBF8-3	Phosphatidylinositol 4-kinase beta	PI4KB	2	92.723	0	2.4048	0	4861250	0	0	3278800	3194850
A0A0B4J1W3;B2RBE5;Q9BXJ9;B4E2T6;Q58F05;Q9BXJ9-4;Q6N069-5;Q6N069-4	N-alpha-acetyltransferase 15, NatA auxiliary subunit	NAA15;NARG1	25	101.2	0	14.835	62103000	55063000	55760500	56566000	62727000	59370500
A0A0B4J1Z1;C9JAB2;Q16629-3;Q16629-2;Q16629-4;Q16629;Q8NB80;B4DEK2;F8WEA1	Serine/arginine-rich splicing factor 7	SRSF7	9	15.763	0	66.358	213860000	197130000	254350000	171085000	146605000	209030000
A0A0B4J1Z8;D6RAG0;E7EP90;E7EWC6;H0Y980;Q9GZM3-2;Q86UW4	DNA-directed RNA polymerase II subunit RPB11-b1	POLR2J3;POLR2J2	3	12.719	0.0098385	-0.2936	6755000	12095750	8760500	8037900	6155000	9724200
A0A0B4J287;Q9H0A8;H3BM91;H3BPG2	COMM domain-containing protein 4	COMMD4	3	19.382	0	14.315	9277650	15865000	13813500	22763000	21105500	13656000
A0A0B4J294;H3BP13;Q9UL33-2;Q9UL33;H3BPN3;H3BUK6;A0A0B4J286	Trafficking protein particle complex subunit 2-like protein	TRAPPC2L	2	16.676	0	1.6127	14891500	14137900	16110000	14257000	12491500	15491250
B4DPJ0;B3KP31;A0A0B4J2A0;Q9UHJ6	Sedoheptulokinase	TRPV1;SHPK	2	23.477	0	2.0258	0	1947450	1621500	9517100	11521250	3355000
A0A0B4J2A4;B3KNP8;B2RB23;P42765;K7EME0	3-ketoacyl-CoA thiolase, mitochondrial	ACAA2	6	41.601	0	43.462	22125000	18288000	19775500	23055000	23113000	18382000
K7EM56;A0A0B4J2B4;S4R417;K7EQJ5;K7ELC2;P62841;S4R456;K7EJ78	40S ribosomal protein S15	RPS15	2	12.99	0	13.123	111554000	159155000	142550000	275210000	162290000	193473000
A0A0P1J1R0;Q5W0H4;A0A0B4J2C3;P13693;J3KPG2;A0A024RDY2;E9PJF7;P13693-2;B4DKJ4;Q56UQ5;H0YCX0;Q9UP43;B4DLD6;Q9HAU6	Translationally-controlled tumor protein	TPT1	8	19.595	0	46.311	774400000	771630000	779565000	9.739e+08	9.79055e+08	939910000
A0A0B4J2F8;Q9H1A6;F6S314;E2QRJ6;Q59FR2;P52435;Q8TDE6;A6NFM0;Q9H1A7;Q9GZM3;F8WF84	DNA-directed RNA polymerase II subunit RPB11-a;DNA-directed RNA polymerase II subunit RPB11-b2;DNA-directed RNA polymerase II subunit RPB11-b1	POLR2J3;POLR2J1;POLR2J;POLR2J2	3	13.074	0	2.8279	10346100	8734100	10987200	9806050	10808500	9463650
A0A0B6XK00		LGALS1	2	3.3368	0.0066832	-0.080606	0	0	0	0	0	0
A0A0C4DFP4;A0A6Q8PF23;Q96IV0-3;Q96IV0-5;Q96IV0-2;Q96IV0;A0A6Q8PHH7;A0A6Q8PGC8;H0Y2P2;C9JU75;Q9NV10;A0A6Q8PHJ3	Peptide-N(4)-(N-acetyl-beta-glucosaminyl)asparagine amidase	NGLY1	4	72.011	0	2.2567	23376500	22689500	21115500	15904500	18511000	15220500
Q8IW47;A0A0C4DFR1;O75069-3;O75069-5;O75069-2;O75069	Transmembrane and coiled-coil domains protein 2	TMCC2	5	55.25	0	8.0472	10690850	8615050	9031300	9516150	8028200	8615050
A0A590UJS9;A0A590UJD9;A0A0C4DFT3;Q12959-3;A0A590UKA8;A0A590UJC5;A0A590UJ68;A0A590UJR5;Q12959-5;A0A590UJ08;Q12959-4;Q12959;Q12959-7;Q12959-6;Q12959-2;A0A590UJ18;A0A590UJ81;A0A590UJX2;Q59FC4;Q12959-9;A0A590UK48;A0A590UJR4;Q12959-8;A0A590UK81;A0A590UJ29;B4DF78;C9JUA9;A0A590UJ64;E7EQD7;A0A590UJL2;A0A590UK02;A0A590UK70;A0A590UJ25;Q8N3T5;B4E2H8;H7C166;E9PIW2;A0A3B3ITF1;F8VYC1;B7Z264;Q15700;A0A590UK52;Q…	Disks large homolog 1	DLG1	23	93.602	0	269.84	52324500	45734500	46878000	49111000	50193000	49472000
Q53GS8;B3KM78;A0A0C4DFX9;Q9H3P2;B3KSP0;B3KTK5;H0Y3X6;H7C2C7;C9JHL4;Q9H3P2-7;C9JEM7;H7C0W2;F8W954;F8WF98	Negative elongation factor A	NELFA;WHSC2	8	57.348	0	27.967	67600500	81211000	71649500	73411000	113288500	73522500
Q6ZMN5;A0A0C4DFZ9;Q58A45-2;Q58A45-3;Q58A45;Q58A45-4	PAB-dependent poly(A)-specific ribonuclease subunit PAN3	PAN3	3	53.635	0	1.9915	11330950	4990100	9167050	8491500	9548300	0
E7EW77;E7EP65;A0A0C4DG21;A0A7D9NKC8;F8WAL6;Q9NYB9-2;Q9NYB9-4;Q9NYB9;E9PEZ7;Q53RS4;B7Z836;Q9NYB9-3;H0Y6B5;Q53SH3;B7Z612;H7C3Q7	Abl interactor 2	ABI2;ABI-2	6	52.789	0	9.051	7789450	6498200	7245150	9471200	7517400	7144300
A0A0C4DG44;A0A384MDW9;O43464-4;O43464-3;O43464;B2BKJ3;A8K7G2;O43464-2	Serine protease HTRA2, mitochondrial	HTRA2	2	45.112	0	3.2815	20433000	35020000	25687000	18210500	20089000	23739500
Q66PJ3-7;Q66PJ3-1;Q66PJ3-2;Q66PJ3-3;A0A8C8KBE9;Q66PJ3;F8WCT1;Q66PJ3-9;A0A0C4DG62;B2RE15;H7BZV4;Q8TEM4;Q66PJ3-10;F5GYV5;Q66PJ3-4;A0A0C4DH18;Q66PJ3-5;F8WEP2	ADP-ribosylation factor-like protein 6-interacting protein 4	ARL6IP4;FLJ00169	7	25.348	0	11.335	27828500	31691000	26954500	43922500	35731000	31111000
A0A2R8Y7V2;C9JQB1;C9J9V6;A0A0C4DG91;O75414;A0A2R8Y547;C9J1J2;O75414-2	Nucleoside diphosphate kinase;Nucleoside diphosphate kinase 6	NME6	4	12.493	0	6.8744	3144350	5099350	3515700	10267350	21820000	18671500
A0A0C4DG98;Q8NI27;H0Y7U4;Q8NI27-2;H7C477;B4DKZ6;B7ZBA0;H0Y594	THO complex subunit 2	THOC2	5	169.58	0.00041867	0.83873	8610500	8439000	7262050	9595950	10061250	11265550
Q53HG3;Q53GC8;A0A0C4DGA2;O75521-2;O75521	Enoyl-CoA delta isomerase 2, mitochondrial	ECI2	12	40.111	0	114.08	192020000	234025000	271850000	243730000	243960000	227865000
Q59GQ7;A0A0C4DGA6;A8K5B6;Q14527;Q14527-2;Q05DQ5;Q05DF7;Q05BZ6;H7C5K0	Helicase-like transcription factor	HLTF	7	111.97	0	13.597	11168400	12302000	11844000	12389000	11537500	9650850
A0A0C4DGE4;Q7Z338;A0A286YF28;A0A0J9YW33;Q53YE2;Q13277-2;Q13277-3;Q13277;B4DE70	Syntaxin-3	STX3;DKFZp686L1857;STX3A	15	23.243	0	41.985	493415000	417580000	395560000	376365000	307340000	358130000
A0A0C4DGF4;E9PQF7;B7ZKS6;E9PRW0;B7ZKS5;Q9NZQ8-3;Q9NZQ8;Q9NZQ8-2	Transient receptor potential cation channel subfamily M member 5	TRPM5	2	130.77	0.0037117	0.11411	22656500	24744500	26003500	16097500	14720500	27790500
Q14839-2;Q14839;A0A0C4DGG9;A0A2R8Y521;A0A2R8Y212;F5GWX5;A0A2R8YFD8;A0A2U3TZM0;A0A2R8YFK9;A0A2R8Y5J0;A0A2R8Y425;B3KY63;A0A2R8YD40;A0A2R8YDJ9;A0A2R8Y445;A0A2R8YER1;A0A2R8Y8C1;A0A2R8Y4X2;A0A2R8YDW2;A0A2R8Y5Z7;A0A2R8Y685;A0A2R8Y8B3;A0A2R8Y7I0;A0A2R8Y5M9;A0A2R8Y7M9;A0A2R8YE38;Q05CG6;F5H6N4	Chromodomain-helicase-DNA-binding protein 4	CHD4	9	220.85	0	2.2858	9636200	13300000	12265700	12505500	12481500	14429500
A0A0C4DGH0;B4DK26;A8K6Q6;Q5ZPR3;H0YL10;A8K9J6;Q5ZPR3-2;Q5ZPR3-4;Q5ZPR3-3;H0YN29;H0YK40;H0YK59;H0YLT8;H0YN85	CD276 antigen	CD276	6	41.767	0	65.659	8.278e+08	633855000	744415000	423370000	440280000	455260000
J3QRU8;A0A0C4DGN6;Q59FC3;Q9Y2X7;Q9Y2X7-3;B4DMF7;B4DS81;J3QQI0;Q6PIN6;J3QL89;J3QLH1;Q7Z2E5	ARF GTPase-activating protein GIT1	GIT1	4	76.805	0	6.8989	20758000	28935000	14459200	7031550	10315300	17746500
A0A0C4DGQ8;Q6IAN0;J3KRS1;J3QKT1	Dehydrogenase/reductase SDR family member 7B	DHRS7B	6	33.524	0	16.644	39365000	36999000	41405500	33679500	28288500	31583500
R4GMR9;R4GN74;R4GNC2;R4GN63;A0A1B0GX61;R4GMW0;A0A0C4DGR6;Q96NB2;R4GMS6	Sideroflexin-2	SFXN2	2	12.896	0	18.208	14436500	10897500	11880500	18531000	14940000	13675000
A0A0C4DGS9;B3KN25;A1PL14;Q9Y6K0	Choline/ethanolaminephosphotransferase 1	CEPT1	3	31.293	0	15.316	12790500	14935000	20290500	35206000	28203500	11921000
A0A3B3IU98;A0A0C4DGT3;A0A2R8Y7T6;B4DGC5;A0A3B3IRZ4;Q6DN90-2;Q6DN90;Q6DN90-3;A0A2R8Y695;A0A1W2PRJ5;A0A1W2PR28;A0A6Q8PFR7;Q5JU85-3;Q5JU85	IQ motif and SEC7 domain-containing protein 1	IQSEC1	5	91.567	0	1.7293	7979900	6450600	4809300	8184800	8535800	11070050
A0A0C4DGY8;D6RA00;Q9UHY7;Q7Z508;Q9UHY7-2	Enolase-phosphatase E1	ENOPH1	3	16.533	0.0016237	0.49338	0	0	0	7598050	8245500	12450450
H7BXT7;A0A0C4DH16;B8ZZS0;Q9NYM9;E9PQJ6;E9PHY4	BET1-like protein	BET1L	2	6.4651	0	5.2605	7120000	0	7338000	55342000	52984000	33341000
A0A0D5CBE2;D3JTB7;A7WPR6		HLA-C;HLA-Cw	4	20.84	0	1.3823	28157000	29022000	24656500	28974000	23334500	25542500
A0A0D9SEI0;Q9P0P8	Uncharacterized protein C6orf203	C6orf203	5	28.457	0	1.5656	41861000	46751000	47814500	39386000	36191000	57077000
P21127;B4E3D9;A0A0D9SEI3;P21127-2;A0A0D9SER5;P21127-3;A0A0D9SEN2;P21127-8;P21127-6;P21127-9;Q6P5Y5;A4VCI5;P21127-12;P21127-5;P21127-10;P21127-4;Q9UQ88-2;Q9UQ88;Q9UQ88-3;Q9UQ88-4;Q5QPR3;Q5QPR4;Q4VBY6;Q9UQ88-10;Q96CA8;Q9UQ88-5;Q9UQ88-9;B4E0N4;B4E0M9;Q9UQ88-8;Q05C84;E7ESP2;Q6PK02;J3KS35;E9PFJ2;A0A024R065;A0A024R0C4;Q59GL4;Q5QPQ9;Q3SWV2;A0A087X1I0;A0A1B0H6K7;Q13882;A0A087WYI9;B4DWE4;A0A1B0GYL8	Cyclin-dependent kinase 11B;Cyclin-dependent kinase 11A	CDK11B;CDC2L2;CDC2L1;CDK11A	21	92.619	0	30.975	282395000	208255000	265565000	288070000	320760000	252875000
Q04726-7;B4E2W3;H0YKN8;H0YKT5;A0A0D9SES8;Q6PRX2;Q6PRX3;H0YNI7;H0YL70;H0YNT2;B3KM67;Q04726-2;Q04726-3;Q04726-6;Q04726-5;Q04726-4;Q04726;B4DE62;K7EMK7;Q04725;B3KUA2;Q04725-2;Q04725-3;K7EJR7	Transducin-like enhancer protein 3;Transducin-like enhancer protein 2	TLE3;TLE2	4	82.278	0	1.9745	0	0	0	2389750	6520150	0
A0A0D9SEU5;R4GMX8;Q6VN20-3;Q6VN20;B3KP49;Q6VN20-2;B4E1Y2;R4GMX7;R4GNA3;R4GN91;B4DHL9	Ran-binding protein 10	RANBP10	11	67.255	0	47.439	65979000	52891000	67030500	62958000	65105500	59762000
O95819-3;G3XAA2;O95819-6;O95819-5;O95819;O95819-2;O95819-4;A0A0D9SEY1;E7EN19;B7Z3V5;G5E948;V9HWH3;E7ENQ1;H7C360;B7Z388;Q53TX8;Q5MD60;H7C0P6;A0A0D9SG62;E7EX83;C9J840;Q9HBM9;Q53TW0;I3L2I2;H7C3Z6;E7ETN6;I3L203	Mitogen-activated protein kinase kinase kinase kinase 4	MAP4K4;HEL-S-31	14	151	0	36.304	8.1719e+08	222440000	357165000	672645000	340485000	680150000
O00571;A0A0D9SF53;B5BTY4;A0A0D9SG12;A0A2R8YF78;A0A0D9SFB3;Q59GX6;O00571-2;A0A2R8Y645;A0A2U3TZJ9;F6S8Q4;A0A2R8YDH3;B4DLU5;A0A2R8Y7T2;Q5S4N1;B4E3C4;A0A2R8Y650;A0A2R8YCU0;B4DLA0;A0A087WVZ1;A0A2R8YF89;A0A087WX09;A0A2R8Y770	ATP-dependent RNA helicase DDX3X	DDX3X	40	73.243	0.001629	0.53809	3416050	6598450	0	5369600	1917950	3484400
Q99569;A0A0D9SF60;Q99569-2;Q4W5T8;Q6LCG8;E7EST6;E7EMY7;E9PHB5;Q9UQB3;Q9UQB3-2;D6RHE9;B4DG58;B3KXF4;B4DRK2;H0YFB1;B1P762;D6RC65;E7EPC8;D6RBA8;B4DJU1	Plakophilin-4	PKP4	16	131.87	0	60.249	124005000	91165500	112506000	100104000	103761000	100799500
Q8N6H7;G5E9L0;A0A0D9SF70;Q8N6H7-2;B3KV00;B4E327;E9PQP3;Q8N6H7-3;E9PIY6;H0YDN9;E9PMU9;E9PN48;E9PJT7;E9PK28;E9PMR9;B7Z6H9;H0YDX1;E9PNY8;E9PM63;E9PM18	ADP-ribosylation factor GTPase-activating protein 2	ARFGAP2	10	56.72	0	17.191	24958000	18692500	18754000	17133500	17746000	21663500
Q16836;A0A0D9SFP2;B3KTT6;A0A140VK76;A0A804HLB5;Q16836-2;Q16836-3;E9PF18;B2RB06;A0A1W2PNM1;A0A1W2PQ78;A0A0A0MSE2;A0A1W2PQV5;A0A804HKJ2;A0A804HJW7;A0A1W2PRT2;A0A1W2PQC2;A0A804HJK7;A0A1W2PP40;A0A1W2PQ55	Hydroxyacyl-coenzyme A dehydrogenase, mitochondrial	HADH	9	34.293	0	34.631	319065000	271330000	266145000	314745000	335405000	321815000
A0A0D9SFR5;H3BQ06;H3BV07;A0A2R8Y518;Q9ULP9-2;Q9ULP9	TBC1 domain family member 24	TBC1D24	2	38.37	0	1.4142	4685550	2970450	2983950	7008600	7364950	4104450
A0A0D9SG77;A0A6Q8PHE5;A0A1B0GVL3;Q9H2G0;Q9BUI6;Q05086-2;Q05086-3;Q05086;Q5W7F7;Q96GR7;A0A0D9SES7;A0A0D9SF91;A0A0D9SFU3;A0A0D9SG54;A0A0D9SG63;S4R306	Ubiquitin-protein ligase E3A	UBE3A	15	88.082	0	57.74	61537000	47772000	47670000	46355000	51043500	55924500
A0A0D9SGE8;Q8IWS0-5;Q8IWS0-3;Q8IWS0;B4E138;Q5JRC6;Q8IWS0-4;Q8IWS0-2	PHD finger protein 6	PHF6	5	41.361	0	34.184	5766700	2576450	5922150	3591350	3095250	8835900
A0A0D9SGF6;Q13813-2;A0A0D9SF54;B4DGT1;B4DTV8;A0A0D9SFF6;A0A1B0GUH3;A0A5F9ZHC3;A0A1B0GTB7;A0A0D9SFH4;A0A1B0GV13	Spectrin alpha chain, non-erythrocytic 1	SPTAN1	120	287.6	0	16.074	2288650	7682400	3216750	3196350	3449000	10830500
A0A0D9SGH0;Q92581-3;B4DK83;A0A7I2V2B0;Q92581-2;A0A0D9SFM4;A0A1B0GV11;A0A6Q8PFS7;A0A6Q8PGY5;Q8WYK8;B4DLY9;Q92581	Sodium/hydrogen exchanger 6;Sodium/hydrogen exchanger	SLC9A6	5	75.839	0	31.416	10620500	14671500	7808950	37750000	36679500	11293500
A0A0D9SGJ6;J3KQV8;O43426;B4E1Z3;J3KPK1;B9EGN3;C9JFZ1;O43426-4;O43426-2;Q1ZYQ4;C9JW66;Q05CZ1;O43426-5;B4DIP0	Synaptojanin-1	SYNJ1	9	168.16	0	1.9375	5660200	3165850	5400200	6007850	7786050	7334400
D3XNU5;A0A0U2ZQU7;A0A0E3XJU3;Q9UII7;P12830-2;P12830;B3GN61;A5D8W4;A0A3G2JNR5;H3BVI7;B4DNH0;H3BNC6	Cadherin-1;E-Cad/CTF1;E-Cad/CTF2;E-Cad/CTF3	CDH1	4	97.485	0	2.6345	111990000	120235000	123055000	133255000	116565000	113932500
A0A0F7KYT8;A0A0F7L1S3;P51114;A0A0F7L0Q8;B4DXZ6;P51114-3;B4DM78;C9JAJ4;H7C4S4;C9JYQ6;A0A0F7L2Z7;C9JZE0;C9JY20;Q14341;C9J5B4;C9IZ22	Fragile X mental retardation syndrome-related protein 1	FXR1	25	76.199	0	323.31	543205000	518560000	556650000	572500000	539885000	540545000
A0A0F7NGI8;Q32MZ4-3;Q32MZ4-2;Q32MZ4;Q05D04;B4DPC0;C9JTC6	Leucine-rich repeat flightless-interacting protein 1	LRRFIP1	14	82.688	0	30.425	93300500	85967000	86976000	68590000	63749000	80271000
B4DJQ7;Q53Y51;J3KQ18;A0A0F7RPW6;B5MC82;B4E259;P30046-2;P30046;A6NHG4;A0A0F7RQT4	D-dopachrome decarboxylase;D-dopachrome decarboxylase-like protein	DDT;DDTL	3	11.675	0	1.1518	142735000	118018000	125715000	112650000	122725000	117095000
A0A1V0E3U0;A0A1V0E3W8;A0A1V0E3V5;A0A1V0E3V1;A0A1V0E3U3;Q6DU28;A0A1V0E3U1;B3KUD8;A0A1V0E3X2;A0A3G2C0L7;D0EV57;A0A0G2JH66;B4DT81;A0A140T9V0;A0A140T8X0;Q861E9;A0A1V0E3T9;Q861F0;Q6DU20;A0A0G2JPA3;Q6ZUW0;Q54A71;B4DYG3;B4DQ99;A0A140T9B7;A0A1V0E3W4;Q5JZ47;Q5JZ48;O78094;A0A140T925;P30511;P30511-2;A0A346MPT4;A0A0G2JNV5;A0A140T9J8;A0A890BYI6;A0A140T9K3;A0A140T9M4;A0A140T9P9;A0A140T9A3;A0A140T908;P30511-3	HLA class I histocompatibility antigen, alpha chain F	HLA-F	2	38.952	0.00446	0.06398	3194100	2566750	5746600	0	0	0
O60610;A0A0G2JH68;H9KV28;O60610-3;O60610-2;Q6URC4;A0A140T8Z0;A0RZB8;A0A2R8Y5N1;A0A1E1ERW3;B4DVR3;Q96IL1;Q7KZJ7;B4E2I7;A0A2R8YEF8;A0RZB7;H7C2W8	Protein diaphanous homolog 1	DIAPH1	20	141.35	0	32.081	30684500	29646000	29993000	26982500	22803000	24710000
P0DMV8;P0DMV9;A0A0G2JIW1;A8K5I0;A0A1U9X7W4;P0DMV8-2;B4DNT8;B4DI39;B4DWK5;B4DFN9;Q59EJ3;B4DVU9;B4E1S9;B4E388;V9GZ37;B3KTT5;B4DNX1;B4E1T6;Q9UQC1;B4DNV4	Heat shock 70 kDa protein 1A;Heat shock 70 kDa protein 1B	HSPA1A;HSPA1B;HEL-S-103	27	70.051	0	216.38	447690000	479655000	439675000	470575000	505410000	434905000
A2ACR1;A0A0G2JJA7;A0A1U9X8E3;A0A1U9X8E2;A0A1U9X8D7;P28065-2;P28065;A2ACR0;A0A0G2JJQ0	Proteasome subunit beta type;Proteasome subunit beta type-9	PSMB9	3	20.96	0	3.6165	22801500	17335500	19420500	27400500	30284500	24533000
A0A1U9X777;A0A0G2JJD3;O95870-2;O95870;B3KNX9;A8K0A4;A0A0G2JI89	Abhydrolase domain-containing protein 16A	ABHD16A;BAT5	8	63.243	0	19.811	27397000	20986500	22909500	27948000	26633500	25820000
A0A0G2JMZ6;A1L179;A0A7I2V3N5;A0A7I2V492;O60282;A0A7I2V4K6;A0A7I2V581;A0A7I2V3V4;O60282-2;A0A7I2YQQ7;A0A7I2V352;Q57Z91;Q3LIE3	Kinesin-like protein;Kinesin heavy chain isoform 5C	KIF5C	8	98.679	0.0019996	0.32902	0	0	0	0	0	0
A0A0G2JNW7;Q9Y666;A0A0U1RR18;A0A0G2JQE3;H0YB78;B4DZD0;Q9Y666-2	Solute carrier family 12 member 7	SLC12A7	25	119.13	0	86.395	211890000	208370000	221010000	221610000	205935000	186885000
A0A0G2JNZ2;A0A0G2JPP5;A0A669KB89;Q14160;Q14160-3;A0A0G2JMS7;Q14160-2;H0YCG0;A0PJK8;H0YDF9;Q8WYU8;A0A669KAX5	Protein scribble homolog	SCRIB	27	174.91	0	127.95	60182500	57357000	56191500	59102000	52745000	56267000
B7WPD9;A0A0G2JR66;Q2KJY2-2;Q2KJY2	Kinesin-like protein;Kinesin-like protein KIF26B	KIF26B	2	184.68	0.0035322	0.15349	0	0	0	0	0	0
O94973-2;O94973;B7Z5S9;A0A0G2JS82;B7Z1Q4;O94973-3;A0A0G2JQM1;Q8N2F8;A0A0G2JQA4;E9PR62;E9PNC4;A0A0G2JRS3;B3KMI7;H0YEG0;H0YDE9;A0A0G2JQT9;A0A0G2JS17;Q59FN8;A0A0G2JRF9	AP-2 complex subunit alpha-2	AP2A2	16	104.09	0	82.416	21176500	19979500	19980000	17914500	17878500	18373500
Q9UHX1-2;A0A0J9YVP6;Q9UHX1;A0A0J9YYL3;Q9UHX1-6;Q9UHX1-4;A0A0J9YXX5;Q9UHX1-5;Q9UHX1-3;A0A0J9YXJ8;A0A0J9YVR6;E9PQ56;A0A0J9YWM1;H0YEM1;E9PN18;E9PMU7;E9PL19;H0YCP8	Poly(U)-binding-splicing factor PUF60	PUF60	19	58.171	0	303.88	316525000	253790000	272300000	340700000	339155000	310560000
A0A0J9YWE8			8	17.41	1	-2	0	0	0	0	0	0
A0A0J9YXL8;A0A0J9YWU3;Q04671-3;Q04671-2;Q04671;C9JLG9;C9JDV3;A0A0G2JPT4	P protein	OCA2	11	81.105	0	72.603	113675000	99329500	98709500	118315000	111400000	113255000
O95319;Q5VZZ6;A0A1B0GUN8;E9PC62;A0A1B0GU44;A0A0J9YX66;B4DS31;B2RA86;A0A0J9YXJ0;B4DDE7;B4DT00;V9GYD9;O95319-4;O95319-2;O95319-5;O95319-3;B4DSZ2;B4DIB6;A0A0J9YXK1;V9GY47	CUGBP Elav-like family member 2	CELF2	7	54.284	0	1.6037	37054500	39004500	34968000	44672500	33804500	42080000
B4DKM6;A0A0J9YXF2;Q15165-3;Q15165-1;Q15165;B4DW02;G3XAK4;A0A2Q2SAK4;A0A0J9YXM1;Q6PJZ2;A0A0J9YXU7;A0A0J9YYJ1	Serum paraoxonase/arylesterase 2	PON2	6	40.027	0	65.748	176530000	163365000	146310000	249245000	179890000	142175000
A0A0J9YXM6;Q562E7;Q562E7-4;Q562E7-3;Q562E7-6;Q562E7-5;B7Z6V3;Q24JR4;E9PDG3;Q562E7-2;C9JCF9;I3L1G2	WD repeat-containing protein 81	WDR81	14	211.57	0	5.3003	17324000	23632500	18144000	19697500	25785000	17443000
Q99798;A2A274;A0A0K0K1H7;B2RBW5;B4DZ08;A0A7I2V586;A0A7I2V5T4;A0A7I2V3F1;A0A7I2V3U0;A0A7I2V5A1;B4DJW1;B4DLY4;B4DEC3;Q71UF1;B4DW08;A0A7I2V614;O75944;A0A7I2V538;A0A7I2V6A6;A0A7I2V3C8;A0A7I2V5W7;A0A7I2V4I8;A0A7I2V3U7;A0A7I2V2Y4;A0A7I2V5U4	Aconitate hydratase, mitochondrial	ACO2;ACON	38	85.424	0	323.31	604345000	686215000	631945000	918725000	812490000	818560000
A0A0K0K1J1;P01034	Cystatin-C	CST3	2	15.799	0	35.918	57366000	67521000	55889000	46276500	54795500	41588500
B3KS41;A8K6Z0;A0A0U1RRL8;A0A0K0K1J9;Q8TB22-3;Q8TB22;Q8TB22-2;B4DZC5;Q8TB22-4;H0Y9M1;B3KWT9;Q9H6R1	Spermatogenesis-associated protein 20	SPATA20	5	83.422	0.0075643	-0.16219	14404100	14792000	13368500	13896500	14079000	9908000
A0A0K0K1K1;O14556	Glyceraldehyde-3-phosphate dehydrogenase, testis-specific	GAPDHS	5	44.501	0	56.444	94309000	78691500	77588500	119810000	102928500	118600000
Q05DH1;A0A0K0K1K4;O14818;O14818-2;H0Y586;H0UI83;O14818-4;B0YJ74;A0A087WYS6;Q8TAA3-2;Q8TAA3-5;Q8TAA3;Q4G1B8	Proteasome subunit alpha type;Proteasome subunit alpha type-7	PSMA7	11	26.713	0	37.11	397455000	318715000	336815000	376115000	396585000	390425000
A0A0K0K1K7;O95336;M0R261;M0R0U3;M0R1L2	6-phosphogluconolactonase	PGLS	6	27.547	0	21.985	42348000	47936500	45589000	62303000	65867500	64331500
Q53GB6;A0A0K0K1L3;V9HVZ6;Q92747	Actin-related protein 2/3 complex subunit 1A	HEL-68;ARPC1A	9	40.953	0	24.868	115845000	92055500	106065000	109225000	110340000	99191500
A0A384NQ35;A0A0K0K1L8;Q06323-3;Q06323;Q06323-2;Q6FHU3;Q86SZ9;H0YLU2;H0YKK6	Proteasome activator complex subunit 1	PSME1	13	28.52	0	178.92	92033000	94964000	94981000	81493000	90043000	102700000
A0A1W6R6W1;L7NSP5;G4WMG7;A0A0U1WL47;A0A0K0L4Y8;A0A0K0L4Y0;Q96AD5;Q96AD5-2	Patatin-like phospholipase domain-containing protein 2	ATGL;PNPLA2	4	47.437	0	3.186	8401700	8330900	6570600	10059050	8386500	8364450
B3KXC0;B7ZA02;A0A0K1JS24;A0A0M4FLI9;A0A0K1JRJ6;A0A0M4F6E1;A0A0M3R6J9;Q96T17-5;Q96T17-4;Q96T17;Q96T17-2	MAP7 domain-containing protein 2	MAP7D2	2	67.836	0	7.6639	0	0	0	0	0	0
U3PXP0;D1MGQ2;A0A1K0GXZ1;A0A0K2BMD8;A0A385HVY8;A0A385HVZ2;I1VZV6;A0A385HW02;A0A385HW21;A0A385HW63;A0A385HW00;A0A2R8Y7C0;E9M4D4;Q4ZGM8;Q9BX83;U6A216;A0A1S5UZ39;P69905;E1B2D1;V9H1D9	Hemoglobin subunit alpha	HBA2;HBA1	2	5.7024	0.0038994	0.10233	0	0	0	0	0	0
B7ZB80;B4E2N3;A0A140VKB3;A0A0K2GN21;P21953;Q6LCK9;P21953-2	2-oxoisovalerate dehydrogenase subunit beta, mitochondrial	BCKDHB	5	35.507	0	4.5235	32859000	25377500	30210000	21794000	21291000	24894000
A0A0S2A4E4;A0A0M4G3H8;P35573-2;P35573-3;P35573;G1UI17	Glycogen debranching enzyme;4-alpha-glucanotransferase;Amylo-alpha-1,6-glucosidase	AGL	26	174.76	0	29.658	44793000	42492500	37966500	42437500	36495500	40626500
P43243;A0A0R4J2E8;A8MXP9;D6REM6;Q68D11;D6R991;H0Y8T4;P43243-2;B4DRS1;B3KM87;B4DF66;Q5CZA7;Q9H4N1;Q68E03;D6R8Z5;D6RB45;A0A1B0GX04;D6RE02;D6RBI2;D6REK4;D6RCM3;D6RBS2;D6RAY2;D6RAM9;D6R9F3;D6RIA2;D6RBK5	Matrin-3	MATR3;DKFZp686K23100	22	94.622	0	131.49	117125000	124005000	118175000	148040000	137075000	122735000
Q9NY35;H0Y8T9;D6RCR8;D6RDI6;D6RFX6;D6RCE6;D6R9S8;D6RC11;D6RA76;D6RDY1;D6RHU6;D6RDP6;D6RIU2;A0A0R4J2F2;Q9NY35-2;D6RD48;D6RCP3;D6RAZ7;D6RB31;Q9NY35-3;D6R9K1	Claudin domain-containing protein 1	CLDND1	3	28.603	0	7.263	12248000	11330000	12207000	13955000	14360000	12531000
B2WTI3;B2WTI4;K7EJU9;A0A0S2PZM4;Q6NYC1-2;Q6NYC1;Q6NYC1-3	Bifunctional arginine demethylase and lysyl-hydroxylase JMJD6	JMJD6	4	39.241	0.0080797	-0.20779	3019050	5154650	0	7204400	3887400	2648550
A0A0S2Q0B1;O14497-2;O14497;Q4LE49;H0Y488;A0A1B0GTU5;O14497-3;A0A087WUV6;Q96TA9;H0YCU6;Q96T01;Q96SM7;Q8NC65	AT-rich interactive domain-containing protein 1A	ARID1A;ARID1A variant protein	4	242.06	0	11.809	11385500	8176300	0	14182500	16107500	13347500
P08133;A0A0S2Z2Z6;P08133-2;A8K3Q7;A0A0S2Z377;B7Z582;E5RK69;Q6ZP35;E7EMC6;A0A0S2Z301;E5RFF0;E5RK63;E5RJF5;E5RI05;E5RIU8;E5RJR0;H0YC77	Annexin A6;Annexin	ANXA6	43	75.872	0	323.31	1.8699e+09	1.81505e+09	1.9323e+09	1.688e+09	1.7899e+09	1.78035e+09
P11310-2;P11310;Q5T4U5;A0A0S2Z366;Q5HYG7;F6YB23;B7Z9I1;B4DWX6;A0A7P0TB51;A0A7P0T932;A0A7P0TB55;B4DVB1;A0A7P0T8G6;B4DVE0;B4DJE7;A0A0S2Z3A5;A0A7P0TA63;A0A7P0T8J9;A0A7P0TBD1;A0A7P0TAB2;A0A7P0TA39;E9PJM9;A0A7P0TB28;A0A7P0T9W7;E9PRX4;H0YDT5	Medium-chain specific acyl-CoA dehydrogenase, mitochondrial	ACADM;DKFZp686M24262	20	47.019	0	85.772	1.1663e+09	1.06855e+09	1087500000	1.01244e+09	1027310000	1158500000
A0A0S2Z3B9;F5GWI4;X5D767;A0A0S2Z381;P00813;A0A0S2Z3T6;F5GXW0	Adenosine deaminase	ADA	3	23.888	0	5.3088	3780250	3107350	3897200	4647650	2939600	5799800
A0A0S2Z382;A0A0S2Z3G3;Q9UBX3;Q9UBX3-2;A0A0S2Z3I3;F6RGN5	Mitochondrial dicarboxylate carrier	SLC25A10	11	31.282	0	62.024	146080000	137905000	152525000	161315000	154820000	139415000
E9PRV7;A0A0S2Z3I6;A0A0S2Z392;P25098	Beta-adrenergic receptor kinase 1	ADRBK1	3	46.537	0.0068571	-0.10272	6627500	9480200	7221850	4021700	6814800	5800650
A0A346DBY2;J9ZVQ3;A0A0S2Z3D5;P02649;Q6LBZ1;H0Y7L5;E9PEV4;E7ERP7;A0A0S2Z3J5;A0A0S2Z3B1;D9ZB55	Apolipoprotein E	APOE	13	26.169	0	19.455	60552000	49438000	48454500	46507500	53284000	48076500
A0A0S2Z3D9;J3KRY1;P52565-2;J3KS60	Rho GDP-dissociation inhibitor 1	ARHGDIA	7	20.297	0.0020032	0.35314	1471750	0	0	2696450	2114800	994250
C9JAX1;A0A0S2Z3G4;Q16595;A0A2R8Y5A1;Q16595-2;Q16595-3;A0A2R8Y4G3;A0A2R8Y577	Frataxin, mitochondrial;Frataxin intermediate form;Frataxin(56-210);Frataxin(78-210);Frataxin mature form	FXN	3	14.91	0	79.511	49683500	58261500	39638000	76211000	69804500	64407000
O43707;A0A0S2Z3G9;F5GXS2;H7C144;O43707-2;Q96BG6;O43707-3;B4E337;B4DSX0;A0A0S2Z3X3;A0A0S2Z3C0;B2R8Y4;Q08043;A0A087WSZ2;B4DZQ2;Q4VAM3;Q5ZEZ4;B3W6H4;K7EP19;G3V2E8;B7Z4P8	Alpha-actinin-4	ACTN4	48	104.85	0	323.31	1362400000	1.66805e+09	1.4933e+09	1320650000	1338250000	1355450000
A0A0S2Z3H2;O96005;A0A0S2Z3H6;O96005-3;K7EQQ1;K7EJ16	Cleft lip and palate transmembrane protein 1	CLPTM1	13	76.096	0	75.238	307370000	305775000	313960000	242120000	260635000	258565000
A8K787;A0A0S2Z3H3;P12235;A0A0S2Z3C4;V9GYG0;A0A0S2Z359;Q59EP7;Q9H0C2	ADP/ATP translocase 1	SLC25A4	17	33.08	0	8.778	65682500	77353000	57148500	157375000	162555000	81839000
A0A0S2Z3H8;P63092;Q5JWF2;B0AZR9;A0A0A0MR13;Q14455;A0A7I2V5R6;P63092-4;A0A590UJQ9;A0A590UJS2;Q5JWD1;H0Y7E8;A0A590UJX3	Guanine nucleotide-binding protein G(s) subunit alpha isoforms short;Guanine nucleotide-binding protein G(s) subunit alpha isoforms XLas	GNAS;GSA	17	45.664	0	138.53	233735000	217045000	225925000	242665000	225985000	188395000
A0A0S2Z3K9;L7RT18;A0A0S2Z3Q4;P46108-2;P46108;I3L297	Adapter molecule crk	CRK	5	22.905	0	16.778	10575250	7283050	7463950	8670200	5548450	8455700
A0A0S2Z3L0;P13804;A0A0S2Z3M4;P13804-2;H0YLU7;H0YK49;H0YNX6;H0YKF0;H0YL12;H0YL83;J3KN60	Electron transfer flavoprotein subunit alpha, mitochondrial	ETFA	14	35.079	0	124.49	1322250000	1109250000	1215400000	1313000000	1221050000	1407250000
A0A0S2Z3L2;P16615;P16615-5;P16615-2;P16615-3;P16615-4;H7C5W9;H3BVB2;B3KS35;H3BTW4	Sarcoplasmic/endoplasmic reticulum calcium ATPase 2	ATP2A2	43	114.76	0	323.31	922150000	889870000	904220000	811785000	803760000	800610000
A0A0S2Z3P9;P45954;P45954-2	Short/branched chain specific acyl-CoA dehydrogenase, mitochondrial	ACADSB	7	47.485	0	48.239	61727500	74917000	76675000	74081000	84838500	73786000
Q5JWF2-2;A0A0S2Z3S5;P63092-2;Q5FWY2;A0A590UK28;A0A804HIH4;A0A590UJY2;O60726;Q8N2B4;P38405;P38405-2;A8K1Y9;B4DHG7;A0A590UJC9;O75632;O75633;K7EPE2;K7EQ80	Guanine nucleotide-binding protein G(s) subunit alpha isoforms XLas;Guanine nucleotide-binding protein G(s) subunit alpha isoforms short	GNAS	16	109.62	0	42.116	215185000	159360000	208575000	129595000	125145000	152845000
A0A0S2Z3W7;Q9BY32;Q9BY32-2;Q5NT82;A0A0S2Z423;Q9BY32-3	Inosine triphosphate pyrophosphatase	ITPA	5	21.445	0	9.0684	220695000	241035000	208740000	225375000	233355000	236865000
A0A0S2Z3X8;P31150;B4DHX4;B4DH24;G5E9U5;B4E070;A0A0S2Z426	Rab GDP dissociation inhibitor alpha	GDI1	17	50.582	0	13.06	41960000	53402000	43495500	54226500	65226500	50996000
B4DVE1;A0A0S2Z3Y1;Q08380;B3KP88;B4DDG4;B4DWA8;B4DI70;K7EP36;K7ESM3;K7EKQ5;K7EQT9;K7ES75;K7EN99;K7ERZ6;K7EJY8;K7EJD3	Galectin-3-binding protein	LGALS3BP	16	64.096	0	74.697	294770000	308130000	300335000	220875000	234455000	259070000
A0A2R8YFL3;B4DLL6;A0A2R8Y7R1;A0A2R8Y4U4;Q14936;Q9BY69;Q53GX8;B2R6Q9;A0A0S2Z3Y2;P15260;Q7Z687;Q5TFD1;Q5TFC9;A5HJZ4;P15260-2	Interferon gamma receptor 1	IFNGR1	5	50.1	0	4.8562	43027500	34806000	36167000	26385000	27688000	34433500
B8ZZY2;A0A0S2Z444;A0A0S2Z3Y3;A0A0S2Z3Z1;A0A0S2Z462;P52594-2;P52594-3;P52594;P52594-4;C9J2I0;B4DHC5;A0A024R458	Arf-GAP domain and FG repeat-containing protein 1	AGFG1;HRB	5	56.413	0	113.05	66776500	69633000	65752000	99869500	76369500	77846500
A0A0S2Z469;B5MC53;B5MCF8;A0A0S2Z3Z9;E7EX18;P39210;A0A0S2Z466;F8WEL3;B5MC10;A8MTD3;G5E9F5;C9J473;A8MPV4;H0Y6M5	Protein Mpv17	MPV17	2	16.022	0	5.0801	198660000	202415000	175170000	143410000	156840000	154815000
A0A0S2Z410;Q99714;A0A804HHW5;Q99714-2;Q5H928;A0A0S2Z434;Q2L8D9	3-hydroxyacyl-CoA dehydrogenase type-2	HSD17B10	12	26.923	0	323.31	1257350000	1.0869e+09	1211750000	1.57385e+09	1.44685e+09	1384500000
O43181;A0A0S2Z433;H0Y9M8	NADH dehydrogenase [ubiquinone] iron-sulfur protein 4, mitochondrial	NDUFS4	5	20.108	0	7.4095	410200000	485635000	387215000	503540000	462065000	491720000
A0A0S2Z470;Q96FT4;A0A0S2Z456;Q92733;A0A0S2Z483;H0YE12;H0Y679	Proline-rich protein PRCC	PRCC	5	48.959	0	9.7042	19834000	19896000	20400000	17822500	15778000	23718000
A0A0S2Z480;A0A0S2Z4H1;B4E0T2;P50542-3;P50542;P50542-4;B4DS19;B4DWW0;B4DR50;A0A0S2Z4F3;P50542-2;Q13335;F5H3X7	Peroxisomal targeting signal 1 receptor	PEX5	3	69.871	0	1.5688	60400500	56152000	47345000	39436000	42108000	49069500
A0A0S2Z489;O00232;O00232-2;A0A0S2Z476;J3KTJ5;J3KSK1	26S proteasome non-ATPase regulatory subunit 12	PSMD12	15	52.904	0	92.195	147050000	116670000	119465000	150885000	150435000	132090000
P06748;P06748-2;A0A7I2YQC0;A0A7I2V5S2;A0A0S2Z491;A0A0S2Z4G7;A0A140VJQ2;P06748-3;A4ZU86;A0A7I2V4G8;A0A7I2V433;A0A7I2V2X9;A0A7I2V3U2;A0A7I2V579;A0A7I2V3G5;A0A7I2V5J8;E5RI98;Q9BTI9;Q9NX34;E5RGW4;V9HVU7;A0A024RAP1	Nucleophosmin	NPM1	12	32.575	0	323.31	5289700000	5294850000	5323650000	5277850000	5472150000	5098450000
Q5QNY5;A0A0S2Z497;P40855;P40855-5;B7Z6I5;H0YJ60;E9PS71;B7Z8B3	Peroxisomal biogenesis factor 19	PEX19	10	26.137	0	53.492	53178500	36493500	35042000	35747000	37669500	39166500
C6EMX8;B2RBA6;A0A0S2Z4A5;P33993;B3KUD7;B4DDF5;P33993-3;Q9H4N9;P33993-2;A0A0S2Z441;C9J8M6	DNA helicase;DNA replication licensing factor MCM7	MCM7	18	81.279	0	115.08	43566500	23630500	28565000	29411000	32723000	36085000
A0A0S2Z4B5;Q08209-3;Q08209-2;A0A0S2Z4C6;Q08209;E9PPC8;E9PK68;Q08209-4;E7ETC2;Q08209-5;Q9UMM5	Serine/threonine-protein phosphatase 2B catalytic subunit alpha isoform;Serine/threonine-protein phosphatase	PPP3CA	7	57.658	0	6.685	27276000	25804000	27710500	27053000	23221500	25135000
Q6IAQ2;A0A0S2Z4B7;Q99643;D6RBX6;A0A0S2Z4B0;D3DVH1;A0A0S2Z4B6;A0A0S2Z4C9;B4DEL5;Q99643-5;Q99643-3;Q99643-2	Succinate dehydrogenase cytochrome b560 subunit, mitochondrial	SDHC	2	18.602	0	48.773	45915000	49804500	59405500	51897500	56475000	42367500
Q16635;A6XNE1;A0A494C004;A0A0S2Z4F4;A0A494C141;A0A0S2Z4K9;A0A499FJ53;A0A0S2Z4K0;Q16635-7;Q16635-6;Q16635-8;Q16635-4;Q16635-9;Q16635-2;Q16635-5;Q16635-1;A0A0S2Z4E6;F6Y2X3;A0A494C1C6;D3DWX1;A0A087WWD5;A0A494C0V5;C9J699;A0A494C0D2;A0A494C0C5	Tafazzin	TAZ	2	30.203	0.0059592	-0.033373	3723450	3127150	6219900	3262100	5430400	2921350
B2RDE1;P06753-2;Q5HYB6;A0A0S2Z4G4;P06753-6;P06753-3;A0A087WWU8;P06753-5;A0A0S2Z4I4;P06753-4;A0A0S2Z4G8;Q8NAG3;B4DWT5;B4DQ80;D6R904;A0A494C0G0;Q6LDX7;P06753-7;Q8NAH0;Q5VU62;Q8NI98;Q5VU61;H0YL80;B4DTK3;A0A024R4K5;A0A2R8Y6A3;A0A494C034;A0A494C0I0	Tropomyosin alpha-3 chain	TPM3;DKFZp686J1372	27	29.017	0	297.23	9.7124e+08	844410000	9.38045e+08	644740000	633250000	836435000
A0A0S2Z4H2;Q5T7Y6;P23297	Protein S100;Protein S100-A1	S100A1	2	10.546	0	4.3643	0	41237500	28773500	33810500	37967500	55969000
P51659;A0A0S2Z4J1;B2R659;E7EPL9;A0A804HK65;A0A2R8YD50;P51659-3;B4DDM5;A0A804HKU2;P51659-2;B4DSD0;E7ER27;A0A2R8Y7L2;E7ET17;B3KSP2;A0A804HIR1;Q59H27;A0A2R8YF45;A0A2R8YDT8;A0A804HK88;A0A804HKB5;A0A0S2Z460;A0A0S2Z4Q6;A0A804HLJ0;A0A804HIG8;A0A804HKT2;A0A2R8YEG2;A0A0S2Z3Y5	Peroxisomal multifunctional enzyme type 2;(3R)-hydroxyacyl-CoA dehydrogenase;Enoyl-CoA hydratase 2	HSD17B4	23	79.685	0	182.6	171160000	189575000	188265000	154900000	174605000	158580000
O15305;A0A804HKA7;A0A291FGD1;H3BPH4;A0A0S2Z4J6;H3BV55;B2R6D4;B7Z3M6;B7Z6A1;Q59F02;O15305-2;H3BV34;H3BT06;H3BNY9;B7Z419;H3BM92;H3BRM0;H3BR08	Phosphomannomutase 2;Phosphomannomutase	PMM2	4	28.082	0	34.848	69388500	58644500	48224000	74303500	59074000	65581500
A0A0S2Z4Q3;A0A0S2Z4K2;P62633-7;P62633-3;P62633-2;P62633-8;P62633-5;P62633;P62633-4;P62633-6;Q6T598;A0A0S2Z4P7;D6RAT4	Cellular nucleic acid-binding protein	CNBP	7	18.742	0	11.164	26251500	27854000	28196000	22639000	22279500	35228500
P07225;A0A0S2Z4L3;A0A0S2Z4K3;A0A3B3ISJ1;Q16519;Q9NSD0;G5E9F8;A0A3B3IRK9;B4E1L6;Q16441;CON__P07224;A0A3B3IUA6;Q8IVH1;Q8IXD3;Q8IXD4;Q8IXD1;Q8IXC3;Q1W148;Q8IXC5;Q8J010;Q8IXD5;Q8J011;A0A3B3ITZ7	Vitamin K-dependent protein S	PROS1	9	75.122	0	1.2451	19018500	26435000	15405000	13436550	14239500	17824500
A0A0S2Z4M6;O43639;Q53TG4;E7EPF5;Q53T91;E7ERP6;E9PEE2	Cytoplasmic protein NCK2	NCK2	6	42.915	0	3.3661	3810450	6456750	4198300	0	0	0
O43556;A0A2R8Y6V3;A0A2R8Y5M2;A0A2R8Y5R7;A0A2R8Y638;B7Z2R4;A0A2R8Y4P8;A0A2R8Y5X5;A0A2R8Y4X1;A0A2R8Y4E3;A0A2R8YGQ3;O43556-4;A0A2R8Y504;A0A0S2Z4P5;A0A2R8Y5P8;E9PEH6;A0A2R8Y821;B4DP78;A0A2R8Y5H7;C9JR67;A0A2R8YEY2;A0A2R8Y7J1;A0A2R8YCT2;A0A2R8Y652;A0A2R8Y5J6;A0A2R8Y5J3;A0A2R8Y7Q5;A0A2R8Y5X0;A0A2R8Y6Y5;A0A2R8Y6S4;A0A2R8YE48;A0A2R8YFA5;A0A2R8Y6G8;A0A2R8YH84;A0A2R8Y448;A0A2R8Y6D4;A0A2R8Y628;A0A2R8Y6U6;A0A…	Epsilon-sarcoglycan	SGCE	3	49.85	0	9.35	8540750	28177500	24003500	19513500	19876000	19865500
A0A0S2Z4R1;P54577;A0A6Q8PFX2;A0A0C4DGZ5;A0A6Q8PFX4;A0A6Q8PF15;A0A6Q8PFC1;A0A0S2Z4P3	Tyrosine--tRNA ligase, cytoplasmic;Tyrosine--tRNA ligase, cytoplasmic, N-terminally processed	YARS	19	59.143	0	53.582	71327000	67959000	61984000	58175000	61190000	66551500
A0A7I2V2K2;B4E1E2;A0A7I2V637;A0A7I2V5A2;A0A0S2Z4R4;A0A7I2V3J3;A0A7I2V2R9;A0A7I2V2W5;A0A7I2V2D8;O14964;A0A7I2V5A3;A0A7I2V307;A0A7I2V3F9;A0A7I2V6E0;A0A0S2Z4Q4;A0A7I2V3Z1;O14964-2;A0A7I2V3I8;I3L1P5;A0A7I2YQD1;I3L1E3;B4DFP5;A0A7I2V4X6;A0A7I2V5D6;A0A7I2V628;A0A7I2YQU5;A0A7I2V4J7;A0A7I2V5B7;A0A7I2V5L9;I3L165;A0A7I2V4M9;A0A7I2V674;A0A7I2V611;A0A7I2YQP0;A0A7I2V3Q7;A0A7I2V5W6;A0A7I2V5N3;A0A7I2V5X2;A0A7I2V…	Hepatocyte growth factor-regulated tyrosine kinase substrate	HGS	20	82.339	0	66.192	294110000	295205000	295795000	254295000	261575000	271185000
Q53HJ4;B2R7C5;A0A0S2Z4T1;P25205;P25205-2;Q8NHX6;A0A0S2Z492;B4DS46;J3KQ69;B4DUQ9;A0A499FHX9;Q7Z6P5	DNA helicase;DNA replication licensing factor MCM3	MCM3;HCC5	24	90.98	0	39.231	60463500	42002500	49979000	67435000	67433000	73029500
B4DIN4;A0A0S2Z4U3;D3DPN2;O75056	Syndecan;Syndecan-3	SDC3	2	35.795	0	60.238	45748500	35903000	34904000	56237000	45132000	47970500
A0A0S2Z4V5;A0A0S2Z556;O60828-2;O60828;O60828-5;O60828-4;H7C053;A0A5H1ZRR1;O60828-6;O60828-3;O60828-10;O60828-9;O60828-8;O60828-7	Polyglutamine-binding protein 1	PQBP1	4	30.472	0	125.79	69232000	70718000	79117500	103540000	113550000	102447500
A0A0S2Z4V6;A0A669KAX3;O76024;A0A804HK77;H0Y9G5;A0A804HIL2;A0A804HIL0;A0A804HKM5;A0A669KBF0;A0A669KB26;A0A0E3H6T4;A0A0S2Z4V4;X2CT56	Wolframin	WFS1	10	100.29	0	42.257	37310500	33249000	36516500	45835000	37825000	32251500
B2R6S4;A0A0S2Z4Y3;P16333;A0A0S2Z4E4;P16333-2;C9JAB9;H7C5C7;C9K098;C9JVV5;C9J869;A0A0S2Z4D7;C9J0K5	Cytoplasmic protein NCK1	NCK1	8	42.906	0	25.536	37950500	38129500	39792000	44382000	46130500	45609500
A0A0S2Z4Y4;Q14677;A0A0S2Z5H3;Q14677-3;Q14677-2;H0YDU9	Clathrin interactor 1	CLINT1	16	68.259	0	77.245	115670000	128260000	115495000	125775000	122540000	119610000
A0A0S2Z4Y5;Q5QPK2;H0Y368;O60762;A0A804HIK9;A0A804HJ93;A0A804HIB3;A0A0S2Z4U1;Q5QPJ9	Dolichol-phosphate mannosyltransferase subunit 1	DPM1	9	29.634	0	52.753	149680000	152270000	153965000	154930000	152510000	154390000
A0A0S2Z4Z0;Q96PK6;Q59GV2;B4DNG4;A0A0S2Z567;Q96PK6-2;A0A0A6YYI9;A0A0S2Z5V2;F8WDX3;A0A0A0MSL8;B8ZZ74;Q96PK6-3;Q96PK6-4	RNA-binding protein 14	RBM14	18	69.491	0	64.862	42681500	63117500	58918500	47518500	53388500	52713500
O75150;A0A0S2Z537;A8K6K1;A0A0S2Z4Z2;H3BP71;O75150-3;O75150-4;B4DMM1;B4DFU2;Q6ZN99;B4E313;B4DEN2;B3KQV1;A0A087WTK2;H3BUL6;H3BS50;I3L332;H3BQ99	E3 ubiquitin-protein ligase BRE1B	RNF40	9	113.68	0	11.079	14796500	7523800	13393500	14083500	11754500	17883500
A9Z1X7;A0A0S2Z4Z6;A0A0S2Z4W1;Q8IYB3;E9PCT1;B7Z7U0;Q8IYB3-2;M0R088;M0R1E7;B4DED5	Serine/arginine repetitive matrix protein 1	SRRM1	17	103.39	0	157	59480000	53876000	53496000	96465000	89731000	88310000
Q15233;A0A7I2V5Y7;A0A0S2Z4Z9;A8K525;A0A7I2V4J2;Q15233-2;A0A7I2V535;A0A7P0MRW0;A0A7I2V4K9;A0A7I2V464;A0A7I2V4N2;H7C367;C9JYS8;C9IZL7;A0A0S2Z4E7;C9J4X2;A0A7I2YQK8	Non-POU domain-containing octamer-binding protein	NONO	25	54.231	0	68.774	114660000	214855000	185295000	139645000	129570000	138670000
B7ZA56;B4E184;A0A0S2Z500;Q96CV9-3;Q96CV9-2;Q96CV9;H7C1H4;A0A0S2Z5I6	Optineurin	OPTN	4	59.559	0	2.1864	5841150	2091350	0	2121900	4562850	2229300
Q5JRI1;Q53GD7;A0A0S2Z504;O75494-5;O75494-4;O75494-6;O75494-3;O75494-2;O75494;Q6IQ42;B3KNY6;Q8WXF0	Serine/arginine-rich splicing factor 10	SRSF10	5	20.913	0	4.1392	13428000	19042500	20122000	27715000	22505000	17543500
A0A0S2Z5C8;A0A0S2Z5B1;A0A0S2Z5Z7;A0A0S2Z534;Q15043-2;Q15043-3;Q15043;E5RIP4;E5RFT1;E5RFZ8;E5RGA7;E5RJ40;E5RJG5	Zinc transporter ZIP14	SLC39A14	4	45.936	0	16.648	33172000	22439000	17408000	14134000	13884500	23833000
A0A0S2Z5D2;A0A0S2Z563;A0A0S2Z5H0;Q9Y2Q9;H7C5V3;Q53G62;H0YAT2;E5RGC7;E5RFT8;E5RK86;E5RFH3;U3KQQ8	28S ribosomal protein S28, mitochondrial	MRPS28	6	20.148	0	28.728	85698500	82557000	87275500	107990000	115125000	90433000
A0A0S2Z565;A0A0S2Z591;O00165-5;O00165;O00165-2;O00165-3;E9PIQ7;Q5VYD6;A0A0S2Z519;O00165-4;O00165-6	HCLS1-associated protein X-1	HAX1	8	26.099	0	81.832	45393500	57042500	48806500	48347000	54904500	49603000
K7EQ55;K7EK33;A0A0S2Z569;Q96EP5-2;Q96EP5;K7EQ02;Q5IRN2;Q5IRN4	DAZ-associated protein 1	DAZAP1;DAZAP1/MEF2D fusion	6	43.312	0	10.787	35370500	39662000	30376500	66840000	70921500	52199000
B7Z6M7;A0A2R8YDQ0;A0A0S2Z577;Q9H267;F5H008;B7Z1N4;Q9H267-2;A0A0S2Z555;G3V3F9	Vacuolar protein sorting-associated protein 33B	VPS33B	8	65.379	0	13.217	15841500	17456000	17711500	21252500	18620000	19038500
A0A0S2Z580;A0A0S2Z5B3;O95571;B2RCZ7;M0QXB5;A0A0S2Z5N8;M0QY80;M0QX80	Persulfide dioxygenase ETHE1, mitochondrial	ETHE1	10	26.643	0	62.006	108235000	97232500	90013000	200715000	193525000	169750000
A0A0S2Z583;Q8TC12;A0A0S2Z575;Q8TC12-2;Q8TC12-3;G3V2G6;H0YIZ8;G3V234;B3KQ19;H0YJ46;A0A0S2Z5W8;A0A0S2Z613;Q96NR8	Retinol dehydrogenase 11	RDH11	12	35.386	0	132.42	345645000	314050000	328345000	313240000	306935000	288230000
Q03518-2;Q03518;A0A0S2Z5A6;A0A1V0E3Y2;A0A1V0E3X9;A0A140T9T7;X5CKB3;Q6QWC0;B2R9F3;A0A1V0E3W5;A0A1V0E3X4;A0A1V0E3X7;Q6QWC1;B7Z7P4;A0A0S2Z4R8;A0A2R8Y4Y0;O94774;Q16148;Q12847;Q8TD77;Q13013;Q9UEE1;Q53WZ1	Antigen peptide transporter 1	TAP1	13	87.217	0	274.3	94880500	86872000	96242000	68052000	58958500	61110500
A0A0S2Z5B2;O00257	E3 SUMO-protein ligase CBX4	CBX4	2	61.367	0	1.2983	2470050	2070350	2545050	4526250	4659050	4797350
A0A0S2Z5B8;A0A0S2Z5D4;Q9UJW0;Q9UJW0-2;Q9UJW0-3;H9KVE0;B4DS07;E5RK21;E5RGG1;A0A0S2Z5D5;E5RI97;Q9NSJ5;B4DL03	Dynactin subunit 4	DCTN4	7	50.462	0	30.704	24316000	30893000	25086500	30659500	30691000	33373000
A0A0S2Z5C3;Q9NWT1	p21-activated protein kinase-interacting protein 1	PAK1IP1	5	43.963	0.00163	0.54473	45076000	44885500	32520500	43297500	43868000	65651500
D3DR67;A0A0S2Z5E9;Q69YN2-3;Q69YN2;Q69YN2-2	CWF19-like protein 1	CWF19L1	4	33.498	0	2.0172	34072500	13888650	20914000	33768000	35328500	44490500
E9PF19;B4DY50;A0A0S2Z5F3;Q8N2L6;A0A384MDS4;Q9Y4P3;B2RB52;Q96E41;B4DY59;A0A0S2Z5C1;A0A087WXC6;F8WDI9;F8WCR3	Transducin beta-like protein 2	TBL2	21	45.935	0	235.11	221225000	249705000	236350000	253625000	214010000	222080000
A0A0S2Z5F5;Q8N6G5;A0A0S2Z5F9;A0A0S2Z5K4;Q8N6G5-2	Chondroitin sulfate N-acetylgalactosaminyltransferase 2	CSGALNACT2	4	62.572	0.0012402	0.70376	0	0	0	0	4393250	2518350
B2RAQ5;A0A0S2Z5H6;B4DRE5;Q9H019-3;Q9H019;E9PLD2;C9JF50;E9PLU1;E9PRK5;Q9H019-2;E9PPQ0;E9PSD6;E9PPF9;B3KPT5;E9PRW1;E9PNJ0	Mitochondrial fission regulator 1-like	MTFR1L	6	31.941	0	5.5835	31591000	27247000	28130000	26012000	29872000	21408500
B3KM48;A0A0S2Z5H7;D6RFN0;Q9BT78;Q53FV3;D6RAX7;Q9BT78-2;D6RD63;D6REK7	COP9 signalosome complex subunit 4	COPS4	16	46.254	0	60.354	63015500	53407500	50691500	72208000	66963500	55614000
A0A0S2Z5J4;O00203-3;O00203;A0A0S2Z4Z4;Q3MNE1;H0YBD0;A0A590UK30	AP-3 complex subunit beta-1	AP3B1	26	121.32	0.0096654	-0.28392	10643500	7272550	9877600	4888350	6672450	7946350
Q53H36;A0A0S2Z5J9;Q96SZ6-3;Q96SZ6;A0A0S2Z592;Q96SZ6-2;Q96SZ6-4;Q96SZ6-6;B4DI01;H0Y721;Q96SZ6-5	CDK5 regulatory subunit-associated protein 1	CDK5RAP1	8	66.017	0	7.8051	14384500	12882000	14838500	18938000	19098500	16094500
A0A0S2Z5K3;Q3LIB4;A0A0S2Z5R3;Q9NPI6-2;Q9NPI6;A0A087WT55;A0A087WVE6;A0A0S2Z5I2;A0A087WXD0	mRNA-decapping enzyme 1A	Nbla00360;DCP1A	8	59.488	0	17.703	32527500	26402500	31423000	26809500	32636000	31708500
A0A0S2Z5K6;A0A0S2Z6B4;D6REA1;Q9H173;D6RIU8;D6RG16;D6RBP7;D6RAI3	Nucleotide exchange factor SIL1	SIL1	7	44.512	0	6.3322	76406000	56996500	65263500	62669500	77417000	62291500
A0A0S2Z5K8;V9HWK4;Q96SI9-2;Q96SI9	Spermatid perinuclear RNA-binding protein	HEL162;STRBP	8	72.131	0	1.133	0	0	0	6315100	9800150	11496500
J3KSU6;J3QRZ6;A0A0S2Z5K9;J3QLJ5;A0A0S2Z5T5;A0A0S2Z5S7;A0A3B3IU65;A9UHW6;A9UHW6-2;A9UHW6-3;J3QKW3;J3KSB8;J3QLD1;J3QLN4	MIF4G domain-containing protein	MIF4GD	5	17.751	0	6.4037	13877000	10838500	13025500	6356200	7097250	10862900
A0A0S2Z5L0;A0A0S2Z5P2;Q9BRX5;Q9BRX5-3;A0A0S2Z5L3;A0A0S2Z5L4;Q9BRX5-2	DNA replication complex GINS protein PSF3	GINS3	3	24.534	0.0023923	0.30095	0	15429000	2773350	15790000	10643350	9477600
B4DRU9;A0A0S2Z5L1;Q9NUQ8;Q9NUQ8-2;A0A0S2Z645;F8WCU6	ATP-binding cassette sub-family F member 3	ABCF3	10	75.573	0	36.081	21625000	22629500	16446500	22379000	25962500	22826000
A0A0S2Z5S2;A0A0S2Z5M0;Q96BU1-2;Q96BU1	S100P-binding protein	S100PBP	2	38.312	0	3.4226	0	0	0	0	4549950	1632500
B3KQF0;A0A0S2Z5M1;Q9UGP8;B3KNE7;B3KWU4;A0A0S2Z518;A6PVC9	Translocation protein SEC63 homolog	SEC63	20	87.998	0	125.29	141925000	134465000	138370000	145380000	138260000	121595000
A0A0S2Z5M8;Q9BQ52;B4DT15;Q9BQ52-4;B3KT00;G5E9D5;E7ES68;B4E365;B3KSU9;Q9BQ52-3;Q9BQ52-2;H7C2I4;J3QRS2;V9GYS7;J3QL08;V9GYU5;V9GZ72;J3QLK4;Q9HAS7	Zinc phosphodiesterase ELAC protein 2	ELAC2	10	92.218	0	23.277	22772500	18766500	22026000	22627500	21853000	28093500
A0A0S2Z5Q0;A0A0S2Z5W7;Q8NC06-2;K7EM05;B7ZAP4;B4DJP3;A0A0S2Z5Y4;Q8NC06;Q8NC06-3	Acyl-CoA-binding domain-containing protein 4	ACBD4	2	34.755	0.0014365	0.62657	0	0	0	11895500	9224250	8260450
A0A0S2Z5U1;Q8N183;A0A0S2Z5U2;A0A0S2Z5T4;A0A7I2YQX2;A0PJB9;H0YA50;D6RA56;A0A7I2V3X5;A0A7I2V4Z7	Mimitin, mitochondrial	NDUFAF2	13	19.856	0	203.38	268525000	296225000	269020000	280380000	256685000	321670000
A0A0S2Z5U6;Q96C36;A0A087WTV6;A0A024R3Q9;A0A087WZR9;J3KR12;B4DQK8;B3KMB7;Q4W8W1;Q8NCZ0;A0A087WX69;A0A087WZF0;A0A0S2Z578	Pyrroline-5-carboxylate reductase 2;Pyrroline-5-carboxylate reductase	PYCR2;P5CR2	10	33.637	0	45.247	220750000	213795000	237395000	187085000	195035000	228390000
Q502X2;A0A0S2Z5U7;Q9NR28-2;Q9NR28;A0A024RBT2;A0A0S2Z5P6;Q53HB7;Q9NR28-3;K7X1S0;H7BZK7;A0A2U3TZH2	Diablo homolog, mitochondrial	DIABLO	8	21.232	0	102.04	55778500	37948500	31476000	39564500	39324000	41266000
A0A0S2Z5V7;A0A3B3IUB5;Q8TCT9-5;Q8TCT9;Q8TCT9-2;A0A075B6F6;A0A0S2Z6F0;A0A3B3IT72;Q8TCT9-4;A0A0C4DGU3	Minor histocompatibility antigen H13	HM13	7	41.488	0	179.77	319260000	237310000	243845000	163085000	164970000	259380000
A0A0S2Z5X1;Q96DA6-2;Q96DA6;A0A2R8Y817;F2Z3A7;G5E9V2;A0A2R8Y839	Mitochondrial import inner membrane translocase subunit TIM14	DNAJC19	8	12.498	0	6.3635	55864500	59555000	69995500	80627500	81439000	65842000
V9GY48;H0UI99;H0UI97;A0A0S2Z5X3;A0A0S2Z6H0;Q8N5A5-3;Q8N5A5-2;Q8N5A5;Q8N5A5-4	Zinc finger CCCH-type with G patch domain-containing protein	ZGPAT	4	45.112	0	15.508	3305450	0	0	7383550	4854900	6152350
A0A0S2Z5Z5;Q5JPI3-2;Q5JPI3;E9PFZ1;B4DN11;A0A0S2Z6B3;D3DU39	Uncharacterized protein C3orf38	C3orf38	2	37.28	0.0066896	-0.074527	0	0	0	6049000	4971350	6536800
A0A0S2Z652;P83436;A0A0S2Z604;B3KSN1	Conserved oligomeric Golgi complex subunit 7	COG7	8	86.343	0	24.861	22793000	29207000	25569500	25820000	26848000	16960000
E9PHF7;A0A0S2Z693;Q96RQ3;Q68D27;F5GYT8;E9PG35;B4DH16;G5E9X5;B4DHW5;B7ZAW3	Methylcrotonoyl-CoA carboxylase subunit alpha, mitochondrial	MCCC1;DKFZp686B20267	23	68.331	0	323.31	224385000	191420000	203950000	223965000	190440000	199965000
B7WPG3;C9IYN3;A8K894;V9GYK2;A0A0S2Z6K1;Q8WVV9-5;Q8WVV9-4;Q8WVV9;A0A0S2Z5U3;A0A0S2Z610;Q8WVV9-3;Q8WVV9-2;H7C464;H7BXH8;C9JJZ7	Heterogeneous nuclear ribonucleoprotein L-like	HNRNPLL	15	56.45	0	116.35	49057000	48587500	44750000	51755000	54450500	51094500
A0A0S2Z6M9;Q9BYI3-3;Q9BYI3;A0A7P0T8K2;A0A7P0TAP6;H7C0W7;A0A7P0Z4L0;A0A7P0T943;A0A7P0T8Q9;A0A7P0TBJ9;B8ZZA2;B4DMC7;C9JTA1;B3KW57	Hyccin	FAM126A	4	45.457	0.001637	0.57281	10728000	7342900	9859700	11137000	6082000	10326500
A0A0U1RQK7;Q59GJ0;A0A0A0MSA7;A0A804HJV5;O43432;O43432-3;O43432-4;B4DZE1;B4DH17;B4DXR2;O43432-2;A0A7P0TBQ8	Eukaryotic translation initiation factor 4 gamma 3	EIF4G3	19	195.3	0	13.18	30178000	22774500	28045000	24017500	25426000	25602500
A0A0U1RQQ9;Q6P3W7;F8VSC5;Q9NWE9;F8VPW3;H0YIK6	SCY1-like protein 2	SCYL2	9	104.11	0	14.293	25330000	25018500	16643000	22096500	19843000	22833000
A0A0U1RQT1;Q15057;A0A087X1H5;H7C3Q8	Arf-GAP with coiled-coil, ANK repeat and PH domain-containing protein 2	ACAP2	3	62.841	0.0073878	-0.14787	7130000	2046100	1663300	2903050	6973500	13053000
E7EPU2;A0A0U1RQW6;Q9Y2E4;B3KWX2	Disco-interacting protein 2 homolog C	DIP2C	2	168.64	0.0046413	0.035104	0	0	0	0	4205450	3480550
Q9Y2D4;Q9Y2D4-2;A0A0U1RRB6;J3QT38;Q9H8D6;Q8TAG9-2;B7Z6G5;Q9NUN4;F2Z3K0;Q9NTA6;E7EW84;A5YP36;B2RDH5;B4DEZ1;B3KXY5;Q8TAG9;F8W6R7	Exocyst complex component 6B	EXOC6B	6	94.2	0	3.2383	7704600	7386050	8026250	7796900	10033450	9238800
A0A0U1RRM1;B3KSZ4;Q8WXI9;A0A0U1RR34;A0A0U1RRK3;A0A1B0GVS4;A0A0U1RR30	Transcriptional repressor p66-beta	GATAD2B	9	63.461	0	117.76	12619500	13366500	12376000	24024000	24002000	20815500
A0A0U1RRM4;P26599;P26599-2;P26599-3;A6NLN1;A0A7I2V621;A0A0D9SF20;A0A7I2V4H6;A0A6Q8PEX4;K7EK45;Q59H49;A0A087WUW5;K7EKJ7;K7ELW5;K7ES59;A0A087WU68	Polypyrimidine tract-binding protein 1	PTBP1	16	62.463	0	323.31	702840000	763270000	833615000	697660000	681225000	768305000
P10721;P10721-2;A0A0U2N547;P10721-4;D5MAV9;D5MAV8;Q8TCG9;Q59HE0;E9PEK4;E2I6G0;P07333;B4E2Y8;A0A4P8K7E7;H0YAL5;P36888-2;E7ER61;P36888	Mast/stem cell growth factor receptor Kit	KIT	18	109.86	0	23.857	76891500	62885500	66541500	50906500	47961000	40475000
P31751;P31751-2;A0A0U4CQG9;B4DG79;B3KP61;M0R0P9;B7Z8Z9;J3QKW1;C9JHS6;J3QLS6;E7EVP8;M0QZK3;Q6P4H3;C9J258;C9JIF6;A8MX96;J3KRI8;M0R275;A0A5F9ZHJ8;A0A0A0MRF1;C9JIJ1;M0R283;C9JC83;J3QL45;J3KSY8;A0A1B0GXA2	RAC-beta serine/threonine-protein kinase	AKT2	5	55.768	0	24.967	7751400	7523700	5909150	7661250	7126500	6505050
A0A0U5QLT5			7	40.926	0	86.603	105347500	78518500	72022000	67208000	66362500	86752500
Q5U0A0;A0A109NGN6;P28066;P28066-2	Proteasome subunit alpha type;Proteasome subunit alpha type-5	PSMA5	7	26.425	0	275.35	248745000	241375000	228870000	240525000	312235000	246725000
Q13126-2;Q13126-3;B4DUC8;A0A384ME80;Q13126;Q13126-4;A0A140CZL4;J3QSB7;Q6FHT1;Q6FHP1;A0A140CZL5;Q13126-7;Q13126-6;Q13126-5;A0A140CZL6;F2Z2F3;F8WES2;A0A2R8Y4K0	S-methyl-5-thioadenosine phosphorylase;Purine nucleoside phosphorylase	MTAP	13	38.356	0	65.486	63618500	72842500	61016000	60832000	60734500	57983000
A0A140T8Y0;A0A140TA35;A0A140TA40;Q5ST30;Q5ST30-4;A0A140TA36;A0A1U9X9B3;A0A1U9X9B5;A0A0A0MTG1;A0A140TA45;A0A0G2JIA5;A0A1U9X9A2;A0A1U9X9B9;B4E0K6;A0A0G2JL52;B7ZL25;Q5ST30-3;B2RDZ1;Q5ST30-2;B7ZCJ6;B4DG77;Q9H6B7;A2ABL6	Valine--tRNA ligase, mitochondrial	VARS2	11	118.46	0	19.645	17869000	18463000	17719000	24034000	19922000	17960000
K7EMZ9;A0A140TA76		LSM14A	6	34.488	0	1.318	6567100	8426850	7614000	10041450	9856550	9462100
A0A140TA86;Q5XKP0;K7EIR2;A0A140TA84	Protein QIL1	QIL1;C19orf70	3	15.436	0	67.795	125530000	50826500	82883000	63289500	66164500	57998000
A0A218KGR2;P05067;P05067-9;A0A140VJC8;P05067-5;P05067-8;P05067-11;P05067-7;P05067-6;B4DJT9;A0A0A0MRG2;P05067-4;P05067-3;E9PG40;B4DM00;B4DGD0;B4DMD5;P05067-10;B4DQM1;H7C0V9;H7C2L2;B7Z313;P05067-2	Amyloid beta A4 protein;N-APP;Soluble APP-alpha;Soluble APP-beta;C99;Beta-amyloid protein 42;Beta-amyloid protein 40;C83;P3(42);P3(40);C80;Gamma-secretase C-terminal fragment 59;Gamma-secretase C-terminal fragment 57;Gamma-secretase C-terminal fragment 50;C31	APP	14	86.939	0	190.88	33174500	34756000	34317000	33652000	37434000	30579500
A0A140VJC9;O95372;Q5QPQ0;Q5QPQ1;Q5QPQ3;Q5QPQ2;Q5QPN5;Q5QPN9	Acyl-protein thioesterase 2	LYPLA2	5	24.737	0	5.8575	48423500	66418000	55242500	43348500	51724500	54197500
U3KPX8;A0A140VJD7;U3KQL2;P14621;Q4ZFV7;Q53TK7;U3KPX1;E9PF46;F8WA34	Acylphosphatase-2;Acylphosphatase	ACYP2	2	9.3174	0.003528	0.14208	19987000	10643500	12797500	22924500	19366500	11687000
A0A5F9ZH72;A0A5F9ZH31;Q86U79;A0A140VJE0;A0A5K1VW54;A0A5K1VW94;P55263-3;P55263-2;P55263;A0A5F9ZH83;A0A5F9ZGZ8;P55263-4;A0A5F9ZH76;A0A5F9ZHJ1	Adenosine kinase	ADK	4	25.942	0	17.9	48112500	56587500	42225000	42399000	45083000	46441000
A0A140VJE3;P50579-3;P50579;G3V1U3;B3KWL6;F8VSC4;F8VQZ7;P50579-2;Q96B43;F8VRR3	Methionine aminopeptidase 2;Methionine aminopeptidase	METAP2	5	52.891	0	25.446	8767350	7392350	4420300	10546200	10081400	4455250
A0A140VJE4;P54802;Q14769;K7EQH9;K7ENX5;Q59FD0	Alpha-N-acetylglucosaminidase;Alpha-N-acetylglucosaminidase 82 kDa form;Alpha-N-acetylglucosaminidase 77 kDa form	NAGLU	5	82.265	0	15.757	6382200	5408650	5697350	2541650	4130600	5437650
O43747-2;O43747;B3KXW5;A0A140VJE7;Q8IY97;B4DS96;B4DDL1;H3BNR4;H3BUN9;H3BR36;B4DGE1;H3BN71;H3BS13;H3BRM7;H3BV30;H3BN75;B3KNW1	AP-1 complex subunit gamma-1	AP1G1	20	91.722	0	57.406	78161500	86200500	84130000	80702000	91589500	84680500
P63010-2;P63010;A0A140VJE8;A8K916;H0UID3;H0UID4;Q68DI0;A8K0G3;H0UID5;A0A087X253;B4DWG4;P63010-3;A0A087WZQ6;A0A087WU93;A0A087WYD1;B4E261;B4DIL5;Q96EL6;K7ERB2;K7EN71;K7EJX1;K7EKZ5;A0A087WXS3;H7C034;K7EJ01	AP-2 complex subunit beta;AP complex subunit beta	AP2B1;DKFZp781K0743	28	105.69	0	97.795	199500000	227235000	184510000	210500000	230490000	217085000
A0A140VJF3;O43684-2;O43684;B4DDM6;J3QT28;J3QSX4	Mitotic checkpoint protein BUB3	BUB3	10	36.954	0	118.46	28152000	32809000	33447000	51466000	50425500	41407500
A0A140VJF4;P53004	Biliverdin reductase A	BLVRA	5	33.428	0	3.4563	87695500	86662000	102093000	53768000	58269500	61831000
A0A140VJG6;Q9UDT6;A7E2F7;Q9UDT6-2	CAP-Gly domain-containing linker protein 2	CLIP2	5	115.78	0.0087818	-0.2432	43748500	16669000	16245500	50488500	30295500	22087500
P21964;P21964-2;A0A7I2V370;A0A140VJG8;B8XPJ8;B8XPJ7;H7BZ45;A0A7I2V3G7;E7EUU8;E7EMS6;F8WBW9;A3F6Y9;A0A4D6GI41;A0A4D6GL81;A0A4D6GI48;A0A4D6GI63;A0A4D6GIA3;A0A4D6GIK3;A0A4D6GIL3;A0A4D6GIW7;A0A4D6GKQ6;A0A4D6GKX6;F2WW53	Catechol O-methyltransferase	COMT	6	30.037	0	10.005	836210000	797385000	659330000	690440000	624245000	612220000
Q86TM7;Q6P184;Q3SX58;A0A140VJI4;B4DEH1;Q9P2X0;Q9P2X0-2	Dolichol-phosphate mannosyltransferase subunit 3	DPM3	3	10.294	0	23.979	327095000	247030000	229374000	291685000	298585000	279165000
A0A140VJI5;Q9BVJ7	Dual specificity protein phosphatase 23	DUSP23	5	16.588	0	7.7796	21784000	22549500	24457000	17087000	16890500	23036500
A0A140VJI7;Q16610;Q16610-4;C8CHS3;Q16610-2;B7ZAS5;Q16610-3	Extracellular matrix protein 1	ECM1	13	60.673	0	59.671	135770000	135455000	136550000	108760000	118370000	109585000
U3KQT1;A0A140VJJ2;P10768;X6RA14;H7BZT7	S-formylglutathione hydrolase	ESD	6	28.995	0	75.246	111603000	92621500	85476500	109200000	87246500	94788500
P62873;B2R6K4;P62873-2;A0A140VJJ8;A0A2L0WW42;B3KVK2;F6UT28;Q71UM6;B1AKQ8;F6X3N5;Q71UM7;F5H8J8;F5H0S8;Q59G26;E9PCP0;F1T0G4;F1T0G5;P16520-2;P16520;F5H100	Guanine nucleotide-binding protein G(I)/G(S)/G(T) subunit beta-1	GNB1	14	37.377	0	126.18	1.7263e+09	1.74275e+09	1.8786e+09	1.6691e+09	1.717e+09	1.6341e+09
A0A140VJK1;O76003	Glutaredoxin-3	GLRX3	7	37.432	0	3.324	104555000	95469500	91815500	69264000	68820000	80111500
A0A140VJK2;P43304;Q53T76;A8K1Z2;P43304-2;B7Z601;Q8WUQ0;F5GYK7;A0A0S2Z3S0;E7EM56	Glycerol-3-phosphate dehydrogenase, mitochondrial;Glycerol-3-phosphate dehydrogenase	GPD2	38	80.833	0	239.93	832800000	739360000	741840000	799320000	758650000	731845000
A0A140VJK6;P49915;Q53F90;B4DUT7;P49915-2	GMP synthase [glutamine-hydrolyzing]	GMPS	22	76.715	0	86.766	316230000	296460000	274365000	292475000	307315000	290060000
H0UI52;A0A140VJK7;Q7Z4H3-2;Q7Z4H3;H0UI53;V9GYS5;V9GZ04;Q7Z4H3-3	HD domain-containing protein 2	HDDC2	2	17.925	0	1.9628	9567850	14142000	9141300	13322700	7787000	10335500
A0A140VJL0;Q6NVY1;B9A058;Q6NVY1-2;H7C1A5;F8W8A6;B8ZZZ0;H7C126	3-hydroxyisobutyryl-CoA hydrolase, mitochondrial	HIBCH	9	43.482	0	2.1385	51456000	44240000	41890000	53953500	43623500	52602000
Q6LET3;A0A140VJL3;P00492;A0A0H3YEQ7	Hypoxanthine-guanine phosphoribosyltransferase	HPRT1	6	24.588	0	38.004	40659500	48672000	61505000	76245000	95874000	67277500
H7C5G1;Q05D21;A0A140VJL6;Q2TAA2;C9JE02;Q6NVV8;Q6PCA9;Q2TAA2-2;C9JDY4;C9J5J2	Isoamyl acetate-hydrolyzing esterase 1 homolog	IAH1	4	25.085	0	24.283	8691900	12700500	8333050	10998900	14811500	11253000
A0A140VJN3;Q9H9A6	Leucine-rich repeat-containing protein 40	LRRC40	5	68.249	0	2.2942	15121000	7130000	12617000	10243850	16754000	28134000
A0A140VJP2;Q9NZL9;B7Z1X8;Q9NZL9-3;Q9NZL9-4;Q9NZL9-2;H7C0X7;A8K7A4;E5RJR3	Methionine adenosyltransferase 2 subunit beta	MAT2B	6	37.551	0	3.6776	49949000	38166000	32440500	24188500	23980000	27326000
A0A140VJP5;P31153;B4DEX8;P31153-2;B4E1K2;A8K455;Q00266;B4DFQ8;B4DN74	S-adenosylmethionine synthase isoform type-2;S-adenosylmethionine synthase	MAT2A	8	43.66	0	17.967	65777000	45333500	54967000	47036500	40582500	45023500
A0A140VJQ4;P04181;Q59HE2;P04181-2	Ornithine aminotransferase, mitochondrial;Ornithine aminotransferase, hepatic form;Ornithine aminotransferase, renal form	OAT	19	48.534	0	196.64	804925000	1.02654e+09	917655000	1.1035e+09	1206600000	929685000
Q9BXB4;A0A140VJQ6;Q9GZM0	Oxysterol-binding protein-related protein 11	OSBPL11	8	83.642	0	42.068	28819000	24786500	27317000	21962500	18249000	25172500
F5GZ78;A0A140VJQ8;A0A1B0GTU4;P49023-2;P49023;P49023-3;B3KVL0;B4DRY6;Q6ZQU7;P49023-4;F5H836;A0A1B0GU60;Q59GS5;B4DNT9;Q9BTK0	Paxillin	PXN	6	64.232	0	11.977	17109000	18495000	11036150	17188000	17953500	22112000
A0A140VJS3;P62195;P62195-2;J3QQM1;Q59GS3;J3KRP2;J3QSA9;J3QLH6;J3QSE0;J3QRW1;J3QRR3;J3KTQ9	26S protease regulatory subunit 8	PSMC5	15	45.626	0	66.964	198330000	173910000	182775000	200865000	219965000	199460000
A0A140VJS6;P49721;Q59FJ0;B7Z478;A0A087WVV1	Proteasome subunit beta type-2;Proteasome subunit beta type	PSMB2	6	22.836	0	43.416	13002500	24668000	22184000	39252000	45175500	24920000
Q56VW8;A0A140VJT0;P63151;P63151-2;A0A590UJJ1;A0A590UJY3;Q9Y2T4-2;E5RIY1;Q59GC6;Q6ZP32;Q9Y2T4;Q9Y2T4-4;Q9Y2T4-3;E5RFR9;E5RJV2;B3KMA9;E5RHQ2;Q00005-5;Q00005-4;Q00005-3;Q00005-2;Q00005;Q00005-6;Q00005-7	Serine/threonine-protein phosphatase 2A 55 kDa regulatory subunit B;Serine/threonine-protein phosphatase 2A 55 kDa regulatory subunit B alpha isoform	PPP2R2A	8	51.647	0	12.519	34284000	41623000	39284000	36597500	42275500	34465500
Q5QPM7;A0A140VJT2;Q92530;B4DUJ0;B4DFK1;H0Y555;F5H4Z3;B4DXW9;Q5QPM9	Proteasome inhibitor PI31 subunit	PSMF1	4	28.956	0	19.431	22423500	15170000	20519000	26374500	25843000	19929500
A0A140VJU5;Q9Y371;A0A087WW40;Q9Y371-2;Q9Y371-3	Endophilin-B1	SH3GLB1	7	40.796	0	28.272	67990000	70912500	63531500	48345500	41717500	44387000
A0A140VJW5;P14868;D3DP78;P14868-2;Q53T60;C9J7S3;C9JLC1;Q53R85;H7C278;H7BZ35;C9JQM9	Aspartate--tRNA ligase, cytoplasmic	DARS	27	57.136	0	163.63	80916500	107905000	102917000	87437000	83486500	80514000
A0A140VJX1;P24752;A0A5F9ZHL1;A0A5F9ZHJ7;A0A5F9ZHJ0;A0A5F9ZHD4;A0A5F9ZI66;A0A5F9ZHH9;H0YEL7;P24752-2;A0A5F9ZHL7;E9PRQ6	Acetyl-CoA acetyltransferase, mitochondrial	ACAT1	22	45.199	0	205.45	711300000	668050000	624760000	703620000	731510000	669280000
A0A140VJX3;P25325;P25325-2;Q2VEU1;B1AH49;Q59HD5	3-mercaptopyruvate sulfurtransferase;Sulfurtransferase	MPST	8	33.178	0	3.3196	412395000	434265000	425640000	549365000	580995000	514390000
A0A140VJX5;Q96SK2-3;Q96SK2-2;Q96SK2;C9J5K4;C9JYX1;Q96SK2-4	Transmembrane protein 209	TMEM209	8	62.921	0	42.971	13736500	14400000	11212000	13289500	16284500	14217000
A0A140VJY2;Q12931;Q9BV61;Q53G55;Q12931-2;Q53FS6;I3L0K7;Q8N9Z3;I3L239;I3L2D5;I3L253	Heat shock protein 75 kDa, mitochondrial	TRAP1	35	80.109	0	8.3121	0	0	0	0	0	0
I3L2R6;A0A140VJY7;Q9BRA2	Thioredoxin domain-containing protein 17	TXNDC17	2	11.292	0.002586	0.28281	165050000	125571000	131520000	142740000	133009500	161855000
A0A140VJZ1;P45974-2;P45974;F5H571	Ubiquitin carboxyl-terminal hydrolase 5	USP5	13	95.785	0	99.252	51970000	47009000	42972500	52856500	45824000	46325000
D3DPE6;A0A140VJZ9;O43516-2;O43516;O43516-3;Q2YDC4;E9PB87;B4DVX1;B4E2B2;O43516-4;C9JB04;C9JTB9;B8ZZ90	WAS/WASL-interacting protein family member 1	WASPIP;WIPF1	5	50.297	0	1.4979	2500200	8768150	2946350	8088700	7095600	8186000
A0A140VK05;B4DN86;Q92667;Q92667-2;I3L2A2;I3L2N7;I3L0K6;O15113;I3L3K1;I3L364;I3L0V5;I3L3V6	A-kinase anchor protein 1, mitochondrial	AKAP1	12	97.34	0	49.955	38919000	33597000	44753500	39203500	36992500	33240000
Q6DEN2;Q14195-2;A0A140VK07;B4DLZ4;H0YBT4		DPYSL3	9	73.909	0	32.521	44699000	45007000	38101500	48318000	40159000	43966000
A0A140VK09;Q99828;Q99828-2;A0A3B3ISY8	Calcium and integrin-binding protein 1	CIB1	2	21.703	0	1.3061	31066500	23780000	26405000	30431000	22385000	27564500
A0A140VK11;Q9H078-2;Q9H078;A0A2U3TZY2;H0YGM0;Q9H078-3;Q9H078-4;Q9H078-5;Q7Z777;A0A2R8Y602;F5H7A5;A0A2R8Y6R5;A0A2R8YDH5;A0A2R8Y7E8;F5H392	Caseinolytic peptidase B protein homolog	CLPB	20	78.728	0	58.345	72255500	79646500	78806000	70563000	71551000	66028500
A0A140VK12;Q9UBF2;Q9UBF2-2;Q9H9B7;B3KND4;Q9NUP3;Q9NSM7;Q9H279	Coatomer subunit gamma-2;Coatomer subunit gamma	COPG2	17	97.621	0	22.371	70896000	72733000	72947500	66596500	68208500	70908000
A0A140VK13;P23786;A0A1B0GVF3;A0A1B0GV75;A0A1B0GTB8;A0A1B0GWC0;Q53G79;A0A1B0GTM0;A0A1B0GUD9;A0A1B0GTL9;A0A1B0GUB8	Carnitine O-palmitoyltransferase 2, mitochondrial	CPT2	24	73.776	0	261.95	177900000	158560000	155240000	154750000	157350000	146050000
A0A140VK14;P49448;Q9BSD0;A0A804HLC0;A0A804HHU3;A0A804HIA0	Glutamate dehydrogenase 2, mitochondrial	GLUD2	23	61.433	0	21.836	65717500	51921500	57302000	56328500	48356000	49928000
A8K930;A0A140VK17;Q8NDI1-3;Q8NDI1-2;Q8NDI1;C9JEP1;C9IYU2;B3KM32;H7BZ98;H0YDZ9;B5MC86;A0A0U1RQH4;E9PIH6	EH domain-binding protein 1	EHBP1	5	132.29	0	3.8406	6397600	3270150	7066950	4232950	5045350	6018050
A0A140VK27;P09960;B4DVZ8;P09960-4;P09960-2;P09960-3;Q49AK0;Q59ES1;B4DEH5	Leukotriene A-4 hydrolase;Leukotriene A(4) hydrolase	LTA4H	17	69.284	0	28.168	116445000	114925000	113783500	87595000	104952000	101564000
Q9HCC0;A0A804HJ24;Q9HCC0-2;A0A804HLJ9;A0A140VK29;A0A804HK37;A0A804HKE8;A0A804HJ84;A0A804HJ31;A0A804HL02;A0A804HJL2;A0A804HJC1;A0A0D9SFE9;D6R9R1;A0A804HIH3;A0A0S2Z5R4;A0A804HHS4;D6RDF7;A0A804HJW5;A0A804HJW2;A0A0G2JM88;B3KR24;A0A804HKH3;D6RD67	Methylcrotonoyl-CoA carboxylase beta chain, mitochondrial	MCCC2	20	61.332	0	90.127	121595000	125040000	123100000	204250000	208490000	135835000
A0A140VK39;Q9Y570;Q9Y570-4;Q9Y570-2;Q9Y570-3	Protein phosphatase methylesterase 1	PPME1	7	42.315	0	35.632	41293000	39598000	37779500	23916500	22736000	37794500
B2R860;A0A140VK41;P11908;P11908-2;D3YTJ7;A6NMS2;H7C540	Ribose-phosphate pyrophosphokinase 2	PRPS2	6	34.67	0	9.375	60464000	48653000	45520000	34258000	35677500	48054500
Q6IB71;A0A140VK43;P25788-2;P25788;G3V4X5;G3V3W4;G3V5N4;H0YJ03	Proteasome subunit alpha type;Proteasome subunit alpha type-3	PSMA3	8	28.415	0	19.36	235410000	175885000	186985000	237575000	198420000	263765000
G3V295;A0A140VK44;G3V5Z7;P60900;G3V3I1;P60900-2;G3V3U4;Q9BZ93;P60900-3;Q59F72;G3V4S5;G3V2S7	Proteasome subunit alpha type;Proteasome subunit alpha type-6	PSMA6	10	22.842	0	46.541	307960000	199245000	242935000	215135000	269210000	242475000
Q53FT8;A0A140VK45;P20618;Q59GN1	Proteasome subunit beta type;Proteasome subunit beta type-1	PSMB1	9	26.491	0	118.89	189795000	252185000	198585000	319760000	323370000	302265000
P28070;A0A140VK46;B4DFL3	Proteasome subunit beta type-4	PSMB4	7	29.204	0	77.141	201155000	175240000	166135000	174320000	195600000	218500000
A0MSJ5;A0A140VK48;D3DVZ8;Q9UGH3;Q9UGH3-2;Q4ZGM1;H0Y544	Solute carrier family 23 member 2	SLC23A2	3	70.368	0	28.405	56771500	62642000	51260500	36329000	32798500	30960000
A0A140VK49;Q7KZF4;B2R5U1;Q59FF0;B4E299;B3KU67;H7C597	Staphylococcal nuclease domain-containing protein 1	SND1	57	102	0	323.31	1.43965e+09	1.5116e+09	1.4545e+09	1.764e+09	1.6175e+09	1.50785e+09
Q9UQ35;A0A140VK53;O60382;Q9UQ35-2;A0AUK8;I3L4D8;Q9UQ39;I3L182;Q9UQ35-3;I3L1I8;A0A087X1W1;Q05BI2;Q05CV9;I3L1C0;I3L4U6;Q5JPB4;I3L3Q8;I3L0N7	Serine/arginine repetitive matrix protein 2	SRRM2;KIAA0324	46	299.61	0	323.31	139945000	153965000	160530000	219415000	214940000	191295000
O95630;A0A140VK54;A0A804HJS0;A0A804HIJ2;A0A804HHU9;A0A804HL27;A0A804HJC8;A0A804HKA6;A0A804HII8;A0A804HHV2;F5H5B9;A0A804HI64;A0A804HIF8;A0A804HIV0;C9JK83;A0A804HJ64;A0A804HKL2;O95630-2;A0A804HJD9;C9JEK5;A0A804HL38;A0A804HJE8	STAM-binding protein	STAMBP	6	48.076	0	29.702	41126500	44791500	46311000	50875500	39846500	47051000
A0A140VK56;P37837;F2Z393;B4DID5;Q9UMF8;E9PM01;E9PKI8	Transaldolase	TALDO1	15	37.54	0	190.55	311570000	316045000	282650000	289210000	256245000	278370000
B7Z307;A0A140VK59;Q96BY9;E5RFJ9;E5RHW0;H0YAZ1;H0YAN9;H0YBH7;Q96BY9-2	Store-operated calcium entry-associated regulatory factor	SARAF	2	33.366	0	35.102	29739500	23623500	22556500	19765500	21670000	37221000
A0A140VK65;P21281;Q59HF3;H0YC04;B4DQI9;B4DFM5;E5RGH6;H0YAT8;C9JZ02	V-type proton ATPase subunit B, brain isoform	ATP6V1B2	20	56.5	0	192.51	404565000	412465000	335365000	415425000	429515000	414205000
A0A140VK69;P17174;B7Z1I2;Q2TU84;P17174-2	Aspartate aminotransferase, cytoplasmic;Aspartate aminotransferase	GOT1;GIG18	13	46.247	0	109.23	70785000	70075000	75378500	78995000	75340000	72103500
C9JX88;A0A140VK70;P35998;Q75L23;P35998-2;C9JLS9;B7Z571	26S protease regulatory subunit 7	PSMC2	21	48.263	0	145.25	200925000	172725000	186395000	182000000	193615000	181415000
Q53FK2;A0A140VK72;P48723;B4DQX6;B3KY30	Heat shock 70 kDa protein 13	HSPA13	10	51.867	0	17.738	49970500	49380000	49432000	52001000	45355000	44209500
A0A140VK74;Q96L93-4;Q96L93;Q96L93-6;Q96L93-2;Q96L93-5;A0A1B0GTU3;H0Y534;A0A0A0MRC9	Kinesin-like protein KIF16B	KIF16B	14	152.01	0	8.7347	17551500	16206500	20023000	15066000	13172000	17980500
C9J177;A0A140VK83;Q15435-2;Q15435;C9JRC4;C9JD73;H7C003;Q15435-5;Q15435-4;Q15435-3;H7C3Q5;H7C118;B5MBZ8	Protein phosphatase 1 regulatory subunit 7	PPP1R7	3	33.683	0.0004199	0.88109	0	2435400	3074400	1272750	1345300	1290450
B2RD19;A0A140VK84;Q9HA64;Q6FIG5;B4DE94;B4DXG0;I3L139;I3L407;I3L3W5;I3L2G3;I3L2K8	Ketosamine-3-kinase	FN3KRP	6	34.352	0	7.4616	63821500	67652000	64405500	69484000	73445000	80334000
Q6IBK3;A8K769;A0A140VK92;O15127;H3BV04;H3BN93;H3BUB6;H3BPL9;B3KU14	Secretory carrier-associated membrane protein 2	SCAMP2	6	36.535	0	323.01	157995000	147725000	179005000	160205000	149450000	124950000
F8W1A4;A0A140VK93;P54819-5;P54819-2;P54819;P54819-6;F8VY04;A0A5K1VW67;P54819-3;P54819-4;B4DLK2;F8VZG5;A0A5F9ZHP2;G3V213;F8VPP1	Adenylate kinase 2, mitochondrial;Adenylate kinase 2, mitochondrial;Adenylate kinase 2, mitochondrial, N-terminally processed	AK2	18	25.63	0	68.163	1.03705e+09	830515000	862275000	949535000	861605000	890665000
A0A140VK94;P43487-2;P43487;F6WQW2;D3DX26;C9JXG8;C9JJ34;B7Z6U1;B4DE76;C9JGV6;C9JDM3;B3KUP2;C9JIC6;Q5T0Z6;Q9C010;Q9C010-2	Ran-specific GTPase-activating protein	RANBP1	9	23.31	0	174.58	667665000	540360000	602010000	444810000	436905000	538330000
A0A140VK98;B2RA37;Q9Y5R4	HemK methyltransferase family member 1	HEMK1	2	38.23	0	2.2585	6129500	9480650	5190500	10801000	8728300	8670950
A0A140VKA6;P50502;Q0IJ56;B4E0U6;Q3KNR6;Q1XBU6;B7ZA40;Q8NFI4;H7C3I1;F6VDH7;Q8IZP2;Q1XBU7;D6W507;F8WAQ7	Hsc70-interacting protein;Putative protein FAM10A5;Putative protein FAM10A4	ST13;ST13P5;ST13P4	12	41.331	0	62.787	286270000	325110000	308580000	288850000	313835000	280675000
A0A140VKA9;P09417;P09417-2;B7Z415;D6RGG7;H0Y8F7;D6RHJ7	Dihydropteridine reductase	QDPR	10	25.789	0	40.433	137600000	109291500	101522500	140880000	161145000	161540000
P51608-2;E9LUH3;P51608;E9LUH4;A0A140VKC4;A8K079;C6KG45;D0UU70;D3YJ43;D5L9I5;D9ZNA4;A0A075BPP5;A0A0S2Z401;E1B2J3;A0A1B0GTV0;A0A075BRI2;D6QZ43;I6LM39;Q59FJ6;A0A0S2Z400;A0A0S2Z3Y9;C6FGV0;A0A075BRJ5;C6KG44	Methyl-CpG-binding protein 2	MECP2	3	53.323	0.0029732	0.25586	14403500	16216000	11378250	0	9575500	17590000
E9PKL9;A0A140VKC8;Q13630;B3KU96;E9PP14;A0A0J9YX13;E9PLH9;B4DZW9;E9PP60	GDP-L-fucose synthase	TSTA3	4	29.666	0	24.473	19603000	21226000	20457500	20083500	17919000	9428200
A0A140VKD1;Q9Y3Q3;Q9UMB6;Q8N2D9;G3V1J9;F5H4M7;B4E277;Q53HR4;Q9Y3Q3-2	Transmembrane emp24 domain-containing protein 3	TMED3	4	24.777	0	9.1485	160490000	180505000	193485000	200170000	190765000	168415000
B7Z6Q6;A0A140VKF1;Q99661;Q8N5N1;B7Z7M6;A8K3S3;Q99661-2;Q5JR91	Kinesin-like protein;Kinesin-like protein KIF2C	KIF2C	5	76.982	0.0075629	-0.16431	0	0	0	4829050	5559100	3078500
A0A140VKF2;O00487;Q53TH1;Q59G89;Q96DE8;Q4ZG77	26S proteasome non-ATPase regulatory subunit 14	PSMD14	6	34.577	0	7.2819	123900000	102995000	131060000	119255000	142665000	128420000
A0A140VKF9;Q96DC8;Q5W0J6;Q5W0J8;Q96DC8-2	Enoyl-CoA hydratase domain-containing protein 3, mitochondrial	ECHDC3	7	32.693	0	85.449	33067000	30794500	30056500	37358000	37279000	35850500
A0A140VKG4;Q9NRY5;B4E1J2;E7ESJ7;B4DQT0;I6L9D5;B3KTE4;E5RGF9;E5RFK2;E5RK42;E5RHP2;E5RHI8;E5RH43	Protein FAM114A2	FAM114A2	13	55.468	0	33.966	13254500	11390500	11805000	13199500	14876500	14777000
A0A7P0TAE3;A0A140VKH3;Q9ULX6-2;Q9ULX6;A0A7P0TAJ5;B3KMD4;A0A7P0T847;A0A7P0TBP0;V9GZ50;A0A7P0T9N5;A0A7P0TAD3;Q9UF73;M0R1Y5;M0R010;M0QYT7	A-kinase anchor protein 8-like	AKAP8L	11	68.193	0	12.77	69840500	46104500	51519000	80396000	85628500	75846000
A0A142CHG9;P09471-2;P09471;Q8N6I9;B3KP89;H3BTM2;A0A1W2PP87;A0A1W2PP38;A0A1W2PRJ7;A0A1W2PS82	Guanine nucleotide-binding protein G(o) subunit alpha	GNAO1	15	40.238	0	134.58	242390000	224735000	213785000	183805000	193580000	189140000
A0A142I7X2;A0A087WVQ2;I3L0Y2;I3L4Q4;Q9BUL5-2;Q9BUL5-4;Q9BUL5;I3L0X3;I3L2W6;I3L410;I3L1N0;Q9BUL5-3			6	86.677	0	3.2194	4855500	4810450	4384950	6021550	7923100	6042850
A0A158RFU3;P20962;O15256;A2VCM6;F5GXR3	Parathymosin	PTMS	4	11.53	0	10.923	77051000	72713500	76390500	47539000	42135500	86277000
A0A158RFU6;P51149;A0A6Q8PG52;A0A6Q8PH84;C9J8S3;A0A6Q8PGE6;B4DPH9;C9J592;C9J4V0;C9IZZ0;C9J4S4;C9J7D1;A0A6Q8PF79	Ras-related protein Rab-7a	RAB7A	18	23.489	0	323.31	3.45075e+09	3.3335e+09	2.9439e+09	3.09265e+09	3.03985e+09	2.9539e+09
P08174-7;P08174;A0A172WBW8;H3BLV0;B1AP13;P08174-4;H7BY55;P08174-3;P08174-5;P08174-2;P08174-6;Q8TD11;B4DUF2;Q8TD12;Q8TD13;B1AP15;B2R658;Q8TD14;A0A2R8YEC5;A0A2R8YDY3;A0A7G9ZDP2;B4DPY4;A0A223PIC2	Complement decay-accelerating factor	CD55	4	59.037	0	5.5947	22898000	20068000	24349000	18289500	22371500	21436000
Q9NNW7;Q9NNW7-2;A0A182DWF2;Q17RE6;D3YTF8;A0A182DWF3;Q9NNW7-3;Q59ET7;Q9NNW7-4;A0A096LPK7;A0A0U1RQX0;B3KUQ5;E7EWK1;A0A096LPD9;Q6M1B7;A0A096LPB7;A0A096LPH4;A0A096LP96;A0A096LNY7	Thioredoxin reductase 2, mitochondrial	TXNRD2	9	56.506	0	54.038	71537500	65779000	64230500	86263500	84202000	83466500
Q6ZNJ9;B2R6P1;A0A1A7UP97;P34059;Q6YL38;B7Z267;H3BP66	N-acetylgalactosamine-6-sulfatase	FLJ00319;GALNS	6	51.113	0	1.6209	28236500	34442000	26598500	24778000	31231000	32207000
A0A1B0GUC3;A0A1B0GV98;A0A1B0GTC5;A0A1B0GU26;B3KU60;A0A1B0GTC3;A0A1B0GVH5;Q9C0B1;A0A1B0GTY1;A0A1B0GTZ8;A0A1B0GUY7;B4DHN4;A0A1B0GTI3;Q9C0B1-4	Alpha-ketoglutarate-dependent dioxygenase FTO	FTO	3	51.802	0.0018072	0.39327	3632400	0	0	2883800	0	0
P30566;A0A7P0T9A7;A0A7P0Z472;Q71UA4;X5D8S6;A0A1B0GTJ7;A0A1B0GWJ0;A0A1B0GTG9;A0A096LNY6;B4DP46;A0A0A6YY92;A0A7P0T8E4;A0A1B0GWF8;X5DP48;P30566-2;A0A096LNY5;A8K4X6;X5D2Z4;B4DUM2;A0A096LP92;A0A096LNY4;A0A096LP72;B4DEP1;X5D7V4;A0A1W2PRX2;A0A096LPA2;X5D7W4	Adenylosuccinate lyase	ADSL	6	54.889	0	43.929	39941000	24271000	33785500	23328500	21475500	26485500
A0A1B0GTL5;Q2Z1P3;Q53T28;Q9UFM0		GAF1	19	138.41	0.0002116	0.96338	0	0	0	2145750	1725250	0
Q13510-2;Q13510;A0A1B0GTZ5;A0A1B0GTM3;A0A1B0GUA4;A0A1B0GW68;E7EMM4;A0A1B0GUW4;A0A1B0GUE3;A0A1B0GUH5;A0A1B0GTP7;B1B5Q9;A0A1B0GVG2;B1B5Q8;B1B5Q3;B1B5Q0;A0A1B0GU62;B1B5P6;B1B5R8;A0A1B0GUJ3;A0A1B0GW66;A0A1B0GUB3;A0A1B0GU06;A0A1B0GVE7;A0A1B0GVJ1;A0A1B0GW48;A0A1B0GVA3;A0A1B0GV95	Acid ceramidase;Acid ceramidase subunit alpha;Acid ceramidase subunit beta	ASAH1	8	46.503	0	17.059	592380000	586920000	534640000	766800000	808785000	751435000
A0A1B0GTY3;O95450;O95450-2	A disintegrin and metalloproteinase with thrombospondin motifs 2	ADAMTS2	3	121.35	0.0020008	0.33869	29545000	27041500	25801500	19892500	19026500	18740500
Q03154;Q03154-4;A0A1B0GW23;B4DNW0;V9HWA0;A0A1B0GU86;C9JMV9;Q03154-2;B4DPC3;A0A1B0GV31;Q03154-3;A0A1B0GVA5;C9JYZ0;F8WC59;A0A0S2Z385;A0A1B0GTG3;A0A1B0GUT4;B4DFB5;A0A1B0GU36;A0A1B0GVG0;A0A1B0GVZ3	Aminoacylase-1	ACY1;HEL-S-5;ABHD14A-ACY1	10	45.884	0	9.8509	53953000	65022000	42039500	60029000	49924500	54090000
A0A6Q8PGG2;A0A1B0GUA3;Q96EK5;A0A6Q8PH08;A0A1B0GTE6;A0A1B0GW21;A0A0D9SFK7;A0A1B0GTX3;A0A1B0GUH6;A0A6Q8PHL8;A0A6Q8PH45	KIF1-binding protein	KIAA1279;KIF1BP	2	52.619	0	1.3422	20162500	11654400	13014000	12231000	13626000	12697500
A0A1B0GUG6;Q496A9;Q86WH2	Ras association domain-containing protein 3	RASSF3	2	34.578	0	10.67	3727700	11084500	10999000	0	7416250	14345000
A0A1B0GUL7			8	45.208	0.0019972	0.32051	0	0	0	0	0	0
A0A1B0GUN5;Q5VTI5;Q9Y2H5	Pleckstrin homology domain-containing family A member 6	PLEKHA6	4	131.29	0	8.9028	9882300	7559050	11611000	11588650	14891500	6694050
A0A1B0GV54;A0A1B0GUS1;B7Z5Y6;B3KMH8;A9UGY9;Q9H1Y0-2;Q9H1Y0;A0A2R8Y718;L7UQJ2	Autophagy protein 5	ATG5	3	17.851	0	7.568	13006000	12221000	11204500	12148000	14725500	10911400
O75787;B7Z4S4;A0A1B0GVW0;A0A1B0GUT7;B7Z1I9;O75787-2;B7Z413;A0A1B0GWD6;A0A1C7CYW4;A0A1B0GVC7;A0A1B0GVI9;A0A1B0GTU8;A0A1B0GVB9;A0A1B0GU12;A0A1B0GTB0;A0A1B0GWJ8;H7C3E1;A0A1B0GUV3;B7Z487;A0A1B0GV24;A0A1B0GV60;A0A1B0GW13	Renin receptor	ATP6AP2	8	39.008	0	63.036	125715000	109670000	108914500	100270500	93446000	98206500
A0A1B0GVU4;A0A1B0GV52;A0A1B0GUY6;B4DYE3;P51788-4;P51788-5;P51788-3;P51788;A0A1B0GUZ8	Chloride channel protein 2	CLCN2	2	29.576	0	1.2017	6282400	2788500	7285900	8670450	12078000	8029800
A0A1B0GUZ7;Q14156-2;Q14156;Q14156-3;A2VDI4;E5RJS1;A0PJL1;B4DZ89;B4DG97	Protein EFR3 homolog A	EFR3A	5	96.13	0	5.3583	11676500	11684500	12902500	9606850	11068000	10216650
U3KQ51;Q53TD9;A0A1B0GVV8;A0A1B0GW50;A0JP08;A0A1B0GV02;O60315-2;O60315;E7EUW9	Zinc finger E-box-binding homeobox 2	ZEB2;ZFHX1B	3	107	0	1.0567	2824500	0	0	6900400	6692100	6117450
A0A1B0GV23;A0A1B0GVD5;A0A1B0GWE8;V9HWI3;C9JH19;P07339;A0A1B0GW44;F8W787;A0A1B0GVP3;A0A1B0GU92;A0A1B0GU03;F8WD96;H7C469;A0A0S2Z3L4	Cathepsin D;Cathepsin D light chain;Cathepsin D heavy chain	HEL-S-130P;CTSD	16	43.831	0	286.59	4838100000	5132200000	4884350000	3.8407e+09	4.0842e+09	3.2749e+09
A0A1B0GV68;M0R262;M0QYB0			6	88.1	0	12.927	8522950	7728250	7389500	5497200	5747100	7075800
A0A1B0GVF1			2	8.0634	0.0035336	0.15704	6074950	2071800	5665900	0	0	0
P13645;A0A1B0GVI3;CON__P13645;CON__P08730-1;Q7Z3Y7;CON__Q7Z3Y7;CON__Q148H6;CON__Q2M2I5;B4E204;Q2M2I5;CON__P05784;CON__Q7Z3Z0;Q7Z3Z0;CON__Q7Z3Y8;Q7Z3Y8;Q6ZPD6;F8VZY9;B2RA03;I6L965;P05783;CON__Q7Z3Y9;Q7Z3Y9;A0A024RAY2	Keratin, type I cytoskeletal 10	KRT10	20	58.826	0	150	32668000	48446000	48609500	42529000	37999000	530135000
A0A494C1D8;B4DEM5;H0Y5R6;A0A494C0S8;Q5T446;A0A494BZY8;A0A1B0GVN9;A0A1B0GVZ4;A0A494C0Q8;A0A494C085;P06132;A0A494C0P4;A0A494C1T3;B0AZT7;B4DHV6;A0A494C007	Uroporphyrinogen decarboxylase	UROD	2	10.551	0	4.6774	9979150	8994650	9750600	6311150	6299400	13555500
P61764-2;P61764;A0A1B0GVQ5;A0A1B0GWF2;A0A1B0GTP9;A0A2R8Y5D4;A0A0D9SG72;B7Z1V5;B7Z2V7;Q59GC9;B7Z3F4;A0A1B0GW76;A0A0D9SFW6;A0A0D9SFQ7;A0A1B0GVV9;A0A096LP52;A0A0D9SEH5;A0A1B0GTD8;A0A096LP33;M0R1A1;A0A0D9SEP9	Syntaxin-binding protein 1	STXBP1	27	68.735	0	254.52	331910000	313860000	311965000	339680000	321380000	278830000
A0A1B0GVV3;Q5EBL4-3;Q5EBL4-2;Q5EBL4	RILP-like protein 1	RILPL1	2	44.765	0.0037204	0.13457	0	4238100	5537000	0	7198300	4188400
A0A1B0GW05;Q2PZI1;Q2PZI1-2;H7C3M5			7	84.533	0	57.982	102384500	80389500	96145000	99049500	71022500	78264000
F6WST4;A0A1B0GXE7;Q9P0S3;Q53FV1	ORM1-like protein 1;ORM1-like protein 2	ORMDL1;ORMDL2	2	12.157	0	8.9865	23496500	17380000	18876000	25017000	20686500	18296500
A0A1B0GXI6;A0A2R8YD95;Q9NRW7;A0A2R8YF01;B7Z5E4;A0A087WU65;A0A2R8YE10;A0AR27;B7Z1J7;B7Z360;B7Z5D4;Q9NRW7-2;Q5T4Q0;A0A2R8YEX8;B7Z7G7;A0A2R8Y7W9	Vacuolar protein sorting-associated protein 45	VPS45	10	53.843	0	5.5316	48152500	38184500	46114000	40947500	42654000	34653000
A0A1B2JLU2;B2R6F5;O75695	Protein XRP2	RP2	11	39.641	0	25.036	314255000	268830000	280080000	221215000	185920000	221950000
P05166-2;P05166;E7EX59;A0A1B2JLU8;C9JQS9;Q59GV0;E9PDR0;E7ETT1;E7EUY3;E7ETT4;B7Z8A8;F8WBI9;B7Z7U9;E7ENC1;Q86TD7;E9PEC3;Q9HBR7;C9JVY9;C9JVW9;H7C5C9;C9JAW3;Q8WVH4	Propionyl-CoA carboxylase beta chain, mitochondrial	PCCB;DKFZp451E113	11	60.521	0	37.844	53669500	50009500	47905500	66852000	63706000	58320500
A0A1C7CYX9;Q59GB4;Q16555-2;Q8NAN9;A9CQZ4			19	73.502	0	119.97	179935000	222625000	189360000	183315000	195555000	182345000
B7Z7Z1;A0A1C7CYZ0;I3L4Y1;Q12979-4;Q12979;I3L259;I3L2L3;A0A0G2JRJ1;A0A0G2JQB5;I3L3W0;I3L2P5;Q6ZT60;B7Z2X0;A0A0G2JQ41;Q12979-2	Active breakpoint cluster region-related protein	ABR	2	92.396	0.0037138	0.1218	4906850	4485300	4538200	0	0	0
A0A1K0FUB6;Q8WWM9;K7EMC7;K7EIM9	Cytoglobin	CYGB	10	21.404	0	46.246	306085000	286580000	275295000	282865000	241895000	230770000
A0A1L1UHR1;P21796;B3KTS5;B4DEI3;C9JI87	Voltage-dependent anion-selective channel protein 1	VDAC1	14	30.772	0	323.31	694705000	880550000	796380000	842440000	855975000	794665000
A0A1L5BXV2;Q96HR9-2;Q96HR9;A8MXN1;B4DF39	Receptor expression-enhancing protein 6;Receptor expression-enhancing protein	REEP6	4	20.733	0	3.4133	63148000	67445500	55508500	79460500	72187000	76889500
A0A1L7NY50;Q10471;G3V1S6;B7Z6K2;A0A1L7NY41;B7Z462;Q10471-2	Polypeptide N-acetylgalactosaminyltransferase 2;Polypeptide N-acetylgalactosaminyltransferase 2 soluble form;Polypeptide N-acetylgalactosaminyltransferase	GALNT2	17	64.732	0	140.16	261715000	270485000	258930000	288450000	282105000	258000000
A0A1P0AYU5;B4DRS6;Q9BWM7;S4R3N9	Sideroflexin;Sideroflexin-3	SFXN3	13	35.978	0	82.862	490400000	447960000	420470000	502940000	486175000	450050000
P45984-5;A0A286YF19;P45984-4;P53779;P45983-3;P53779-2;A0A286YES9;A1L4K2;A0A286YFN2;B5BUJ7;A0A286YFM6;A0A286YF35;A0A286YFD7;P45984-3;D7R527;A0A286YFI3;D6RJF9;B5BUB8;A0A286YEQ0;A0A286YEQ7;A0A286YEX7;A0A286YFC0;A0A1P0B7D2;A0A286YFJ6;P45984-2;P45983-4;A0A286YFJ4;A0A286YEY0;D7R526;A0A286YFB6;F8W9R5;A0A286YEV3;A0A286YF62;D7R525;A0A286YEW9;A0A286YFA6;P45983;J3KNK1;A0A286YF97;D6RCB1;A0A286YF85;A0A286YEN5…	Mitogen-activated protein kinase 9;Mitogen-activated protein kinase 10;Mitogen-activated protein kinase 8;Mitogen-activated protein kinase	MAPK9;MAPK10;MAPK8	2	27.334	0	3.3649	8808950	8104450	7975950	11704400	9864100	9188450
P55196-5;P55196;P55196-1;A0A1P7ZIN0;A8MQ02;G1UI22;Q5TIG5;P55196-3;P55196-2;P55196-6;A0A804HJ20;J3KN01;H0Y7R8;H0Y948;Q96C95;E9PFY5;H0Y8L4;H0Y8U8;F8W9I4	Afadin	MLLT4	13	207.79	0	27.215	19447000	18908500	17506000	25370000	25705000	22367000
D3DR86;A0A1P8C958;Q00653-3;Q00653-4;Q00653	Nuclear factor NF-kappa-B p100 subunit;Nuclear factor NF-kappa-B p52 subunit	NFKB2	2	44.253	0.0016158	0.4435	12178100	7090300	10041500	9826800	9888300	9666200
A0A1S5UYZ9;A8K5F7;A6NML8;K4DI95;Q17R91;C9J6U3;B7ZLJ0;O60879-2;O60879-3;O60879;B3KMJ1	Protein diaphanous homolog 2	DIAPH2	4	124.3	0	2.286	2256050	5185100	4786650	7354950	6237650	7976900
Q8N5I4;A0A1S5UZ00;C9JRH1	Dehydrogenase/reductase SDR family member on chromosome X	DHRSX	3	36.443	0	1.6228	16617500	13873500	14815500	13610500	11926700	15066500
Q9Y490;A0A1S5UZ07;B4DGF3	Talin-1	TLN1	80	269.76	0	323.31	125670000	112515000	105605000	104680000	105035000	111720000
B7Z4Q5;Q59EV9;A0A1S5UZ22;B7Z2A4;P18433-6;P18433;B7Z4F4	Receptor-type tyrosine-protein phosphatase;Receptor-type tyrosine-protein phosphatase alpha;Protein-tyrosine-phosphatase	PTPRA	5	74.556	0	61.531	0	3319500	8185750	9135300	7593300	8496400
A0A1S5UZH2;Q8TDZ2;Q8TDZ2-4;Q8TDZ2-2;Q6ZMJ8;H0UI45;Q8TDZ2-3;Q5TED7;H0Y6Z4;B4DJ91	Protein-methionine sulfoxide oxidase MICAL1	MICAL1	31	116.84	0	323.31	233980000	224670000	199100000	222150000	226855000	228210000
B7Z670;A0A1S5UZH4;Q14CA1;C9JYY6;F8W775;Q92823-3;Q92823-4;Q92823-6;Q92823-2;Q92823;Q92823-5;A0A1B1PFW4	Neuronal cell adhesion molecule	NRCAM	2	127.59	0.0004192	0.86679	2283100	4701550	4894400	1666650	2807000	0
A0A1S6YJG6;A0A286SD53;F2WW55;A0A4D6GL07;A0A4D6GL01;A0A4D6GI82;A0A4D6GI75;A0A4D6GI65;A0A4D6GI39;A0A4D6GI32;A0A4D6GI07		COMT	2	4.8477	0.0029685	0.23019	794050000	653105000	666830000	741740000	624360000	734255000
A0A1U9X609;Q5STZ8;Q8NE71;Q2L6I2;Q8NE71-2;Q59F96;H0YGW7;B4DNU2;A0A0G2JJB9;A0PJ72;A0A0G2JIC2;F5GYK6	ATP-binding cassette sub-family F member 1	ABCF1	15	95.925	0	136.88	43511500	37235000	40097500	45057500	45875000	46437000
A0A1U9X7L7;A0A1U9X7L6;Q5SQH4;O60231;B4DZ28;A0A140T947;Q9P186;Q5SQH5;A0A140T8Y5;A2AB15;A0A140T9T4	Putative pre-mRNA-splicing factor ATP-dependent RNA helicase DHX16	DBP2;DHX16	11	112.45	0	13.979	23739500	18664000	8085000	19448000	17036500	25094500
A0A1U9X7U3;A0A1U9X7U8;Q92506	Estradiol 17-beta-dehydrogenase 8	HSD17B8	2	26.973	0	19.609	8817200	9287850	9872550	14087500	12585000	14899500
A0A1U9X839;A0A1U9X830;P18615;P18615-4;P18615-3;A0A0A0MSN9;H9ZYJ1;A0A0G2JI50;E9PD43;A0A0A0MT02;B7Z6T4;B4DZZ3;A2ABK4;Q9BQJ6;E7ENC7;E7EWR7	Negative elongation factor E	NELFE;NELF-E;RDBP	7	42.968	0	81.861	17957500	13489000	15430000	15436500	16139000	16120500
Q6IBT5;Q5JQI0;A8K4K1;A0A1U9X836;Q99519;Q6Q4G8;Q59GU8;E9PIF4	Sialidase-1	NEU1	2	45.493	0	2.2229	0	0	0	0	4692950	5069500
Q15477;B4E0N1;A0A1U9X8J2;A0A1U9X8J1;O76046;B4DM01;Q9NPK3;A0A1U9X8J0;A0A1U9X8I9;A0A1U9X8J6;Q96BC0;B4DSY1;A0A1U9X8I7;A0A024RCU1;Q59F56;H7C5N0;A0A097PAY3;Q9BQJ5;H7C4L3	Helicase SKI2W	SKIV2L;SKI2W	16	137.75	0	31.596	54338000	55951000	46462000	54963000	57372000	54148500
A0A1U9X977;A0A1U9X9A5;A0A1U9X999;A0A1U9X996;A0A1U9X9A9;A0A1U9X985;A0A1U9X982;A0A1U9X975;A0A1U9X974;A0A1U9X987;A0A1U9X972;P48634;A0A1U9X993;A0A1U9X998;A0A1U9X988;P48634-3;P48634-2;B4DLY2;P48634-4;B4DZ56;B4DQ12	Protein PRRC2A	PRRC2A	28	228.82	0	93.035	33220500	32932000	31984000	37774000	34667500	33729500
Q14676;A0A1U9XBE0;A0A1U9XBF2;A0A1U9XBE3;A0A1U9XBD9;A0A1U9XBC2;A0A1U9XBC1;A0A1U9XBC0;A0A1U9XBB2;Q14676-3;Q14676-2;A0A1U9XBC3;Q14676-4;A0A1U9XBE1;A0A1U9XBD4;B4DYH4;A1Z5I6;A1Z5I7;A2AB05;A0A291LM21;A2AB07	Mediator of DNA damage checkpoint protein 1	MDC1	7	226.66	0	18.083	20011500	21012000	18767500	26472000	28466500	26016500
A0A2R8YDR3;A0A1V1FWL6;P49815;P49815-4;A0A1V1FWM5;A0A2R8YGD6;A0A2R8Y7C8;A0A2R8Y6C9;A0A2R8YDZ2;X5D7Q2;H3BMQ0;A0A2R8YGU4;A0A386NCL5;A0A2R8Y5F1;P49815-5;A0A2R8Y7X5;X5D2U8;P49815-2;P49815-6;P49815-3;P49815-7;X5D9D6;A0A1V1G0E9;B3KSR9;A0A1V1FGH9;A0A1V1FTF4;B3KWH7;A0A1V1FI06;A0A1V1FNX9;A0A1V1G0D9;X5DRA7;X5DP08	Tuberin	TSC2	6	197.68	0	19.46	28069000	42569500	36620000	23613000	24315500	23241500
Q969N2;Q969N2-5;A0A1W2PNP0;Q969N2-4;A0A1W2PPS0;A0A1W2PPC3;A0A1W2PP57;Q969N2-2;Q969N2-6;A0A1W2PP53;A0A1W2PPR6;B7Z1N3;B7Z1F1;B7ZAP3;B7Z3L1;B7Z4T7;A0A1W2PQN1;A0A1W2PR92;Q969N2-3;A0A1W2PRZ8;A0A1W2PQY1;A0A1W2PPQ7;A0A1W2PP13;A0A1W2PRH2;A0A1W2PQ29;A0A1W2PQ52;H7C2Y2;A0A1W2PPI8;A0A1W2PRG1;A0A1W2PNW9;A0A1W2PR73;A0A1W2PRV7;A0A1W2PPU8;A0A1W2PPK4;A0A1W2PRH8;A0A1W2PSC5;A0A1W2PR34;A0A1W2PNS2;A0A1W2PQL3;A0A1W2PP…	GPI transamidase component PIG-T	PIGT	12	65.699	0	6.9074	102435000	91856500	101480000	89151000	96781500	93706000
A0A3B3IU56;F5GY90;A0A1W2PNU5;A0A3B3IU34;F5H0P4;F5H345;A0A3B3IRR1;A0A3F2YNY7;P08397-4;P08397-3;P08397-2;P08397;F5H226;Q6LER4;F5H4W5;F5H4X2	Porphobilinogen deaminase	HMBS	6	16.774	0	2.5302	21731500	20096500	22616000	24439500	19362500	25954500
Q9BQD2;A0A494C0T4;B4DR42;B7ZAC1;A0A1W2PNW1;B2R680;A8K4S9;H0YJH6;P42226-2;P42226-3;P42226;B4DQB3	Signal transducer and activator of transcription;Signal transducer and activator of transcription 6	STAT6	2	76.125	0.0042702	0.077822	0	0	0	4201600	3007500	0
A0A1W2PNX8;Q9H3U1-2;Q9H3U1;B4DLE6;B4DZL0;B4DEA9;Q9H3U1-3	Protein unc-45 homolog A	UNC45A	21	118.39	0	44.403	113140000	102935000	92522500	81085500	93685000	94843500
F8WCQ4;A0A1W2PS40;C9JNP8;A0A1W2PP11;Q9H300-2;Q9H300;H7C0U0	Presenilins-associated rhomboid-like protein, mitochondrial;P-beta	PARL	4	19.605	0	2.3446	13409500	14707000	11519000	21240000	20237000	14199000
A0A1W2PPH1;P23368;A0A1W2PR68;A0A1W2PQY8;A0A1W2PQT3;A0A1W2PQH3;P23368-2;A0A1W2PQF8;A0A1W2PQ37;A0A1W2PRS2;A0A1W2PRY9;A0A1W2PQH4;A0A1W2PRH1;A0A1W2PPY2;E9PMB9;Q6TCH8;Q8NAS5;B2R995;Q16798-2;Q16798	NAD-dependent malic enzyme, mitochondrial	ME2	19	61.221	0	103.24	514705000	459840000	509140000	543770000	537440000	509800000
P23193;A0A384MTX4;A0A1W2PPZ5;P23193-2;A0A1W2PRL9;B7Z4W0;E5RIS7;B7Z4S1;E5RJ93;A0A1W2PS15;Q6IB64;E5RK46;A0A0A0MT58;E5RFI1;A0A1W2PPV7;Q15560;Q15560-2	Transcription elongation factor A protein 1	TCEA1	10	33.969	0	61.551	123650000	109045000	124195000	120370000	119285000	149705000
A0A1W2PQ90;Q92878-3;Q92878;Q92878-2;A0A494C1B7;A0A494BZX8;A0A494C0Y7;E7ESD9;A0A494BZX5;A8K3I2;Q32P42;E7EN38;H7C0V2	DNA repair protein RAD50	RAD50	14	142.94	0	26.702	25090500	26748000	26343500	26333000	25095000	32263000
A0A1W2PQR0;Q9UNP4;A0A1W2PRC6;A0A0S2Z4S6;Q9UNP4-3;Q9UNP4-2;A0A1X7SBT2;A0A1W2PR45;A0A0S2Z4Q7;A0A1W2PQQ6;C9JYS9;A0A1W2PRY1;A0A1W2PRD9;Q9P0A3;A0A1W2PQT6;B7Z2Y3;A0A1W2PQB4;A0A1W2PPT1;A0A1W2PQM6;A0A1W2PQ08;A0A1W2PP52;Q6ZV93;A0A1W2PNZ0;A0A1W2PQ22;A0A1W2PRT0;A0A1W2PR43;A0A1W2PP90;A0A1W2PR24;A0A1W2PQ01;A0A1W2PQH5;A0A1W2PNV2;A0A1W2PRP8;A0A1W2PNR4;A0A1W2PPQ6	Lactosylceramide alpha-2,3-sialyltransferase	ST3GAL5	7	50.414	0	2.3535	20668000	25524000	24804000	25400500	24403000	26421500
A0A1W2PQS6;S4R435;F6U211;A0A2R8Y7H1;A0A2R8YFH6;Q14489;A0A2R8Y6L3;O95989		RPS10-NUDT3;RPS10	11	33.14	0	7.1589	327355000	255140000	282380000	264475000	232435000	343990000
A0A1W2PQV2;H3BUH9;Q6QN92;Q6IAT2;Q53XL7;P23434	Glycine cleavage system H protein, mitochondrial	GCSH	2	10.999	0	83.336	45846500	84404000	65033000	135190000	125060000	91721500
A0A1W2PR06;P52569;P52569-3;P52569-2	Cationic amino acid transporter 2	SLC7A2	3	74.301	0	9.1034	24857500	13660000	25637000	16272500	14484000	31673500
F5GYH1;A0A1W2PRM0;A0A1W2PRL5;A0A1W2PR09;Q8NC96;A0A1W2PR27;A0A1W2PPF5;F5H2U7;A0A1W2PRQ7;A8K3C2;B4E160;A0A1W2PNT6;Q8NC96-2	Adaptin ear-binding coat-associated protein 1	NECAP1	2	25.948	0	1.121	13531500	6564800	10558500	11610500	11736000	13307000
O14653-3;A0A1W2PRV0;A0A1X7SBU8;I3L4Z6;A0A1W2PPP5;A0A1W2PPG5;I3L0K1;A0A1W2PRC2;I3NI02;A0A1W2PQM3;O14653-2;O14653;A0A1W2PPG1;A0A1W2PPJ0;A0A1W2PS81;E7EQ34;A0A1W2PR02;A0A1W2PQ77;A0A1W2PPW8;A0A1W2PR23;I3L1K7;A0A1W2PQ06;A0A1W2PRP7;B4E141;A0A1W2PRE6;A0A1W2PQP2;A0A1W2PRL0;A0A1W2PS12;A0A1W2PNV3;A0A1W2PQE0;A0A1W2PQ38;A0A1W2PRD0;A0A1W2PQQ4;A0A1W2PP28	Golgi SNAP receptor complex member 2	GOSR2	7	22.724	0	89.884	34803000	37609000	36607500	40677500	33684500	36097000
Q16637;Q16637-3;Q16637-2;Q16637-4;E7EQZ4;A0A1W2PRV5;B4DP61;A0A3G6V3P1;A0A3G6V713;A0A3G6V6Q6;A0A3G6V326;A0A3G6V344;I2E4T1;A0A076L8Z0;I3QJX9;Q9UNT8;A0A3G6V5W2;I2E4T0;I3QJX8;A0A3G6V4Y6;I6T6Y4	Survival motor neuron protein	SMN1;SMN2	4	31.848	0	48.583	38037500	25846500	30931000	39227500	35975000	44813000
A8MYT4;A0A1W2PS05;Q8NEB9;B4DPV9;K7ENH3;K7EIV6;K7EKH3	Phosphatidylinositol 3-kinase;Phosphatidylinositol 3-kinase catalytic subunit type 3	PIK3C3	7	94.399	0	21.104	7681000	8983100	7457800	11532350	9965400	8689050
C9JF71;C9JFU3;C9JLT7;A8MSL3;A0A1X7SBT4;H0Y2P9;Q8TBF5;Q8TBF5-2;F8WEJ3;H7C0F2;B4DFZ9	Phosphatidylinositol-glycan biosynthesis class X protein	PIGX;hCG_40298	2	14.683	0	4.1018	19240000	17036500	14127450	14683000	16864000	16711000
P49810;A0A7I2V5L1;P49810-3;B1AP22;A0A7I2V5S6;A0A7I2V3R9;A0A218KGQ4;A0A7I2V551;A0A7I2V355;A0A7I2V4D0;A0A7I2V4T4;A0A7I2V4Y6;A0A7I2V3Y8;A0A7I2V5Q3;E5RHT1;P49810-2;A0A7I2YQG9;A0A7I2V5Y0	Presenilin-2;Presenilin-2 NTF subunit;Presenilin-2 CTF subunit;Presenilin	PSEN2	3	50.14	0	9.5115	63156000	33260500	28340500	120630000	82594500	34454500
A0A223PQH6;P51610;A6NEM2;P51610-2;P51610-4;Q05C05;H7C1C4;P51610-3;B4DKE2;Q53FE7;Q9Y5Z7	Host cell factor 1;HCF N-terminal chain 1;HCF N-terminal chain 2;HCF N-terminal chain 3;HCF N-terminal chain 4;HCF N-terminal chain 5;HCF N-terminal chain 6;HCF C-terminal chain 1;HCF C-terminal chain 2;HCF C-terminal chain 3;HCF C-terminal chain 4;HCF C-terminal chain 5;HCF C-terminal chain 6	HCFC1	17	208.76	0	162.39	33245000	32657000	30378500	33250000	35537000	39872500
A0A224ANK2;A0A384ME03;Q4LE70;A0A224AV41;P25054-2;P25054-3;P25054;B2ZRE1;A5HB94	Adenomatous polyposis coli protein	APC variant protein;APC	3	311.66	0	21.309	0	4947050	3628400	5388550	6538500	4238200
O43175;A0A2C9F2M7;A0A286YF22;V9HW79;A0A286YFL2;B3KSC3;A0A286YFA2;Q9UMY2;A0A286YFM8;A0A286YF78;Q8N5M8;A0A286YFE1;A0A286YFB2;A0A286YFC8;A0A286YER3;A0A286YF34;Q9UMY3;Q96RV5;A0A286YFK5;A0A286YFF3;Q96RV9	D-3-phosphoglycerate dehydrogenase	PHGDH;HEL-S-113;PGDH3	19	56.65	0	269.42	490685000	619820000	490605000	433715000	425800000	456175000
A0A286YFD6;D6W4Z6;P31350;P31350-2;A0A7P0SBL1;B3KS26;Q8N6S3;Q9UKM0	Ribonucleoside-diphosphate reductase subunit M2	hCG_23833;RRM2	11	42.906	0	16.56	13245000	16093500	12444500	20411000	20655000	18574500
A0A2C9F2P4;A0A286YFF7;P50897;P50897-2;B4DWU3;Q5T0S4;A0A286YFE3;A0A286YFL8;A0A286YFL6;E9PSE5;E9PIA8;E9PK48	Palmitoyl-protein thioesterase 1	PPT1	6	34.136	0	57.136	37960500	35874500	52353000	46583500	57303000	54401500
B7ZM73;A0A286YFF8;Q7Z3U7-2;Q7Z3U7-6;Q7Z3U7-5;Q7Z3U7;Q7Z3U7-3;B3KMU1;F8VZV1;Q6P148;B3KW06	Protein MON2 homolog	MON2	9	187.32	0	8.0367	18693000	14493500	14750000	15474500	15976500	17596000
A0A286YFL3;J3QQV6;J3QQZ9;V9HW45;Q53FP0;Q9NVS9-4;Q9NVS9-3;Q9NVS9	Pyridoxine-5-phosphate oxidase	PNPO;HEL-S-302	2	17.362	0	20.959	26336000	14711500	26555500	18334500	18550500	27425000
B5MDE0;A0A291FGD9;Q96AA3;C9JP01	Protein RFT1 homolog	RFT1	4	55.835	0	6.95	87892500	137280000	115140000	183100000	181475000	119715000
E5KRK5;A0A291FIZ5;P28331;P28331-2;P28331-4;B4DJ81;P28331-3;P28331-5;Q9P1A0;C9JPQ5;F8WDL5	NADH-ubiquinone oxidoreductase 75 kDa subunit, mitochondrial	NDUFS1	29	79.467	0	323.31	209745000	221290000	208985000	300245000	283025000	230705000
A0A2I4PZJ6			2	21.277	0.0039024	0.11024	0	11510000	0	0	0	11170500
Q16134;Q547S8;A0A2I6U1K5;A7UNU5;A0A804HL81;A0A804HK05;A0A804HJT7;A0A2I6U1Q3;A0A804HL84;B4DEQ0;Q16134-3;A0A804HI80;A0A804HI73;A0A804HI48;A0A804HJK8;A0A804HK66;A0A804HKB8;A0A804HI70;A0A804HK08	Electron transfer flavoprotein-ubiquinone oxidoreductase, mitochondrial	ETFDH	8	68.495	0	45.854	50598500	61081000	42849500	56405500	53708000	47548000
P37287;A0A2K4Z9W0;A0A2K4Z9W2;A0A2K4Z9T5;A0A2K4Z9T7;A0A2K4Z9T8;A0A2K4Z9U3;A0A2K4Z9W5;A0A2K4Z9V6;A0A2K4Z9V8;B3KUV7;A0A2K4Z9W1;A0A2K4Z9T4;A0A2K4Z9W7;A0A2K4Z9W8;A0A2K4Z9X3;A0A2K4Z9X9;A0A2K4Z9Y1;A0A2K4Z9Z2;A0A2K4ZA02;A0A2K4Z9T1;A0A2K4Z9S8;A0A2K4Z9X6;A0A2K4Z9U9;A0A2K4Z9X5;A0A2K4Z9V9;A0A2K4Z9S0;A0A2K4Z9S5;P37287-3;A0A2K4Z9X8;A0A2K4Z9R6;A0A2K4Z9P9;A0A2K4Z9Z9;A0A2K4Z9R1;A0A2K4Z9Q9;A0A2K4Z9X1;A0A2K4Z9P8;P3…	Phosphatidylinositol N-acetylglucosaminyltransferase subunit A	PIGA	3	54.126	0.00021084	0.91931	9078400	7453750	5907900	7141850	4533050	5334200
A0A2P9DU05;O75116;E9PF63;Q14DU5;B4DRJ9;D6REE7;C9JFJ0	Rho-associated protein kinase 2	ROCK2	16	160.9	0	29.222	12557500	11442500	12224700	7360350	8081700	10656700
A0A2R3XZB7;A0A3G1PSE3;A0A494C0W5;V5V0K2;Q86WV6	Stimulator of interferon genes protein	MITA;TMEM173	2	42.211	0	2.1622	25621500	19780000	15704500	25131000	17140000	19019500
Q13367-4;Q13367;Q68CN5;A0A2R8Y2A8;A0A5F9UJV3;A0A590UJ60;Q13367-3;A0A590UKC4;A0A590UK04;A0A590UJE5;A0A590UJU0;A0A590UJU7;B3KUS4;A0A590UKD3;A0A590UJW5;A0A590UK64;F5GWU4;Q13367-2	AP-3 complex subunit beta-2	AP3B2;DKFZp686D17136	11	121.19	0	1.0397	7798350	6271450	6944450	5160300	6115850	6669450
A0A2R8Y2F6;A8KA75;Q4LE51;P42336;A0A6Q8PGV1;A0A2P0XI22;C9JAM9;A0A6Q8PGN9;B4DLX6;B4DYU4	Phosphatidylinositol 4,5-bisphosphate 3-kinase catalytic subunit alpha isoform	PIK3CA variant protein;PIK3CA	2	116.1	0.00041754	0.81022	4748100	4408550	4227950	1741050	4403200	4549400
A0A2R8Y2Y1;A0A7P0Z4K1;Q8TF01;Q8TEZ9;Q6PJQ9;A0A7P0T9Z6;Q8TF01-2	Arginine/serine-rich protein PNISR	PNISR;SFRS18	5	86.427	0	6.9732	31802500	18215000	23010000	18694500	23876000	24160500
A0A2R8YCL0;A0A2R8Y511;A0A2R8YFH3;A0A2R8Y3S0;Q96JX3;Q5JVM6;U3KQE4;A0A2R8YD19;Q96JX3-2	Protein SERAC1	SERAC1	3	64.239	0	1.5656	6019000	6631000	5130000	6825500	12007500	13212000
A0A2R8Y430;V9HWJ1;P48637;B7Z514;A0A2R8Y5T7;B7Z1C5;P48637-2;A0A2R8Y7I7;A0A2R8Y6Q7;A0A2R8Y2X9;A0A2R8Y6Y6;A0A2R8Y4V9;A0A2R8Y790;A0A2R8Y446;A0A0S2Z4J7;A0A2R8YF34	Glutathione synthetase	HEL-S-64p;GSS	10	49.976	0	2.4068	27532000	28635500	27490000	31076500	26973500	25915500
A0A2R8Y620;A0A2R8Y7U2;A0A2R8Y600;A0A2R8Y455;Q86VX2-2;Q86VX2;V9GY66	COMM domain-containing protein 7	COMMD7	4	20.151	0	10.322	29069500	28741500	28791500	28045000	29057000	24230000
A0A2R8Y7K2;A0A2R8Y481;A0A2R8YGN6;A0A2R8YCL5;A0A2U3TZR0;E5KRP5;Q9UBP0-3;Q9UBP0;A0A2R8Y5N9;A0A2R8Y4I8;E5KRP6;Q9UBP0-4;Q9UBP0-2;B4E267;A0A2R8YEA0;A0A2R8YFW8	Spastin	SPAST	3	37.094	0	1.6946	0	0	0	3331100	2432450	2078600
A0A2R8YFS5;A0A2R8Y4A4;A0A2R8YCW1;A0A2R8Y5G6;A0A2R8YFR4;A0A2R8YDT5;A0A0J9YVQ7			40	73.155	0	260.06	168845000	188370000	180710000	202735000	198725000	185580000
P56945-6;B3KW85;A0A2R8Y596;A0A2R8Y6M6;A0A2R8Y5C9;A0A2R8Y4C2;A0A2R8Y8C4;Q6P5Z4;D3DUK1;P56945-7;P56945;P56945-2;P56945-3;P56945-8;P56945-5;A0A2R8YFS8;A0A2R8YFK2;B2RBL9;B3KWE2;A0A2R8Y5E4;Q8NC57;Q96CD4;B3KWS6;P56945-4;H3BSY4;H3BSB2;H3BQJ7;H3BVF0	Breast cancer anti-estrogen resistance protein 1	BCAR1	3	97.876	0	2.95	2226450	2297250	0	0	0	2226500
B7Z686;B1AHR1;A8K1X2;A0A2R8Y4H2;Q9UH03-2;Q9UH03;B1AHR2	Neuronal-specific septin-3	2022-09-03	7	32.997	0	10.605	15835000	18565500	13116000	24248500	21425000	26062000
Q0VG54;E9PGF5;E9PF55;B2RU35;A1L0S7;A0A494C067;A0A804HI61;A0A2R8Y4T1;Q9HBL0;B7Z6H8	Tensin-1	TNS1	19	183.07	0	59.435	55939000	56892000	55817000	64871000	68334500	67606500
A0A2R8Y4W2;A0A2R8YE63;Q12929;Q12929-2;B4E3T6;F5H3Q6;F5H0R8	Epidermal growth factor receptor kinase substrate 8	EPS8	13	92.75	0	50.601	25891500	25526000	26149500	39159000	37133500	39727500
Q9UQ90;A0A2R8YDQ1;A0A2R8Y6K2;A0A2R8Y726;A0A2R8Y4Y7;A0A2R8Y7B8;A0A2R8YFW4;A0A2U3TZH1;B3KSY6;A0A2R8Y3M4;A0A2R8YGZ0;A0A2R8Y7E2;A0A2R8Y617;A0A2R8YFJ7;A0A2R8Y729;A0A2R8YEH4;A0A2R8Y6E8;A0A2R8YFF4;A0A2R8Y632;A0A2R8Y7N2;A0A2R8Y4M0;A0A2R8YG79;A0A2R8Y6Z7;A0A2R8Y4M8;Q9UQ90-2;A0A2R8Y4L0;A0A2R8YGV4;A0A2R8Y4L7;H3BMP1;A0A2R8Y4Z7;A0A2R8YFN9;A0A2R8YDW8	Paraplegin	SPG7	6	88.234	0	1.0295	10752950	15286000	16694000	15965000	12412000	17244000
B4DXW2;A0A2R8Y4Z8;Q9Y3X0;M0QYB4;M0R2W0;M0QZR0	Coiled-coil domain-containing protein 9	CCDC9	6	58.012	0	3.8965	17825000	13489500	13580000	17116500	15031500	14158000
A0A2R8Y575;Q8IWE5-2;Q8IWE5	Pleckstrin homology domain-containing family M member 2	PLEKHM2	2	108.6	0.0012386	0.69056	1134350	1485800	0	2623000	2223500	0
A0A2R8Y5A0;Q5U5J2;P68400;B2R6D7;E7EU96;A0A2R8YD58;A0A2R8YFU2;B5BUH5;Q2I0Y7;A0A2R8YDP2;Q8NEV1;A0A2R8YF43;P68400-2;A0A2R8Y4D6;A0A2R8Y4H0;A0A087WY74;A0A2R8YDY7;V9GYA2;V9GYW6;A0A2R8Y7T1;A0A2R8YEW1;A0A2R8YCK2;A0A2R8YF47;V9GY80;A0A2R8YEL7;A0A2R8Y797;A0A2R8Y3W6;A0A2R8YCC9	Casein kinase II subunit alpha;Casein kinase II subunit alpha 3	CSNK2A1;CSNK2A3	12	40.717	0	28.001	70358000	73404000	72693000	111605000	104935000	94530000
Q99700;Q2M2R5;Q99700-4;Q99700-2;A0A5F9ZHW5;A0A2R8Y5A6;A0A2R8Y7E6;H0YH87;A0A5F9ZI57;A0A2R8Y7P6;A0A2R8YDM9;V9GY86;F8VQP2;F8WB06;A0A5F9ZHX3;A0A5F9ZHH4;B3KT59;Q99700-5;F8W0B5;F8VRK6;A0A5F9ZH85;F8WB05;S4R3J6	Ataxin-2	ATXN2	11	140.28	0	47.98	20159500	15046000	19897000	16331500	13632500	15686500
A0A2R8Y8D8;A0A2R8Y5E1;A0A2R8YFD4;B7ZAG1;B4DYP3;B8K284;Q13191-3;Q13191-2;Q13191;A0A2R8YDW4;C9JU85;A0A2R8Y7I2;A0A0U1RR39;A0A1B0GW38;A0A0U1RQX8;P22681	E3 ubiquitin-protein ligase CBL-B;E3 ubiquitin-protein ligase CBL	CBLB;CBL	2	96.896	0	4.709	9379750	7168550	7144550	6520650	5599300	6825100
B2R7G6;A0A2R8Y5P7;P49590-2;P49590;A0A2R8Y6I1;A0A2R8Y3N3;D6RB22;B4DSY5;B4DDN8;B4DQ67;D6RJE6;A0A2R8Y5E8;A0A2R8Y4X6	Probable histidine--tRNA ligase, mitochondrial	HARS2	17	56.889	0	12.796	95767500	82168000	76224000	92944000	96533500	92954000
Q14204;A0A7P0TA13;A0A2R8Y5T0;A0A2R8Y706;A0A7P0T9R4;A0A7P0T9C4;A0A7P0TAW9;A0A7P0T7V5;A0A7P0T916;A0A7P0TBJ7;A0A7P0T8N2;A0A7P0TAF3;A0A7P0TB75;A0A2R8Y6H2;A0A7P0T9K2;A0A7P0T9F1;A0A7P0T8W5;A0A2R8YFZ7;A0A7P0TAM4;A0A7P0T825;A0A7P0TAV5;A0A7P0T990;A0A804HHY6;A0A7P0TB64;A0A7P0T942;A0A2R8YGC7;A0A7P0T9S3;A0A7P0T934;A0A7P0T9Y3;A0A7P0TBC9;B4DSR6;A0A7P0TAS7;Q9NRC3;Q6P2H7;A0A7P0TB96;Q92862	Cytoplasmic dynein 1 heavy chain 1	DYNC1H1	109	532.4	0	323.31	92382000	128135000	95099500	77760000	73653000	80627500
A0A2R8YDN7;A0A2R8Y635;Q9H7F0;Q9H7F0-2;H7C1U7	Probable cation-transporting ATPase 13A3	ATP13A3	10	138.82	0	42.124	19197000	15447500	14860000	12777000	15071500	17298500
A0A2R8Y653;Q9BZX2-2;Q9BZX2	Uridine-cytidine kinase 2	UCK2	2	27.408	0.0012346	0.64641	10094550	10421550	12393000	11933000	6702500	11004500
A0A2R8Y6F8;A0A2R8Y3B3;A0A2R8Y6D8			13	80.323	0.0031527	0.18894	0	0	0	0	0	0
Q13627;A0A2R8YDF3;Q13627-4;Q13627-3;Q13627-5;Q13627-2;A0A2R8Y6I6;A0A2R8Y6L5;A0A2R8Y443;B4DX02;A0A024R0M8;B3KQI0;A0A024R0J6;M0R2X3;A0A2R8YEY4;A0A024R0I0;E7EMI5;M0R131;O94789;Q9Y463;Q9Y463-3;Q9Y463-2;B4DXU2	Dual specificity tyrosine-phosphorylation-regulated kinase 1A	DYRK1A	6	85.583	0	4.9041	7115950	8145150	9377600	7486750	7724800	10781000
A0A2R8Y6S3;Q5FBW8;C9J167;B4DGM0;P54278;P54278-2	Mismatch repair endonuclease PMS2	PMS2	3	81.331	0	4.6928	0	0	0	7625250	9353850	6705950
G3V1S1;B3KTH1;B3KRG2;A8K359;A0A2R8Y6W8;P19447;Q53HW5	TFIIH basal transcription factor complex helicase XPB subunit	ERCC3	2	81.983	0.00021164	0.96342	0	0	0	0	0	0
A0A2R8Y6X0;Q6DHZ8;B2RBM8;A0A669KBJ7;Q9H2P0	Activity-dependent neuroprotector homeobox protein	ADNP	12	97.225	0	70.612	17345500	20284000	18173000	20435000	23557000	26052500
Q9P2R7;Q9P2R7-2;A0A2R8Y6Y7;Q6N0B1;E5KS60;E5KS55;B4DRV2;A0A2R8YDQ9;B7ZAF6;Q7Z503;Q5T9Q5;B4DY87;B7Z9S6;A0A0S2Z511;A0A2R8Y6E6;A0A2R8Y5P6;A0A0U1RQF8;Q9Y4T0;Q5T9Q8;A0A0U1RQL1;A0A0U1RRI1;A0A2R8Y5P4;A0A0U1RQU7	Succinyl-CoA ligase [ADP-forming] subunit beta, mitochondrial;Succinyl-CoA ligase subunit beta	SUCLA2;DKFZp686D0880	22	50.317	0	81.881	396680000	335185000	354860000	435595000	429315000	467580000
P60891;A0A2R8Y7H4;Q53FW2;B1ALA9;P60891-2;B1ALA7;A0A6Q8PHI4;A0A6Q8PHK9;A0A6Q8PGF9;Q15244;A0A6Q8PGP2;A0A6Q8PGX9;A0A6Q8PG13;A0A6Q8PG82;A0A6Q8PEU0;B7ZB02;A0A6Q8PFD7;A0A6Q8PFD1	Ribose-phosphate pyrophosphokinase 1	PRPS1	6	34.834	0	10.516	89313000	148025000	115215000	105360500	93648000	122605000
A0A2R8Y7I4;O14773-2;A0A2R8YDY1;B4DSE2;A0A2R8YD72	Tripeptidyl-peptidase 1	TPP1	3	17.52	0	1.4827	0	0	0	0	0	0
A0A2R8Y7R9;Q13136-2;Q13136;E9PJZ7;H0YEF9;Q59FZ5;H0YDW2;E9PPF6;H0YD72;B4DEU8;R4GN36;E9PID5;H0YF15;R4GNF1;A0A3B3ITS2;A0A1B0GVT3	Liprin-alpha-1	PPFIA1	22	138.52	0	43.992	25146000	27460500	24692500	34897000	28609000	23199500
A0A2R8Y7Y4;Q8N8A2;Q8N8A2-2;Q8N8A2-4;H7C209;Q53T07;Q8N8A2-3;H7C4A0;B7Z6Z7;Q8N8A2-5;C9JY51	Serine/threonine-protein phosphatase 6 regulatory ankyrin repeat subunit B	ANKRD44;LOC91526	16	114.3	0	189.59	53593500	66953000	51777000	57435500	54964000	48508000
A0A2R8Y811;P62263;E5RH77;A4D1M5	40S ribosomal protein S14	RPS14	8	16.159	0	127.69	840060000	1170750000	1025525000	9.818e+08	878010000	1004505000
E7ETK0;A0A2R8Y849;A0A2R8YD14;P62847-2;P62847-3;P62847;P62847-4;A0A2R8Y8A0	40S ribosomal protein S24	RPS24	6	15.197	0	6.6448	1291250000	1226550000	1.4222e+09	1425850000	1336850000	1358300000
A0A2R8Y851;P62273;P62273-2;A0A2R8Y6P7;A0A087WTT6	40S ribosomal protein S29	RPS29	5	10.256	0	10.709	108491500	103395000	92347500	155385000	141590000	85439500
A0A2R8YCL1;Q13322-3;Q13322-2;Q13322-4;Q13322;Q75M93;Q75MT1	Growth factor receptor-bound protein 10	GRB10	2	70.958	0.003716	0.12424	0	3257200	0	3405800	7387500	0
B3KY44;F8W1P7;B7Z9M2;P49281-5;P49281-2;A0A2R8YD71;P49281-3		SLC11A2	2	44.892	0	1.7317	13972500	14123500	12877500	14698500	12215000	14318000
A0A2R8YD85;Q96BY6-3;Q96BY6	Dedicator of cytokinesis protein 10	DOCK10	2	251.31	0.0077388	-0.1804	0	0	0	0	0	6118450
B3KRT9;H7BXF5;A0A2R8YDB8;Q9H0E3;Q9H0E3-3;Q96DP1;Q9H0E3-2	Histone deacetylase complex subunit SAP130	SAP130	2	72.873	0.0070209	-0.1285	14421500	0	0	0	0	0
A0A2R8YDP1			2	4.6306	0.0087834	-0.24244	15508000	12831000	16359500	0	9463500	19497000
O14936;O14936-2;O14936-6;O14936-4;O14936-3;A0A2R8YEK3;A0A2R8YE77;A0A2U3TZM1;A0A2U3TZM4;A0A2U3TZN6;A0A7I2RJN6;Q5JS79;B7ZKY2;A0A2R8YFN5;O14936-5;Q5JS72;A0A2R8YEJ7;A0A2R8Y4K4;A0A2R8YGH2;A0A0B6XJY0;A0A2R8Y472	Peripheral plasma membrane protein CASK	CASK	16	105.12	0	25.344	23519000	28336500	26156500	25720000	28616000	23071500
B4E2I4;Q14TF0;A0A2R8YEL6;P48506;A0A0C4DGB2;E1CEI4;A0A2R8Y648	Glutamate--cysteine ligase catalytic subunit	GCLC	5	66.463	0	1.7675	9291550	9437750	14141000	8745800	9039950	3146550
G5EMR8;G3V196;A0A2R8YFB8;P59190;G3V562	Ras-related protein Rab-15	RAB15	2	24.39	0.008066	-0.21805	3087750	3512850	2830950	0	0	0
B4DRA5;A0A2R8YFH5;Q15437;B4DJW8;B4DS04;Q5QPE2;Q5QPE1;A0A2R8YF30;A0A2R8Y633;A0A2R8Y7S7	Protein transport protein Sec23B	SEC23B	17	83.809	0	130.01	48871000	60854500	62308500	56624000	61058500	47151000
A0A2S1PH20;P22033;A0A0S2Z4X4;A0A2S1PH34;A0A2S1PH09;A0A024RD82;A0A2S1PH16;A0A2S1PH13;T1WHH0;A0A2S1PH23;A0A2S1PH31;B2R6K1;A0A2S1PH46;A0A0G3IFT0;Q59HB4;S4UML3;S4UML7;A0A0K0PWN6;S4UM43;S4UNR5	Methylmalonyl-CoA mutase, mitochondrial	MUT	16	83.119	0	116.5	92431500	94535500	90014500	91675500	100701500	94470500
A0A2U3TZH3;Q05639	Elongation factor 1-alpha 2	EEF1A2	10	54.34	0.0025855	0.28273	8020550	6962200	5837550	5588800	5916700	7896150
E9PNW4;A0A2U3TZL5;Q6FHM9;P13987;P13987-2;A0A3Q8TLE1;A0A3G2LMK5;A0A3G2LMK3;A0A3G2LMJ8;H0YET2;A0A3G2LMK2	CD59 glycoprotein	CD59	3	11.985	0	9.965	1352200000	1.25405e+09	1262600000	806725000	816865000	1024675000
A0A2U3TZL8;H7BYN4;A0A7I2V5Y5;Q02241-3;Q02241-2;Q02241;H0YME6	Kinesin-like protein;Kinesin-like protein KIF23	KIF23	4	92.682	0	0.999	6204350	3826800	4215500	8897600	4507450	4898750
Q3V6T2;Q3V6T2-3;Q3V6T2-2;A0A2U3TZV9;Q3V6T2-4;Q3V6T2-5;D6W5D1;A0A2R8Y4X4;A0A2R8Y4W8;A0A2R8YG73;A0A2R8Y7B1;A0A2R8YGU1;Q6DCA5;A0A2R8YG52;Q9UI01;A0A087WXD9;O14997;A0A2R8Y885;A0A2R8Y820;A0A2R8YDS8;A0A2R8Y7D4;H7C2C6;Q6PAV0;A0A2R8YCU9;H0Y470;A0A2R8Y6B2;A0A2R8Y7D9;Q86YH1;H0Y7U8;Q9ULK8;Q9NW05;A0A2R8Y5D7;A0A2R8YD81;A0A2R8Y4C6;H0Y7K3;B4DSN0;B3KW94;A0A2R8Y4Z5;A0A2R8Y7L3;B2RTU8;A0A2R8YD99;A0A2R8Y846;A6NC98;A6…	Girdin	CCDC88A;KIAA1212	23	216.04	0	17.966	12668500	17725000	13756000	21811500	16616000	14623500
B2R5K5;A0A2U9EWT9;Q9BSY4;Q9BSY4-2	Coiled-coil-helix-coiled-coil-helix domain-containing protein 5	CHCHD5	2	12.335	0	2.054	3951350	3413950	3326450	0	0	0
A0A2X0SF55;Q12802-4;Q12802;Q12802-2;A0A087WTD7;A8MYJ1;B7ZW05;A0A087WY36;H0YMW2;H0YLH1;B0AZU4	A-kinase anchor protein 13	AKAP13	12	307.77	0	18.193	19869000	20665000	20136500	20844000	15150500	19244000
A0A2X0SFB0;O15085;O15085-2;B7Z7U2	Rho guanine nucleotide exchange factor 11	ARHGEF11	10	167.93	0	12.53	17344500	13459500	15429500	15070500	14349500	14307000
J7GXU7;J7GU64;B7Z2N8;B3KWZ7;B7Z629;A0A2X0SFG1;P27986-5;P27986-3;P27986-2;P27986;P27986-4;E5RJY0;H0YBC2	Phosphatidylinositol 3-kinase regulatory subunit alpha	PIK3R1	6	31.705	0	6.8525	11371800	5223500	9249200	9105200	7367500	8669950
A0A2X0SFG4;Q8TER5-4;Q8TER5-3;Q8TER5;D3DS15;D3DS14;Q8TER5-2;G3V485;G3V3N2;Q86TR4;G3V5C1	Rho guanine nucleotide exchange factor 40	ARHGEF40;FLJ10357	7	164.88	0	6.6946	23605500	15981000	16422000	19510500	18207000	17704500
G5EA48;A0A2X0SFI2;Q7Z6B7-2;Q7Z6B7	SLIT-ROBO Rho GTPase-activating protein 1	SRGAP1	4	116.84	0.0018149	0.4343	0	0	0	2265950	2541800	708800
O75962;O75962-4;A0A2X0SFJ0;O75962-2;O75962-5;E7EWP2;D3DTD2;E7EPJ7;B4E3M5;F5H228;A0A804HKT9;C9IZQ6;H7BXZ5;A0A1S5UZ29;A0A804HLI0;O60229-2;O60229;A0A804HII1;A0A804HIY9;A0A804HJ49;A0A804HLF3;A0A804HI91;A0A804HJX0;A0A804HIK8;A0A804HIN3;A0A804HIP9;A0A804HJC5;A0A804HI42;A0A804HKU9;H7C1X7;A0A1W2PRD7;O75962-3;A0A804HLC8	Triple functional domain protein	TRIO	14	346.9	0	8.6292	29403000	23779000	32783000	44366500	46852000	38089000
A0A2X0SFV3;Q9NRY4;A2RRE5;B4DPI8	Rho GTPase-activating protein 35	ARHGAP35;GRLF1	4	170.74	0	3.6718	9313400	9335350	11375550	9136150	9574700	9907600
B7Z6Y3;Q6ZTJ5;Q6ZT62-2;Q3ZTT7;Q6ZT62;A0A2X0SFX7;Q9Y3L3-2;Q9Y3L3;A0A3B3IU28;A0A2R8Y5V0	SH3 domain-binding protein 1	SH3BP1	3	55.162	0.0016383	0.59677	2332700	0	0	4499750	5537000	3001100
A0A2X0SSL3;O94887-3;O94887-2;O94887;H7C3E4;C9JWM9;C9JVQ5	FERM, RhoGEF and pleckstrin domain-containing protein 2	FARP2	3	120.11	0	2.1727	6823800	6707000	3707600	6221300	5660250	4731350
Q96PE2;A0A2X0TVV1;A0A2R8Y4D7	Rho guanine nucleotide exchange factor 17	ARHGEF17	2	221.67	0.0031589	0.2156	0	0	0	0	0	0
A0A2X0TVX1;Q96HP0;K7ESB7;B7Z9U8;B4DIL4;K7ERK2;K7EP51;K7EKT0;K7EP20	Dedicator of cytokinesis protein 6	DOCK6	9	229.78	0	5.1707	10474000	9549600	9868700	8365750	10153100	10231800
A0A2X0TVY0;C9JME2;Q9Y4F1;Q9Y4F1-2;M0QXT1;H0Y783	FERM, RhoGEF and pleckstrin domain-containing protein 1	FARP1	13	118.63	0	81.401	49268000	44292500	48893000	54642500	55355000	56458500
Q504W7;A0A2X0TVZ9;Q01968-2;Q01968;A0A2R8YG38;A0A2R8YCN4	Inositol polyphosphate 5-phosphatase OCRL-1	OCRL	5	103.18	0	5.2264	17696000	18605500	17700500	23672500	15864500	18605500
H0YAN8;A0A2X0U4L4;O15013-7;O15013-4;O15013-5;O15013-6;O15013	Rho guanine nucleotide exchange factor 10	ARHGEF10	2	109.65	0	4.7648	0	4662450	4665250	3687550	6892600	5716500
P56556;A0A2Y9D025;R4GN43	NADH dehydrogenase [ubiquinone] 1 alpha subcomplex subunit 6	NDUFA6	8	15.136	0	14.073	251360000	212295000	250795000	329310000	334500000	321540000
B4E3N8;A4UAE9;Q53FP9;A8K7S3;A8K6A0;A0A2Z2EHH6;Q15011-3;Q15011-4;Q15011-2;Q15011;H3BTT7;H3BP08;B4DXX2;H3BTA8;H3BRS4	Homocysteine-responsive endoplasmic reticulum-resident ubiquitin-like domain member 1 protein	HERPUD1	5	16.45	0	151.7	22026000	19502500	23128500	20141000	16137500	20399500
A0A2Z6ATB6;Q16643;Q16643-2;Q16643-3;D6R9W4;B3KSQ7;D6RCR4;D6RFI1;B7Z2Z0;D6R9Q9	Drebrin	DBN1	14	76.309	0	169.59	49107000	62365500	53181500	54800000	54704000	58302000
A0PBY4;A0A2Z6DS77;I7GY09;A0A4Y5UZ05		HLA-A	5	31.839	0.0098276	-0.29805	0	0	0	0	0	0
Q8IY17;Q8IY17-3;A0A384DVU0;Q8IY17-2;Q8IY17-5;A0A0B4NF33;A0A0B4NFS2;B4DEV3;M0QXH7;A0A0B4NFD1;M0R2C2;M0QYF5;M0QZK5;M0QYT1;Q6ZV29-3;M0R2K2;B3KXF3;Q6ZV29-4;Q6ZV29;B3KXH5;B4DMT7;Q6ZV29-5;M0R2H4	Neuropathy target esterase	PNPLA6	19	150.95	0	32.34	31954500	39369500	39610500	37953000	37300500	32624500
B8ZZU8;A0A384MDL3;Q15370;Q15370-2;I3L0M9;A0A0B4J296	Transcription elongation factor B polypeptide 2	TCEB2	5	12.527	0	77.147	300245000	259115000	276460000	308680000	279530000	266800000
A0A384MDR6;Q13724;Q58F09;Q13724-2;A0A3B3IRK6;A8K9K4;A0A3B3IRW2;A0A3B3IS52;A0A3B3ITC1;C9JDQ1;A0A3B3ITU6;B8ZZE2;A0A3B3IRI7;A0A3B3IRI1	Mannosyl-oligosaccharide glucosidase	MOGS;GCS1	14	91.916	0	100.93	51472500	61657500	58985500	75234000	61437500	67164500
A0A384MDR8;P11177-3;P11177-2;P11177;C9J634;F8WF02;Q59G68	Pyruvate dehydrogenase E1 component subunit beta, mitochondrial	PDHB	8	39.233	0	86.869	593325000	539440000	551260000	638705000	635370000	596360000
A0A804HIS0;A0A384MDS7;Q96IJ6;Q96IJ6-2;A0A0U1RRC2;A0A087WUI8;F8WD54;A0A804HLK2;A0A804HIM4;A0A804HKA4;B4DJR0;A0A804HJC3;C9J255;C9JAH0;A0A804HLB2	Mannose-1-phosphate guanyltransferase alpha	GMPPA	6	33.144	0	12.496	22010000	19983500	20008500	19997000	22127000	25464000
A0A384MDT2;P55795;B4DFK9;B4DP00	Heterogeneous nuclear ribonucleoprotein H2	HNRNPH2	15	49.263	0	79.392	169135000	167850000	146460000	254245000	229575000	201950000
A0A384MDT9;Q86SX6	Glutaredoxin-related protein 5, mitochondrial	GLRX5	3	16.628	0	51.418	32556500	26289000	37163000	38622000	33872000	37894500
Q13561-2;Q13561-3;Q13561;Q53H88;V9HW58;A0A384MDU9;A0A7I2V4H4;A0A7I2V4Y9;B3KTX4;F8W1I6;A8K8J9;A0A7I2V390;F8VW18;H0YI98;F8VRV7;H0YHL1;A0A7I2V5R4;A0A7I2V2Z2;F8W0U6	Dynactin subunit 2	DCTN2;HEL-S-77	14	44.819	0	81.358	132405000	157865000	160850000	125645000	137300000	139420000
A0A384MDW3;P51812;B4DKZ2;B4DG22;B1AXG1;B7ZB17;A0A2R8Y603;Q8TDJ4;Q7Z2J4	Ribosomal protein S6 kinase alpha-3	RPS6KA3	6	83.735	0	3.5374	16609500	13786000	13351900	13009500	11174500	12708000
A0A384MDW6;Q96C23;H7C320;B8ZZ75;Q12915;H7C1B5	Aldose 1-epimerase	GALM	4	37.765	0	15.221	41591500	51259500	41472500	50983000	55622500	42151500
A0A384MDW7;P30084	Enoyl-CoA hydratase, mitochondrial	ECHS1	9	31.399	0	62.765	9.787e+08	848420000	868315000	862095000	887880000	1.01136e+09
P35221-2;P35221;A0A384MDY0;B4E2G8;B4DU00;B4DKT9;G3XAM7;B3KSR8;P35221-3;E5RIB1;Q49AD3;E5RJ41;F6KRI5;P26232-6;P26232-4;E5RGY7;A0A0A0MRI5;E5RG03;E5RGY6;A0A0A0MTJ6;E5RHV7;E5RJL0;E5RGD2;E5RJP7;E5RIE0;B7Z259;E5RFM5;E5RFK9;E5RFG3;Q16370;E5RIT8;A0A087WZL6;Q9UI47;H0YBB8;A0A804HI07;E5RFM3;A8K141;E5RHJ5;E5RGU3;B9A010;E5RJZ2	Catenin alpha-1	CTNNA1	35	102.63	0	323.31	316460000	279690000	267895000	239015000	261635000	247710000
S4R371;Q6IBD7;A0A384MDY5;P05413;S4R3A2	Fatty acid-binding protein, heart	FABP3	2	14.787	0.002004	0.3598	6175450	7611200	5065500	3285550	4531650	3855150
A0A384MDY8;Q14247;Q53HG7;A0A024R5M3;Q14247-3;Q14247-2;Q76MU0;B4E358;B3KRK4;H0YCD9;H0YEV2;A0A0B6XJY7	Src substrate cortactin	CTTN;EMS1	23	61.635	0	269.25	597865000	502175000	521875000	483230000	455260000	561740000
A0A384ME15;Q8NBJ7;J3KQJ1;A0A0S2Z5Q3;B4DQ27;B4DLK7;A8MXB9;Q8NBJ7-2;A0A0S2Z548;A0A494C1B1;A0A024RDK8;E9PBT8;H7C3B2;J3QT17;Q8NBJ7-5;C9J660;A0A0S2Z5C4;B4DN71;C9JL30;Q75LP3;Q8NBJ7-3;F8WA42;E9PG02;F8WES7;F8WEX5;Q8NBJ7-4;F8WEV7	Sulfatase-modifying factor 2	SUMF2	12	33.857	0	140.05	166760000	188590000	178825000	203775000	190445000	170245000
A0A384ME16;Q6ICN0;B3KR50;B0LPF3;P62993;P62993-2;J3KT38;J3QRL5	Growth factor receptor-bound protein 2	GRB2	6	24.946	0	17.662	156805000	115980000	126250000	107247500	121385000	117910000
P49411;A0A384ME17;H3BNU3	Elongation factor Tu, mitochondrial	TUFM	29	49.541	0	323.31	886320000	855775000	791060000	1.03615e+09	1.10055e+09	1049260000
A0A384ME24;O00422;O00422-2;U3KQ12;H7BZW6;U3KPY7	Histone deacetylase complex subunit SAP18	SAP18	3	17.561	0.0042685	0.07669	1307350	2326050	8800300	7202600	0	5661500
A0A7I2V5L3;Q9BSQ6;Q5QTS3;A0A384ME37;P40429;B4DNC8;A0A7I2V2L9;M0QYS1;Q8J015;Q0VGL3;Q53H34	60S ribosomal protein L13a	RPL13A;RPL13a	9	21.716	0	52.847	589585000	698345000	677425000	624415000	608435000	462630000
A0A384ME44;P00167-2;P00167;Q59F44;P00167-3;J3KNC7	Cytochrome b5	CYB5A	6	15.33	0	90.86	203630000	205985000	214010000	208895000	234850000	209010000
E5RHW4;A0A384ME54;O94905;E5RJ09	Erlin-2	ERLIN2	16	37.725	0	67.694	314265000	325705000	300050000	376830000	390900000	277810000
A0A384MEA9;Q96CQ1-3;Q96CQ1;D6RB26;D6RCF5;F6SDC8;A0A3B3ISS3;J3KQA4;B4DL01;Q96CQ1-2;Q96CQ1-4;Q9BSK2	Solute carrier family 25 member 36;Solute carrier family 25 member 33	SLC25A36;SLC25A33	2	34.282	0	21.518	7205050	5522450	0	4917900	4983900	5187800
A0A6Q8PHB5;A8K6K2;A0A384MED8;A0A6Q8PHP0;P49902;Q5JUV4;B3KXN5;P49902-2;A0A6Q8PF50;S4R3E7;A0A6Q8PEZ2;S4R3A6;Q5JUV6;A0A6Q8PFH2;A0A6Q8PG36	Cytosolic purine 5-nucleotidase	NT5C2	3	50.147	0	14.956	8610650	4338000	3419700	3739650	10351550	4420150
A0A384MEE7;Q9BS26	Endoplasmic reticulum resident protein 44	ERP44	18	46.971	0	123.99	407725000	409315000	425770000	371360000	398800000	322230000
A0A384MEH9;Q5VST6;Q5VST6-2	Alpha/beta hydrolase domain-containing protein 17B	ABHD17B	4	32.214	0	5.8411	46754000	22024450	41699500	16962000	42885500	45223500
P31943;G8JLB6;A0A384MEJ3;E9PCY7;D6RBM0;D6RIU0;D6RIT2;D6RAM1;D6RIH9;D6RJ04;D6R9T0;D6RFM3;D6RDU3;H0YB39;E5RGV0;E7EN40;E7EQJ0;Q68DG4;H0YBD7;D6RDL0;H0YBG7;E5RGH4;D6RF17;B4DP51;H0YAQ2;D6R9D3;E5RJ94	Heterogeneous nuclear ribonucleoprotein H;Heterogeneous nuclear ribonucleoprotein H, N-terminally processed	HNRNPH1	19	49.229	0	286.87	416965000	369200000	342335000	415525000	428750000	403360000
A0A384MEJ5;Q86TX8;B4DL54;P49356-2;P49356;B3KSC2;B4DJ86	Protein farnesyltransferase subunit beta	CHURC1-FNTB;FNTB	2	48.773	0.0016313	0.55108	28472000	24606500	28461000	28281500	26465500	30901500
E7ESS4;B4DW82;B4DNT6;B4DQW5;Q5NKV8;A0A384MEK5;P05362;Q99930;A0A1C9J7T1;Q15463	Intercellular adhesion molecule 1	ICAM1;sICAM-1;P3.58	2	33.699	0	3.0654	2261000	7617150	3720500	0	0	2166000
B3KR70;A0A384MQW4;Q15904;Q8NF19;A0A0C4DGX8;B4DWM8;A0A7I2YQA5;A0A7I2V3T8;A6QRJ1;A6NLC6;A0A7I2V2G3;H7C2Y8;H7C0T7;F2Z3L8	V-type proton ATPase subunit S1	ATP6AP1;FLJ00383	10	47.768	0	32.458	159450000	133515000	126355000	127215000	109310000	111115000
P02545;P02545-6;P02545-2;A0A6Q8PFJ0;A0A384MQX1;P02545-3;W8QEH3;A0A804HL68;Q5I6Y5;A0A6Q8PHQ9;Q3BDU5;Q8N519;Q5TCI8;P02545-4;P02545-5;A0A6Q8PF80;A0A6Q8PGH0;A0A6Q8PFM1;A0A6Q8PF59;B4DFR3;W5X314	Prelamin-A/C;Lamin-A/C	LMNA	21	74.139	0	29.747	59158500	54869000	58676000	60364500	56846000	54358000
A0A384MQX5;Q9UBV8	Peflin	PEF1	3	30.381	0	3.864	150900000	145095000	132955000	231455000	184160000	184425000
A0A384MR07;Q13188;Q13188-2;A0A087WZ06;E5RFQ9;Q8NBU1;E5RIM6	Serine/threonine-protein kinase 3;Serine/threonine-protein kinase 3 36kDa subunit;Serine/threonine-protein kinase 3 20kDa subunit	STK3	11	56.3	0	9.9805	28336500	39720500	39878500	37191000	35981000	25374000
Q5JPE4;A0A384MR19;F8VXU5;Q9UBQ0;Q9UBQ0-2;E9RKB4;Q05DG7	Vacuolar protein sorting-associated protein 29	DKFZp667O202;VPS29	4	20.392	0	3.27	132245000	121633000	106959500	145015000	159370000	139825000
P09382;A0A384MR27;F8WEI7	Galectin-1	LGALS1	9	14.716	0	153.73	5423900000	4995250000	4783050000	5003000000	5085300000	4813500000
A0A384MR33;Q14683;G8JLG1;A0A6Q8PHC3;A8K7A6;Q6P2R1;Q6MZR8;B7Z709;Q68EN4;Q7Z4C6;Q5H934;V9GY57;V9GYN9	Structural maintenance of chromosomes protein 1A;Structural maintenance of chromosomes protein	SMC1A;DKFZp686L19178	17	143.23	0	16.332	29751500	79749000	53632500	35842500	30919500	40778000
B4DJ71;B2RBR4;A0A384MR38;Q08357	Sodium-dependent phosphate transporter 2	SLC20A2	3	49.269	0	1.8974	20880500	17266000	17025000	15001000	15546000	20221000
A0A384MR44;Q13011;M0R248;M0QZW4;B4DVS4;M0QXS7;M0R1A2;M0R280	Delta(3,5)-Delta(2,4)-dienoyl-CoA isomerase, mitochondrial	ECH1	14	35.816	0	76.234	289005000	353755000	331565000	602785000	568355000	479790000
A0A384MR46;Q16655	Melanoma antigen recognized by T-cells 1	MLANA	8	13.157	0	133.63	155470000	196975000	168730000	190755000	171990000	148700000
A8K8F9;A0A384MR47;Q59EE9;Q5HYD7;P51178;P51178-2;B3KXR5;A0A2U3TZV8;Q4KWH8-3;Q4KWH8-4;Q4KWH8-2;Q4KWH8	Phosphoinositide phospholipase C;1-phosphatidylinositol 4,5-bisphosphate phosphodiesterase delta-1	DKFZp686K101;PLCD1	5	85.604	0	7.9326	8659800	7369300	7336150	7948900	6255750	9187300
B2R7T8;A0A384MR50;P47756-2;B1AK88;B4DWA6;B1AK87;P47756;B1AK85;Q7L4N0;A0A6I8PRV6;A0A6I8PIN8	F-actin-capping protein subunit beta	CAPZB	18	30.656	0	124.85	249955000	242350000	211610000	260675000	273050000	240780000
I3L0N3;B7Z5J7;A0A384MTI6;P46459;B7Z9U2;B4DH19;B4DGR3;B4DSK5;P46459-2;Q96D47;D3DXJ4;I3L2G1;I3L0L3;K7EQD6;I3L338;I3L4Q9	Vesicle-fusing ATPase	NSF	34	82.091	0	161.58	425400000	428840000	418770000	350870000	376990000	382695000
A0A3B3ITF0;A0A384MTI8;Q96C86;Q53G42	m7GpppX diphosphatase	DCPS	5	28.597	0	15.768	51952000	60214500	42170500	52457500	52083500	50949000
A0A384MTJ7;P30837;B4DLJ0;P47895;A0A024RC95;B2R5T2;A0A0U1RQK9;B4DYU3;Q53FB6;A0A384NPN7;H0YKF9;B4DH89;H0Y2X5;Q7Z3A2;H0YMG7;B4YAH7;O94788-2;P05091-2;O94788-3;O94788-4;P05091;O94788	Aldehyde dehydrogenase X, mitochondrial	ALDH1B1	16	57.249	0	144.27	193350000	187425000	173290000	203785000	203870000	216785000
X6RJP6;A0A384MTL2;P37802;P37802-2;B7Z5A2	Transgelin-2	TAGLN2	13	21.086	0	115.8	565195000	435180000	471675000	437975000	420505000	408945000
A0A384MTQ3;P23526;P23526-2;Q1RMG2	Adenosylhomocysteinase	AHCY	21	47.716	0	197.01	452555000	429175000	431410000	434835000	445055000	441965000
A0A384MTQ5;P48449;B2R694;P48449-3;P48449-2;A0A0G2JQD0;C9J315;A0A0G2JS81;H7C3A5	Lanosterol synthase;Terpene cyclase/mutase family member	LSS	31	83.294	0	144.66	440230000	464835000	422675000	464300000	473085000	399600000
E9PI26;B4DSG6;B2R7G4;A0A384MTQ8;P32780-2;P32780	General transcription factor IIH subunit 1	GTF2H1	2	20.404	0	1.5668	14341000	14540500	21822500	11465750	14103000	13443500
A0A384MTR2;P30048-2;P30048;Q53HC2;A4UCS5	Thioredoxin-dependent peroxide reductase, mitochondrial	PRDX3	7	27.692	0	321.34	1.5031e+09	1.6026e+09	1.50985e+09	1.70625e+09	1.5104e+09	1.55245e+09
B5BUB1;A0A384MTR5;Q9Y265;Q9Y265-2;E7ETR0;B3KRS7;H7C4G5;J3QLR1	RuvB-like 1	RUVBL1	15	50.215	0	210.42	189810000	192255000	215320000	177360000	199010000	176975000
F5H7P7;B4DT22;A0A384MTS1;Q96BP3;B4DP34;Q96BP3-2;D6R9Q1;H0Y8N5;D6RD43	Peptidylprolyl isomerase domain and WD repeat-containing protein 1	PPWD1	12	70.276	0	14.744	18686000	18224500	18909000	18481500	17950000	21264000
Q6IB91;A0A384MTT2;Q16822;A0A0S2Z430;Q16822-3;H0YML5;H0YM31;A0A0S2Z451;Q16822-2;A0A0S2Z4C0;H0YMU6;H0YNG4;H0YMY3;H0YMA5	Phosphoenolpyruvate carboxykinase [GTP], mitochondrial	PCK2	15	70.696	0	45.934	53533000	56952500	55527500	60811500	60770000	60937000
A0A384MTW7;P15531;P15531-2	Nucleoside diphosphate kinase A	NME1	10	17.149	0	148.79	1.7082e+09	1.93725e+09	1.89905e+09	1.61465e+09	1.75965e+09	1.74395e+09
Q14019;A0A384MTY2;H3BT58	Coactosin-like protein	COTL1	6	15.945	0	77.4	116760000	98125000	95316500	89308500	75909000	97498000
E9PCG9;A0A384MTY4;Q02338;C9K0G7;H7C2W1;A1E284;C9JM78;C9JQ90;A0A0G2JRX6	D-beta-hydroxybutyrate dehydrogenase, mitochondrial	BDH1	8	29.012	0	14.048	29571500	47261500	38665500	40319000	46744500	31603000
A0A384NPX8;A0A384MTZ1;P47985;P0C7P4	Cytochrome b-c1 complex subunit Rieske, mitochondrial;Cytochrome b-c1 complex subunit 11;Putative cytochrome b-c1 complex subunit Rieske-like protein 1	UQCRFS1;UQCRFS1P1	12	29.692	0	28.031	456860000	456585000	453325000	661575000	638170000	571915000
A0A384MTZ4;Q96BR5	Cytochrome c oxidase assembly factor 7	COA7	6	25.737	0	6.3275	82894000	55818000	77945500	56140000	46925000	57439500
Q9BSV4;A0A384N5Z8;P23246;Q86VG2;P23246-2;Q6PIX2;H0Y9K7;H0Y9U2	Splicing factor, proline- and glutamine-rich	SFPQ	30	68.63	0	157.07	119420000	295085000	267260000	169220000	159955000	171230000
A0A384N605;Q5M7Z5;U3KQ56;Q9UBQ7	Glyoxylate reductase/hydroxypyruvate reductase	GRHPR	6	35.668	0	58.465	76110000	65524000	60806000	95564000	97741000	93709500
A0A384N647;P27144;F8VS11;K4Q5R3	Adenylate kinase 4, mitochondrial	AK4	5	25.252	0	3.9986	88040000	87747000	71802000	128470000	100510000	123035000
A0A384N6A4;P61604;Q9UNM1;B8ZZL8;A0A024R3X7;B8ZZ54	10 kDa heat shock protein, mitochondrial	HSPE1;EPFP1	8	10.932	0	12.998	5396250000	4.28745e+09	5298600000	4595350000	4445200000	5156600000
A0A384N6C2;A0A7I2V2T3;H0Y4R1;P12268;E7ETK5;A0A7I2YQK5;B7Z1G4;Q6QE17;Q6RUP9;Q6RUP8	Inosine-5-monophosphate dehydrogenase 2	IMPDH2	12	55.804	0	42.483	92437000	62720500	71202000	76249000	78257500	77041000
H7C3G9;A0A384N6G7;Q9UJ70;Q9UJ70-2;H7C1L7;H0YEB7;C9JEV6;H0YE82;H0YF44;H7C286	N-acetyl-D-glucosamine kinase	NAGK	7	36.888	0	44.753	39751500	45416000	37242500	37339000	44126500	37890500
A0A384N6H1;P13639;Q6PK56;B4DPU3;Q8TA90;B4DRE8;B4DMC6;Q6W6M8;M0R0I6	Elongation factor 2	EEF2	60	95.337	0	323.31	1.68235e+09	1.5813e+09	1.56505e+09	1400400000	1339550000	1.47355e+09
B5MCX3;A0A384N6H6;Q15019;Q15019-3;Q15019-2;C9J2Q4;H7C2Y0;H7C310;C9JB25;C9IY94;C9J938;B5MD47;C9IZU3;C9JQJ4	Septin-2	2022-09-02	7	36.94	0	7.5508	35323000	26788500	28946000	52918500	41188500	46798000
A0A384NKJ3;P42126-2;P42126;Q96DC0;H3BS70	Enoyl-CoA delta isomerase 1, mitochondrial	ECI1;DCI	8	32.816	0	26.28	118920000	122960000	120745000	183185000	169245000	141225000
A2RQR6;A0A384NKK0;Q96EI5;Q96EI5-2;D6RIH3;D6RCE9;D6RD44;Q9H3H9	Transcription elongation factor A protein-like 4;Transcription elongation factor A protein-like 2	TCEAL4;TCEAL2	2	21.54	0.0016244	0.49865	3957600	3266900	0	2603250	6691450	5329300
A0A384NKQ2;Q16762;Q53EW8;B4DVZ4;B1AH48	Thiosulfate sulfurtransferase;Sulfurtransferase	TST	10	33.429	0	108.25	106414500	106150000	104654500	107735000	116725000	97912000
A0A384NKW7;P55060-3;P55060;P55060-4;B4DM31;B4DUC5;B4DPS6;B4DS32;B4DM67;P55060-2	Exportin-2	CSE1L	30	110.42	0	106.93	336870000	281565000	275345000	336165000	359420000	362535000
P11413-2;P11413;A0A384NL00;A8K8D9;P11413-3;Q2VF42;A0A8G1M3Q3;B4DYA7;Q2Q9B7;Q2Q9H2;A0A4P8W0G4;E7EUI8;Q0PHS1;E7EM57;E9PD92;A0A2H4QGB2;A0A2H4QGB8;Q0PHS5;A7IZZ3;A0A2H4QGB6;Q0PHS4;Q0PHS3;A0A6G9IW12;Q0PHS2;I3V9R4	Glucose-6-phosphate 1-dehydrogenase	G6PD	15	63.826	0	113.08	60487500	54908000	51440000	62327000	52852000	50091000
G8JLJ2;P04179;P04179-2;P04179-4;Q7Z7M7;Q7Z7M4;Q4ZJI1;Q7Z7M6;Q7Z7M5;F5H3C5;F5GYZ5;F5H4R2;A0A384NL29;A0A4Y1U0K4;Q96AM7;F5GXZ9;G5E9P6;Q9UG59;Q6LE88;A0A4Y1U5Z3;A0A4Y1U4I2;A0A4Y1U1P4;P04179-3	Superoxide dismutase [Mn], mitochondrial;Superoxide dismutase	SOD2	3	6.7725	0	29.155	39151500	30040500	33001500	38312500	36039000	46426500
A0A384NL38;Q14376;Q14376-2;Q5QPP1;Q5QPP9;Q5QPP3;Q5QPP4;A0A024RAB7	UDP-glucose 4-epimerase	GALE	7	38.281	0	4.6685	57985500	75247000	56839000	78286000	74660000	67647000
A0A384NL53;P16152;E9PQ63;A8MTM1;P16152-2	Carbonyl reductase [NADPH] 1	CBR1	14	30.375	0	169.64	206325000	207555000	187260000	218915000	208290000	200590000
A0A7I2V2R3;A0A384NL63;P51991;A0A7I2V5D8;A0A7I2V402;A0A7I2V4J6;A0A7I2V4G0;Q65ZQ3;B4E036;Q66K53;Q8NFG3;H7C1J8	Heterogeneous nuclear ribonucleoprotein A3	HNRNPA3;D10S102	20	35.411	0	323.31	263780000	340795000	313810000	308335000	344460000	306665000
Q6ZSY0;A0A384NL67;Q8N653;F8WB67;A0A2R8Y7K3;B2R8T5;B7Z3T9	Leucine-zipper-like transcriptional regulator 1	LZTR1	2	90.585	0.0016373	0.58352	5361250	7193450	6146000	0	0	0
A0A384NL74;P42696;A2A2V2;Q5TCT4;P42696-2	RNA-binding protein 34	RBM34	4	48.063	0	4.6306	10339200	19116500	17189000	7434850	7548950	10825500
A0A384NL93;P10606;Q6FHM4;Q6FHJ9	Cytochrome c oxidase subunit 5B, mitochondrial	COX5B	8	13.696	0	21.293	1099850000	1.1289e+09	1054130000	755565000	738045000	804195000
Q53XJ5;A0A384NLA0;A0A494C1N0;P26885;F5H0N4	Peptidyl-prolyl cis-trans isomerase;Peptidyl-prolyl cis-trans isomerase FKBP2	FKBP2	6	15.649	0	13.423	137105000	101824500	98778000	105835500	68906500	94761500
Q03252;A0A384NPH0;A0A0A7M1X5	Lamin-B2	LMNB2	6	69.948	0	2.9355	1728450	12772500	6633350	14614500	19946500	9937150
Q69YR0;A0A384NPL4;Q8NBP0;Q8NBP0-2;Q9H659;H0YB10;E5RHB3;H0YBV3;E5RG15	Tetratricopeptide repeat protein 13	DKFZp667K0918;TTC13	11	89.249	0	10.007	22809500	30649000	27572000	33408500	39071000	30923000
A0A384NPM7;Q8NBX0	Saccharopine dehydrogenase-like oxidoreductase	SCCPDH	8	47.151	0	30.895	145510000	126805000	134390000	148065000	132045000	128330000
A0A384NPQ2;Q06830;A0A0A0MSI0;B2R4P2;A0A0A0MRQ5	Peroxiredoxin-1	PRDX1	16	22.11	0	91.614	745325000	745450000	681115000	679570000	665165000	638640000
A0A384NPU2;P49773;D6RC06;D6REP8;D6RE99;H0YC49;D6RD60;A0A6Q8PGQ8;A4D2H4	Histidine triad nucleotide-binding protein 1	HINT1;LOC346521	2	13.802	0	44.416	414795000	335330000	356625000	305405000	351390000	378855000
A0A384NPU5;Q15084-3;Q15084;Q15084-4;Q15084-5;Q15084-2	Protein disulfide-isomerase A6	PDIA6	14	48.121	0	323.31	9.36115e+08	874245000	915765000	557210000	534295000	757185000
A0A384NPW1;P51858;B2RDE8;A8K8G0;B7Z958;P51858-2;P51858-3;B7Z525	Hepatoma-derived growth factor	HDGF	11	26.788	0	81.288	234865000	225680000	220590000	212585000	217530000	213805000
Q96AQ8;A0A384NPW7;U3KQP8	Mitochondrial calcium uniporter regulator 1	MCUR1	5	39.694	0	5.8562	48985000	38020500	42173000	46752000	38097500	43440000
B4DWN1;A8K7T4;A0A384NPY7;Q12907;D6RBV2;D6RIU4;D6RDX1;D6RBH1	Vesicular integral-membrane protein VIP36	LMAN2	13	32.577	0	180.44	376555000	344600000	339700000	436190000	450445000	371975000
O43909;A0A384NPY9;E7ET85	Exostosin-like 3	EXTL3	4	104.75	0.00041946	0.87494	26294500	22537000	25479000	17536000	23771500	16844100
A0A384NPZ7;Q15738;A0A7D5Q2L7;C9JDR0	Sterol-4-alpha-carboxylate 3-dehydrogenase, decarboxylating	NSDHL	18	41.9	0	202.77	507270000	444450000	459430000	393945000	382545000	407835000
Q14498;Q14498-2;Q14498-3;A0A384NQ03;B4E1M7;Q68DD9;B4DRA0;B3KWX7;B4DLM0;G3XAC6;H0Y4X3;E1P5S2;Q6MZY7;B7Z4L7;Q6N037;A0A0U1RQH7;Q7Z3L0;A0A0U1RQW2;Q5QP23;Q5QP22;F2Z2Z5;A8MYG5;H0Y6I9;A0A087X122;F8WF24	RNA-binding protein 39	RBM39;DKFZp781C0423;RNPC2;DKFZp686C17209;DKFZp686A11192;DKFZp781I1140	9	59.379	0	45.128	80451000	70265500	87436000	96563000	80687000	93264500
B4DM97;A0A384NQ21;P61163;B4DMT4;B4DXP9;R4GMT0;A0A1B0GVS3	Alpha-centractin	ACTR1A	12	38.274	0	84.05	226905000	291510000	233985000	187005000	210880000	199925000
J3QS36;A0A384NY14;Q7Z4W1;J3KS22;J3KRZ4;J3QS45;J3KSZ5;J3QRQ2	L-xylulose reductase	DCXR	13	23.482	0	29.383	214190000	172665000	152400000	365930000	283775000	287410000
B3KRZ6;A0A384NY44;Q71VA3;O60512;B3KPV4;A8K5Z0;O60512-2	Beta-1,4-galactosyltransferase 3;N-acetyllactosamine synthase;Beta-N-acetylglucosaminylglycopeptide beta-1,4-galactosyltransferase;Beta-N-acetylglucosaminyl-glycolipid beta-1,4-galactosyltransferase	B4GALT3	3	41.487	0.0066883	-0.074659	27001500	23111500	20768500	34737500	29041000	26153500
B2R761;A0A384NY87;P22307-7;P22307;P22307-8;P22307-4;P22307-2;P22307-6;B4E0J3;H0YF61;E9PLD1;P22307-3;Q59HG9;H0YCB0;H0YD06;P22307-5	Non-specific lipid-transfer protein	SCP2	19	59.021	0	310.94	712005000	687100000	704650000	564730000	565385000	597260000
H0YA68;E9PCD7;B7Z754;A0A384NYH9;Q9Y2E5-2;Q9Y2E5;Q4VC00	Alpha-mannosidase;Epididymis-specific alpha-mannosidase	MAN2B2	2	107.51	0	10.736	5047900	2200050	1643200	6913850	6327450	4035750
Q8IWL3;A0A384NYJ4;B0QYH2	Iron-sulfur cluster co-chaperone protein HscB, mitochondrial	HSCB	4	27.422	0	19.169	23720000	22333000	19561000	23899000	24222000	25397000
E5RJ52;A0A384NYL6;P53677;H0YAY4	AP-3 complex subunit mu-2	AP3M2	6	31.771	0	35.684	24135500	20474500	15755500	19365500	22556000	13503500
P07437;B4DY90;Q5SU16;A0A384NYT8;Q5JP53;B7ZAF0;Q6LC01;Q9BUU9;Q5ST81;B4E052;B4DQN9;B7ZAK1;B4DMU8;B4DXZ5;Q96B85;Q1KSF8;B4DMJ5;A4UCT2;Q6P602;A6NNZ2;CON__ENSEMBL:ENSBTAP00000025008;Q9H4B7;A1L195;A1L196	Tubulin beta chain	TUBB;XTP3TPATP1	19	49.67	0	74.2	360185000	468250000	530890000	338760000	398735000	436710000
Q6P1Q0-7;Q6P1Q0;A0A384P5D7;B2RCH7;F8VZA2;F8W1Z2;F8W0R0;Q6P1Q0-5;Q6P1Q0-2;Q6P1Q0-4;B7Z7F8;F8VR33;B7Z7E4;F8VVQ3;H0YIV5;F8VP71;H0YHF4;F8VPY5;F8VS60;B7Z9A7;F8VTR1;F8WCD9;F8VQE7;F8VXQ4;Q6P1Q0-6;Q6P1Q0-3;F8W6J0	LETM1 domain-containing protein 1	LETMD1	3	43.327	0	1.2571	16884000	22006500	13090000	15688500	15861500	20102500
E9PLF1;E9PHN7;A8HT81;E9PHN6;Q0D2I8;A0A384P5E9;F6XZQ7;P28161-2;P28161;Q9UE37	Glutathione S-transferase Mu 2	GSTM2;GSTmu3	3	17.369	0	13.386	81134000	39691500	54348500	13572000	18006000	84746500
P38646;A0A384P5G6;B7Z4V2;D6RCD7;A0A7I2V2G2;V9HW84;Q8N1C8;A0A7I2YQB2;A0A7I2V3F7;A0A7I2V2S7;B7Z4T3;B7Z1V7;H0Y8K0;A1XP52;Q2F839;A0A3B3ITI4;H0Y8S0	Stress-70 protein, mitochondrial	HSPA9;HEL-S-124m	53	73.68	0	323.31	3.0788e+09	2877250000	3.11595e+09	2583700000	2626900000	3.12985e+09
A0A384P5H7;P12109;Q8TBN2;A0A087X0S5;B4DQV1;B4DRR8;D3DSM7;A0A804HJ28;Q05BT9	Collagen alpha-1(VI) chain	COL6A1	9	108.53	0	32.108	42754000	48679500	46803500	39370000	46047500	44164000
B4DY28;A0A384P5K2;P21291;E9PND2;E9PP21;Q9BTA4;Q6ZMS3;B4E2T4;E9PS42;Q6AI18;Q59EQ5;B3KVC9;Q6AWD1	Cysteine and glycine-rich protein 1	CSRP1;DKFZp686M148	7	20.042	0	56.598	68334000	58413500	49265000	81131000	67516500	75580500
A0A384P5L2;Q08257;Q08257-3;C9JH92;A6NP24;Q08257-2	Quinone oxidoreductase	CRYZ	12	35.196	0	38.384	79816500	76269000	65888000	115070000	104100000	106405000
A0A384P5L6;P16930;P16930-2;A0A804HJX2;H0YLC7;A0A804HJ13;B7Z4W2	Fumarylacetoacetase	FAH	7	46.374	0	48.481	72770000	87575000	79455000	86845000	82681500	76147000
A0A384P5M7;Q8NHU6;Q8NHU6-2;Q8NHU6-3	Tudor domain-containing protein 7	TDRD7	25	123.6	0	66.605	73081500	77698000	84764000	89124500	80954500	84246500
A0A384P5Q0;P04040;B4DWK8;Q8TAK2;A0A1C9J7V9;A0A3B3ITJ0	Catalase	CAT	24	59.755	0	218.08	597430000	547635000	571090000	509085000	462815000	482815000
D6RGI3;A0A384P5S0;D6RER5;Q9NVA2;Q9NVA2-2;D6RDU5;H0Y961;Q96KC0;H0Y9G8;D6RDP1;D6R9Y6	Septin-11	2022-09-11	8	49.005	0	57.46	19023500	13490500	20711500	26704500	20213500	25022000
Q3KPI8;H0YN26;Q6PKH8;Q08AJ6;A0A384P5U2;P39687;Q1AHP8;H7BZ09;O43423;O95626	Acidic leucine-rich nuclear phosphoprotein 32 family member A	ANP32A	5	14.793	0	2.9512	404380000	333155000	262660000	314880000	351535000	362695000
A0A384P5W4;Q15058	Kinesin-like protein KIF14	KIF14	4	186.46	0	0.9858	0	0	0	3074200	6728850	5185500
P16070;P16070-11;H0YD13;B4DN59;A8K309;A0A385KNS5;P16070-7;P16070-12;P16070-14;P16070-13;P16070-8;P16070-10;P16070-17;P16070-3;P16070-16;P16070-6;P16070-4;P16070-5;P16070-18;H0Y2P0;B4E2X0;H0YE40;A0A1Z1VXF2;H0YCV9;P16070-15;P16070-9;H0Y5E4;H0YDW7;C1PHC3;Q86UZ1;E9PKC6;J3KN83;P16070-19;H0YDX6;H0YD17;C1PHC4	CD44 antigen	CD44	13	81.537	0	245.59	9.6313e+08	929630000	965585000	684570000	669405000	734595000
O94856;O94856-9;H7BY57;A0A386QWI1;X6RKN2;O94856-11;O94856-13;O94856-7;O94856-5;O94856-6;O94856-12;O94856-8;O94856-3;O94856-10;O94856-4;D6RBU5;H7C0L6;O94856-2;B4DRH7;A0A7P0Z4R6;B3KUR8;B4DHW3;H7C073	Neurofascin	NFASC	5	150.02	0	8.903	5977400	3479750	8300400	0	0	0
A0A3B3IRE4;B4DNL9;Q8TCE6-2;Q8TCE6;B4DMU4;Q6NSW5;B4DDW8;Q9NRV0	Protein FAM45A;Protein FAM45B	FAM45A;FAM45B	7	27.769	0	9.9961	31544500	34512000	39835000	44430500	43738500	32352500
A0A3B3ITL0;A0A3B3IRJ9;Q9Y2H2;A0A3B3ITR9;A0A3B3ISI3;Q9Y2H2-4	Phosphatidylinositide phosphatase SAC2	INPP5F	2	117.6	0.0057737	-0.023315	8232000	9501050	6289500	4775550	9653650	9189350
A0A3B3IRM4;O75191-2;O75191;Q6PIS3;A0A3B3IS07;B3KM56	Xylulose kinase	XYLB	2	60.068	0	3.8666	0	0	0	2266800	5167000	2088950
A0A3B3IRR6;A0A3B3IT54;A0A3B3ITA3;Q9H7E9;Q9H7E9-2	UPF0488 protein C8orf33	C8orf33	4	24.465	0	31.141	21507000	20666000	23939500	19905000	16241500	35045000
B2R6N9;A0A3B3IRT8;P43307;C9J3L8;C9J5W0;E9PAL7;C9IZQ1;P43307-2;C9JBX5	Translocon-associated protein subunit alpha	SSR1	3	32.193	0	3.6593	1042545000	859910000	1022420000	9.79045e+08	877605000	852645000
A0A3B3IRW9;A8K4R1;Q6P4E1-2;Q6P4E1-5;Q6P4E1;H0YMR0;H0YM51;A0A024R5S2;Q6P4E1-3	Protein CASC4	CASC4	14	35.973	0	26.802	16489500	10163000	12094000	11475000	9151150	12939000
A0A3B3IRX1;Q7KZN9-2;Q7KZN9	Cytochrome c oxidase assembly protein COX15 homolog	COX15	2	20.875	0	2.0073	4732900	12572000	11656400	16826000	10644500	17778000
B8ZZF0;C9JIR6;A0A3B3IS24;A8K599;Q4J6C0;B3KP90;O75688-4;O75688-2;O75688;O75688-5;O75688-3	Protein phosphatase 1B	PPM1B	6	33.232	0	6.6887	2789650	3290150	2687600	2507800	2054600	2459950
A0A7P0T8Y4;A0A3B3IS90;Q2TAA5	GDP-Man:Man(3)GlcNAc(2)-PP-Dol alpha-1,2-mannosyltransferase	ALG11	2	47.004	0.0014374	0.62774	45975000	41988500	39769000	31120500	29732000	36840500
A0A3B3ISA1;A0A499FJD3;Q96S15;B4DVM5	WD repeat-containing protein 24	WDR24	2	96.304	0.0087801	-0.24378	0	0	2349800	1995150	0	0
P14735;A0A3B3ISG5;A0A7I2V2P6;A0A7I2YQV5;A0A7I2V3E3;A0A7I2V610;A0A7I2V4Q3;A0A7I2V2S1;A0A7I2V373;A0A7I2V612;A0A7I2YQS6;Q59GA5;A0A7I2V4A4;A0A7I2V3K9;B3KSB8;B7Z7W6;P14735-2;A0A7I2V634	Insulin-degrading enzyme	IDE	10	117.97	0	4.1287	27185000	28582000	24963000	26318000	24879500	29604000
A0A5F9ZH67;A0A3B3ISL5;Q96Q04	Serine/threonine-protein kinase LMTK3	LMTK3	2	127.3	0.0040848	0.086153	0	0	0	9086500	13181050	0
A9LSU1;A0A3B3ISV3;A0A6G9EL94;Q59F15;P02462	Collagen alpha-1(IV) chain;Arresten	COL4A1	2	25.331	0	41.888	21376500	21542000	22855500	24646000	19463500	19188500
B4DEX5;H0Y4B0;B4DN03;A0A3B3ISV9;O43414-3;O43414-2;O43414;F6QUN3;F6UGJ8	ERI1 exoribonuclease 3	PRNPIP;ERI3	2	18.185	0.00021173	0.96707	71477500	55003500	59818500	37204500	46463000	66296000
X5D7J0;A0A3F2YNW9;A0A3B3IUA1;A0A3B3IU40;A0A3B3IT28;A0A3B3ITE5;A0A3B3ITF7;A0A3B3ITW6;Q12756;Q12756-3;Q12756-2;H7C0K6;X5D2L7;H7C3Y8;B4DMM0;A0A3B3ITK3	Kinesin-like protein;Kinesin-like protein KIF1A	KIF1A	4	191.02	0.0020028	0.34867	2524350	1885500	4709200	0	0	0
H0YNU5;A0A7P0TBM9;A0A3B3IT82;B2RAN0;P54132;H0YLV8;Q3B7X0;B7ZKN7;B7Z2X2	Bloom syndrome protein	BLM	2	144.47	0.00756	-0.16793	93213000	95729000	80545000	37308500	109145000	86157500
A0A3B3ITE9;Q8N5M9	Protein jagunal homolog 1	JAGN1	2	5.8635	0	17.811	75493000	79143000	80001500	62763500	61869000	66383500
A0A3B3ITJ4			17	59.218	0	14.643	12451500	5413500	11051950	23722000	7447000	18573500
A0A3B3ITL1;Q5HYI5;Q8WUD1;B4DUD4;Q8WUD1-2;Q96K32	Ras-related protein Rab-2B	DKFZp313C1541;RAB2B	6	23.341	0	12.134	22897000	63644500	36748500	73188000	65805000	48913000
A0A494C168;A0A3B3ITQ6;Q6P3R8;E9PIX7	Serine/threonine-protein kinase Nek5	NEK5	2	78.697	0.0033438	0.18041	14742500	0	0	0	0	0
A0A3B3ITR4;A4D1F7;O00522-2;O00522-3;O00522	Krev interaction trapped protein 1	CCM1;KRIT1	2	81.095	0.00879	-0.2387	0	0	0	0	0	0
O95363;A0A3B3ITR6;Q5JRF7	Phenylalanine--tRNA ligase, mitochondrial	FARS2	5	52.356	0	5.5578	38816500	56593000	55168000	44884500	43638000	53070500
A0A3B3ITS5;Q14181;Q14181-2;E9PIQ6;H0YDR7;B3KSX6	DNA polymerase alpha subunit B	POLA2	3	64.516	0	39.881	0	4609100	2767300	9231950	8293350	7840650
A0A3B3ITT1;Q6IQ22	Ras-related protein Rab-12	RAB12	6	36.315	0	10.976	53075000	49055000	55055000	40598500	45522500	42139000
Q14643-4;A0A3B3ITU8;Q14643-7;Q14643-5;Q14643-8;Q14643-2;Q14643;A0A3F2YNW8;A0A3B3IU04;Q14643-6;Q14643-3;A0A3B3ITQ1;A0A3B3IU05;A0A3B3IU13;A0A3B3IRP0;A0A8C8KBY2;Q59H91;B4DER3;A0A024R2E1;B7ZMI3;A0A024R2I2;A0A3B3ITM6;B4DGH1;B4DJU3;A0A3B3ITQ4;A0A3B3ITM1;A0A3B3IRT5;A0A3B3IS59;A0A3B3ISE3;A0A3B3ISR4	Inositol 1,4,5-trisphosphate receptor type 1	ITPR1	36	306.77	0	87.494	26291500	23735000	24269500	22660500	19553500	23003500
P49841-2;A0A7I2YQK0;P49841;Q6FI27;A0A3B3ITW1;B5BUC0;P49840;A8MT37;Q68D16;A0A024R0L5;A0A7I2YQG6;A0A7I2V3J4;A0A7I2V4W7;A0A7I2V3D8;A0A7I2V5G5;A0A7I2YQ81;A0A7I2V511;A0A7I2V4Z1;A0A7I2V5B3;A0A7I2V2N4;A0A7I2V5M2;A0A7I2V589;A0A7I2V2P8;A0A7I2V4F3;A0A7I2V4X2;A0A7I2V2V4;A0A7I2V2P0;A0A7I2V2J2;M0QYV0;A0A7I2V3N7;A0A7I2V441;Q86TM2;A0A7I2V3G9;A0A7I2V3T3;A0A7I2V2Y0;A0A7I2V2U4;A0A7I2V5K9	Glycogen synthase kinase-3 beta;Glycogen synthase kinase-3 alpha	GSK3B;GSK3A;DKFZp686D0638	10	48.033	0	93.39	27393000	31402500	28179500	42293000	41251500	30105000
A0A3B3ITW3;B4DL07;P28288;B4DZ22;P28288-2;P28288-3	ATP-binding cassette sub-family D member 3	ABCD3	18	75.421	0	103.26	194940000	160800000	172935000	158790000	145785000	176595000
E9PN17;A0A3B3ITX4;O75964;A0A3B3IRW3	ATP synthase subunit g, mitochondrial	ATP5L	3	8.4518	0	128.25	687115000	684790000	640440000	735715000	851790000	626995000
A0A3B3IU24;H0Y7G9;Q05DJ8;B3KRN4;Q92743	Serine protease HTRA1	HTRA1	2	40.867	0.0073906	-0.14213	6457450	10425000	9228550	10880000	13390500	8399200
B0I1T2;A0A3B3IU30;Q6ZNK5	Unconventional myosin-Ig;Minor histocompatibility antigen HA-2	MYO1G;FLJ00293	2	116.44	0.0012369	0.66984	28187500	31708000	25648500	52775000	0	0
A0A3B3IU33;Q9Y303;Q9Y303-2;Q9Y303-3;H3BSD5;H3BT49;H3BTZ6;H3BSV9;H3BQ15	Putative N-acetylglucosamine-6-phosphate deacetylase	AMDHD2	3	41.333	0	2.2834	35565500	29110000	33184500	27511000	29858500	31622000
Q13144;A0A3B3IUB1;A0A3B3ITG6;Q59HD8;A0A3B3ISX3;A0A3B3ISM8;A0A3B3IUF2;A0A3B3IRP4;A0A3B3IS56;A0A3B3ISV1;A0A3B3IT53;A0A3B3ITQ2;A0A3B3ISS1;A0A3B3ISI2;A0A3B3IST9;A0A3B3ITK8;C9JRD9	Translation initiation factor eIF-2B subunit epsilon	EIF2B5	7	80.379	0	11.046	28960500	23825000	25376000	21424000	24263500	25264000
A0A6Q8PFA9;Q53Y83;A0A3B3IUC4;P06280;A0A6Q8PGG0;Q53HF3;A0A6Q8PHD1;A0A669KAY7;A0A669KB83;A0A3B3IRU3;B4DLT5;V9GYN5;A0A0S3Q2A7	Alpha-galactosidase A	GLA	7	47.482	0	12.743	71893000	101219000	100273500	105525000	110865000	103078500
D3DVA3;B4DF47;A0A3B3IUD2;A8K3J5;Q9BUK6-7;Q9BUK6-3;Q9BUK6-2;Q9BUK6;B4DLS9;Q9BUK6-5;B4DHK3;Q9BUK6-4	Protein misato homolog 1	MSTO1	4	34.329	0	14.81	23761500	26205500	25715500	21451500	22799000	22369000
A0A3F2YNW7;A0A6Q8NVI4;Q8NFD5-3;Q8NFD5-2;Q8NFD5;A0A6I8PTU7;A0A1B0GU09;H0Y7H8;A0A1B0GUC6;A0A1B0GUG2;Q8TEE4;A0A1B0GWJ2;H0Y2R3;A0A1B0GTJ8;A0A1B0GVH0;A0A1B0GVK1;REV__A0A3F2YNW7;Q8NFD5-4;REV__A0A6Q8NVI4;Q9Y651	AT-rich interactive domain-containing protein 1B	ARID1B	5	245.48	0	4.7305	10215300	11410000	10735000	12940500	15237500	16310500
A0A3F2YNX7;Q7L5Y1;Q7L5Y1-4;Q7L5Y1-5;J3QL81;Q7L5Y1-6;Q7L5Y1-2;B4DIZ4;J3QL99;J3QSB6;Q7L5Y1-7	Mitochondrial enolase superfamily member 1	ENOSF1	3	53.063	0	3.4691	11457500	13492000	14517000	12171000	15737000	16577000
Q06124-1;Q06124;A0A3G1LBG2;Q06124-3;A0A1W2PPU4;B3GUD5;A0A0U1RRI0;B3GUD4;A0A6C0W5V7;H0YF12;B3GUD3;A0A6C0W636;A0A6C0W4Z4;A0A6C0W5X7;A0A6C0W5U7;A0A6C0W5J5;A0A6C0W5H1;A0A6C0W4X6;A0A6C0W4Z3;A0A6C0W4Y0;A0A6C0W763;A0A6C0W501;A0A6C0W8I3;A0A6C0W5U2	Tyrosine-protein phosphatase non-receptor type 11	PTPN11	7	68.436	0	15.337	28509000	25970500	28219000	33595500	22926000	26777500
Q99873-2;A0A3S6H7X4;Q99873-3;Q99873;A0A3S6H812;A0A3Q8AM27;A0A3S6H7E9;E9PKG1;A0A3Q8B022;Q5U8W9;A0A3Q8APW9;A0A3Q8ATF5;A0A3S6H7G3;A0A3S6H942;A0A3S6H7Y4;A0A3Q8BCI7;A0A3Q8B027;Q99873-5;B4DJ87;A0A3Q8AIR8;A0A3S6H7K8;A0A3S6H824;A0A3Q8APX7;A0A3Q8AIS2;A0A3Q8BCJ2;A0A3Q8B4M4;E9PIX6;A0A3S6H950;A0A3S6H7Z6;A0A3S6H8A6;E9PQ98;A0A3S6H765;A0A3Q8APY3;A0A3S6H960;A0A3Q8B4N0;A0A3S6H758;H0YDE4;A0A3S6H7X9;E9PNR9;A0A3S6H7…	Protein arginine N-methyltransferase 1	PRMT1;HRMT1L2	15	39.928	0	151.84	109260000	76305000	98976500	102065000	120800000	119480000
Q9NZC7;A0A411HBC7;B3KNJ9;Q9NZC7-2;A8K5I5;A0A804HJX9;A0A0D9SER1;A0A411HBD8;B4DPG3;A0A411HBF5;A0A1Y0ZSQ6;A0A087WZG5;Q9NZC7-5;A0A411HBH2;A0A411HBG3;A0A411HBG5;Q12953;Q9NZC7-6;Q9NZC7-7;Q9NZC7-3;F5H3R5	WW domain-containing oxidoreductase	WWOX	5	46.676	0	14.245	34329000	37298500	35283500	32848000	34998000	35234500
A0A481SVJ4;A0A481SVD9;A0A481SVA1;P84157;A0A481SU50;A0A481SVT9;P84157-3;K7EPS4	Matrix-remodeling-associated protein 7	MXRA7	7	15.434	0	246.64	80121000	91693500	87032500	58943500	56436000	72859500
A0A494BZV2;Q6WCQ1-2;Q6WCQ1;Q6WCQ1-3;U6FSN9;B9EGI2;J3KSW8;H0Y2S9;Q9Y6X7;H0Y7E2;H7C3G6;Q8N236;F6WMF4;A8MZF8;F6WYE2;A8CGI0;J3QRL2;A8CGI1;Q96EE5;J3KSK7;F6TR96	Myosin phosphatase Rho-interacting protein;Tyrosine-protein kinase receptor	MPRIP;Mprip-Ntrk1 fusion gene;KIAA0864	6	274.38	0	5.499	21026500	16820500	24780500	23227000	17201500	24152000
A0A494BZW2;E9PEM5;A0A494C1L5;P50851-2;P50851;A0A494C0R9;B3KVI6;Q59HC1;H0YAC6	Lipopolysaccharide-responsive and beige-like anchor protein	LRBA	6	233	0	4.6422	19127250	24628500	46007000	11802150	11069000	17343000
A0A494BZZ8;Q96K49;Q96K49-2;H7C1G1;A0A3B3IU29;H7C0B3	Transmembrane protein 87B	TMEM87B	5	62.592	0	145.5	28005000	27852500	30742500	37236000	35433500	40635000
H0Y993;A0A494C028;P35659;A0A494C198;B4DFG0;B4DNW3;P35659-2;H0Y8X0;Q6MZJ9;D6RDA2;D6R9L5	Protein DEK	DEK	4	43.247	0	4.6472	9040850	25820500	13912000	29483500	24268000	31720500
A8K563;A0A494C066;B7Z4W5;Q16773-2;Q16773;Q9UQN6;Q5T278	Kynurenine--oxoglutarate transaminase 1	CCBL1	3	47.875	0.0021965	0.3163	46928000	43980500	45105000	46589500	53424000	49073000
O95394-3;O95394;H0Y987;B3KN28;A0A494C0G1;O95394-4;A0A494C1Q4;A0A494C1E2;J3KN95;A0A087WT27;A0A494C099;A0A494C163;D6RIS6;H0Y8I3;D6RCQ8;D6RF77;D6RCD1	Phosphoacetylglucosamine mutase	PGM3	7	62.341	0	10.606	48213000	42113000	45415500	41549000	40428500	47677500
A0A494C0G5;O00468-6;O00468-7;A0A087X208;A0A494C1I6;O00468-2;O00468-3;O00468-5;O00468-4;O00468;Q5XG79	Agrin;Agrin N-terminal 110 kDa subunit;Agrin C-terminal 110 kDa subunit;Agrin C-terminal 90 kDa fragment;Agrin C-terminal 22 kDa fragment	AGRN	8	203.09	0	4.0221	6785550	7048850	6815950	7564000	8013250	8193600
A0A7P0T9J1;A0A7P0Z4I0;A0A7P0T9Y7;A8K9K8;A0A494C0G7;Q9UNQ2;A0A0C4DGB1;B4DRY2;D6RCL3;A0A7P0T967;A0A7P0T8X7	Probable dimethyladenosine transferase	DIMT1	6	31.311	0	10.928	19751000	13901000	13816000	26049500	28023500	16082500
O95453;O95453-3;O95453-2;A0A494C0K5;A0A494C0W0;A0A494C1N1;A0A494C0Q2;A0A494C0Q6;A0A494C1K5;A0A494C0P9;A0A494C1G3;A0A494BZW7;A0A494C156;A0A494BZU6;O95453-4;A0A494C002;H3BRK1;B3KN69;F5H1Z4;B4E0E8	Poly(A)-specific ribonuclease PARN	PARN	15	73.45	0	13.59	97418500	88637000	79884500	86206500	87693500	86279000
A0A494C0R8;K7EIG1;I3L2B0;O75153;I3L318;I3L4B5;Q6P4R2;Q9Y5I4-2;Q9Y5I4	Clustered mitochondria protein homolog	CLUH	14	150.46	0	16.033	34488500	27477500	27352500	36387000	32959500	34178500
B3KTI8;A0A494C0S0;Q9H3E2-2;Q9H3E2;H0Y9R5;Q9H5Q8	Sorting nexin-25	SNX25	2	82.83	0	2.4871	11333500	5042000	5038000	10077800	4960750	13303550
A0A494C0X0;Q99426;K7EP07;K7EK42;Q99426-2;K7EL99	Tubulin-folding cofactor B	TBCB	7	31.162	0	58.62	75951500	92441500	67103500	74605000	75041500	71653500
A0A494C0Z5;Q5U602;Q9H082	Ras-related protein Rab-33B	RAB33B	4	30.689	0	10.086	15441500	26925500	19237000	45162500	46351000	33129500
H7C593;B4DLK0;A0A494C105;Q9H3U5-2;Q9H3U5-3;Q9H3U5;H7C5U3;Q9H3U5-5;Q9H3U5-6	Major facilitator superfamily domain-containing protein 1	MFSD1	2	8.5648	0.0031577	0.20887	8193200	7001900	6550250	9046600	7866600	7030300
A0A494C122;H7C0P8			5	76.625	0.0048253	0.025124	0	0	0	3012850	2695550	3214250
P14854;A0A494C160;K7EQD3	Cytochrome c oxidase subunit 6B1	COX6B1	3	10.192	0	3.684	18119000	4446050	0	33020500	19825500	23300000
B2RMV2;A0A494C1J1;Q69YQ0-2;Q69YQ0;F8WAN1;C9J8U1;Q59GT7;C9JLY8	Cytospin-A	CYTSA;SPECC1L;SPECC1L-ADORA2A	11	124.57	0	26.927	17473500	15920000	15537500	18039000	18104500	20025000
B4DTU7;A0A494C1M4;Q3SY69;Q3SY69-3;H0YHN9;Q3SY69-2	10-formyltetrahydrofolate dehydrogenase;Mitochondrial 10-formyltetrahydrofolate dehydrogenase	ALDH1L2	20	101.71	0	9.9771	54384000	44478000	52504500	44167500	39501500	46701500
A0A494C1S7;Q9Y5Q9;H7C0C0;Q9Y5Q9-2	General transcription factor 3C polypeptide 3	GTF3C3	3	71.458	0	1.3443	4654900	6457100	4719450	3958300	5630900	5184350
J3KPS2;A0A494C1T9;Q6ZRV2;A0A386HW12	Protein FAM83H	FAM83H	7	96.337	0	12.401	15151750	16098500	21375500	8562050	13957000	10601200
A0A499FI31;Q15020-4;Q15020;B4DYA2;B4DRG9;B4E3R6;H0YHU8;Q15020-2;A0A494C0L2;F8W667;F8VVK9;F8VZM2;Q15020-3	Squamous cell carcinoma antigen recognized by T-cells 3	SART3	25	111.96	0	144.93	84298500	52179000	68991500	72969500	78657000	80006500
A0A499FI48			40	73.06	0	27.952	102523000	68391000	92488000	75678000	64154000	65761500
A0A499FIZ0;A0A7I2YQL3;A0A7P0SXD0;A0A7I2YQQ9;Q9H7D7-2;Q9H7D7;B4DRF0;C9JCS7;H0Y9R3;H0Y917;Q9H7D7-3;Q9H7D7-4;A0A7I2V3I7	WD repeat-containing protein 26	WDR26	12	81.357	0	35.918	33185000	32984000	29291500	50570500	44090500	38346000
O14920;O14920-2;O14920-4;A0A499FJS7;B4DP95;B4E0A7;G3V105;A8K4I7;A0A7P0SVL5;Q59GL9;B3KRB7;Q32ND9;E5RGW5;A0A7P0NCV2;O14920-3;A0A7I2V4L0;A1L159	Inhibitor of nuclear factor kappa-B kinase subunit beta	IKBKB	5	86.563	0	10.104	188250000	282825000	211205000	351770000	454440000	310795000
A0A4W8VYG7;A0A4W8W4R1;Q99674;Q99674-2	Cell growth regulator with EF hand domain protein 1	CGREF1	8	31.905	0	138.89	29461000	29560500	28136000	32912500	29018000	24900500
P48729-2;P48729;U3KPX3;A0A590UJ43;V9HW00;P48729-3;A0A5F9W493;Q05DL3;Q6PJ06;B4DER9;E5RG27;A0A590UJQ7;U3KQK7;H0Y9X2;A0A590UK94;D6RGE5;B4E1D9;D6REM4;B4DFH4;E7ETM0;Q8N752	Casein kinase I isoform alpha	CSNK1A1;HEL-S-77p	6	41.937	0	17.926	16929000	16268000	17848500	21750000	23366500	17873000
H3BQK9;H3BPE1;A0A590UJG2;Q9UPN3-2;Q9UPN3-3;A0A7P0MQR8;Q9UPN3-4;Q9UPN3;H0Y390;Q9UPN3-5;E9PNZ4;A0A5F9ZGX0;E9PLY5;A0A669KBB0;E9PLY0;Q6ZSD7;Q6ZQZ4;Q13696;H0Y4F5;H0Y314;H0Y6T5;Q6IPG6;Q96IQ1;Q8WXX9;H0Y7I1;Q32Q32;Q9H8U2;B4DNC4;A0A669KB06;B4E2T3	Microtubule-actin cross-linking factor 1, isoforms 1/2/3/5	MACF1	54	861.07	0	114.93	82827000	96861000	84683000	101535000	84176000	94089000
A0A590UJH5;A0A590UJJ8;A0A590UK84;Q14114-2;Q14114-3;B3KU40;H0YCA4	Low-density lipoprotein receptor-related protein 8	LRP8	7	59.949	0.0010376	0.74714	8058500	4391950	0	6355000	4150250	3990750
Q12914;A0A590UJI0;Q6ZVL6;H0YDE5;A0A5F9UK30;Q6ZVL6-2	UPF0606 protein KIAA1549L	KIAA1549L	7	183.17	0.0018083	0.39848	15395000	28786000	19177500	0	0	6197500
Q13303-2;B2R776;Q6FG44;A0A590UJJ4;Q13303-3;A0A590UJB6;Q6FG22;Q13303-4;B0AZM0;K7EKU4;A0A590UJV4;A0A590UK89;A0A590UJK5;A0A590UJB8;Q5TG81;A0A590UJX9;B7Z435;A0A087X1P8;C9JQ60;C9JBV8;Q14722-2;F8W6W4;Q5MJQ3;B7Z8E5;Q14722-3;Q14722	Voltage-gated potassium channel subunit beta-2	KCNAB2	12	39.287	0	19.265	124950000	130395000	117790000	87876000	93361000	96813500
K7EMV3;B4E380;B2R4P9;B2R6Y1;K7ES00;K7EK07;A0A590UJJ6;B4DEB1;Q16695;P84243;P68431;Q71DI3;K7EP01;Q5TEC6;Q6NXT2;Q6TXQ4;A8K4Y7;A0A1X8XL64	Histone H3;Histone H3.1t;Histone H3.3;Histone H3.1;Histone H3.2;Histone H3.3C	H3F3B;H3F3A;HIST3H3;HIST1H3A;HIST2H3A;HIST2H3PS2;H3F3C	4	10.334	0.00041736	0.80819	92788500	92761000	90270000	62344500	78986000	72145500
A0A590UJK4;A0A590UK01;A0A590UJP7;Q59GY3;A8K588;A0A590UK80;Q13247-3;Q13247;V9HVZ0;B5BU15;Q13247-2	Serine/arginine-rich splicing factor 6	SRSF6;HEL-S-91	14	26.306	0	110.8	424555000	329895000	345310000	454270000	455230000	405515000
A0A590UK44;B4DN85;A0A590UJW8;A0A590UJQ1;Q96J02-3;Q96J02-2;Q96J02;A0A590UK95;Q59ER4	E3 ubiquitin-protein ligase Itchy homolog	ITCH	9	88.805	0	17.037	17622500	13627500	12122000	18652000	17341000	16631500
A0A590UK42;A0A590UJT1;A0A590UK98;A0A590UJF4;A0A590UJG1;A0A590UJ09;A0A590UK11;A0A590UJC8;A0A590UJ61;A0A590UJS0;A0A590UJH1;A0A590UIU4;Q5VZ66	Janus kinase and microtubule-interacting protein 3	JAKMIP3	2	78.529	0.0091316	-0.2638	19838500	15779500	0	0	20080000	0
Q01433;Q01433-2;H0Y360;A0A5F9UK94;Q01433-5;B2RB47;Q01433-3;Q01433-4;A0A804CCZ3;H0YF16;A0A590UK85;A0A7P0Z4H6;A0A804H2H4;A0A590UJX5;A0A7P0TB79;E9PIJ1;E9PJF6;B7Z282;A0A7P0T999;Q01432-6;Q01432;Q01432-5;Q01432-4	AMP deaminase 2	AMPD2	12	100.69	0	3.9216	16786000	16235500	13256000	15519500	14606000	20828500
B2R615;A1PR14;A0A5F9UN28;Q13303;Q13303-5;A8K1X9;Q5TG78;A0A590UJY1;A0A590UJU1;Q5TG84;A0A590UJU4;K7EIR5;A0A590UJ15;A0A590UJI8;A0A590UJ72	Voltage-gated potassium channel subunit beta-2	KCNAB2	12	40.984	0	2.1477	7585000	1935000	8378500	16901500	6261500	13153000
A0A5F9YFS9;C9JBL1;Q9Y6A9	Signal peptidase complex subunit 1	SPCS1	2	11.805	0	12.111	130825000	145305000	153760000	148035000	144685000	138295000
A0A5F9ZGS5;Q01484-2;A0A5F9ZHJ4;A0A5F9ZHL9;A0A5F9ZHR2;A0A5F9ZGZ1;A0A5F9ZH39;A0A5F9ZI56;A0A5F9ZGY1;A0A5F9ZHC9;Q01484-5;A0A5F9ZH70;A0A5F9ZI18;A0A5F9ZHL5;A0A5F9ZHQ5;A0A5F9ZH35;A0A5F9ZI73;A0A5F9ZHG3;A0A5F9ZGS7;A0A5F9ZGX8;A0A5F9ZI15;A0A5F9ZI81;A0A5F9ZHM6;A0A5F9ZHY6;A0A5F9ZI53;A0A5F9ZI69;A0A5F9ZH58;A0A5F9ZHA1;A0A5F9ZHJ6;A0A5F9ZI40;A0A5F9ZGY4;A0A5F9ZI30;A0A5F9ZHL3;A0A5F9ZH19;A0A5F9ZHN5;A0A5F9ZI36;A0A5F9Z…	Ankyrin-2	ANK2	12	205.64	0	34.297	113457000	36775000	41010500	40300000	43614500	46035000
C9JQD1;A0A5F9ZGW4;Q53Y25;A7LFL1;A0A5F9ZHE0;P35557-3;P35557;P35557-2;M4PS83;L0HBA3;A0A8C8PZE6	Hexokinase;Glucokinase	GCK	2	50.136	0.0038986	0.10153	2551650	12520000	7990000	31721500	25542500	24414500
A0A5F9ZH45;A0A1B0GW03			2	42.166	0.0012358	0.65937	0	0	0	0	0	0
A0A5F9ZH69;A4FU49;A4FU49-3;A4FU49-6;A0A5F9ZHZ4	SH3 domain-containing protein 21	SH3D21	2	33.507	0.0046395	0.033526	3946300	11049500	0	0	0	0
P51648;J3QRD1;A0A5F9ZHI5;A0A5F9ZHN9;P51648-2;Q68D64;A0A5F9ZI12;A0A5F9ZGX4;A0A5K1VW72;Q59H65;A0A5F9ZHZ9;I3L1M4;J3QS00;J3QKK9;I3L0X1;J3KTG1;Q59F10;C9JKT2;A8MYB8;I3L2W1;A0A0D9SGC3;E9PNN6;B3KSJ6;Q8N9T9;A0A5F9ZHP6;P48448;P43353;E9PJV0;A0A024R5D8;Q6PKA6;A0A024R5K0;C9JMC5;I3L3I9;B4DSX1;P43353-2;P30838	Fatty aldehyde dehydrogenase	ALDH3A2;DKFZp686E23276	6	54.847	0	15.985	47448500	39743000	47185000	36529500	30242500	30941500
Q5U077;A0A5F9ZHM4;P07195;A0A3B3IS95;A8MW50;C9J7H8;F5H793;Q59G78	L-lactate dehydrogenase;L-lactate dehydrogenase B chain	LDHB	18	36.638	0	119.26	1.1024e+09	1378100000	1286800000	1.0704e+09	1181300000	1119400000
A0A5F9ZHN7;Q9NTJ5;Q9NTJ5-2;C9JV50;B3KX17;F8WCQ2;C9J3E3	Phosphatidylinositide phosphatase SAC1	SACM1L	23	69.359	0	115.3	233040000	239440000	243055000	229930000	231805000	223260000
A0A5F9ZHQ7;Q68CZ6-2;Q68CZ6	HAUS augmin-like complex subunit 3	HAUS3	2	105.82	0	2.1652	4976400	3653350	3963150	5459500	0	6211500
A0A5F9ZHR7;P11117;E9PQY3;B7Z552;B7Z6L8;E9PHY0;B7Z4Z2;B7Z5T5;A0A5F9ZI20;B7Z6T8;A0A5F9ZH40;B7Z6U3;A0A5F9ZH82;B7Z7D2;P11117-2;B7Z8T9	Lysosomal acid phosphatase	ACP2	6	49.352	0	3.2793	30917000	33010500	32826000	24840000	19180000	23236500
D3DVA5;V9GYM8;A0A5F9ZI21;Q92974-3;Q92974-2;Q92974;B4DJ49;B7Z977;V9GYF0;Q5VY93;V9GYF5;V9GYG5;V9GZ14;V9GZ58	Rho guanine nucleotide exchange factor 2	ARHGEF2	21	116	0	40.936	35679500	40764500	37307000	51503500	45219500	44212500
A0A5H1ZRQ2;Q59F66;Q92841-3;A0A1X7SBZ2;Q92841-1;Q92841;Q92841-2;B4DZQ7;Q9UQL5	Probable ATP-dependent RNA helicase DDX17	DDX17	25	80.457	0	118.82	122060000	154340000	143945000	164740000	162185000	161140000
H0YH69;A0A5K1VW28;Q659C5;Q9HBU6;H0YFP7;Q86U68;Q9HBU6-2	Ethanolamine kinase 1	ETNK1;DKFZp434E1212	2	39.663	0	1.8313	12953000	12470500	14845000	15892500	19046500	18181500
A0A5K1VW60;Q99766;A0A2R8YDJ1;Q8WXQ4;A0A5F9ZGZ2;A0A5K1VW82;G3V467;Q99766-3;Q99766-2	ATP synthase subunit s, mitochondrial	ATP5S	4	23.226	0	1.3725	35594500	34409500	22336850	45451500	50797500	41008000
A0A5K1VW61;A0A5K1VW79;A0A5K1VW93;Q7Z5Q1-5;Q7Z5Q1-4;Q7Z5Q1;A0A5K1VW71;Q7Z5Q1-7;Q7Z5Q1-6;Q7Z5Q1-3;Q7Z5Q1-8;Q7Z5Q1-9	Cytoplasmic polyadenylation element-binding protein 2	CPEB2	2	105.58	0	1.668	0	0	0	4850150	2184000	0
A0A5K1VW70;P98198;P98198-3;P98198-4;P98198-2	Phospholipid-transporting ATPase ID	ATP8B2	4	135.17	0	2.4211	5782350	6548750	5166800	7431750	4068750	5256800
A0A5K1VW74;Q56A86;Q9Y243-2;Q9Y243;A0A7P0TBJ6;A0A7P0TB32;A0A5F9ZGY0;A0A5F9ZHU3;A0A7P0T8T9;A0A023T3F1;A0A7P0T872;A0A5F9ZGZ4;A0A5F9ZHA9;A0A7P0TB29;F8VS91	RAC-gamma serine/threonine-protein kinase	AKT3	3	53.077	0	2.919	11625100	6887000	6414500	8114450	7240800	10381100
A0A5K1VW85;B4E092;O75419-2;O75419;O75419-3;A0A5F9ZI22;A0A5F9ZH29	Cell division control protein 45 homolog	CDC45	5	46.03	0	2.8513	8204000	21529500	12635550	18233000	18899500	18740000
A0A654ICJ7;P08034	Gap junction beta-1 protein	GJB1	3	32.024	0	3.8945	6810000	8964300	5983500	5160000	5178000	4607700
A5PLL2;A0A669KAW1;Q546E0;A8K8P8;Q9BYC5-2;Q9BYC5	Alpha-(1,6)-fucosyltransferase	FUT8	2	35.821	0	23.8	21482500	16764000	13701000	14018000	10345700	10110300
Q13620-1;A0A669KAX4;Q13620;A0A7P0T954;K4DI93;A0A7P0TAQ3;A0A804CL36;A0A7P0T9L3;Q13620-3;A0A7P0T9C8;A0A7P0T8P8;A0A7P0T9D0;A0A669KBG9;A0A7P0T9P5;A0A7P0TAF9;A0A7P0T9R8;A0A7P0T8W4;A0A669KAU9;A0A7P0Z4G9;A0A7P0Z439;A0A7P0Z4E4	Cullin-4B	CUL4B	18	102.3	0	115.3	26303000	20653500	27006500	25129000	24810000	25441000
A0A669KAX9;Q5T653;A0A024RD44;C9IY40;B4DVE2;C9JZW2;C9JZG7	39S ribosomal protein L2, mitochondrial	MRPL2	7	26.04	0	108.13	190490000	197655000	187325000	188270000	220175000	208145000
Q92538;A0A7I2YQM2;A0A7P0RGV0;A0A669KB10;A0A7I2YQ65;A0A7I2V2L5;Q92538-2;Q92538-3;A0A669KBG8;A0A7I2V452;A0A7I2V529;A0A7I2V514;A0A7I2V4K2;A0A7I2V3Y5;A0A7I2V2L4;A0A7I2YQP6;A0A7I2V5C9;A0A7I2V3J0;Q05BW6;A0A7I2V4M6;A0A7I2V4H1;Q504U7;A0A7I2V3Q4;A0A7I2V2L1;A0A7I2V4F9;A0A7I2V3S0;A0A7I2YQN3;A0A7I2V2U1;A0A7I2YQM0;A0A7I2V622;A0A7I2V2I0;A0A7I2V329;A0A7I2V3H2;A0A7I2V2F8;A0A7I2V2Q1;A0A7I2V4F1	Golgi-specific brefeldin A-resistance guanine nucleotide exchange factor 1	GBF1	10	206.44	0	13.996	15209000	13302000	12897000	10120400	12017000	12058000
A4D0R4;E9PAJ1;A0A669KBH7;A0A669KB27;Q9UHQ4;C9JTE9;H7C5E2;A0A669KAY5;Q9UHQ4-2;B7Z2L0;C9IYK6;A6NME1;H0Y7N8;F8WB99;C9JGJ9	B-cell receptor-associated protein 29	BCAP29	12	28.191	0	57.499	143585000	129690000	135455000	110053500	131235000	113405000
Q4W5L2;H6UYS5;E7EPV7;A0A669KB41;A0A669KBH5;P37840-2;P37840;D6RA31;F6L6N6;H6UYS7;H6UYS0;P37840-3;A0A2Z5HU10	Alpha-synuclein	SNCA;NACP	5	10.19	0	82.74	367275000	355015000	426015000	230945000	306450000	390210000
P42224;A0A669KB53;A0A669KBA4;A0A669KB56;P42224-2;A0A669KB68;A0A669KBI6;J3KPM9;A0A669KB75;A0A669KB52;E7EPD2;A0A669KB17;A5D905;D2KFR9;E7ENM1;A0A510GDC6;E9PH66;Q67C41;A0A669KBK4	Signal transducer and activator of transcription 1-alpha/beta;Signal transducer and activator of transcription	STAT1	17	87.334	0	46.988	126290000	109050000	107585000	115955000	112990000	111720000
A0A6B7IBZ7;A0A7D5DVF6;A0A678ZIC5;A0A678ZVJ3;A0A2K4N860;A0A2U3QLI9;A0A0S4XQX0;A0A0S4XQX6;A0A0S4XR33;A0A0S4XRW0;A0A0U5PXI8;A0A0U5PXL2;A0A1C3PHF2;A0A1W1B5T2;A0A0S4XRG0;A0A1W1B663;A0A286RNH6;A0A678ZWL7;A0A678ZI33;A0A2I6J4D9;A0A678ZH97;A0A7L4X6X6;A0A7R9KC32;A0A3S6RF29;A0A4P2SSN8;A0A4P8D7F1;A0A5A4LHD7;A0A5A4LIR8;A0A5A4LK74;A0A5A4LLE3;A0A5A4LTS8;A0A5H2UF95;A0A5H2UIF3;A0A5H2UYZ3;A0A678ZGN3;A0A678ZGT6;A0A…	HLA class I histocompatibility antigen, A-3 alpha chain	HLA-A	16	40.861	0	323.31	324485000	342420000	335460000	319735000	292235000	302980000
C9J066;A0A6F7YPF6;Q8N4C6-4;Q8N4C6-9;Q8N4C6-2;Q8N4C6;Q8N4C6-5;Q8N4C6-10;Q8N4C6-7;H9KV85;Q5XUU0;E9PN67;Q8N4C6-11;Q8N4C6-6;Q5UBV6;A0A669KBI5	Ninein	NIN	7	238.19	0	0.986	14434000	14800000	5509500	20764000	14471000	17692500
Q9P2J5;Q9P2J5-2;B2RCM2;A0A6I8PIV1;A0A6I8PRS0;A0A6I8PIT3;A0A6I8PL42;B4E266;B4DER1;A0A6I8PLB8;A0A6I8PLB3;A0A6I8PS05;Q9H8E3;A0A6I8PIP7;Q9P2J5-3;A0A6I8PTV8;Q9HAM7;Q9NPU8;A0A6I8PRU9;B3KXA9;Q9NVC0;Q9NVP8;Q6NVI4;Q9P0T1;Q0VGM8;A0A6I8PRP1	Leucine--tRNA ligase, cytoplasmic	LARS	25	134.46	0	86.015	76309500	78636500	76908500	67702000	70334000	74968000
A0A6I8PIW1;O43301;A0A6I8PIU5;B7Z2F7;A0A6I8PIT5;A0A6I8PLB1;A0A1B0GTF3;A0A6I8PL68;A0A6I8PRZ9;A0A6I8PIX2;B7Z2M8;A0A6I8PL32	Heat shock 70 kDa protein 12A	HSPA12A	6	71.456	0	12.092	17884000	16586500	24195500	30058500	25901000	27884000
A0A6I8PLA1			4	22.497	0.0098294	-0.29658	7890850	5105500	5894900	8226000	6457400	8408850
A0A6I8PRS5;Q8N954;Q8N954-2	G patch domain-containing protein 11	GPATCH11	3	30.685	0.00041771	0.81403	8249400	11646550	12464500	7954100	6805150	9810650
Q5TA58;B2RAD8;A0A6I8PTZ8;Q9UL18;B3KME0;B4E1P5;Q9H9G7-2;Q9H9G7;A8KA05;Q9HCK5;B4DY67;Q9NXV9	Protein argonaute;Protein argonaute-1;Protein argonaute-3;Protein argonaute-4	AGO1;AGO3;EIF2C3;AGO4	12	88.878	0	9.8749	21646500	23609500	19320000	22954500	24574000	23200000
A0A6I8PU73;Q99615;Q99615-2;Q59EH7;A0A6I8PUD4;A0A6I8PS32;A0A6I8PRZ0;A0A6I8PLE7;A8K4T2;A0A6I8PIK4;A0A6I8PR89;B7Z9W6;K7ER44;A0A6I8PU89;A0A6I8PUC2;K7EPP7;B4DKK3;K7EIH8;K7EK03;K7ESP1;K7EJV7;K7EN19;K7EJL5;K7EJE9;K7ELJ8;A0A6I8PR93	DnaJ homolog subfamily C member 7	DNAJC7	12	56.753	0	91.343	47995500	45397000	44737000	48303000	47497000	49721500
A0A6M8YHF9;A0A6M8YDW1;Q8IUF8-4;Q8IUF8;A0A6M8YDW2;Q8IUF8-2;H0Y9L8;D6RCB6;Q8IUF8-3	Bifunctional lysine-specific demethylase and histidyl-hydroxylase MINA	MINA	6	52.83	0	12.949	9321750	9839500	9780700	14015850	13672500	17206000
A0A6Q8KRG2;Q08379;Q08379-2;A0A1W2PQY5;Q5HYE0;A0A087WYC0;Q5PXD5;Q6ZPB4;R4GND7	Golgin subfamily A member 2	GOLGA2	36	111.66	0	276.96	117300000	120865000	117180000	71550000	75816000	78496000
O95163;A0A6Q8PH48;A0A6Q8PHC9;A0A6Q8PHF4;Q4LE38;Q8N516;A0A6Q8PFH9;A0A6Q8PG86;A0A6Q8PEX6;A0A6Q8PFB7;A0A6Q8PF66;A0A6Q8PGW3;B4E3I9;A0A6Q8PHI5;Q68DI5;F5H2T0;A0A6Q8PFN8;B3KXE7;A0A6Q8PHA0;A0A6Q8PGR0;A0A6Q8PF69;B3KNB2;H0YDF3;A0A6Q8PGA6;B3KMT0;B3KVS1;A0A6Q8PGC4;A0A6Q8PH36;A0A6Q8PFC8	Elongator complex protein 1	IKBKAP;IKBKAP variant protein;DKFZp781H1425	11	150.25	0	33.011	14376500	18679000	16584500	16313000	17008500	15738000
Q9UKA9-3;Q9UKA9-4;Q9UKA9-2;Q9UKA9;A0A7I2RVZ4;B4DSU5;B4DSS8;A0A6Q8PFE6;A0A6Q8PEZ3;A0A6Q8PFC0;A0A6Q8PH82;B4DSI2;A0A6Q8PH43;B4DI28;Q9UKA9-6;Q9UKA9-5;Q59G43	Polypyrimidine tract-binding protein 2	PTBP2	7	58.084	0	41.737	30045500	35916000	27283000	29949000	33411500	26295500
B4DHE8;A0A6Q8PF05;Q96DH6-2;Q96DH6;J3KTC1;A0A6Q8PHT3;J3QKT5;A0A6Q8PFU8;B4DM51;Q96DH6-3;H0YHB7;O43347;A0A6Q8PHP1;A0A6Q8PGD8	RNA-binding protein Musashi homolog 2	MSI2	6	34.812	0	46.557	77864000	80335500	62017000	103029000	88244500	75871000
Q27J81;A0A6Q8PH71;Q27J81-2;A0A6Q8PHA2;A0A6Q8PHG2;A0A6Q8PGN3;A0A6Q8PH25;A0A6Q8PF29;A0A6Q8PF44;A0A6Q8PGC7;A0A087X118;A0A6Q8PFN5;A0A6Q8PFW4;A0A6Q8PH63;A0A6Q8PH59;A0A6Q8PFB9;A0A6Q8PGU8;A0A6Q8PGY8;A0A0A0MQU1;A0A6Q8PH52;A0A6Q8PHS8;A0A6Q8PGK9;A0A6Q8PEY5;A0A6Q8PFY4;A0A6Q8PG64;A0A6Q8PFJ1;A0A6Q8PGX4;A0A6Q8PF91;Q27J81-3;A0A6Q8PEY8	Inverted formin-2	INF2	7	135.62	0	8.599	19627000	15725000	17578500	20042500	18138000	18336500
Q92562;A8K6K6;A0A6Q8PF62;A0A6Q8PHH5;A0A6Q8PF70;A0A6Q8PHC7;A0A6Q8PHP5;A0A6Q8PG59;A0A6Q8PGP4;A0A6Q8PF27;A0A6Q8PGW5;A0A6Q8PGY7;A0A6Q8PGW0;A0A6Q8PHA1;A0A6Q8PHK3;A0A6Q8PGB4;A0A6Q8PGY4;A0A6Q8PFJ3;B4DE18;A0A6Q8PGC1;H0Y6G7;Q5TCS5;A0A6Q8PH92;A0A6Q8PF86;A0A6Q8PHM5;A0A6Q8PHB4;Q5TCS4;A0A6Q8PGM1;A0A6Q8PF90;A0A6Q8PGP1;A0A6Q8PGL0;A0A6Q8PG61;A0A6Q8PG49;A0A6Q8PFK7	Polyphosphoinositide phosphatase	FIG4	6	103.63	0	1.083	0	8057550	7589600	0	6238400	5511650
A0A6Q8PF81;Q7RTS9;J3QR81;A5XEI3;Q9NXS9;Q7RTS9-2	Dymeclin	DYM	3	82.37	0	1.6267	16634500	14486000	14692000	14963000	14061500	14554000
A0A6Q8PFA6;A0A6Q8PH57;B0AZS5;O00139-2;O00139;O00139-4;A0A6Q8PGH7;A0A6Q8PG37;O00139-1;O00139-5;B4DM85;D6R9M0;A0A6Q8PGG1;H0Y8H2;H0Y5Z9;A0A6Q8PGD0	Kinesin-like protein;Kinesin-like protein KIF2A	KIF2A	13	78.042	0	40.376	19134500	12732000	14260500	20714000	19049000	15869500
Q9BYV8;A0A6Q8PGR4;A0A6Q8PFB1;A0A6Q8PFB5;Q9BYV8-2;A0A6Q8PF12;A0A7I2SYM4;A0A6Q8PH03;A0A6Q8PEV5;A0A7I2PK71;A0A6Q8PG60;A0A6Q8PGX0;C9JCX6;A0A6Q8PHU1;A0A6Q8PH12;Q9BYV8-5;F8WAV3;A0A6Q8PH93;Q9BYV8-4;A0A6Q8PFZ2	Centrosomal protein of 41 kDa	CEP41	4	41.368	0	9.6506	18930000	18954000	19945000	18215500	20917000	17736500
Q8TB36;Q8TB36-2;A0A6Q8PGS2;A0A6Q8PGL3;B4DIH2;A0A6Q8PH79;A0A6Q8PFG4;A0A7I2RYU0;A0A6Q8PHN7;A0A6Q8PH88;A0A6Q8PEX8;A0A6Q8PH97;A0A6Q8PHC1;A0A6Q8PEZ4;A0A6Q8PGU0;A0A6Q8PFF4;A0A6Q8PGQ9	Ganglioside-induced differentiation-associated protein 1	GDAP1	6	41.345	0	4.438	49529500	36800000	30615000	32696500	33681500	38887500
A0A6Q8PFG8;A0A6Q8PFH3;Q9H5K3	Protein O-mannose kinase	POMK	2	29.321	0	17.319	6257250	8670300	5139500	28267500	28124000	6771700
A0A6Q8PFI7;Q96PU5-7;Q96PU5-6;A0A6Q8PGP5;A0A6Q8PHJ5;Q96PU5-4;Q96PU5-9;A0A1B0GVY1;A0A024R281;A0A024R2A4;B7Z6K0;B7Z2P9;K7ERN1;A0A7P0Z498;Q5XLQ3;A0A6Q8PG81;K7ENS6;K7EKL1	E3 ubiquitin-protein ligase NEDD4-like	NEDD4L	30	109.46	0.0029762	0.26168	7176000	6412000	0	0	0	0
A0A6Q8PGV8;A0A6Q8PFJ4;O95140;A0A6Q8PGA3;A0A6Q8PGS9;B7Z3H8;A6NLD2;O95140-2;B3KMR3;A0A6Q8PGR2;B3KM52;Q5JXC5	Mitofusin-2	MFN2	16	91.175	0	21.322	23193000	27020500	28335000	34417500	34994500	34521500
A0A6Q8PFU3;P43034;A0A6Q8PG63;A0A6Q8PFT2;B4DZN3;I3L495;B4DF38;I3L3N5;A0A6Q8PH33	Platelet-activating factor acetylhydrolase IB subunit alpha	PAFAH1B1	12	48.77	0	46.174	16445500	18065500	21074000	24392000	21195500	19168500
P49588-2;A0A6Q8PGR9;P49588;H3BPK7;A0A6Q8PGN5;A0A6Q8PFY2;A0A6Q8PF33;A0A6Q8PGE8;A0A6Q8PFK3;A0A6Q8PGB5;A0A6Q8PHJ2;A0A6Q8PH44;A0A6Q8PHP7;A0A6Q8PHP3;A0A6Q8PF77;A0A6Q8PG28;A0A6Q8PG62;A0A6Q8PGI8	Alanine--tRNA ligase, cytoplasmic	AARS	24	109.32	0	157.25	115600000	98424500	104690000	94008000	88043500	106225000
A0A6Q8PFY3;Q9BXW9-3;Q9BXW9;Q9BXW9-1;Q9BXW9-4;F8WE37;H7BZJ7	Fanconi anemia group D2 protein	FANCD2	6	159.91	0	2.9286	21412150	8280350	5431500	3614800	8627100	12911000
A0A6Q8PFY6;A0A7I2U302;P08473;B7ZKY6;C9IYX7;C9JDZ3	Neprilysin	MME	18	79.915	0	135.86	140735000	136295000	132325000	115815000	112365000	108935000
Q92734;Q92734-2;A0A6Q8PFY7;Q7Z426;Q92734-3;A0A6Q8PG04;A0A6Q8PF40;Q05BK6;A0A6Q8PGS4;Q8TDJ5;A0A6Q8PG00;A0A6Q8PH27;A0A6Q8PH89;A0A6Q8PFC4;Q92734-4;Q7Z427;C9JJP5;C9JUE0;A0A6Q8PF51;C9JTY3	Protein TFG;Tyrosine-protein kinase receptor	TFG;TFG/ALK fusion	7	43.447	0	57.82	180275000	138625000	161255000	171740000	160995000	150955000
A0A6Q8PG85;Q9HD42;B4DXN3;A0A6Q8PF35;F8VUA2;F8VVT7;F5H875;A0A6Q8PGM8;A0A6Q8PFF9;A0A6Q8PFX8;A0A6Q8PHU0;Q9HD42-2	Charged multivesicular body protein 1a	CHMP1A	8	22.074	0	6.9652	110385000	102947000	107365000	89297000	85176500	99733000
P41250;P41250-2;A0A6Q8PGA8;A0A6Q8PGZ8;A0A6Q8PGI6;A0A6Q8PHH9;A0A6Q8PGW4;A0A6Q8PHI7;H7C443;A0A6Q8PFZ6;A0A6Q8PF45;A0A6Q8PH49;A0A6Q8PGN7;F8WCK4;A0A6Q8PGZ9;A0A6Q8PFV5;A0A6Q8PFU7;A0A6Q8PGT3;Q75MN1	Glycine--tRNA ligase	GARS	24	83.165	0	64.424	459675000	451020000	472520000	345650000	365985000	407390000
A0A6Q8PGB0;P24928;P24928-2;B4DET1	DNA-directed RNA polymerase II subunit RPB1	POLR2A	18	217.24	0	80.454	20692500	18659000	20742500	16753500	17956000	20102000
A0A6Q8PGB1;A0A6Q8PH78;O15078;A0A6Q8PGC3;J3KNF5;A0A6Q8PH24;A0A5F9ZHU6;A0A6Q8PGP6;A0A6Q8PG44;A0A5K1VW81;A0A6Q8PGA1;S4R322;Q05BJ6;F8VS29;A0A0A0MS86;A0A5F9ZHV7;A0A6Q8PGQ4	Centrosomal protein of 290 kDa	CEP290	4	323.17	1	-2	0	0	0	0	0	0
F8W7R3;B3KNW8;A0A6Q8PGF4;B7ZMF2;A0A6Q8PH09;Q9NVI1-2;Q9NVI1-1;Q9NVI1;H3BP78;H3BS60;H3BQE2;H3BT54;H3BMG4;Q9NVI1-4	Fanconi anemia group I protein	FANCI	3	123.24	0	0.99168	24008500	14425000	8651250	13878000	15208500	16634500
A0A6Q8PHK0;A0A6Q8PGG9;Q14669;Q14669-2;Q14669-3;Q14669-4;C9JLJ5;C9JSX9;C9JLD7;B4DYJ6;G5E9G6;F8W9P3	E3 ubiquitin-protein ligase TRIP12	TRIP12	6	228.48	0	25.188	8700550	10707000	7927150	6167100	5120700	4947800
B4DST3;A0A7P0TAV2;A0A6Q8PGK3;A0A7P0TAJ0;A0A7P0T9G7;B7ZLW8;Q99707-2;Q99707;Q6MZH4;B1ANE3;A0A7P0TA06;B4DFV0;A0A494C064;A0A494C1A2	Methionine synthase	MTR;DKFZp686A22123	3	124.08	0	4.2016	9753600	10731500	9880150	4561550	3510950	7920050
A0A6Q8PGU6;Q8NB90-3;Q8NB90-2;Q8NB90	Spermatogenesis-associated protein 5	SPATA5	4	100.35	0.0012422	0.71929	2838200	6462100	4652000	3066100	7923550	8115700
A0A6Q8PH68;W5ZR30;Q9UGU0-2;Q9UGU0	Transcription factor 20	TCF20	2	135.89	0	2.7342	2365250	0	0	4028000	5108550	4000450
A0A6Q8PH91;Q9BQ69	O-acetyl-ADP-ribose deacetylase MACROD1	MACROD1	4	36.469	0	64.948	20520500	28698500	30952000	17507000	19744500	21106500
P12081;P12081-4;A0A6Q8PHA5;E7ETE2;B4DDD8;A0A6Q8PF47;A0A6Q8PHE3;B3KWE1;P12081-3;Q52NV4;P12081-2;B4E1C5;A0A6Q8PFF2;A0A6Q8PF07;B4DEA2;A0A6Q8PFG9;A0A6Q8PFN6;A0A6Q8PHQ0;A0A2R8YCI2;D6RF05;REV__Q86YG4	Histidine--tRNA ligase, cytoplasmic	HARS;HRS	15	57.41	0	9.1691	37085500	30325000	27627500	46845500	40822000	37729000
A0A7G6J4N4;Q14694;Q14694-3;Q14694-2;J3KT19;B4DDR4;H3BNA1;Q6P2I0;H3BQP1;H3BVF1	Ubiquitin carboxyl-terminal hydrolase 10	USP10	5	87.532	0	7.8628	20776000	24936000	21586500	22531500	27972500	23220500
Q53SM2;A0A7I2SVS4;P56524-2;P56524;C9J0X4;C9J481;H7C397;B7Z8L3;B7Z803;B7Z8I2;B7Z8G5	Histone deacetylase 4	MGC16025;HDAC4	2	115.6	0.0016267	0.51362	7049350	5922650	5386300	4111650	5352400	7295250
Q99460;Q99460-2;B2R6D0;A0A7I2V5C8;A0A7I2V262;A0A7I2YQY1;A0A7I2V2K8;A0A087WW66;A0A7I2V641;A0A7I2V479;A0A7I2V523;A0A7P0MW50;Q05CW6;Q05BX4;A0A7I2V4X0;A0A7I2YQI9;A0A7I2V491;A0A7I2V4A5;H7BZR6;C9J9M4	26S proteasome non-ATPase regulatory subunit 1	PSMD1	20	105.84	0	189.72	102850500	110705000	105397000	116140000	142465000	117195000
H7C4K3;P05556;E7EUI6;A0A7I2V2F9;P05556-3;P05556-4;P05556-5;P05556-2;C9JPK5;A0A7I2V348;A0A7I2V5T3;A0A7I2V5Z8;E7EQW5;E9PLR6;Q5T3E6;Q5T3E5;E9PQJ2;H7C4N8;C9JNE0	Integrin beta-1;Integrin beta	ITGB1	19	82.23	0	84.422	224990000	223080000	227530000	182190000	192210000	194780000
P40763;A0A7I2YQD2;A0A7I2V5N9;A0A7I2V2G1;A0A7I2V444;A0A7I2YQR5;A0A7I2YQI1;A0A7I2V4C8;A0A7I2V4R3;A0A7I2V4R2;A0A7I2V395;A0A7I2V3V0;P40763-3;P40763-2;B4DVR6;A0A7I2V2T1;B7ZA24;G8JLH9;B4DNP0;A0A7I2V4F6;B5BTZ6;A0A7I2V552	Signal transducer and activator of transcription 3;Signal transducer and activator of transcription	STAT3	11	88.067	0	117.38	18786500	16733500	18015000	24785000	22912000	15511000
A0A7I2V697;A0A7I2V4T9;A0A7I2V2U2;A0A7I2V5Z3;A0A7I2V588;O43765;B4DEA6;K7EMD6	Small glutamine-rich tetratricopeptide repeat-containing protein alpha	SGTA	9	28.54	0	10.826	76584000	82969500	74051000	61519000	69590500	71197000
A0A7I2V2U6;B2R7W0;P13995;A0A7I2V482;P13995-2;A0A7I2YQD4;B9A062;B8ZZU9;B4DY35;A0A7I2V3T1	Bifunctional methylenetetrahydrofolate dehydrogenase/cyclohydrolase, mitochondrial;NAD-dependent methylenetetrahydrofolate dehydrogenase;Methenyltetrahydrofolate cyclohydrolase	MTHFD2	12	35.222	0	75.347	15040000	29679000	28742000	32535500	31533000	23446000
A0A7I2V5E1;Q5T8D3-3;Q5T8D3-2;A0A7I2YQE9;B7Z2R7;A0A7I2YQD7;A0A7I2V2Y9;Q5T8D3-4;A0A7I2V420;Q8NCM9;B7Z9D0;Q5T8D3;A0A7I2V560;A0A7I2V690;A0A7I2YQJ9;A0A7I2V2M2;A0A7I2V347;A0A7I2V5L4;B7Z2A7;A0A7I2V556;A0A7I2YQS1;A0A7I2V5U2;X6RDD7;A0A7I2V462;Q5T8E0;A0A7I2V2R8	Acyl-CoA-binding domain-containing protein 5	ACBD5;KIAA1996	13	57.673	0	123.99	86652000	81302000	84926500	79893000	73120000	75079000
A0A7I2V351;A0A7I2V487;Q7Z726;A8K7D9;A0A7I2YQE1;P52292;A0A7I2V3Z3;J3QLL0;J3KS65;J3QL07	Importin subunit alpha;Importin subunit alpha-1	KPNA2	10	55.086	0	207.75	112825000	117422500	114060000	151810000	160155000	148500000
A0A7I2V377;P49069;A0A7I2V518;A0A7I2V3C5;D6RIW3	Calcium signal-modulating cyclophilin ligand	CAMLG	6	25.8	0	203.57	46767500	50868500	49825500	52938000	54670500	40309500
A0A7I2V383;Q92843-2;B4DEH8;G3V4T2;H0YJH9;H0YJC7;G3V4B7;G3V5A9;Q92843	Bcl-2-like protein 2	BCL2L2	5	40.525	0	0.98922	1286750	0	0	1096850	3295700	0
A0A7I2V3A9;B2RAM6;P52732;A0A7I2YQY4;Q59GZ5;A0A7I2V3V3	Kinesin-like protein;Kinesin-like protein KIF11	KIF11	3	111.51	0.0039009	0.10414	3647800	2473100	0	8681750	3528700	6623100
Q8WVM8;Q53GW1;A0A7I2V3B4;A0A7I2V5I2;A0A7I2V3G4;A0A7I2V4U2;B7Z738;A0A7I2V2U5;Q8WVM8-2;Q8WVM8-3;A0A7I2V320;A0A7I2V448;B7Z5N7;A0A7I2V4R0;A0A7I2V5Z4;G3V2M8;A0A7I2V4B8;A0A7I2V590;A0A7I2V362;H0YIZ7;A0A7I2V3C9;A0A7I2YQR2;A0A7I2V5H5;G3V5E2;A0A7I2V534;A0A7I2YQQ1;H0YJY1;A0A7I2V321;A0A7I2V414;A0A7I2V4B9;G3V363;H0YJS6;G3V4I1;A0A7I2V3Y3;G3V5F3;J3KNG4;A0A7I2V5R9;G3V3K9	Sec1 family domain-containing protein 1	SCFD1	17	72.379	0	46.482	111450000	112045000	107325000	118270000	110745000	104140000
A0A7I2V428;C9JLB1;A0A7I2V3F3;P19338;A0A7I2V5M5;H7BY16;A0A7I2V2U7;A0A7I2V349;A0A7I2V506;Q9BQ02;A0A7I2V699;B3KTP9;B3KM80;Q6ZS99;A0A7I2V2S8	Nucleolin	NCL	38	74.739	0	217.14	2385950000	2.0746e+09	2319050000	1.7038e+09	1.79765e+09	2247450000
P60228;A0A7I2V3I0;Q6IAX5;B3KW56;A0A7I2V4B4;A0A7I2V2H9;A0A7I2V2W0;B2R806;A0A7I2V5Z6;H0YBP5;A0A7I2V3S3;A0A7I2V3I2;A0A7I2V4G3;E5RGA2;A0A161SXE1;A0A7I2V3W9;A0A7I2V570;A0A7I2V2Q9;H0YBR5;A0A7I2V429;A0A7I2V5P9;E5RHS5;A0A7I2V5K7;H0YAW4;E5RJ25;A0A7I2V2S9;E5RII3;E5RIP5	Eukaryotic translation initiation factor 3 subunit E	EIF3E	11	52.22	0	29.143	57568000	51220500	51560500	46304000	50130000	49133000
G5E9Q4;A0A7I2V5C2;A0A7I2V3L6;A0A7I2YQ87;A0A7I2V5H3;O75569;A0A7I2V2P4;F8WEG8;C9JMM3;O75569-3;O75569-2;A0A7I2V332;A0A7I2V315;A0A7I2V593;A0A7I2V3J2	Interferon-inducible double-stranded RNA-dependent protein kinase activator A	PRKRA	5	11.509	0	9.5941	16519650	28859500	18450500	37346000	44474500	24289000
A0A7I2YQL2;A0A7I2V3T6;P20290-2;P20290;D6RDG3;H0Y9Y1;A0A7I2V5Y3;A0A3G0TEJ7;A0A1N7SZQ2	Transcription factor BTF3	BTF3	4	14.471	0.0016323	0.55339	186815000	138595000	216430000	194930000	176285000	187655000
B4DDM8;A0A7I2V3W3;A0A7I2V4B3;Q13443;A0A0J9YY58;A0A7I2YQ97;A0A7I2V2Z6	Disintegrin and metalloproteinase domain-containing protein 9	ADAM9	3	22.555	0	6.8786	22970500	20757000	17991500	26332500	22980500	22803000
P30419;A0A7I2V539;Q96HI4;A0A7I2V3X4;A0A7I2V3U5;P30419-2;A0A7I2V4Y5;B7Z8J4;K7EN82;Q9Y465;K7EN42;A0A7I2V3M5;B4DXS1;Q5VUC6;B4DHU9;B3KT39;Q5VUC7;B2RCF3;O60551	Glycylpeptide N-tetradecanoyltransferase 1;Glycylpeptide N-tetradecanoyltransferase	NMT1	10	56.806	0	28.441	48318500	55007000	46325500	61362500	61477000	58329500
Q92499;A3RJH1;A0A7I2V4F0;A0A7I2V430;A0A7I2V2M5;F1T0B3;A0A087WZ71;Q92499-3;A0A7I2YQ77;Q92499-2;A0A087X2G1;B4DP70;A0A7I2V4J3;A0A7I2V421;A0A7I2V5X8;A0A7I2V4Q0;A0A7I2YQD0	ATP-dependent RNA helicase DDX1	DDX1	21	82.431	0	70.663	181130000	185360000	202010000	221885000	227190000	220870000
A0A7I2YQX0;Q6FHN2;A0A7I2V4B1;A0A7I2V5Y6;A0A7I2V4B6;Q5QP40;P43235;A0A7I2V5Y9;A0A7I2V2M6;A0A7I2V354;H7CEH5;A0A7P0T983;A0A7P0Z415;B2R717;A0A024R141;O60911	Cathepsin K	CTSK	9	32.173	0	117.26	95962500	88067000	85104500	97007500	95903000	83762000
A0A7I2V4E5;Q9Y4W2-3;Q9Y4W2-2;Q9Y4W2;B3KUJ7;A0A7I2V3R6;A0A7I2V653;A0A7I2YQI7;A0A7I2V5R7;A0A7I2V3Q3;Q9Y4W2-4;B7Z381;B3KNR6	Ribosomal biogenesis protein LAS1L	LAS1L	4	70.37	0	26.015	8228900	6825400	9709750	10112600	10293500	7311150
A0A7I2V4I5;Q5T200-2;Q5T200;B3KQG8;A0A087WX14;Q6PJ96;Q32Q34;A0PJJ2	Zinc finger CCCH domain-containing protein 13	ZC3H13	5	196.7	0	2.3945	7557150	7935250	11488600	13446000	11765000	12083500
G3XAI2;A0A7I2V4J9;P07942;A0A7I2V5X5;Q8TAS6;A0A7I2V3I5;A0A7I2V2T9;A0A7I2V3J7;A0A7I2V682;E7EPA6;A0A7I2V2R2;A0A7I2V407;A0A7I2V2J0;A0A7I2V5R0;A0A7I2V5T9;C9J296	Laminin subunit beta-1	LAMB1	19	182.59	0	16.059	54146000	49091500	46694500	44781500	44593500	45370000
P10619;P10619-2;X6R8A1;Q59EV6;X6R5C5;B4E324;A0A7I2V4K5;A0A7I2YQT8;Q5JZH0;A0A7I2V3B2;A0A7I2V4D1;A0A7I2V4R8;U3KQF1;A0A7I2V2E2;U3KQU6;A0A7I2V4Q9;A0A7I2V3M2;U3KQ41;A0A7I2V504	Lysosomal protective protein;Lysosomal protective protein 32 kDa chain;Lysosomal protective protein 20 kDa chain;Carboxypeptidase	CTSA;PPGB	5	54.465	0	7.5026	147670000	156145000	132480000	102840000	91329500	75969500
Q9UES0;A0A7I2V4L6;A4D2J0;O15498;B5BU81;A0A7I2V3A1;A0A7I2V3V7;O15498-2;H7C3K7;A0A7I2V3S2;A0A7I2V530	Synaptobrevin homolog YKT6	YKT6	5	21.606	0	2.5875	156370000	183885000	158435000	145840000	150740000	157050000
Q13310-3;Q13310-2;A0A7I2V4L7;Q6IQ30;Q13310;B1ANR0;A0A7I2V598;A0A7I2V5W9;H0Y5F5;Q15164;Q59GZ7;Q147Y3;Q3B867;H0YEU6;H0YCC8;Q53GL4;A0A7I2V4V6;H0YEQ8;H0Y6X6;B1ANR1;H0YER0;A0A7I2V5F4	Polyadenylate-binding protein 4;Polyadenylate-binding protein	PABPC4	31	72.39	0	76.801	223710000	219490000	207595000	228160000	227935000	240235000
Q9UHD2;A0A7I2V646;A0A7I2V4W4;A0A494C045;A0A7I2V643;A0A7I2V2F4;A0A494C148;A0A494C167;A0A494C0X2;B4E164;A0A7I2V463;A0A494C1M6;A0A494C0A8;A0A494C079;A0A7I2V4Z2;A0A494C0R4;A0A494C1I2;A0A7I2YQG1;F5H1A3;F5H206;A0A7I2V476;A0A7I2V502;A0A7I2V2N0;A0A7I2V3Y6;A0A7I2V387;A0A7I2V3B7	Serine/threonine-protein kinase TBK1	TBK1	10	83.641	0	8.55	13000000	15586000	13109500	17551500	11236700	14073500
A0A7I2V4X1;Q9Y6X0	SET-binding protein	SETBP1	3	169.24	0.002584	0.27406	0	0	0	3357350	0	7540000
Q32LZ0;C9JM79;A0A7I2V629;A0A7I2V5Q5;Q13427;C9JN15;Q6P432;A0A7I2V4F2;Q2NKQ6;E9PG73;Q13427-2;A0A7I2V4W3	Peptidyl-prolyl cis-trans isomerase G;Peptidyl-prolyl cis-trans isomerase	PPIG	4	51.715	0	26.878	22386000	22103000	20378500	28477000	31399000	37953500
A0A7I2V5X1;Q9NXS2;Q9NXS2-3;K7EQG1	Glutaminyl-peptide cyclotransferase-like protein	QPCTL	4	29.604	0	26.832	56150500	68244000	79632500	70944000	89107000	73577500
A0A7I2V5Z5;Q96D53;M0R0L2;A0A7I2V544;A0A024R0Q9;Q96D53-2;A0A7I2V3G8;M0R001;M0R011;A0A7I2V4Z6;M0R362;A0A7I2V3W7;M0R3F7;A0A7I2V4T3;A0A7I2V3Y0;M0QZZ2	AarF domain-containing protein kinase 4	ADCK4	8	48.431	0	46.074	19920000	30374500	26034000	43941500	37249000	35280000
A0A7I2V620;Q9Y6M9;A0A3B3IT57;E9PH64;B7Z7N1;E7EWZ0;E9PF49;Q5JVG7;Q9UQS5;A0A7I2YQN0	NADH dehydrogenase [ubiquinone] 1 beta subcomplex subunit 9	NDUFB9	12	19.638	0	160.66	134975000	224010000	178600000	287555000	334910000	207670000
Q04637-9;B4DGF1;A0A7I2Y1C3;B2RU10;B2RU06;B4DSI9;Q4LE58;Q04637-4;Q04637-3;Q04637-5;Q04637;Q04637-6;E7EX73;Q04637-8;E7EUU4;E9PGM1;Q04637-7;Q96I65;C9JF13;C9J6B6;C9K073;C9J2Z7;H7C044;H7C0V6;A0A6Q8PFB2;O95065;F8WCF2;C9JHW9;REV__F5H7J8;REV__C9JQZ6;REV__Q8NEG2-2;REV__Q86XB5;REV__Q8NEG2;REV__J3KQX6;B1AN92;B1AN91	Eukaryotic translation initiation factor 4 gamma 1	EIF4G1;EIF4G1 variant protein	41	176.23	0	309.31	152740000	156285000	150475000	175445000	155250000	153460000
A0A7I2YQ88			33	70.338	0.0080721	-0.21348	0	0	0	0	0	0
A0A7I2YQ95;H7C4F6;O00629;A0A7I2V340;A0A7I2V333	Importin subunit alpha-3	KPNA4	8	53.034	0	36.099	151520000	143315000	165985000	180570000	183415000	172815000
Q13347;Q5U0F4;A0A7I2YQF8;Q53HU7;A0A7I2V3U3;A0A7I2V640;A0A7I2V685;A0A7I2YQU2;A0A7I2V5V8;A0A7P0MRT9;A0A7I2V2M3;A0A7I2V3N2;A0A7I2V607;A0A7I2V613;A0A7I2YQI2;A0A7I2V4S8;Q5TFK1;A0A7I2YQI6;A0A7I2V3K6;A0A7I2YQP9;A0A7I2YQT9;A0A7I2YQC8;A0A7I2V4C2;A0A7I2V391;A0A7I2YQN1;A0A7I2V5E4;A0A7I2V3T4;A0A7I2YQX4;Q9P1D9;A0A7I2V415	Eukaryotic translation initiation factor 3 subunit I	EIF3I	12	36.501	0	81.644	164530000	179665000	194565000	201310000	205820000	170225000
J3QR09;J3KTE4;Q53G49;A0A7I2YQG2;P84098;Q8IWR8;A0A7I2V4U6;A0A7I2V2L0;A0A7I2V512;A0A7I2V638	Ribosomal protein L19;60S ribosomal protein L19	RPL19	10	23.134	0	63.69	595955000	670410000	783015000	448685000	422230000	495940000
A0A7I2YQQ3;A8K335;Q92820;B4DVI2;A0A7I2V5P2;A0A7I2V5X9	Gamma-glutamyl hydrolase	GGH	6	32.303	0	4.7074	106380000	104985000	98252500	116550000	137230000	137555000
Q5JRX3-2;Q5JRX3;A0A7I2YQT2;B4DH07;Q5JRX3-3;A0A7I2YQX5;A0A7I2V5H2;A0A7I2V5C6;A0A7I2V397;A0A0A0MRX9;B4DRW8;A0A7I2V3B6;B3KN37;A0A7I2V3X0;A0A7I2V4N3;B3KM51;H0Y4F7;A0A7I2V5R2;H0Y7L7;A0A7I2V449;B1APQ0;B1APQ1;Q68DT6;A0A7I2V5K2;B4DEU0	Presequence protease, mitochondrial	PITRM1	36	117.51	0	194.16	148860000	151965000	154470000	150245000	153070000	145310000
A0A7I2YQV8			17	51.95	0	1.5866	76348000	56818000	55067500	57000500	52877500	87577500
A0A7N4I394;O75400-2;O75400;O75400-3;B4DPY2;Q05C41;F5H578;H0YG38;H7C2N3	Pre-mRNA-processing factor 40 homolog A	PRPF40A	12	112.4	0	25.68	59443500	53538000	56612000	65646500	71316000	73309000
G4U4J3;A0A7N4YH79;Q8NDF8-4;Q8NDF8-2;Q8NDF8;Q8NDF8-3;Q8NDF8-5;E9PC61;Q53F79;A0A024R6Q7	Non-canonical poly(A) RNA polymerase PAPD5	PAPD5	2	69.597	0.0037182	0.12633	13877500	19438500	27542500	0	0	0
G5E9W7;A0A7P0MKV3;P82650;Q8NBL6;A8K9Y7;H7C5L9;H7C5H3;Q59GX8;H7C5F2;P82650-2	28S ribosomal protein S22, mitochondrial	MRPS22	17	36.805	0	114.46	216740000	231660000	207695000	281775000	236550000	240365000
Q11206-5;Q11206-4;Q11206;Q11206-2;Q11206-7;Q11206-3;Q11206-6;A0A7P0RGI5;Q8N6A7;Q8NFD3;Q6IBE6;A0A7I2V4F4;A0A7I2V4V4;A0A7I2V5F3;A0A7I2V4R4;Q9HAA9;E9PQZ2;E9PMC7;A0A7I2V2H5;E9PPJ6;E9PN64;E9PNJ9	CMP-N-acetylneuraminate-beta-galactosamide-alpha-2,3-sialyltransferase 4	ST3GAL4;SIAT4C	12	37.457	0	33.179	45707500	44174000	38587000	37669000	41140000	39495000
A0A7P0T7Z1;Q9UNZ4			21	68.095	1	-2	0	0	0	23087500	24630000	27072000
A0A7P0T9L9;A0A7P0TA34;A0A7P0T7Z2;Q9Y6D5;Q86TH5;A0A7P0T9L6;A0A7P0Z446;B4DYN7;Q59FR3;B3KMT7	Brefeldin A-inhibited guanine nucleotide-exchange protein 2	ARFGEF2	10	175.51	0	8.6841	25065500	26619000	22498000	22253500	19128000	28461500
B4DVZ9;A0A7P0T808;O60331-4;O60331;O60331-2;O60331-3	Phosphatidylinositol 4-phosphate 5-kinase type-1 gamma	PIP5K1C	3	70.185	0.0002107	0.91033	4974900	4582600	4604350	4929150	6300100	6035250
A0A7P0T865;A0A7P0TBI8;A0A7P0T8Q3;Q96BZ9;A0A7P0T991;A0A7P0T9R2;Q96BZ9-3;A0A7P0T876;A0A7P0TBA8;A0A7P0TAF7	TBC1 domain family member 20	TBC1D20	7	42.955	0	37.711	17884000	13451000	11728500	7742000	9905350	12214500
Q5VIR6;A0A7P0T9B2;A0A7P0Z461;A0A7P0T8P7;A0A7P0T874;Q5VIR6-3;Q5VIR6-1;A0A7P0TB80;Q5VIR6-2;A0A7P0Z400;A0A7P0TB16;A0A7P0Z4K0;A0A7P0T8V1;B1AA17;A0A7P0T9V8;A0A7P0TA79;B3KS06;B1AA15;A0A7P0TAK4;F6VX93;A0A7P0TAE0;A0A7P0Z4Q7;A0A7P0T805;A0A7P0TAF8;I3L184;A0A7P0T9Z7;I3L4P9;I3L0S6;A0A7P0TBJ8;E7EVT8;B1AA16;A0A7P0T7U9	Vacuolar protein sorting-associated protein 53 homolog	VPS53;HCCS1	4	94.404	0.0080691	-0.21762	3717800	6025850	2804200	2914750	3467050	3451200
A0A7P0T887;Q8IYL3;A0A7P0T8M5;A0A7P0TAV4;A0A7P0T8I3;A0A7P0TAC3	UPF0688 protein C1orf174	C1orf174	3	25.389	0	6.9635	2413250	908780	1665100	1887350	1738450	3823350
A0A7P0T892;A0A7P0Z473;A0A7P0T9C1;B4DLH1;A0A7P0T969;Q3SXY8-3;Q3SXY8;B4DRI8;A0A7P0T933;A0A7P0Z4M2;Q3SXY8-2	ADP-ribosylation factor-like protein 13B	ARL13B	2	45.615	0	2.261	2875350	2704600	2517250	5988100	5426800	5006050
A0A7P0T893;O43823;Q8NE02;M0QX51;A0A7P0TBC8;Q9UG73;B7Z8L8	A-kinase anchor protein 8	AKAP8	16	74.846	0	73.549	39305000	29822500	33232000	43442000	42601500	44151500
A0A7P0TB10;A0A7P0TBI2;A0A7P0T8N6;A0A804CHQ2;Q8NAN7;A0A7P0T9P7;A0A7P0T897;Q5VVF5;P98155-2;P98155;A0A7P0Z477;A0A7P0T8N9;Q59HD7;B3KTK6;A8K0G2	Very low-density lipoprotein receptor	VLDLR	4	62.082	0	1.8195	16531500	15948000	15147000	12406000	16104000	16216000
Q9UBR2;A0A7P0T8I6;Q5U000;A0A7P0T989;A0A7P0T9G9;A0A7P0T8X2;A0A7P0T900;A0A7P0TBM7;A0A7P0TA25;A0A7P0TB41;A0A7P0TBB5;A0A7P0T9U1;A0A7P0Z4R9;A0A7P0TAD4;A0A7P0TAT6;A0A7P0T926;A0A7P0Z469;A0A7P0Z4L7	Cathepsin Z	CTSZ	6	33.868	0	19.987	276955000	212900000	152690000	275665000	232785000	190490000
A0A7P0TBG1;B7Z3X3;A0A7P0T9L1;Q9Y4J8-15;Q9Y4J8-14;Q9Y4J8-2;Q9Y4J8-13;A0A804HKZ4;A0A7P0T8J4;Q9Y4J8-5;Q9Y4J8-16;A0A804HHT6;Q9Y4J8-4;A0A7P0T8Y5;A0A024RC32;Q9Y4J8-17;A0A7P0Z4D7;Q9Y4J8-3;Q9Y4J8;Q9Y4J8-8;M0QZ28;A0A7P0TBH9;A0A804HLB1;M0R021;A0A804HHU2;A0A7P0T8G2;Q9Y4J8-10;Q9Y4J8-11;Q9Y4J8-12;Q9Y4J8-6;A0A804HII3;D2DGW5;D2DGW6;A0A7P0TAN3;Q9Y4J8-9;A0A804HII4;Q9Y4J8-7;A0A024RC38;A0A804HKS8	Dystrobrevin alpha;Dystrobrevin	DTNA	5	45.126	0.0046404	0.033586	5373950	5777500	6835100	0	0	0
A0A7P0T8J7;A2A2Q9;A0A7P0TA70;Q9Y312	Protein AAR2 homolog	AAR2	3	37.375	0	1.4764	17753500	15140500	13152000	18616500	14886000	18990000
A0A7P0T8N8;O14776-2;O14776;G3V220;B7Z921;Q5VWI1	Transcription elongation regulator 1	TCERG1	18	126	0	28.198	16853500	20384500	18760000	26640500	21936500	26953500
A0A7P0T8Q5;A0A7P0Z4C6;A0A7I2V2Y2;A0A7I2V5G8;Q9HAP0;A0A7P0TA22;Q9HAP1;A0A7P0TAY0;A0A7I2YQJ0;A0A7P0Z4D1;A0A7P0TBK7;A0A7P0T971;A0A7P0T946;A0A7P0T9X5			29	83.408	0.0029738	0.25776	0	4077800	0	0	0	1321750
Q9Y5X1;A0A7P0Z4A2;A0A7P0T8S8;B2RAU5;A0A7P0Z4A5;A0A7P0T8C7;A0A7P0T8Z2;A0A7P0T8D4;A0A7P0T8Z7;A0A7P0TBI9;B3KXH8;Q59ES5;A0A7P0T8M2;O95061;A0A087WZW2;A0A7P0T8L2;A0A087WVE4	Sorting nexin-9;Sorting nexin	SNX9	20	66.591	0	244.37	232570000	204700000	216290000	241740000	251450000	231610000
A0A7P0TA56;A0A7P0T8W1;A0A7P0TB20;A0A7P0T8U6;P46531	Neurogenic locus notch homolog protein 1;Notch 1 extracellular truncation;Notch 1 intracellular domain	NOTCH1	2	188.05	0	1.8088	0	3546400	0	4257500	2521850	2669100
A0A7P0T8X9;A0A7P0TAL2;A0A7P0T901;A0A7P0T9B8;Q9HC03;Q9Y673;A0A7P0T9X2;B4DR67;A0A7P0TB27;Q9Y673-2;A0A7P0T850;A0A7P0Z4I2;A0A7P0T9C7;A0A7P0T882	Dolichyl-phosphate beta-glucosyltransferase	ALG5	7	28.529	0	34.382	70617000	78664500	70965000	93731500	91076000	64191000
A0A7P0T9D5;A0A7P0TA12;B4DR71;A0A7P0Z4C2;A2A3U5;Q99720-4;Q99720-3;Q99720	Sigma non-opioid intracellular receptor 1	hCG_20471;SIGMAR1	2	12.468	0	4.1554	16878000	44700000	36267000	19611600	22222500	30259500
A0A7P0T9G6;P23258;A0A1B4Z394;Q9NRH3;K7EKE5;K7EIS0	Tubulin gamma-1 chain;Tubulin gamma-2 chain	TUBG1;TUBG2	10	55.835	0	86.001	13879550	31129000	27171000	32690500	29901500	25163000
O95205;A0PJJ3;A2A3S3;A0A7P0T9I3;Q5VZF2-3;Q5VZF2-2;Q5VZF2;B1AKI6;Q9NUK0-4;Q9NUK0-3;Q9NUK0-2;Q9NUK0;B1AKI5;B1AKI4;Q9NUK0-5	Muscleblind-like protein 2;Muscleblind-like protein 3	MBLL;MBNL2;MBNL3	6	28.14	0.0048263	0.026805	0	0	0	0	0	0
Q9NXE4-4;Q9NXE4-8;Q9NXE4-6;Q9NXE4-2;Q9NXE4;A0A7P0TB24;A0A7P0T9J6;A0A7P0TB44;Q9NXE4-5;Q9NXE4-10;Q9NXE4-7;Q9NXE4-3;Q9NXE4-9;B4E0T5;H7C1Q6;H7C0W5;H7C235;H7C2J2;A0A7P0TAZ0;A0A7P0Z453;F2Z2I0;A0A7P0T8J0;C9J647;F2Z2W5;F8WF03	Sphingomyelin phosphodiesterase 4	SMPD4	8	102.61	0	24.008	17980500	19939000	17575000	17597500	20866500	19437500
A0A7P0T9K1;Q70EL1-7;Q70EL1;Q6ZSX9;B4E129;A0A7P0T9N2;Q70EL1-9;Q70EL1-10;Q70EL1-8;H7C296;R4GN32;H7C1E9;B7Z7X1;A0A804D9U3;Q70EL1-6	Inactive ubiquitin carboxyl-terminal hydrolase 54	USP54	4	182.22	0	1.88	1675000	2344900	2143500	479035	2572000	2491700
A0A7P0Z4L3;B0QY86;B0QY91;A0A7P0T9P2;Q8N3F8;A0A7P0T8A6;H0Y6J8;A0A7P0T7Z5;Q68D58;Q641Q8;A0A7P0Z427	MICAL-like protein 1	MICALL1	5	83.993	0	7.3883	14747500	8073850	11299000	14124500	12819000	14764000
Q9H2J7;A0A7P0TBL2;A0A7P0T9P8;Q68CX0;Q9H2J7-3;A0A7P0TB74;A0A7P0T8B7;A0A7P0T8I1;Q8IXG2;A0A7P0T9Z9;F8VSG1;A0A7P0TAT1;F8WJN6;Q8TBM6;A0A7P0TAZ8;Q9NW50;A0A7P0TA72;A0A7P0Z4F0;Q9H2J7-2;A0A7P0TB05	Sodium-dependent neutral amino acid transporter B(0)AT2;Transporter	SLC6A15;DKFZp761I0921	10	81.835	0	62.975	124030000	103780000	107735000	119285000	107240000	111490000
Q15637-5;A0A7P0T9U7;B4DJU4;Q15637;Q15637-2;Q15637-3;Q15637-4;Q15637-6;A0A024R572;A0A024R566;B4DSE4;A0A024R588;A0A024R5D9;Q15637-7;B4DX42;F8WEV5;Q14820;H7C561	Splicing factor 1	SF1	8	71.751	0	36.688	224925000	211695000	253135000	283315000	291685000	244020000
P35613;P35613-2;Q54A51;A0A7P0TA85;B4DY23;A0A087WUV8;P35613-3;P35613-4;A0A7P0TB04;B4DNE1;A0A7P0T8A7;I3L192;R4GMX5;A0A346RCP0;R4GN83;A8MZ77;A0A346RCR1;A0A2R8YDZ0	Basigin	BSG;hEMMPRIN	7	42.2	0	81.105	310860000	255675000	339300000	236900000	223675000	264090000
A0A7P0TAB0;O75460	Serine/threonine-protein kinase/endoribonuclease IRE1;Serine/threonine-protein kinase;Endoribonuclease	ERN1	3	100.89	0	4.9762	8758300	8468350	6608150	3701150	2808650	4446050
P27824-2;P27824;A0A7P0TAE9;A0A7P0T937;A0A7P0TB65;A0A7P0T840;A0A7P0Z484;A0A7P0T9L0;A0A7P0T8G1;D6RGY2;P27824-3;A0A7P0Z4D6;A0A7P0TAR9;A0A7P0Z4H2;Q16094;A0A7P0T8N1;A0A7P0TAN9;Q6ZP56;D6RAU8;D6RFL1;D6RAQ8;D6RD16	Calnexin	CANX	31	71.502	0	323.31	3.7979e+09	3.586e+09	3.62085e+09	3.06485e+09	3.02845e+09	3.3974e+09
A0A7P0TAG0;K4RH61;B2R6P3;P50281;A0A7P0TAV6;A0A7P0TBK8	Matrix metalloproteinase-14	MMP14	11	56.929	0	9.8643	58772500	63997000	66067000	59061000	57104500	46961500
Q16531;A0A7P0Z4B9;A0A7P0TAK7;A0A7P0T870;A0A7P0T965;A0A7P0TB30;A0A7P0Z3Z5;B4DSA8;F5GY55;B7Z2A1;B4DZP5;Q16531-2;F5GWI0;F5H2L3;A0A7P0Z4L2;F5GZY8;B7Z859;F5H198;A0A7P0TAX4	DNA damage-binding protein 1	DDB1	30	126.97	0	103.54	203085000	147765000	160430000	181920000	184675000	196820000
A0A7P0TAL9;A0A7P0TBA9;B7ZKK7;P19525-2;P19525;Q8IW76;A0A7P0Z4M0;Q05CP4;Q6PK38	Interferon-induced, double-stranded RNA-activated protein kinase	EIF2AK2	8	56.247	0	11.368	121975000	106455000	100345500	123280000	112968000	116175000
A0A7P0TAR1;P43155-2;P43155;A0A7P0TBF3;A0A7P0T9R9;H0Y4Z7;A0A7P0T9E7;P43155-3;A0A7P0TAQ4;B7ZBP5;A6PVN3	Carnitine O-acetyltransferase	CRAT	7	68.145	0	4.3768	19060000	14105500	12165500	20675500	23713000	20144000
H0YJB5;A0A7P0TAR5;Q6GYQ0-3;Q6GYQ0-6;A0A1B0GUI1;Q6GYQ0-4;Q6GYQ0;Q6GYQ0-7;Q6GYQ0-5;Q6GYQ0-2	Ral GTPase-activating protein subunit alpha-1	RALGAPA1	2	239.85	0.0050096	0.0026133	32444000	41266000	39521000	20391500	22769500	27868500
A0A7P0TAW3;V9HW80;P55072;A0A7I2V540;C9JUP7;A0A7P0T8A3;Q96IF9;Q0IIN5;Q9NTC4;A0A7P0TAQ1	Transitional endoplasmic reticulum ATPase	HEL-S-70;VCP;DKFZp434K0126	36	86.118	0	323.31	315420000	345395000	362860000	384645000	392280000	337525000
A0A7P0TBC5;Q4KMQ2-3;Q4KMQ2;Q4KMQ2-2;A0A7P0TBI1;A0A7P0TAF4;B4DZA5;Q4KMQ2-4;A0A7P0TAW4;A0A7P0TBD5;A0A7P0T8Y2;B4E1V1;B3KX12	Anoctamin-6;Anoctamin	ANO6	9	104.8	0	37.194	26244000	26647500	21967000	21974000	20728000	20066500
A0A7P0TBF8;A0A7P0T9F7;F5GZI0;F5H056;F5H0E2;F5H867;A0A7P0T853;B4E3E4;F5GZR9;H0YFX4		SLC3A2	24	58.313	0	319.28	550015000	586505000	558940000	720325000	628025000	568895000
A0A7P0Z494;P11182;Q5VVL7;B4E1Q7;A0A7P0T9W1	Lipoamide acyltransferase component of branched-chain alpha-keto acid dehydrogenase complex, mitochondrial	DBT	11	58.209	0	6.4759	63900500	59147500	50353000	67310500	63631000	56698500
A0A7P0Z497;V9HWC6;P23284;A0A7P0TB45;A0A7P0T7U3	Peptidyl-prolyl cis-trans isomerase;Peptidyl-prolyl cis-trans isomerase B	HEL-S-39;PPIB	12	20.21	0	253.66	1222200000	1212300000	1225050000	1.5731e+09	1.4017e+09	1272600000
Q14203-3;A0A7P0Z4C3;E7EX90;Q14203;A0A804CDA6;Q14203-6;Q14203-4;Q6MZZ3;Q14203-2;Q14203-5;Q6AWB1;Q6AWB3;Q59F36;E7EWF7;C9JJD0;C9JZA4;C9JTE5;C9JJN7;E9PCY0;C9J1B7;O95654;C9JKG6;H8Y0Y3;C9JUI8	Dynactin subunit 1	DCTN1;DKFZp686I0746;DKFZp686E0752;DKFZp686E191	36	136.82	0	230.51	86328000	96903000	94468000	67607000	72570000	82447500
A0A7P0Z4F9;A0A7P0Z4K3;Q59EC0;P55265-5;P55265;P55265-4;A0A024DAK3;D3DV75;A0A3B3ISU1;A0A3B3IRQ9;P55265-3;P55265-2;B7Z8Y3;A0A3B3ISX1;A0A3B3ITG9;A0A7P0TA14	Double-stranded RNA-specific adenosine deaminase	ADAR	20	101.54	0	32.363	30542000	35188000	36265000	31625000	29753500	26331000
A0A7R9PT89			10	40.98	0	1.4802	28709500	19645500	25443500	17509000	9957000	18934500
A0A7T8ISH0;A0A7T8EI91;P04921-2;P04921-3;P04921	Glycophorin-C	GYPC	2	13.91	0	142.69	16750500	11634000	15320000	17063000	13460000	5046000
A0A7U3JVZ8;Q92915;Q92915-2	Fibroblast growth factor 14	FGF14	2	27.702	0.0061397	-0.045058	21856000	23748500	18820500	20935000	24843000	26586500
A0A804HHS8;C9J1X0;A4D1P6;A4D1P6-2;A0A804HKV2;A0A804HI90;A4D1P6-3;A0A804HJP3	WD repeat-containing protein 91	WDR91	12	77.197	0	82.434	30345500	26572500	29784500	31200000	31926500	32239500
A0A804HJ57;J3KR97;A0A804HLF8;A0A804HL62;A0A804HHW7;A0A804HLI2;Q9BTW9-4;Q9BTW9;B4DE53;A0A804HJY5;Q9BTW9-5;I6L959;A0A804HI57;A0A804HIN6;A0A804HJ32;A0A804HIU1;A0A804HKT8;A0A804HI02;A0A804HIC0;A0A804HL21;A0A804HJU6;A0A804HKB9;I3L439;I3L0V3;I3L3H4;I3L131;I3L143;I3L163;Q9BTW9-3;I3L1S3;I3L4D2;A0A804HJ99;A0A804HJL5;A0A0J9YVR1;A0A0J9YWI5;A0A0J9YVU1;A0A804HK36	Tubulin-specific chaperone D	TBCD	9	116.07	0	49.159	16570000	8923000	13285500	21024500	18847000	14731000
Q9Y5W7-2;Q9Y5W7-4;A0A804HJW4;A0A804HJC6;A0A804HIR3;A0A804HJS3;A0A804HIC6;A0A804HJ91;A0A804HI47;A0A804HJZ4;A0A804HI30;A0A804HK22;Q9Y5W7;Q9Y5W7-3;A0A804HID8;D6RJG9;A0A804HJK3;A0A804HJI4;A0A804HIA1;A0A804HIK6;A0A804HI51;A0A804HJT4;A0A804HKA3;H0Y926;A0A804HKC6;A0A804HJ61;A0A804HKZ1;A0A804HK55;A0A804HKJ3;A0A804HL44;A0A804HIX9;A0A804HKH6;A0A804HJG1;A0A804HKN0;A0A804HIZ9;D6RBA7;A0A804HJL8;D6RDH9;Q5JRQ0	Sorting nexin-14	SNX14	3	103.79	0	1.495	2398450	7199500	2990650	11678800	8670450	8361400
Q6KCM7-3;Q6KCM7-2;Q6KCM7-5;Q6KCM7-4;Q6KCM7;A0A804HI56;A0A804HLB0;Q6KCM7-6;Q9BV35-2;B4DI95;H7C4Z4;M0QZJ5;Q9BV35-4;M0QZT4;Q9BV35;Q9BV35-3;M0R1W8;M0QZP9	Calcium-binding mitochondrial carrier protein SCaMC-2	SLC25A25	8	56.882	0	3.6136	328615000	319030000	303365000	221850000	220110000	255800000
P19021-5;P19021;P19021-6;A0A804HI59;A0A804HIQ0;P19021-2;A0A8C8KD64;B4DKE0;P19021-3;P19021-4;A0A804HKM7;H7BYD9;A0A804HKV8;H0Y9I4;A0A804HLE0;Q13749;O43832	Peptidyl-glycine alpha-amidating monooxygenase;Peptidylglycine alpha-hydroxylating monooxygenase;Peptidyl-alpha-hydroxyglycine alpha-amidating lyase	PAM	9	108.4	0	8.6826	42473000	47189000	46427500	38197500	48152500	41743000
H7C1X4;H7BZ47;Q53SQ1;B4DLH6;H7C207;A0A804HIA8;Q15032-2;Q15032-4;Q15032;Q15032-3	R3H domain-containing protein 1	R3HDM1;R3HDM	2	19.792	0	4.342	3957750	1658050	3980000	4468900	2875350	5372200
Q59FE7;A0A804HIC4;O60447;O60447-2;A0A1B0GUF4	Ecotropic viral integration site 5 protein homolog	EVI5	3	36.174	0.0012397	0.70095	22356000	39695000	40957000	49885000	36031500	46896500
A0A804HIG4;P42704;A0A804HIN4;A0A804HK30;E5KNY5;A0A804HL40;A0A804HI14;A0A804HJZ1;A0A804HKR3;A0A804HKJ0;A0A804HLG8;A0A804HI40;A0A804HIQ7;A0A804HHY9;B4DSR0;A0A804HJI0;A0A804HJH8;B8ZZ38;C9JCA9;A0A804HK02;A0A804HIV5;A0A0C4DG06;A0A804HJA1;A0A804HKK7;A0A804HKX0;A0A804HKR5;A0A804HKX6;A0A804HJG8;A0A804HI44;H7C3W8;A0A804HLK8;A0A804HLL8	Leucine-rich PPR motif-containing protein, mitochondrial	LRPPRC	78	155.09	0	323.31	1.5922e+09	1.62585e+09	1.6009e+09	1.87915e+09	1.9449e+09	1.79565e+09
A0A804HII6;Q8N4V6;Q9P2C4	Transmembrane protein 181	TMEM181	4	55.014	0	31.064	80885000	69465000	67581000	80445500	96431000	85821500
A0A804HIJ5;Q8TC05-4;Q8TC05;H0YGX6	Nuclear protein MDM1	MDM1	2	81.857	0.0038948	0.094834	0	4642650	4014150	0	0	3934450
A0A804HJ25;A0A804HIR9;A0A804HL12;O75592-2;O75592;A0A499FJI4;A0A804HKQ1;H7C3U4	E3 ubiquitin-protein ligase MYCBP2	MYCBP2	15	508.79	0	7.8335	6974900	9747800	10676950	11274750	11204000	11411500
D3DSB5;G3V4T8;B2R928;A0A804HIS2;Q9Y4K4;B3KWC4	Mitogen-activated protein kinase kinase kinase kinase;Mitogen-activated protein kinase kinase kinase kinase 5	MAP4K5	2	65.268	0.0077402	-0.17942	0	0	0	8841050	8562350	9281000
Q68DI6;B3KY45;A0A804HIT4;Q9NZJ5;A0A804HJ50;A0A804HJV6;A0A804HLC2;A0A494BZR8	Eukaryotic translation initiation factor 2-alpha kinase 3	DKFZp781H1925;EIF2AK3	7	109.87	0	10.013	13124500	13711000	12285000	12971000	13397000	10617000
A0A804HIV7;P50402;Q5HY57;A0A804HLA2	Emerin	EMD	9	24.383	0	130.01	117840000	123155000	120670000	113410000	127650000	103840000
[truncated: 3,611 more rows]
[truncated: 39 more columns]

## Sheet: table S8
TableS8_membrane proteins statistically significant in IGR37 DMSOvs IGR37 3I. For each significant protein, the UniProt accession number, protein name, gene name, Z-score of LFQ (Label-Free Quantification) intensity values, and p-value are reported.
[truncated: 1,925 more rows]

[truncated: 8 more sheets: TableS9, tableS10, tableS11, tableS12, tableS13, tableS14, tableS15, tableS16]
