# Supplementary material for: BACE2 tunes lipid uptake through lipid transporters shedding supporting cancer cell proliferation
Source: J Exp Clin Cancer Res. 2026 Jan 8;45:36. doi: 10.1186/s13046-025-03626-x (PMC12870435; doi:10.1186/s13046-025-03626-x)
Supplement: Supplementary file 6 — Supplementary Material 6. [file 13046_2025_3626_MOESM6_ESM.zip › Tables_BACE2i_tableS17-S30_rev.xlsx]

## Sheet: table S17
TableS17_Global proteome_proteins detected by LC–MS/MS analysis performed in data-dependent acquisition (DDA) mode in IGR37 DMSOvs IGR37 3I. For each identified protein, the UniProt accession number, Protein name, Gene name, and MaxQuant LFQ (Label-Free Quantification) intensity values are reported.
Protein IDs	Protein names	Gene names	Peptides	Q-value	Score	LFQ intensity 3I1	LFQ intensity 3I2	LFQ intensity 3I3	LFQ intensity D1	LFQ intensity D2	LFQ intensity D3
A0A087WVQ6;Q00610-2;Q00610;J3KS13;K7EJJ5;J3KRF5;J3KSQ2;J3QL20;F5H5N6	Clathrin heavy chain;Clathrin heavy chain 1	CLTC	133	0	323.31	20565500000	20897000000	18626000000	23287000000	22747500000	21488000000
Q5W0H4;A0A0B4J2C3;P13693;J3KPG2;P13693-2;E9PJF7;H0YCX0;Q56UQ5;Q9HAU6	Translationally-controlled tumor protein	TPT1	11	0	158.38	12508500000	12767000000	11226500000	12726000000	11015350000	15251500000
C9J9K3;A0A0C4DG17;P08865;F8WD59	40S ribosomal protein SA	RPSA	19	0	323.31	12258500000	13113000000	13288000000	12523500000	13709500000	13146500000
A0A087WWU8;D6R904;A0A494C0G0;Q5VU61		TPM3	34	0	323.31	11283500000	13404000000	11281500000	12083000000	10860500000	12863000000
A0A0U1RRM4;P26599;P26599-2;P26599-3;A6NLN1;A0A0D9SF20;K7EKJ7;K7EK45;K7ELW5;K7ES59;A0A087WU68	Polypyrimidine tract-binding protein 1	PTBP1	26	0	323.31	8777050000	8957700000	7866000000	8374900000	9109900000	8406850000
A0A0G2JIW1;P0DMV9;P0DMV8;P0DMV8-2;V9GZ37	Heat shock 70 kDa protein 1B;Heat shock 70 kDa protein 1A	HSPA1B;HSPA1A	39	0	303.56	7710900000	8525750000	8361900000	7478500000	8811650000	8784600000
A0A087WTP3;Q92945;M0R0I5;M0QYH3;M0QXW7;M0R3J3;M0QYG1;M0R0C6;M0R251;M0R263	Far upstream element-binding protein 2	KHSRP	43	0	323.31	4816000000	4796550000	4692350000	5286500000	4911150000	5224600000
A0A087WSW9;A0A087WSY9;Q16881-4;Q16881-3;Q16881;A0A182DWI3;Q16881-2;Q16881-6;E2QRB9;Q16881-7;E9PIZ5;E9PRI8;E9PJU2	Thioredoxin reductase 1, cytoplasmic	TXNRD1	35	0	323.31	4608600000	4795550000	4552450000	4592550000	5169350000	4914250000
A0A087WXM6;J3QQT2;J3KRX5;A0A0A6YYL6;P18621;P18621-3;J3QLC8;A0A0A0MRF8;P18621-2;J3KRB3;A0A087WWH0;J3QS96;A0A087WY81;J3KSJ0	60S ribosomal protein L17	RPL17;RPL17-C18orf32	12	0	110.12	4606950000	5890050000	4317200000	3901850000	5147550000	5153500000
A0A087X054;A0A494C039;Q9Y4L1;E9PJ21;A0A087WWI4;K7EQK2;Q9Y4L1-2;J3QL06;J3KTF1;Q9BST8;J3QQH7;J3QLE9;A0A087X214;A0A087WW13	Hypoxia up-regulated protein 1	HYOU1	38	0	264.23	4282500000	4153650000	4353850000	4611100000	4788500000	4659050000
A0A0J9YVP6;Q9UHX1-2;A0A0J9YYL3;A0A0J9YXX5;Q9UHX1-4;Q9UHX1-6;Q9UHX1;A0A0J9YXJ8;Q9UHX1-3;Q9UHX1-5;A0A0J9YVR6;E9PQ56;A0A0J9YWM1;H0YEM1;E9PN18;E9PMU7;E9PL19;H0YCP8	Poly(U)-binding-splicing factor PUF60	PUF60	26	0	323.31	3429100000	3382450000	3542650000	3566900000	3874600000	3779000000
A0A087X2I1;P62333;H0YJC0;H0YJX2;H0YJS8;H0YJT1;H0YJE9	26S protease regulatory subunit 10B	PSMC6	24	0	323.31	2847900000	2859450000	2842800000	2659000000	3054250000	3070750000
A0A0A0MRJ6;H7BY58;P22061;P22061-2;F6S8N6;A0A3F2YNX8;F8WDT3;F8WAV5;F8WAX2;C9J0F2;H7C4X2	Protein-L-isoaspartate O-methyltransferase;Protein-L-isoaspartate(D-aspartate) O-methyltransferase	PCMT1	16	0	323.31	2598700000	2823800000	2703650000	2241550000	2808850000	2566150000
A0A087WUT6;O60841;Q9H2L5-3;Q9H2L5;Q9H2L5-2	Eukaryotic translation initiation factor 5B	EIF5B	50	0	323.31	2385150000	2424850000	2354400000	2396350000	2472250000	2432850000
A0A1B0GWJ0;A0A1B0GTJ7;P30566;A0A0A6YY92;P30566-2;A0A1B0GWF8;A0A096LNY6;A0A1B0GTG9;A0A096LNY5;A0A096LPA2;A0A096LNY4;B4DEP1;A0A096LP72;A0A096LP92;A0A096LP76;V9GY96;A0A1W2PRX2;A0A096LNT0	Adenylosuccinate lyase	ADSL	28	0	323.31	2413400000	2519200000	2417350000	2478750000	2780250000	2398200000
A0A0G2JN29;A0A087X117;Q15155;A0A0G2JP90;A0A087WW46;H3BUC9;H3BPS9;I3L0Q6;H3BTW1	Nodal modulator 1	NOMO1	32	0	218.4	2315650000	1965050000	2185000000	2201500000	2465750000	2561200000
A0A024R4E5;Q00341;Q00341-2;H0Y394;H7C0A4;C9J5E5;C9JIZ1;H7BZC3;C9JZI8;C9JHS7;C9JHZ8;C9JES8;H7C2D1;C9JT62;C9JK79;C9JBS3;C9JEJ8;C9JHN6;C9JMQ6;C9JQ82;H7C3D0;C9JHS9;C9J739	Vigilin	HDLBP	50	0	150.4	1998000000	1857300000	1886250000	1977750000	2149850000	2054450000
A0A024RCR6;A0A0G2JK23;P46379-2;P46379;P46379-3;A0A0G2JL47;P46379-5;P46379-4;F6S6P2;X6REW1;A0A0G2JJM1;F6UR09;F6U1F2;F6XTU0;A0A0G2JJR8;A0A1B0GX79;F6WML8;F6VEM6;F6X9W3;F6U341;H0Y710;H0Y4L1;F6TC96	Large proline-rich protein BAG6	BAT3;BAG6	25	0	305.44	1867400000	1791250000	1903750000	2068450000	1994000000	1892600000
A0A087WYT3;Q15185-4;Q15185;Q15185-3;B4DDC6;Q15185-2	Prostaglandin E synthase 3	PTGES3	8	0	52.186	1809050000	1875900000	1903400000	2118550000	2183500000	2128100000
A0A2R8Y425;A0A2R8Y5J0;A0A2R8YFK9;A0A2U3TZM0;A0A2R8YFD8;F5GWX5;A0A2R8Y212;A0A2R8Y521;A0A0C4DGG9;Q14839;Q14839-2;A0A2R8YDJ9;A0A2R8YD40;A0A2R8YER1;A0A2R8Y8C1;A0A2R8Y445;A0A2R8YDW2;A0A2R8Y4X2;A0A2R8Y5Z7;A0A2R8Y685;A0A2R8Y8B3;A0A2R8Y7I0;A0A2R8Y7M9;A0A2R8Y5M9;A0A2R8YE38;F5H6N4;A0A2R8Y6G9;F6T542;H7C3H7;A0A2R8Y795	Chromodomain-helicase-DNA-binding protein 4	CHD4	62	0	323.31	1742700000	1388150000	1371450000	1256500000	1543400000	1421600000
A0A0C4DGQ5;P04632;K7ELJ7;K7EKD8;A0A075B7C0;U3KQE2;K7EM73;K7EIV0;U3KPR7;K7EMQ1;K7ES78;Q96L46	Calpain small subunit 1	CAPNS1	15	0	323.31	1641100000	1715950000	1643850000	1258600000	1636000000	1707400000
A0A087WYS1;E7EUC7;Q16851-2;Q16851;C9JNZ1;C9JVG3;C9JQU9;C9JWG0;C9JTZ5;C9JUW1;F2Z3H1;C9J3M0;F2Z3P4;C9J6Q0;F8WC70	UTP--glucose-1-phosphate uridylyltransferase	UGP2	24	0	323.31	1560250000	1671700000	1558400000	1547800000	1815050000	1748100000
D6RFM0;D6RAH7;H9KV45;A0A0A0MQU3;A0A087WY85;P62837-2;P62837;P61077;P61077-2;P61077-3;D6RAW0;D6RA11	Ubiquitin-conjugating enzyme E2 D2;Ubiquitin-conjugating enzyme E2 D3	UBE2D2;UBE2D3	3	0	52.852	1591600000	1599450000	1996800000	2230450000	2063300000	1859600000
A0A0B4J1Z1;C9JAB2;Q16629-3;Q16629-2;Q16629-4;Q16629;F8WEA1	Serine/arginine-rich splicing factor 7	SRSF7	17	0	114.19	1619700000	1378650000	1595500000	1945250000	1478250000	1430950000
A0A087WY71;Q96CW1-2;Q96CW1;E9PFW3;C9JJ47;C9JGT8;C9JJD3;C9JTK4;H7C4C3;C9JPV8	AP-2 complex subunit mu	AP2M1	20	0	76.565	1415300000	1408350000	1441900000	1500100000	1615050000	1428250000
A0A087WZT3;Q9H3K6;H3BV85;H3BTW0;A0A0B4J295;H3BVE0;Q9H3K6-2	BolA-like protein 2	BOLA2;BOLA2B	7	0	100.35	1346550000	1595450000	1408100000	1251450000	1418850000	1577600000
A0A024RA52;P25787;C9JCK5;H7C402;H3BT36	Proteasome subunit alpha type;Proteasome subunit alpha type-2	PSMA2	10	0	113.02	1280300000	1587650000	1315100000	1684050000	1549650000	1518150000
A0A0G2JH68;O60610;A0A140T8Z0;O60610-2;O60610-3;H9KV28;B4E2I7;A0A2R8YEF8;H7C2W8	Protein diaphanous homolog 1	DIAPH1	48	0	305.65	1298700000	1141150000	1115650000	1116200000	1252600000	1135950000
A0A087X1Z3;Q9UL46;H0YM70;H0YKU2	Proteasome activator complex subunit 2	PSME2	14	0	134.47	972115000	966855000	1071100000	970950000	1059250000	1073700000
F8W7C6;A0A087WV22;H7C123;H7C2C5;H7C2U2		RPL10	14	0	1.0228	858765000	1344200000	982525000	591440000	1087330000	1006150000
A0A088AWN3;Q9BZ29-4;Q9BZ29-3;Q9BZ29;Q6ZSL5;A0A0A0MT38;H0Y3S1;Q5JUD8;H7BZ79;Q5JUD3;X6RGR3	Dedicator of cytokinesis protein 9	DOCK9	33	0	113.61	910185000	924915000	813485000	831740000	965285000	883145000
A0A0A0MR02;P45880;P45880-2;P45880-1;Q5JSD2;Q5JSD1;A2A3S1	Voltage-dependent anion-selective channel protein 2	VDAC2	9	0	209.35	875290000	517785000	517550000	794195000	721560000	625100000
A0A024R571;Q9H4M9;C9JC03;C9J2Z4;C9JDQ8;C9JIJ3;C9IZH1	EH domain-containing protein 1	EHD1	24	0	139.34	876585000	856595000	822915000	773955000	834705000	871010000
A0A087WUB9;Q8WYA6;Q8WYA6-4;Q8WYA6-3;Q8WYA6-2;A2A2P1	Beta-catenin-like protein 1	CTNNBL1	22	0	182.07	823575000	852880000	853160000	722860000	918275000	955175000
A0A088AWP5;Q8WUY3-4;Q8WUY3;Q8WUY3-2;Q8WUY3-3;E9PDC2;H7BZH9;X6R9J3;Q5JUB9;Q5JUB8;Q8WUY3-5;A0A0C4DFM3	Protein prune homolog 2	PRUNE2	47	0	323.31	829680000	773035000	856085000	821465000	763080000	793700000
E7EMM4;A0A1B0GW68;A0A1B0GUA4;A0A1B0GTM3;A0A1B0GTZ5;Q13510;Q13510-2;A0A1B0GUH5;A0A1B0GTP7;A0A1B0GUE3;A0A1B0GUW4;A0A1B0GUG1;Q13510-3;A0A1B0GV06;A0A1B0GVG2;A0A1B0GUB3;A0A1B0GU62;A0A1B0GW48;A0A1B0GVJ1;A0A1B0GVE7;A0A1B0GU06;A0A1B0GV95;A0A1B0GUJ3;A0A1B0GVA3;A0A1B0GW66;A0A1B0GVC9;A0A1B0GV88	Acid ceramidase;Acid ceramidase subunit alpha;Acid ceramidase subunit beta	ASAH1	19	0	65.679	840620000	904670000	1017360000	1280900000	1393050000	1448000000
A0A0D9SEI3;A0A0D9SER5;A0A0D9SEN2;P21127-8;P21127-3;P21127-2;P21127;P21127-6;P21127-9;Q5QPR3;P21127-10;Q9UQ88-4;Q9UQ88-3;Q9UQ88-2;Q9UQ88;Q5QPR4;P21127-12;P21127-4;P21127-5;Q9UQ88-10;Q9UQ88-5;Q9UQ88-9;Q9UQ88-8;J3KS35;E7ESP2;Q5QPQ9;E9PFJ2;A0A087WYI9;A0A087X1I0;Q13882	Cyclin-dependent kinase 11B;Cyclin-dependent kinase 11A	CDK11B;CDK11A	26	0	42.987	806975000	855830000	883360000	883410000	825585000	871720000
A0A087X0R6;Q9UMY4;Q9UMY4-1;Q9UMY4-3	Sorting nexin-12	SNX12	15	0	57.51	798140000	882350000	780170000	775610000	809620000	813395000
A0A0A0MTH3;Q13418;Q13418-2;Q13418-3;A0A087WWY6;E9PQ52;A0A087WW45	Integrin-linked protein kinase	ILK	21	0	72.923	730035000	623755000	665445000	765140000	635330000	703795000
A0A0A0MTB8;Q8NI36	WD repeat-containing protein 36	WDR36	27	0	287.73	778415000	758435000	692970000	784030000	773435000	754450000
A0A087WZ13;E9PAU2;Q8IY67-2;Q8IY67;K7EKR9;Q8IY67-3;K7EQG2	Ribonucleoprotein PTB-binding 1	RAVER1	22	0	323.31	736880000	707005000	661325000	610955000	775760000	684120000
A0A087WZN1;O43837;A0A087X2E5;O43837-2;O43837-3;A0A0D9SG66	Isocitrate dehydrogenase [NAD] subunit, mitochondrial;Isocitrate dehydrogenase [NAD] subunit beta, mitochondrial	IDH3B	17	0	182.41	762765000	588840000	980000000	427945000	526660000	438430000
A0A0U1RRM6;Q8N8S7-3;Q8N8S7-2;Q8N8S7;A0A075B6E5;A0A0U1RQP7	Protein enabled homolog	ENAH	18	0	222.77	674565000	745245000	740275000	600670000	841115000	702505000
A0A0A0MTN0;Q13617;Q13617-2;Q5T2B5;Q5T2B7	Cullin-2	CUL2	26	0	182.76	647735000	615885000	632600000	647295000	698115000	706085000
A0A0A6YYL4;P57737-3;I3L167;E7EP81;I3L442;I3L212;I3L351;I3L0X9;I3L3T0;I3L0X8;Q9Y3D7;I3L1U7;I3L2Y6;I3L426;I3L359	Coronin;Coronin-7	CORO7-PAM16;CORO7	29	0	185.6	625035000	600755000	580360000	702715000	593625000	607300000
A0A087WUL2;P49720;A0A087WXQ8;A0A087WY10	Proteasome subunit beta type-3	PSMB3	7	0	36.296	745725000	1025845000	881370000	943140000	771640000	884640000
A0A087WXL6;B7Z879;Q9H270;A0A0G2JS92;A0A087X2J4	Vacuolar protein sorting-associated protein 11 homolog	VPS11	31	0	179.6	643945000	694625000	667705000	713590000	755010000	754980000
A0A0A0MTR7;A0A0A0MTC1;Q63HN8;Q63HN8-4;Q63HN8-6;Q63HN8-5	E3 ubiquitin-protein ligase RNF213	RNF213	75	0	239.99	598295000	517855000	602940000	583185000	576885000	557970000
Q5SUL5;A0A0G2JIF2;A0A0G2JI36;A0A1W2PSE7;A0A0G2JL56;A0A1W2PQD0;Q5SRN5;P04439;P04439-2;Q5SRN7;A0A1W2PS24;A0A140T975;Q9GJ45;A0A1W2PS39;Q5RJ27;A0A140T955;A0A140T933;A0A140T941;A0A1W2PQS8;A0A140T9Z6;A0A1W2PRT9;Q53Z42;A0A140T9I0;B0UXQ0;A0A140T9X5;A0A140T913;P01893;A0A1W2PP77;A0A1W2PPQ2;A0A140T9X6;A0A140T9W7;A0A140T9W3;A0A140T9D9;A0A140T9C2;A0A140T939;A0A1W2PRU9;A0A140T9V0;A0A140T8X0;D0EV57;A0A0G2JPA3;A…	HLA class I histocompatibility antigen, A-3 alpha chain	HLA-A	16	0	174.35	583270000	510685000	587365000	663635000	438940000	424920000
A0A0G2JPP5;Q14160-3;A0A0G2JNZ2;A0A669KB89;Q14160;A0A0G2JMS7;Q14160-2;H0YCG0;H0YDF9;A0A669KAX5;Q5T0G3	Protein scribble homolog	SCRIB	33	0	217.84	585610000	487770000	498560000	608840000	655400000	543275000
A0A087X142;A6NMH6;A6NFQ9;F8W8I8;Q92599-2;Q92599-4;Q92599;Q92599-3;C9JV02;C9J4G8;A0A0A0MRP8	Septin-8	2024-09-08	13	0	146.81	527165000	622945000	562920000	558100000	556190000	492680000
A0A087WW40;Q9Y371;Q9Y371-2	Endophilin-B1	SH3GLB1	14	0	62.097	519995000	547395000	520190000	542155000	598970000	506655000
A0A096LPI6;P0DPI2;A0A0B4J2D5;A0A096LNH5;H7C2G3;P0DPI2-2;A0A0B4J2D5-2;H7C1F6;A0A096LP73;A0A2R8YDR7;F2Z2Q0;A0A096LP12;A0A096LNJ1;A0A2R8Y6K9		C21orf33	14	0	240.26	517885000	374925000	621510000	309790000	401345000	305545000
A0A0C4DGA2;O75521-2;O75521;F1LLU7;F8WAW4;C9JB63;F8W6J1	Enoyl-CoA delta isomerase 2, mitochondrial	ECI2	11	0	193.28	545155000	521845000	679685000	434675000	539265000	486415000
A0A087X020;Q9Y3A5;F8WE72	Ribosome maturation protein SBDS	SBDS	12	0	60.674	538785000	508290000	456185000	457920000	510745000	490775000
A0A087WV05;Q99417;A0A0D9SEI7	C-Myc-binding protein	MYCBP	6	0	60.257	534890000	558445000	523580000	522630000	503595000	681050000
A0A087X211;Q8TCG1;Q8TCG1-2;F8WAX6	Protein CIP2A	KIAA1524	30	0	70.32	435870000	503615000	404995000	454520000	510235000	524875000
A0A1B0GTC3;A0A1B0GVH5;Q9C0B1;A0A1B0GV98;A0A1B0GTC5;A0A1B0GU26;A0A1B0GUC3;A0A1B0GTY1;A0A1B0GUY7;A0A1B0GTI3;Q9C0B1-4;A0A1B0GTZ8;Q9C0B1-2;F8WCB8;Q9C0B1-3;X6R3I0	Alpha-ketoglutarate-dependent dioxygenase FTO	FTO	24	0	62.463	452360000	468755000	420860000	449535000	547060000	479350000
A0A0D9SGG1;Q13094;E7ESF6;E5RKA2	Lymphocyte cytosolic protein 2	LCP2	15	0	30.622	499065000	577495000	511390000	501820000	538350000	484650000
A0A0C4DGS1;P39656-3;P39656;P39656-2;U3KQ84	Dolichyl-diphosphooligosaccharide--protein glycosyltransferase 48 kDa subunit	DDOST	10	0	50.513	470430000	347990000	405600000	308950000	404100000	322055000
A0A087WT99;Q9H0W9-2;Q9H0W9;E9PQS1;Q9H0W9-3;E9PPB5;E9PJU8;Q9H0W9-4;E9PR95;E9PSC3;E9PLC5;E9PLB3;E9PIP1	Ester hydrolase C11orf54	C11orf54	11	0	90.226	429510000	525790000	396395000	433965000	407380000	397570000
A0A0A0MTH9;O14981;O14981-2	TATA-binding protein-associated factor 172	BTAF1	33	0	180.61	447245000	400140000	436980000	379435000	428790000	407590000
A0A087WT44;P30519-2;P30519;I3L159;I3L1F5;I3L1Y2;I3L276;I3L4P8;A0A1B0GXH0;I3L463	Heme oxygenase 2	HMOX2	10	0	28.617	403480000	313680000	317830000	244390000	233100000	217980000
A0A087WYK2;Q9BYP7-3;Q9BYP7-4;Q9BYP7-2;Q9BYP7	Serine/threonine-protein kinase WNK3	WNK3	4	0.0028222	-0.83439	441045000	420420000	477315000	542725000	488045000	475760000
A0A0A0MQS1;Q53H96;Q53H96-2;B5MD87;F8WEI0	Pyrroline-5-carboxylate reductase;Pyrroline-5-carboxylate reductase 3	PYCRL	10	0	80.57	436915000	435675000	402275000	420825000	480685000	432815000
A0A087WY55;Q9NP79;Q5TGM0;Q9NP79-2	Vacuolar protein sorting-associated protein VTA1 homolog	VTA1	14	0	145.31	394915000	420615000	397915000	336920000	423565000	401085000
C9JP00;A0A0A0MQX8;Q9NR56;Q9NR56-7;Q9NR56-6;Q9NR56-2;Q9NR56-5;H7C4T5;Q9NR56-3;Q9NR56-4;O95205;Q86VM6;Q5VZF2-3;Q5VZF2-2;Q5VZF2;B1AKI6;Q9NUK0-2;Q9NUK0;C9JCX1;H7C4Y1;C9J4T8;Q9NUK0-4;Q9NUK0-3	Muscleblind-like protein 1;Muscleblind-like protein 2	MBNL1;MBLL;MBNL2	12	0	19.16	376060000	311215000	344095000	404605000	273250000	377790000
A0A087WWF6;P49005;F8W8R3;C9IZD2;C9J8Z7;C9JLE1;C9JHC7;H7C1B3	DNA polymerase delta subunit 2	POLD2	14	0	45.787	389240000	379975000	388630000	352640000	434720000	382895000
A0A0C4DFM1;Q92544;F8WCN2;F2Z2L1	Transmembrane 9 superfamily member 4	TM9SF4	11	0	139.5	365900000	215520000	246480000	240285000	223480000	179150000
A0A0A0MRF6;Q99996-5;Q99996-3;Q99996;Q99996-1;Q99996-6;A0A0A0MRE9;H7BYL6;Q99996-4;A0A2R8Y590;H7BZV6;Q6PJH3;H0Y6Q0	A-kinase anchor protein 9	AKAP9	61	0	93.049	386100000	397075000	383485000	365900000	443985000	385035000
A0A087X0G7;A0A087WUW6;A0A087X1B1;Q9Y6K9;Q9Y6K9-2;C9JN51;Q9Y6K9-3;A0A087WV30;C9J2V2;C9JH59;C9JCG6;A0A087X1K7	NF-kappa-B essential modulator	IKBKG	16	0	178.01	368485000	350180000	379140000	395620000	409790000	407920000
A0A0D9SEU5;R4GMX8;Q6VN20;Q6VN20-3;Q6VN20-2;R4GNA3;R4GN91;R4GMX7	Ran-binding protein 10	RANBP10	14	0	52.451	373105000	354685000	365200000	276330000	394135000	404260000
A0A0D9SGE8;Q8IWS0-3;Q8IWS0;Q8IWS0-5;Q5JRC6;Q8IWS0-4;Q8IWS0-2	PHD finger protein 6	PHF6	10	0	101.66	415500000	328760000	456460000	348255000	336520000	351890000
A0A087WWS1;Q96FV9;R4GMN4;Q96FV9-2;A0A087WY84;J3KT14;R4GN58;J3KRD7;J3QQZ3	THO complex subunit 1	THOC1	23	0	53.479	386975000	395165000	394525000	316430000	402390000	389020000
A0A0U1RQK7;A0A0A0MSA7;O43432;O43432-3;O43432-4;O43432-2;B1AN91;B1AN92	Eukaryotic translation initiation factor 4 gamma 3	EIF4G3	37	0	54.119	357390000	377355000	331110000	326505000	368355000	377070000
A0A087WVR3;A0A087WTW0;Q96T88;Q96T88-2;A0A087WWG9	E3 ubiquitin-protein ligase UHRF1	UHRF1	18	0	104.88	340635000	280090000	323505000	379135000	364165000	367855000
A0A0R4J2F3;P0DPB6			3	0	39.791	352880000	243565000	358465000	319760000	565195000	505160000
A0A0A6YYI3;A0A0B4J1V8;Q9NQ55-2;Q9NQ55;Q9NQ55-3;A8MV53;H7C446;C9J3W3;C9JHF7	Suppressor of SWI4 1 homolog	PPAN-P2RY11;PPAN	13	0	103.88	366115000	353115000	393810000	425515000	378290000	442325000
A0A0C4DFL7;Q16850;Q16850-2;H7C0D0;C9IYR8	Lanosterol 14-alpha demethylase	CYP51A1	9	0	39.071	337100000	211695000	201005000	72750000	136215000	93561500
A0A0A0MRE5;Q9ULH1;Q9ULH1-2;H0YBF7;H0YBM4;E5RHD7;E5RFD9	Arf-GAP with SH3 domain, ANK repeat and PH domain-containing protein 1	ASAP1	23	0	111.99	312775000	337500000	326010000	290725000	334945000	328830000
A0A087WUV8;A0A087X2B5;P35613-3;P35613-4;P35613-2;P35613;R4GMX5;I3L192;R4GN83	Basigin	BSG	4	0	38.771	312920000	247530000	274585000	335315000	381010000	300730000
A0A0J9YXF2;Q15165-1;Q15165;Q15165-3;G3XAK4;A0A0J9YXU7;A0A0J9YYJ1;A0A0J9YYF0;A0A0J9YYF3	Serum paraoxonase/arylesterase 2	PON2	8	0	117.13	310810000	198290000	251085000	248185000	265780000	187870000
A0A087WT20;Q9NV06;B3KME9;E5RHM4;Q9NV06-2;A0A087X1F8	DDB1- and CUL4-associated factor 13	DCAF13	13	0	9.1378	293800000	252690000	298090000	311950000	291465000	314055000
A0A0A0MRR7;P09234;Q5TAL2	U1 small nuclear ribonucleoprotein C	SNRPC	4	0	67.366	299815000	404605000	328690000	322980000	388975000	286380000
A0A0A0MSB8;Q9UPT5-6;Q9UPT5;Q9UPT5-5;Q9UPT5-1;B4DJ07;Q9UPT5-2;A0A0A0MRE1;Q9UPT5-4;C9JME6;B5MCY9;K7ERQ5;C9JKC2	Exocyst complex component 7	EXOC7	21	0	53.055	273645000	297060000	308050000	308295000	303105000	279160000
A0A087X2I2;A0A087WT12;P36969-2;P36969;K7ERP4;K7EJ20;K7EKX7;K7ENB4;R4GNE4;A0A087X247	Glutathione peroxidase;Phospholipid hydroperoxide glutathione peroxidase, mitochondrial	GPX4	7	0	9.6949	280480000	352405000	344675000	269540000	303730000	263935000
A0A0U1RRL2			3	0.0070509	-1.063	277185000	655790000	206810000	0	0	0
A0A087WU64;A6NMQ1;P09884	DNA polymerase;DNA polymerase alpha catalytic subunit	POLA1	19	0	22.711	281590000	251695000	265585000	285975000	298905000	288605000
A0A0A0MTI1;Q15392-2;Q15392;A0A3B3IT58;A0A3B3IRV7;A0A3B3ISR5;A0A3B3ITT9	Delta(24)-sterol reductase	DHCR24	8	0	30.304	245670000	163240000	142860000	67165000	120695000	82470000
U3KQC1;A0A0A0MQU0;Q9BV38;K7EIR0;K7EML4;A0A087X237;K7EKX5	WD repeat-containing protein 18	WDR18	12	0	80.332	283180000	310865000	302840000	286445000	276125000	318395000
A0A0U1RRB6;Q9Y2D4;J3QT38;Q9Y2D4-2	Exocyst complex component 6B	EXOC6B	16	0	87.673	267480000	267655000	251020000	225800000	228695000	264245000
A0A087WU65;A0A2R8YE10;Q9NRW7;A0A2R8YD95;A0A1B0GXI6;A0A2R8YF01;Q9NRW7-2;B7Z7G7;A0A2R8YEX8	Vacuolar protein sorting-associated protein 45	VPS45	16	0	41.859	287935000	281950000	300955000	246930000	281105000	271280000
A0A590UJS9;A0A590UJ68;A0A590UJ18;A0A590UJ08;A0A590UJR5;A0A590UJC5;A0A590UKA8;A0A0C4DFT3;A0A590UJD9;Q12959-5;Q12959-3;Q12959-6;Q12959-4;Q12959;Q12959-7;Q12959-2;A0A590UJ29;A0A590UK81;A0A590UJ81;A0A590UJR4;A0A590UK48;A0A590UJX2;Q12959-8;Q12959-9;C9JUA9;A0A590UJ64;E7EQD7;A0A590UJL2;A0A590UK02;A0A590UJ25;A0A590UK70;B4E2H8;A0A590UJ95;E9PIW2;A0A590UK52;A0A590UJZ4;H7C325;A0A590UJ86;C9JN61;H7C166;C9IYP1;…	Disks large homolog 1	DLG1	21	0	172.94	282310000	253625000	257580000	268825000	285355000	279050000
A0A0G2JNW7;Q9Y666;A0A0U1RR18;A0A0G2JQE3;H0YB78;Q9Y666-2	Solute carrier family 12 member 7	SLC12A7	15	0	77.087	241635000	234575000	245135000	158525000	239615000	226820000
A0A0C4DGA6;Q14527;Q14527-2;H7C5K0	Helicase-like transcription factor	HLTF	23	0	107.55	254810000	255375000	265905000	236975000	256060000	235280000
A0A0D9SFK2;Q92614-4;Q92614;Q92614-3;Q92614-2;Q92614-5;H0YEV9	Unconventional myosin-XVIIIa	MYO18A	30	0	83.17	239315000	258675000	240600000	233185000	247195000	249900000
A0A0A0MQU4;Q96I15;H7C3V9;H7C1N7;H7C277;H7C4A1;Q96I15-2;C9JNL5;F8WCL3;F8WBU3;H7C280	Selenocysteine lyase	SCLY	10	0	24.416	250135000	263855000	276115000	256510000	234210000	249210000
A0A087X0M4;Q9BWU0;A0A087WWF4;H7C256	Kanadaptin	SLC4A1AP	17	0	132.82	254625000	273990000	256625000	233350000	248415000	270570000
A0A087X0S5;P12109	Collagen alpha-1(VI) chain	COL6A1	14	0	54.704	263885000	207295000	269490000	200855000	249960000	258840000
A0A0A6YYH1;Q7Z6K5-2;Q7Z6K5;H0YMP5;H0YL03;H0YMK0;H0YL85	Arpin	C15orf38-AP3S2;ARPIN	12	0	80.49	238020000	238095000	239790000	324485000	203615000	241515000
A0A0C4DG98;Q8NI27;H0Y7U4;Q8NI27-2;H7C477;H0Y815;B7ZBA0;H0Y594	THO complex subunit 2	THOC2	17	0	30.456	234320000	208060000	214910000	164230000	207800000	187335000
A0A0C4DGH0;Q5ZPR3;Q5ZPR3-3;Q5ZPR3-4;H0YL10;Q5ZPR3-2;H0YK40;H0YK59;H0YN29;H0YLT8;H0YN85	CD276 antigen	CD276	7	0	27.741	236545000	185650000	209620000	172595000	90577500	150195000
A0A0A0MTL6;Q6ZS17-2;Q6ZS17;Q6ZS17-3;Q6ZS17-4;H3BMG9;H3BSV5;H3BSX9;H3BQI5;H3BP86;H3BU12	Protein FAM65A	FAM65A	22	0	76.836	246930000	272910000	283350000	236505000	286550000	279260000
A0A0A0MQX1;Q9HD67;E9PEW5;Q9HD67-3;D6RGD1;Q9HD67-2	Unconventional myosin-X	MYO10	22	0	30.272	213745000	201490000	189595000	194480000	217355000	208265000
A0A0A0MT83;P26440;A0A0S2Z4K7;P26440-2;H0YN10;H7C4G6;H0YKV0;H0YLC3;A0A087WVD3	Isovaleryl-CoA dehydrogenase, mitochondrial	IVD	7	0	86.501	215855000	131915000	257800000	146205000	149350000	137300000
A0A087WXC5;E7ESZ7;O95299;O95299-2;Q8N1B9;C9J6X0;H7C2W5;H7C1Y7;H7C2X4	NADH dehydrogenase [ubiquinone] 1 alpha subcomplex subunit 10, mitochondrial	NDUFA10	12	0	58.986	209310000	152905000	340255000	123210000	154890000	111815000
A0A087X0R7;Q9H4L4;J3QL36;A0A087WV50;J3QRE4;J3KSF5;A0A087WZ63	Sentrin-specific protease 3	SENP3-EIF4A1;SENP3	12	0	65.915	226755000	169585000	247700000	201910000	217205000	220725000
A0A087WUQ6;P07203;A0A2R8Y6B6;A0A494C1C9;A0A494C118;P07203-2	Glutathione peroxidase;Glutathione peroxidase 1	GPX1	9	0	16.168	221435000	237970000	314595000	230235000	194235000	224145000
A0A0G2JIS2;A2ABF8;A0A0G2JIR1;A2ABF9;A0A0G2JK64;Q96KQ7-2;Q96KQ7;A0A0G2JRR0;A0A0G2JRN8;H0Y4K5;Q96KQ7-3	Histone-lysine N-methyltransferase EHMT2	EHMT2	14	0	33.752	207865000	197685000	206505000	173615000	176520000	209365000
A0A087WYN9;Q7Z478;H0Y8L1	ATP-dependent RNA helicase DHX29	DHX29	33	0	72.008	215740000	222675000	214040000	215040000	218700000	220385000
A0A0U1RR39;A0A1B0GW38;A0A0U1RQX8;P22681	E3 ubiquitin-protein ligase CBL	CBL	10	0	56.966	177125000	200215000	184205000	234190000	177160000	186870000
F5GZ78;A0A1B0GTU4;P49023-2;P49023;P49023-3;P49023-4;A0A1B0GU60;A0A1B0GV30;F5H836;REV__D6RBA6	Paxillin	PXN	14	0	33.035	209140000	197890000	185095000	244075000	207405000	165870000
A0A087X0T3;A7E2Y1	Myosin-7B	MYH7B	5	0.0019114	-0.67687	173655000	178600000	131450000	7938000	81121500	127320000
A0A087X256;Q2M389;Q2M389-2;F8W1W1;F8VYH7;F8VNZ5	WASH complex subunit 7	KIAA1033	25	0	57.789	208560000	226350000	214650000	219470000	234125000	220125000
E9PL01;A0A087WUC6;E9PI68;Q15005;E9PRB9;H0YE04	Signal peptidase complex subunit 2	SPCS2	9	0	15.574	199355000	98899000	152730000	96071500	108980000	100132000
A0A499FJY3;A0A087WWP4;Q96T37-4;Q96T37-2;Q96T37-3;Q96T37;A0A494C001	Putative RNA-binding protein 15	RBM15	18	0	102.99	199785000	185585000	196315000	224690000	208590000	195380000
A0A1B0GV54;A0A1B0GUS1;Q9H1Y0-2;Q9H1Y0;L7UQJ2;A0A2R8Y718	Autophagy protein 5	ATG5	3	0	17.499	199585000	225755000	211205000	274080000	222295000	252960000
A0A0U1RRM1;Q8WXI9;A0A0U1RR30;A0A0U1RRK3;A0A0U1RR34;A0A1B0GVS4	Transcriptional repressor p66-beta	GATAD2B	17	0	184.53	186445000	170275000	171745000	233180000	243785000	189445000
A0A087WXB0;O15126;O15126-2;A0A087WU14;A0A087WTX8;A0A087WZA6	Secretory carrier-associated membrane protein 1	SCAMP1	6	0	49.6	179945000	171300000	152945000	157005000	187790000	160175000
J3KPF9;A0A087X011;E9PES4;Q9Y496;C9J9X2;H7C2F6;Q5JRK0;H0Y718;Q6ZMV9-3;Q6ZMV9	Kinesin-like protein;Kinesin-like protein KIF3A	KIF3A	16	0	48.466	185770000	165725000	160450000	139865000	159295000	164130000
A0A0J9YXM6;Q562E7;Q562E7-4;Q562E7-3;Q562E7-6;Q562E7-5;E9PDG3;Q562E7-2;I3L1G2;K7ELV8;C9JCF9	WD repeat-containing protein 81	WDR81	16	0	84.364	195130000	172975000	220600000	217760000	221990000	215315000
A0A0U1RQQ9;Q6P3W7;F8VSC5;H0YIK6;H0YI32;F8VPW3	SCY1-like protein 2	SCYL2	17	0	68.042	193510000	194115000	190985000	193880000	224235000	221350000
A0A087X1N3;O75818-2;O75818;X6RLL4;F8WC38	Ribonuclease P protein subunit p40	RPP40	8	0	71.766	204860000	217105000	210875000	173685000	190830000	203800000
A0A0G2JHC2;Q6NYC8;Q6NYC8-2;Q6NYC8-3;Q6NYC8-4	Phostensin	PPP1R18	13	0	86.874	188460000	174530000	153500000	214130000	202075000	186275000
F5GY88;A0A0B4J1W0;O75448-2;O75448;F5H5K2;B4DDR8;E9PFL1;B9TX62	Mediator of RNA polymerase II transcription subunit 24	MED24	12	0	37.858	175630000	194640000	187840000	137340000	174125000	167440000
A0A0A6YYA0;Q86XR7-2;Q9Y3B3-2;Q9Y3B3	Transmembrane emp24 domain-containing protein 7	TMED7-TICAM2;TMED7	6	0	7.4626	174185000	154605000	159570000	219035000	146000000	106840000
A0A1B0GUA3;Q96EK5;A0A0D9SFK7;A0A1B0GTE6;A0A1B0GUH6;A0A1B0GV79;A0A1B0GW21;A0A1B0GVY9	KIF1-binding protein	KIAA1279	16	0	50.257	177070000	202895000	177885000	136070000	223780000	200685000
A0A087WVF7;Q9NZM3-4;Q9NZM3-3;Q9NZM3-2;Q9NZM3;E7EPJ2;F8W719;H7BZD4	Intersectin-2	ITSN2	17	0	59.505	185170000	189335000	178395000	185895000	209160000	195175000
B3KPU0;A0A087WVI1;Q96JY6;Q96JY6-5;E5RGS7;Q96JY6-3;H0YBP7;A0A087WUQ1;C9JS55;H7C1D1;Q96JY6-4;C9JSR2	PDZ and LIM domain protein 2	PDLIM2	8	0	89.945	161685000	148080000	149055000	177305000	143455000	158655000
A0A0C4DGE4;A0A286YF28;A0A0J9YW33;Q13277-2;Q13277-3;Q13277	Syntaxin-3	STX3	11	0	14.016	183835000	198145000	172315000	164345000	197605000	165135000
A0A087X2H1;Q9ULT8;H0YJP0;G3V4V5;H0YJD4;A0A087WVU6	E3 ubiquitin-protein ligase HECTD1	HECTD1	32	0	28.167	174965000	177295000	181305000	213105000	197620000	180785000
A0A2P0CTB1;A0A0A0MT35;Q8TBF2;Q8TBF2-3;J3QKK8;A0A0G2JSF1;A0A2P0CTH9;J3KRV9;A0A2P0CU24;A0A0A0MRV4;A0A0G2JRR6;J3KPF6;J3KPF5;Q8TBF2-4;Q8TBF2-2;Q8TBF2-6;Q8TBF2-7	Prostamide/prostaglandin F synthase	FAM213B	7	0	66.717	177765000	197175000	188080000	156285000	191755000	201750000
A0A0A0MRM8;A0A1Y0BRN3;Q9UM54-6;A0A590UJ40;E7EW20;Q9UM54-5;Q9UM54-2;Q9UM54-4;Q9UM54-1;Q9UM54;A0A590UKB0;A0A590UJ75;A0A0D9SGC1;A0A590UK22;A0A590UK86;A0A590UK71;A0A5F9ZI03;A0A590UJY4;Q5JVM0;A0A590UJW9	Unconventional myosin-VI	MYO6	19	0	18.971	161665000	167255000	165510000	165005000	187300000	171945000
A0A0U1RRH6;O94880-2;O94880;B4DG57	PHD finger protein 14	PHF14	16	0	23.1	158930000	160935000	186455000	162055000	167065000	154480000
Q8MH48;Q5RJ85;A0A0G2JPQ3;P17693-5;P17693;P17693-4	HLA class I histocompatibility antigen, alpha chain G	HLA-G	2	0	1.7413	153580000	100657000	120535000	91254500	130730000	117528000
A0A087WVM4;B7ZM99;Q6UB35;H0Y327;Q4VXM0;Q6UB35-2;Q4VXM1;Q4VXV2;Q5JYA8;Q5JYA3	Monofunctional C1-tetrahydrofolate synthase, mitochondrial	MTHFD1L	18	0	34.767	169070000	110095000	231290000	50306000	108080000	69899500
A0A087X0H9;Q5T8P6-3;Q5T8P6-5;Q5T8P6-4;E2PSN0;Q5T8P6-6	RNA-binding protein 26	RBM26	16	0	27.777	171595000	162835000	183875000	158265000	143240000	172955000
A0A024R1R8;Q9Y2S6	Translation machinery-associated protein 7	hCG_2014768;TMA7	2	0	1.0747	160715000	189815000	225505000	195270000	144635000	213030000
A0A087X0K9;G5E9E7;G3V1L9;Q07157-2;Q07157;H0Y3R8;H0YKB1	Tight junction protein ZO-1	TJP1	7	0	2.7714	146805000	164945000	162055000	174115000	151330000	167080000
H0Y6K2;A0A140T9E9;A0A0G2JK44;P25440-3;P25440;P25440-2;P25440-4;A0A140T9V2;U3KQA6;A0A0G2JHL0;A0A140T9F7;A0A0G2JHN8;A0A140T9I1;E9PIQ3;H0Y799;A0A140T9X8;H0YDJ7;U3KPW0;E9PKQ9	Bromodomain-containing protein 2	BRD2	18	0	26.565	148940000	145855000	118245000	181640000	168600000	141015000
A0A087WZV0;O43314-2;O43314;D6RBU4;K7ENU7;A0A087WWN8;H0Y9S9;H0Y9M0;K7EPT7;D6RFG4	Inositol hexakisphosphate and diphosphoinositol-pentakisphosphate kinase 2	PPIP5K2	19	0	9.2934	143965000	122465000	141310000	133295000	121120000	107640000
A0A0C4DGB0;Q9UIL1-3;Q9UIL1-2;Q9UIL1	Short coiled-coil protein	SCOC	5	0	111.95	147265000	164945000	128195000	273790000	181820000	155285000
A0A087X1E4;P53365;P53365-3;P53365-2;E9PRV8;E9PPY7	Arfaptin-2	ARFIP2	10	0	61.94	150680000	177640000	153510000	183195000	129455000	157420000
A0A0A0MSK4;A0A0A0MRC4;Q86YR5-4;Q86YR5;A0A087WVF5;Q86YR5-3;Q86YR5-2	G-protein-signaling modulator 1	GPSM1	15	0	51.117	139705000	147210000	140990000	100904500	174550000	158675000
A0A0A0MSJ9;Q15283-2;Q15283	Ras GTPase-activating protein 2	RASA2	12	0	10.376	140800000	127795000	132705000	114525000	131365000	131900000
A0A0A0MR39;A0A0A0MQW0;A0A087WUT0;Q9P2K5;Q9P2K5-2;H0YN19;A0A0C4DGV1;Q9P2K5-3;H0YKS1;A0A087WWC8;Q9P2K5-4	Myelin expression factor 2	MYEF2	13	0	19.024	138410000	94734500	128195000	133895000	145295000	153145000
A0A087WWI0;Q9H2I8;A0A087WZZ7;M0R2H0	Leucine-rich repeat-containing protein C10orf11	C10orf11	5	0	20.507	151695000	162440000	184560000	115690000	151445000	169695000
A0A087WWM4;F8WAN9;Q9P2T1;H0YMB3;H0YNJ6;Q9P2T1-3;Q9P2T1-2;H0YLV5;H0YLB8;H0YK13;H0YK71;H0YNH0;H0YNS9;H0YMR9;H0YMV5;H0YN22;A0A0B4J281;H0YMG3;H0YMW6;H0YL68;H0YKE1;H0YKK3;H0YN74	GMP reductase;GMP reductase 2	GMPR2	10	0	50.571	151400000	162405000	175960000	152020000	151355000	150375000
A0A024QZ33;Q9H0G5;K7ERM9;K7EMD8;K7EK40	Nuclear speckle splicing regulatory protein 1	CCDC55;NSRP1	16	0	6.1983	120065000	119955000	116360000	112710000	73618000	122655000
A0A087X0U3;A0A087WT87;P43003-2;P43003	Amino acid transporter;Excitatory amino acid transporter 1	SLC1A3	2	0	10.949	146310000	85709000	89625500	258295000	110670000	117430000
E9PC62;A0A0J9YXJ0;O95319-4;O95319-3;V9GYD9;Q5VZZ6;A0A0J9YX66;A0A1B0GU44;A0A1B0GUN8;O95319-5;O95319-2;O95319;V9GY47;A0A0J9YXK1	CUGBP Elav-like family member 2	CELF2	12	0	3.9596	134750000	130690000	143910000	141345000	137585000	127260000
A0A0A6YYC7;Q96JP5-2;Q96JP5;H3BTR0;H0YCH4;Q9BU19-3;Q9BU19-2;Q9BU19;Q9BU19-5;Q96CK0	E3 ubiquitin-protein ligase ZFP91	ZFP91-CNTF;ZFP91	11	0	135.96	128920000	113945000	129840000	101965500	116185000	109665000
A0A0A0MSS3;Q8ND83-4;Q8ND83;A0A0C4DFN6;Q8ND83-2;C9JP03;C9JD09;C9JUW9;X6RDJ2;Q5T6P1;X6RGK9;B7Z326;Q5T6P2;Q8ND83-3;Q5T6P5	SLAIN motif-containing protein 1	SLAIN1	7	0	5.73	115025000	80551500	98382500	103535000	107900000	112010000
A0A0A0MRJ0;Q5VT25;Q5VT25-2;Q5VT25-4;Q5VT25-5;Q5VT25-6;Q5VT25-3;A0A0A0MRJ1;H0Y5V1;H0Y6V3;H0Y7V8;A0A0U1RRC3;H0Y6R0	Non-specific serine/threonine protein kinase;Serine/threonine-protein kinase MRCK alpha	CDC42BPA	18	0	23.946	126560000	137815000	129605000	128455000	149665000	133945000
A0A3B3ITE1;A0A1B0GTW1;A0A2R8YDH4;Q9UDY2-3;Q9UDY2;Q9UDY2-7;A0A3B3IU51;A0A3B3IRI3;Q9UDY2-4;Q9UDY2-2;Q9UDY2-6;A0A3B3ISF1;A0A3B3ISZ5;A0A3B3IS03;Q9UDY2-5;A0A3B3IRV6;A0A3B3IT83;U3KQJ2;A0A3B3IU26;B1AN86	Tight junction protein ZO-2	TJP2	23	0	16.391	121825000	140785000	147865000	160245000	140865000	156895000
B3KPJ4;A0A0A0MSI2;Q8IXK0-2;Q8IXK0-4;Q8IXK0;Q8IXK0-5;Q8IXK0-3	Polyhomeotic-like protein 2	PHC2	10	0	31.341	113230000	106525000	109755000	97542000	106800000	116325000
A0A087WU53;Q9H0U3	Magnesium transporter protein 1	MAGT1	3	0	4.0194	121925000	66769000	66170000	57638500	59689000	50950000
A0A087WV90;A0A5H1ZRP8;A0A087WTU7;A0A075B6G3;P11532-4;P11532-11;P11532;P11532-3;P11532-2;A0A5H1ZRP7;A0A5H1ZRQ1;A0A5H1ZRP9;A0A5H1ZRQ8;H0Y304;P11532-8;P11532-7;P11532-5;P11532-6;P11532-17;P11532-12;P11532-15;P11532-14	Dystrophin	DMD	7	0.0028226	-0.83309	121530000	239130000	138995000	112755000	235030000	202225000
A0A0U1RQI5;Q9BX66-9;Q9BX66-8;Q9BX66-6;Q9BX66-5;Q9BX66-12;Q9BX66-3;Q9BX66-2;Q9BX66-11;Q9BX66;Q9BX66-4;Q9BX66-10;Q9BX66-7;A0A3B3IT56;A0A3B3IRR9;A0A3B3IRW8;A0A3B3ITL8;O94875-9;O94875-3;O94875-8;O94875-2;O94875-4;O94875-12;O94875-10;O94875-7;O94875;O94875-11	Sorbin and SH3 domain-containing protein 1	SORBS1	14	0	28.76	112280000	120480000	109345000	121930000	99063500	109345500
A0A0A0MRE6;O94967-2;O94967;O94967-3;O94967-4;E9PR96;E9PKZ6;E9PN15;E9PNF6	WD repeat-containing protein 47	WDR47	11	0	18.675	120580000	124560000	123345000	148625000	102636000	133035000
A0A1B0GTL5;Q9BXF6	Rab11 family-interacting protein 5	RAB11FIP5	15	0	87.258	119900000	122590000	126820000	115689000	134995000	134725000
A0A0D9SGJ6;J3KQV8;O43426;J3KPK1;C9JFZ1;O43426-4;O43426-2;C9JW66;O43426-5;H7BZ56;H7BZC2	Synaptojanin-1	SYNJ1	17	0	6.5922	119160000	152665000	115175000	132380000	110050000	125930000
E9PD56;H7BYG4;W5RWE6;A0A0C4DG95;Q7Z7A4-2;Q7Z7A4-6;Q7Z7A4-4;Q7Z7A4;Q7Z7A4-7;Q7Z7A4-5;F8WDF7;H7C4V0;Q7Z7A4-3;C9IYJ2;U3KQS4;H7C529;H7C4W2;F8WAW8	PX domain-containing protein kinase-like protein	PXK	10	0	30.946	118950000	125440000	107630000	118895000	131230000	122405000
A0A087X0D5;P09668;E9PKT6;A0A3B3IRM7	Pro-cathepsin H;Cathepsin H mini chain;Cathepsin H;Cathepsin H heavy chain;Cathepsin H light chain	CTSH	5	0	24.49	116245000	107900000	128405000	170105000	118175000	130705000
A0A096LNH6;Q14185	Dedicator of cytokinesis protein 1	DOCK1	13	0	11.321	106710000	83303000	97860000	86479000	108795000	103680000
A0A087WYR0;P09132;A0A087WWU9;D6RBG4;A0A2R8Y4M3;A0A2U3TZN1;P09132-2	Signal recognition particle 19 kDa protein	SRP19	4	0	57.512	105400000	100999000	103324500	84102000	78535000	98543500
A0A0C4DFX9;Q9H3P2;H0Y3X6;C9JHL4;C9JEM7;H7C2C7;Q9H3P2-7;H7C0W2;F8W954;F8WF98;H7C3C2;H7C2M8	Negative elongation factor A	NELFA	12	0	14.766	114235000	79638000	120980000	115255000	90200500	113445000
A0A087WTF6;A0A087WX77;A0A087WWD4;A0A087WV75;P13591-1;P13591;H7BYX6;A0A087WTE4;P13591-4;P13591-3;A0A0D9SF98;A0A087WWJ5;P13591-5;A0A087WVU1;A0A087X1V2;A0A0C4DGS4;P13591-6;A0A087WZS4;A0A087WTR3;A0A0D9SF30	Neural cell adhesion molecule 1	NCAM1	9	0	35.918	100681000	76880500	79631000	79625500	84332500	85297000
E7EW77;E7EP65;A0A0C4DG21;F8WAL6;Q9NYB9-2;Q9NYB9-4;Q9NYB9;E9PEZ7;B7Z836;Q9NYB9-3;H7C3Q7;H0Y6B5;E7EUA1;F8WAU3;F8WCD7;F8WAZ8;F8WBL5;F8WEB9	Abl interactor 2	ABI2	10	0	21.69	92655000	112150000	99993500	122190000	93172500	95242500
A0A0C4DFS6;Q9C004;Q9C004-2;D6RB56	Protein sprouty homolog 4	SPRY4	6	0	13.046	97424000	87850500	92396500	107815000	110000000	101002000
A0A087WX97;Q9BXK5;A0A087WTL4;Q9BXK5-2;Q9BXK5-4;E9PDD6	Bcl-2-like protein 13	BCL2L13	8	0	59.263	111155000	68595000	89124500	100594000	60296500	77060000
A0A0A0MQR2;Q9BY42;A2A2L5;A2A2L6	Protein RTF2 homolog	RTFDC1	10	0	61.128	98268000	112040000	121060000	119580000	120505000	125825000
G3V5T0;A0A0C4DFM0;G3V4T6;O43708;A0A0A0MR33;G3V267;O43708-2;O43708-3;G3V3B9;H0YJN8	Maleylacetoacetate isomerase	GSTZ1	4	0	7.9867	101925000	122730000	124575000	45926000	99823000	102915000
A0A087WU31;A0A0A0MTB7;P51790-4;P51790-5;P51790;E9PE15;P51790-2;H0Y8Z8;G3XAG5;P51793-2;P51793	Chloride channel protein;H(+)/Cl(-) exchange transporter 3	CLCN3	6	0	4.2523	92473000	91581500	81095000	99921000	97725500	79594000
A0A0A6YYG7;Q6IBW4;Q6IBW4-4;Q6IBW4-2;E5RJN3;Q6IBW4-5;E5RJL4;F8WAR3;H0YC55	Condensin-2 complex subunit H2	NCAPH2	12	0	30.687	107524000	123700000	136885000	125055000	129290000	103455000
A0A0J9YXL8;A0A0J9YWU3;Q04671-3;Q04671-2;Q04671;C9JLG9;C9JDV3;A0A0G2JPT4	P protein	OCA2	6	0	18.949	83608000	75935500	72855500	85536000	66155000	65947000
Q6ICJ4;A0A087WY67;P0CG30;P0CG29	Glutathione S-transferase theta-2B;Glutathione S-transferase theta-2	Em:AP000351.3;GSTT2;GSTT2B	7	0	15.827	92101000	107525000	116985000	108300000	86886500	77051500
A0A0C4DG33;O43933;O43933-2;H7BZH3	Peroxisome biogenesis factor 1	PEX1	13	0	41.423	94144000	84495000	96404500	82144500	106633000	94820000
A0A0A0MSK5;J3KN66;Q5JTV8;Q5JTV8-3;H0YD16;H0Y4R4;Q5JTV8-2;H0YDU3	Torsin-1A-interacting protein 1	TOR1AIP1	8	0	47.223	100954500	72250500	122275000	96717000	96268500	74352500
A0A0B4J1R7;Q96B45	UPF0693 protein C10orf32	C10orf32-ASMT;C10orf32	5	0	17.075	85219000	74031000	95656000	97942500	91313500	93755000
A0A087WU02;Q96RQ1;H0YI50;H0YI58;F8VPA6;H0YHS0;H0YHJ8;F8W0R1;F8VR88;F8VUZ2	Endoplasmic reticulum-Golgi intermediate compartment protein 2	ERGIC2	6	0	24.327	91038000	68336500	73791000	82102500	74531500	60886000
A0A096LP25;Q6ZSR9;A0A096LNZ0	Uncharacterized protein FLJ45252	AAK1	11	0	36.215	96522000	108545000	104100000	117017000	120220000	92096000
E7ENQ1;G3XAA2;H7C360;G5E948;E7EN19;A0A0D9SEY1;O95819-4;O95819-2;O95819;O95819-5;O95819-6;O95819-3;E7EX83;A0A0D9SG62;C9J840;H7C0P6;E7ETN6;I3L203;H7C3Z6	Mitogen-activated protein kinase kinase kinase kinase 4	MAP4K4	19	0	39.047	90311000	121965000	99974500	79703000	81254500	83698500
A0A0A0MT33;Q9UPN6;Q9UPN6-2	Protein SCAF8	SCAF8	10	0	57.028	91336500	107310000	101044000	91451500	101117000	86908000
A0A087WYP2;Q8IZQ5;H0YE28;H3BV83	Selenoprotein H	C11orf31;SELH	5	0	3.1492	104208500	120850000	98334000	61505000	112935000	102127500
A0A1B0GVV8;A0A1B0GW50;A0JP08;A0A1B0GV02;O60315-2;O60315;A0A1B0GWI0;E7EUW9;A0A1X7SC99;U3KQ51;E7ESP8;U3KPV5;H7C0G0;H0YMD3;H0YMN2;H0YND9	Zinc finger E-box-binding homeobox 2	ZEB2	10	0	10.325	89854500	64260500	78363000	46521500	82375000	61182000
A0A0A0MRI1;Q8IXQ4-2;Q8IXQ4;Q8IXQ4-3	GPALPP motifs-containing protein 1	GPALPP1	10	0.00033113	-0.038228	79263500	88355000	73330000	66121500	75644500	74387500
A0A1B0GV09;Q9H9B1;Q9H9B1-3;A0A0C4DGF8;A0A1B0GU48;A0A1B0GWF6;Q9H9B1-4;A0A0D9SFD7;A0A0D9SEY2;A0A0D9SFM6;A0A1B0GTP4;A0A0D9SEP2;A0A0D9SFS4;A0A0D9SER3;A0A0D9SFG7;A0A0D9SFX4;A0A1B0GW79;A0A1W2PPZ7;A0A0D9SEQ1;A0A1B0GVZ8;A0A1B0GUD1	Histone-lysine N-methyltransferase EHMT1	EHMT1	14	0	48.896	72892500	72079500	81146000	63943000	83744000	76655000
A0A087WW77;Q15334	Lethal(2) giant larvae protein homolog 1	LLGL1	13	0	57.5	74218000	71454000	65310000	80434000	92757000	73292000
A0A087WWW9;O95999	B-cell lymphoma/leukemia 10	BCL10	3	0	16.567	73774500	64932000	86716500	52263500	91357000	103621000
A0A087WZ32;A8K727;Q9HB19;A0A087X038;E5RHB5;E5RGP3	Pleckstrin homology domain-containing family A member 2	PLEKHA2	7	0	10.804	77766500	64972500	78296000	66548500	75273000	64778500
A0A087WXY4;D3VVH9;A0A087X1A8;G3V3R7;A0A2R8Y3X7;F5H211;P54252-4;P54252;P54252-1;E9PJN5;G3V328;G3V4U9;C9JQV6;A0A0A0MS38;P54252-3;G3V526;G3V2G1;S4R399;G3V3T6;G3V2G2;G3V4F5;G3V4F4;G3V5H3;P54252-5;G3V3A6;D3VVP3;A0A2R8Y888;G3V3T0;D6R9I5;G3V4B1;G3V390;G3V3S5	Ataxin-3	ATXN3	7	0	17.165	78034500	49681000	72032000	61720000	68894000	67655000
A0A087X235;A0A087WWT4;Q9H1Z9;Q6PJ65	Tetraspanin;Tetraspanin-10	TSPAN10	6	0	2.7838	81184000	56323500	76999500	74935000	53274500	50942000
A0A0C4DFW4;Q5JUR7	Testis-expressed sequence 30 protein	TEX30	4	0	16.39	88142000	76085500	94683500	87498500	103171500	103173500
A0A087WZU2;Q00536;Q00536-3;Q00536-2;H0YAZ9;E5RGN0;E5RJM2;E7EUK8;O94921-3;O94921-2;O94921;H0YC36;E5RIY8;H0YBX5;E5RIU4;H0YC60	Cyclin-dependent kinase 16	CDK16	10	0	9.3338	86118500	88233000	87842500	94461000	82406000	83653500
A0A0A0MSK6;Q13017-2;Q13017;G3V360;Q13017-3;Q13017-4	Rho GTPase-activating protein 5	ARHGAP5	10	0	27.1	80944000	77844000	68573500	58711000	77075000	53145500
A0A087WTU3;Q9Y6I9;C9JXQ7;C9JHH5;C9JL43;C9JUC3;C9J7N0	Testis-expressed sequence 264 protein	TEX264	4	0	16.241	84804500	44369500	59078000	44376500	42717000	0
A0A0R4J2E8;P43243;D6REM6;D6R991;H0Y8T4;B3KM87;P43243-2;D6R8Z5;D6RBI2;D6RBK5;D6RE02;D6RIA2;D6RB45;A0A1B0GX04;D6R9F3;D6RAM9;D6RAY2;D6RBS2;D6RCM3;D6REK4	Matrin-3	MATR3	46	0	71.552	92856000	163520000	132006000	78982000	100900500	97573000
A0A096LP10;Q9NP73-2;A0A087WT15;A0A096LNJ4;A0A087WX43;D6RE84;A0A087WTT9;A0A1B0GVW6;Q9NP73-3;Q9NP73	Putative bifunctional UDP-N-acetylglucosamine transferase and deubiquitinase ALG13	ALG13	2	0.00017289	0.73583	36746000	76553500	81044500	69613500	87369000	77494000
A0A0A0MTL4;A0A0A0MTE8;Q8IVL1-4;Q8IVL1-8;Q8IVL1-9;Q8IVL1-10;Q8IVL1-13;Q8IVL1-12;Q8IVL1-11;Q8IVL1-3;Q8IVL1-2;Q8IVL1;Q8IVL1-5;E9PNV5;Q8IVL1-6;Q8IVL1-7;E9PLU3	Neuron navigator 2	NAV2	13	0	20.851	57305500	51893500	36124000	49535000	81747000	60252500
A0A590UK10;A0A3B3IPE9;A0A087WZG4;Q6ZSZ5-2;Q6ZSZ5-1;Q6ZSZ5-6;Q6ZSZ5-5;Q6ZSZ5;M0QZS0	Rho guanine nucleotide exchange factor 18	ARHGEF18	10	0	15.04	59602500	63989000	58021500	77497500	55954500	57283000
A0A0C4DFZ2;P15289;P15289-2	Arylsulfatase A;Arylsulfatase A component B;Arylsulfatase A component C	ARSA	5	0	3.5243	92534000	82801000	91395000	55520500	76717500	70436000
A0A0C4DFZ9;Q58A45-3;Q58A45;Q58A45-2;Q58A45-4	PAB-dependent poly(A)-specific ribonuclease subunit PAN3	PAN3	8	0	53.486	70829500	59146500	71873500	57895000	74160500	67474500
A0A0A0MRP6;B7ZLQ5;P28370-2;P28370	Probable global transcription activator SNF2L1	SMARCA1	22	0	8.9895	65566000	51198000	38877500	65337500	70835500	57923500
A0A1B0GV47;Q7Z4S6-6;Q7Z4S6-3;Q7Z4S6-5;Q7Z4S6-2;Q7Z4S6;Q7Z4S6-4;H0YIM7;H0YI78;H0YHT2;H0YHG9;H0YIM6	Kinesin-like protein KIF21A	KIF21A	7	0	50.505	66742500	64415000	56963000	57968000	72294000	57842500
H0YAE9;D6RHI9;A0A087WZM2;O00584;D6REQ6;J3QQ64;A0A087WWI1;O00584-2	Ribonuclease T2	RNASET2	3	0	3.4841	57436000	47964000	57499000	37908500	46207500	43348000
A0A0D9SGH0;Q92581-3;Q92581-2;A0A1B0GV11;Q92581;A0A1B0GW29;A0A0D9SFM4	Sodium/hydrogen exchanger 6	SLC9A6	7	0	46.384	65422500	42496500	39475500	49465500	43860000	33584500
A0A0C4DGH3;Q9Y6R0;M0QYC2;M0R0Q4;M0QZV7;M0QXQ4	Numb-like protein	NUMBL	9	0.00017018	0.43572	62615500	60619500	37032500	31802500	42465500	52500000
A0A0C4DGU2;Q9Y4U1	Methylmalonic aciduria and homocystinuria type C protein	MMACHC	4	0	22.63	58775000	50032500	81789000	68566500	63322500	64242500
A0A0J9YYJ0;Q8N129	Protein canopy homolog 4	CNPY4	3	0	6.748	60972500	54006000	86967000	125345000	70284000	85847000
A0A087WX92;O15403	Monocarboxylate transporter 7	SLC16A6	4	0	1.187	55039000	58020500	51278000	54693500	49698500	58231500
A0A0D9SEW3;A0A087WXF8;Q9NP64-2;Q9NP64-3;Q9NP64;A0A087WYV3;A0A087WXU5;A0A087WYF0	Nucleolar protein of 40 kDa	ZCCHC17	6	0	9.7899	48926500	61140000	30385000	19391000	24451000	46167500
A0A0A0MRX2;Q96HY6-2;Q96HY6	DDRGK domain-containing protein 1	DDRGK1	2	0	23.143	56503500	35682500	61001000	38475000	44672500	33055500
A0A087X0R0;O15550;F5H6S1;F8W8R6;F5H5V6;H0Y5J3;H0Y6I7	Lysine-specific demethylase 6A	KDM6A	10	0	57.945	57917500	54302000	48796000	26367000	56492500	62101000
A0A087X2D5;Q9BRJ2;A0A0G2JMS5;A0A087WU62	39S ribosomal protein L45, mitochondrial	MRPL45	5	0.009601	-1.201	60302500	52145000	79227500	46442000	47503000	45504500
A0A0A0MTN9;A0A0C4DFN8;A0A0A0MSZ4;A0A0A0MT64;P22570-4;P22570;P22570-7;P22570-3;J3QQX3;A0A0A0MTR6;A0A0C4DGN7;P22570-6;P22570-5;P22570-2;J3QKZ8	NADPH:adrenodoxin oxidoreductase, mitochondrial	FDXR	5	0	31.215	48031500	48690500	77512000	31982000	47788000	33327000
A0A0B4J2F8;F6S314;E2QRJ6;P52435;D6RAG0;E7EP90;A0A0B4J1Z8;A6NFM0;E7EWC6;H0Y980;Q9H1A7;Q9GZM3;F8WF84;Q9GZM3-2	DNA-directed RNA polymerase II subunit RPB11-a;DNA-directed RNA polymerase II subunit RPB11-b2;DNA-directed RNA polymerase II subunit RPB11-b1	POLR2J3;POLR2J;POLR2J2	3	0	10.711	53352000	58590500	59187500	68800000	78059000	71153000
A0A1C7CYY6;A0A1B0GTX1;Q6XZF7-2;Q6XZF7	Dynamin-binding protein	DNMBP	4	0	4.0125	51742000	53495000	46712000	42258000	49915500	43862500
A0A0A0MRF9;P16885;H3BQV5;H3BPZ3	Phosphoinositide phospholipase C;1-phosphatidylinositol 4,5-bisphosphate phosphodiesterase gamma-2	PLCG2	11	0	35.211	48875500	54688000	48630500	52076000	59245500	57401000
A0A0A0MSA9;A0A0C4DG49;P15151-3;P15151-2;P15151-4;P15151	Poliovirus receptor	PVR	3	0	97.816	49222500	46457000	44977000	32295500	47109000	43602500
A0A087WVD4;Q9HBK9;Q9HBK9-2	Arsenite methyltransferase	AS3MT	6	0	3.5933	56817000	68165000	51546500	60258500	59420000	55605000
A0A087X2C2;A0A087WZ97;Q5T7M9;Q5T7M9-2;A0A087WZK6	Protein FAM69A	FAM69A	3	0	6.4497	55030000	17892000	21208000	40734000	33120500	34477000
G8JLL2;A0A0G2JK02;A0A0G2JIU6;A0A0G2JHB6;A0A0G2JKR3;A0A140T9Y1;A0A0G2JLL3;A0A0G2JLA3;A0A0G2JH76;A0A024RCQ8;A0A140T8X7;Q9UMR5-2;Q9UMR5;Q9UMR5-3;A0A0G2JLK3;A0A0G2JLK6;A2ABN7;A0A0G2JK07;A0A0G2JID8	Lysosomal thioesterase PPT2	PPT2;hCG_1999928	3	0	37.267	50460000	45664500	61073000	66967500	56805000	54824500
A0A087WZU5;O43657;A0A087WYV6	Tetraspanin-6	TSPAN6	3	0	55.016	49391500	53144500	41587000	31653000	29018500	27508500
A0A087WVA8;Q8IWB9;Q8IWB9-2;J3KRZ8	Testis-expressed sequence 2 protein	TEX2	5	0.0023682	-0.77698	57180000	69848000	63457500	71334500	58105000	58491000
F5H0Q6;A0A0A0MQS2;Q8N2M8;Q8N2M8-3;Q8N2M8-4;K7EKC9;K7EP11;K7EM61	CLK4-associating serine/arginine rich protein	CLASRP	3	0	2.7266	39154500	36188500	49139000	117195000	43787500	49443000
A0A096LP22;Q86Y79;C9J7Z1;A0A096LP34;A0A096LPA3	Probable peptidyl-tRNA hydrolase	PTRH1	3	0	23.81	36658000	51665500	29503000	19149000	29622000	26751000
A0A0A0MRB5;Q8WXG6-6;Q8WXG6-8;Q8WXG6-5;Q8WXG6-4;Q8WXG6-7;Q8WXG6-3;Q8WXG6-2;Q8WXG6;F8W8U2;A0A0U1RR25;C9JM97;C9JLZ9;C9K0L0	MAP kinase-activating death domain protein	MADD	12	0	23.837	53729500	57092500	50996500	58663500	53081000	55800500
A0A087X0Q9;Q9BVL4	Selenoprotein O	SELO	5	0	52.343	47726000	51630500	45497000	32279000	59873500	56039500
A0A0G2JKZ1;A2AB90;A0A0G2JH37;A0A0A0MSV9;O15533-2;O15533;O15533-3;A0A0A0MT98;O15533-4;Q6P1N7;C9JA35	Tapasin	TAPBP	3	0.0028271	-0.81871	45992500	0	36089500	29082500	23460000	29544500
A0A0G2JJ26;A0A140T9R9;A0A0G2JIT5;Q9H633;Q9H633-4;A0A0G2JJY3;A0A0G2JJ52;A0A0G2JHI3;A0A140TA46;A0A0G2JKY0;A0A096LP39;Q9H633-3;Q9H633-2	Ribonuclease P protein subunit p21	RPP21;TRIM39-RPP21	2	0	9.3086	46047000	45918000	37429500	80110000	54846000	35994500
A0A182DWF2;D3YTF8;A0A182DWF3;Q9NNW7-2;Q9NNW7;A0A096LPK7;Q9NNW7-3;A0A0U1RQX0;Q9NNW7-4;A0A096LPH4;A0A096LPB7;A0A096LP96;A0A096LPD9;E7EWK1;A0A096LNY7	Thioredoxin reductase 2, mitochondrial	TXNRD2	10	0	11.989	43043500	36672000	63490500	24370000	13424900	18512000
Q5T321;A0A0D9SF28;F5GXV7;Q8NFP9;Q8NFP9-3;Q8NFP9-2	Neurobeachin	NBEA	10	0	7.4861	44367500	32417000	56097000	43031000	37940500	45069500
E9PRM7;A0A0J9YWM3;A0A024RCG2;Q96BI1	Solute carrier family 22 member 18	SLC22A18	4	0.0014479	-0.53622	48314500	31125500	37734000	26642500	27794500	28294000
A0A0X1KG75;A0A590PXD8;A0A0D9SG04;Q53SF7;Q53SF7-3;Q53SF7-2;A0A0B4J1Z0;C9J8C4;H7C1G2	Cordon-bleu protein-like 1	COBLL1	8	0	34.989	47393000	49276500	35668500	16000500	46745500	22701000
A0A087WTK0;A0A087WVC6;Q12913	Protein-tyrosine-phosphatase;Receptor-type tyrosine-protein phosphatase eta	PTPRJ	5	0	2.3108	36876000	43393500	32072000	35703000	37979500	36098000
E9PJ24;B7ZM65;F8WEF5;A0A0J9YYB5;A0A0J9YWD5;Q9P1Y6-3;Q9P1Y6;A0A0J9YX88;Q9P1Y6-2	PHD and RING finger domain-containing protein 1	PHRF1	9	0	7.736	38537000	36393000	41662000	55289500	29073500	43491500
A0A087WXN9;Q765P7;Q765P7-2;H0YBL3;O43312-4;O43312;O43312-5	MTSS1-like protein	MTSS1L	5	0	23.124	34640000	33934000	31456000	33076000	37144500	24030000
A0A0G2JQJ7;A0A0G2JS76;A0A0G2JPD5;A0A0G2JMX7;P10636;P10636-9;P10636-7;P10636-8;P10636-6	Microtubule-associated protein tau	MAPT	10	0	23.706	42007000	55339500	48514000	47862500	66227000	60691000
B4DZ84;D3DX48;A0A0A0MRU0;A0A0D9SFF8;D3DX49;A0A0C4DH75;Q14168-6;Q14168-2;Q14168-3;Q14168;Q14168-4;Q14168-5;A0A087X0C7;E5RK50;E5RJK0;E5RK44;E5RI32;E5RIU3;A0A087WVY2;E5RI47;E5RFN8	MAGUK p55 subfamily member 2	MPP2	8	0	11.076	37005500	34455500	39377000	33582500	40751500	31300500
A0A0A0MR36		MYO5B	4	1	-2	39400000	41044000	33770500	18077000	19471000	44144000
A0A0G2JR96;A0A0G2JQT1			32	0	19.768	34796000	33286500	41705000	33752000	34947500	42342000
A0A075B7G8;J3KPL8;O00213-2;O00213;A0A087X0V7;A0A087WYH9;O00213-4;O00213-6;O00213-3;O00213-5;V9GY97;V9GYR7;H0YAJ5;G5E9Y1;Q92870-2;Q92870;Q92870-4	Amyloid beta A4 precursor protein-binding family B member 1	APBB1	7	0	26.043	44664500	42268500	49137500	60043500	42612500	49302500
A0A087WZG9;B4DSP0;A0A087WUL4;A0A087WX23;A0A087WXK2;Q86TG7-2;Q86TG7;A0A087WYS2	Retrotransposon-derived protein PEG10	PEG10	4	0	12.206	40423500	38330000	49666500	71851500	51929500	65402000
A0A0C4DGF4;E9PQF7;E9PRW0;Q9NZQ8-3;Q9NZQ8;Q9NZQ8-2	Transient receptor potential cation channel subfamily M member 5	TRPM5	2	0.0055693	-0.98544	43989500	48781000	40399000	31118000	40398000	42640000
A0A087WVF4		CHD1	4	0.003125	-0.89076	35671000	0	44594500	7029000	15331000	13453500
A0A0D9SF60;Q99569-2;Q99569	Plakophilin-4	PKP4	11	0	37.637	38594000	30997000	39607000	37916500	51912000	35757500
A0A0A0MSI3;Q96BW5-2;Q96BW5	Phosphotriesterase-related protein	PTER	6	0.00033052	-0.090512	30003500	37145500	38547500	22781000	28787000	26176000
B5MDU3;A0A087X1S6;Q96JA3-3;Q96JA3-2;Q96JA3;O95397	Pleckstrin homology domain-containing family A member 8;Putative protein PLEKHA9	PLEKHA8;PLEKHA8P1	3	0	5.8083	34508500	38176000	39055000	33776000	40420500	38675000
A0A0B4J2A0;Q9UHJ6	Sedoheptulokinase	TRPV1;SHPK	4	0	25.792	46052500	30657500	42627500	62686000	51077500	47978500
A0A0D9SFR6;Q86XP1-5;Q86XP1-3;Q86XP1-2;Q86XP1	Diacylglycerol kinase eta	DGKH	4	0	44.257	43011000	38702500	55501000	34801500	40133000	34774500
A0A0C4DG44;O43464-4;O43464-3;O43464;O43464-2	Serine protease HTRA2, mitochondrial	HTRA2	3	0	6.6231	34347000	35248000	32320000	25625000	42796500	36139500
A0A0D9SEJ5;F5GY05;Q96EK7-2;Q96EK7	Constitutive coactivator of peroxisome proliferator-activated receptor gamma	FAM120B	7	0	12.023	31023500	29732000	26797500	24813000	38785500	33273000
E9PDU5;A0A087X295;Q9NNW5;E9PBK6;C9JFP6;V9GYU1;C9K020;Q6PKC6;V9GZ65	WD repeat-containing protein 6	WDR6	10	0	7.688	35501000	36654000	33297500	36627000	25802000	44598000
A0A096LNZ9;A0A096LPJ4;P05161	Ubiquitin-like protein ISG15	ISG15	2	0.00033322	0.061348	30484000	48496000	47496500	28344000	30333500	36046000
A0A087WY48;Q8IY22-2;Q8IY22;A0A087WU05;Q8IY22-3	C-Maf-inducing protein	CMIP	3	0	6.6491	28740500	30899000	30662500	33398000	36813000	34043000
A0A0C4DFL8;F5GX28;O94953;K7EQ54;O94953-2	Lysine-specific demethylase 4B	KDM4B	5	0	9.8121	34704000	26608000	31076000	30902500	36788500	33013500
G5E9M9;A0A075B6E4;A0A0A6YYI5;G5E9M7;Q14135-2;Q14135;Q14135-4;F8W708;E7ERW0;E7EQU6;E7EWF5;Q14135-5;Q14135-6;C9JX59;C9JBN2;E7EUJ2;F8WBN7	Transcription cofactor vestigial-like protein 4	VGLL4	3	0	17.854	34029500	40043000	39480000	33595500	33937000	36647500
A0A024RBG1;Q9NZJ9-2;Q9NZJ9-3	Diphosphoinositol polyphosphate phosphohydrolase 2	NUDT4	7	0	1.9612	35586500	39800500	39277500	773375000	290025000	274160000
A0A087WVS8;Q70IA6-2;Q70IA6;Q70IA6-3	MOB kinase activator 2	MOB2	3	0	1.6753	32108000	28652000	32625500	25929500	31304000	32215500
A0A087WXI5;P12830-2;P12830;A0A087WX17;A0A087WU43	Cadherin-1;E-Cad/CTF1;E-Cad/CTF2;E-Cad/CTF3	CDH1	3	0	19.525	28992000	21633000	22010000	30788500	0	14147500
A0A0A0MS70;H0Y4G9;Q99836-5;Q99836;Q99836-6;A0A3F2YP85;A0A494C0J8;A0A0A0MSI9;Q99836-3;Q99836-2;A0A3B3ITY3;Q99836-4	Myeloid differentiation primary response protein MyD88	MYD88	5	0	2.0943	25912000	20209500	19156000	25017500	12360500	24026500
A0A0G2JQX1;A0A0G2JPW5;A0A0G2JSA7;A0A087X1Z1;Q96RT8-2;Q96RT8;A0A087X006	Gamma-tubulin complex component 5	TUBGCP5	9	0	7.6262	38582500	40728000	37200500	51924500	41725500	36383500
A0A5F9ZH67;A0A3B3ISL5;A0A0A0MQW5;Q96Q04	Serine/threonine-protein kinase LMTK3	LMTK3	2	0.00017179	0.61147	30785500	30244000	61218500	168680000	161925000	80176000
B1AM27;A0A1B0GUS7;O14795;O14795-2;I6L9J0;F8W8M9;A0A1B0GVW8	Protein unc-13 homolog B	UNC13B	6	0	11.126	28913000	23771000	28412000	27629500	25620500	22226000
A0A0C4DG54;Q5R372-2;Q5R372-4;Q5R372;Q5R372-3;A0A0U1RRM5;A0A0U1RQY6	Rab GTPase-activating protein 1-like	RABGAP1L	11	0	3.4415	26758500	22972500	21734000	24853500	21805000	21044500
A0A087X1G7;O60613;A0A3B3IT39;A0A0J9YX89;A0A087WXL0;A8MZD0;O60613-2	15 kDa selenoprotein	2024-09-15	5	0	27.919	29160500	59225500	50370000	39858500	46132500	39895500
A0A0G2JRP8;A0A0G2JP21;Q8N7Z2;A0A087X1J6;A8MZA4;H0YM25	Golgin subfamily A member 6-like protein 1;Putative golgin subfamily A member 6-like protein 6;Golgin subfamily A member 6-like protein 22	GOLGA6L1;GOLGA6L22;GOLGA6L6	3	1	-2	13518000	0	0	0	0	0
A0A0U1RRL5;P32519-2;P32519	ETS-related transcription factor Elf-1	ELF1	4	0	4.1909	26049500	11881500	14869000	16027000	18273500	17522500
B7Z1I9;A0A1B0GUT7;A0A1B0GVW0;O75787-2;O75787;A0A1B0GWD6;A0A1B0GVI9;A0A1B0GVC7;B7Z413;A0A1B0GTU8;A0A1B0GVB9;A0A1C7CYW4;A0A1B0GU12;A0A1B0GTB0;A0A1B0GWJ8;H7C3E1;A0A1B0GUV3;A0A1B0GV24;A0A1B0GW13;A0A1B0GV60	Renin receptor	ATP6AP2	6	0.0031265	-0.88299	21551500	19340500	14505500	8377500	8228500	6791000
H7BXT7;A0A0C4DH16;B8ZZS0;Q9NYM9;E9PQJ6;E9PHY4	BET1-like protein	BET1L	2	0	22.313	43073500	36310000	22727000	29940000	43179000	44050000
A0A075B6T1;Q9C0C7-4;Q9C0C7-3;Q9C0C7;Q9C0C7-5;Q9C0C7-6;Q9C0C7-2;H0YE34	Activating molecule in BECN1-regulated autophagy protein 1	AMBRA1	5	0	14.683	23776500	21381000	33027000	35116000	23776000	28271000
H3BQI4;I3L2Z5;A0A087WWR2;P56270-3;P56270;P56270-2;I3L411;I3L4Y2;H3BPU3;I3L0M3;H3BQS2;P56270-4	Myc-associated zinc finger protein	MAZ	3	0	5.4674	29432500	14280000	25962500	19915000	18835500	19769000
A0A087WZ85;A0A0A0MSX4;A0A087WTM1;Q9Y6N7-6;Q9Y6N7-5;Q9Y6N7-4;Q9Y6N7-3;Q9Y6N7;Q9Y6N7-2;F8WBR3;R4GMM8;F8W703;Q9HCK4-2;Q9HCK4;Q9HCK4-3	Roundabout homolog 1;Roundabout homolog 2	ROBO1;ROBO2	2	0	6.203	23143500	19603000	22311500	10408100	21000000	17224000
A0A0C4DGT9;Q16206-2;Q16206;Q8TC92	Ecto-NOX disulfide-thiol exchanger 2;Hydroquinone [NADH] oxidase;Protein disulfide-thiol oxidoreductase;Ecto-NOX disulfide-thiol exchanger 1;Hydroquinone [NADH] oxidase;Protein disulfide-thiol oxidoreductase	ENOX2;ENOX1	2	0.00017197	0.63064	22053500	0	15571000	17371500	14969500	7839500
A0A0D9SF44;A0A0R4J2E2;Q9Y3T6-3;Q9Y3T6;A0A0D9SFI4;H0YBU3;A0A0D9SG39;E5RHX3;E5RIQ4;E5RIK1	R3H and coiled-coil domain-containing protein 1	R3HCC1	2	0	4.3416	25054500	24018000	24489500	19681500	24958000	23871000
A0A0U1RQQ4;Q9UNN8	Endothelial protein C receptor	PROCR	2	0	5.5147	22168000	17285500	22325000	35915000	22719500	22079000
A0A087WWP8;Q5VWQ0;A0A0C4DGT8;A0A0C4DH79;Q5VWQ0-4	Round spermatid basic protein 1	RSBN1	9	0	14.536	25840000	21910500	21487000	22762000	18974000	24681000
A0A0G2JMZ6;O60282;O60282-2	Kinesin heavy chain isoform 5C	KIF5C	16	0	8.5007	21364000	29159000	25460500	22877500	31410500	29570500
A0A0A0MT32;P38571-2;P38571;Q5T073	Lysosomal acid lipase/cholesteryl ester hydrolase	LIPA	4	0	9.234	21666000	20838500	17316500	19373000	28872000	25911000
H0YKX3;H0YMA4;A0A0U1RQM0;Q15004	PCNA-associated factor	KIAA0101	2	0	4.3357	23793000	21920500	19032500	25628000	45799500	40175000
A0A0C4DFW3		ZCCHC6	4	0.0064477	-1.0476	19506500	4822750	7913000	0	10324500	12641000
B8ZZR0;A0A087WVK0;P49759;P49759-3;F8WBF5	Dual specificity protein kinase CLK1	CLK1	3	0	11.937	23669000	23888000	21429000	24213500	25705500	18180500
A0A087WUX8;A0A087WYF7;Q6UXV4	MICOS complex subunit MIC27	APOOL	2	0.00017256	0.7022	11181500	0	4367900	0	0	0
A0A140TA86;Q5XKP0;K7EIR2;A0A140TA84	Protein QIL1	QIL1;C19orf70	3	0	10.564	13747400	17261000	15193000	22554500	19343500	16457500
A0A067XG54;Q8NB49-2;Q8NB49-3;Q8NB49-4;Q8NB49;H7C4W6	Phospholipid-transporting ATPase;Phospholipid-transporting ATPase IG	ATP11C	5	0	13.413	20473500	20320500	10207500	15712000	21453500	13015500
A0A0A0MRS4;Q9NVV0;H7C3B3	Trimeric intracellular cation channel type B	TMEM38B	2	0	60.844	20259500	7281500	11137000	14777000	0	9835500
A0A096LPD8;A0A087X2I9;F5GWV3;F5H8B4;O14607-4;F5H3N7;A0A087X0Y2;O14607-5;O14607-3;O14607;O14607-2;A0A087X248;A6NCS7;A0A087WUN6;H7C1F1	Histone demethylase UTY	UTY	7	0	9.803	21595500	24268000	32642000	15733500	27872000	28711000
A0A0A0MRJ3;Q8NEY1-5;Q8NEY1-7;Q8NEY1-4;Q8NEY1-2;Q8NEY1-3;Q8NEY1;H0Y6F6;Q8NEY1-6;H7BZD9	Neuron navigator 1	NAV1	8	0	21.917	20265000	21262500	15958500	17348500	22984500	15951000
A0A087WWQ5;P36575-2;P36575;D6RCT3	Arrestin-C	ARR3	3	0.00017292	0.73607	28267500	14435500	29364000	49004000	21951000	26177000
A0A087WWW8;Q9Y6J0-2;Q9Y6J0;C9JT60;C9J068;B5MEB3	Calcineurin-binding protein cabin-1	CABIN1	7	0	5.9746	21383500	19813000	16349500	6842000	21656500	26762500
E9PIW1;A0A087X2B2;E9PMH5;Q13490-2;Q13490;E9PI77	Baculoviral IAP repeat-containing protein 2	BIRC2	2	0.00033167	0.0023099	15517000	22625000	16835500	18245500	19468500	15077000
A0A0C4DGH6;A0JNW5	UHRF1-binding protein 1-like	UHRF1BP1L	3	0.00017053	0.47182	17952500	23488500	20935000	25940500	30791000	19520000
A0A0C4DFT8;G3XAA4;Q9NQC1-3;Q9NQC1-2;Q9NQC1;C9J929;B5MBX1	Protein Jade-2	JADE2	2	0	2.1053	16261500	11000050	10121800	12935000	19700500	13399000
A0A0D9SFG6;Q99418-2;Q99418;G5E9B7;M0QZ92;M0R2J0;F8W8E2;A0A286YF81	Cytohesin-2	CYTH2	4	0.00081314	-0.34499	17754500	11451950	15475600	0	0	0
U3KQ91;A0A0A0MSC1;O60266-2;O60266;H7C1A6;C9JLX3	Adenylate cyclase type 3	ADCY3	5	0	2.7531	13715000	13356500	13427500	12921500	13996500	9866600
A0A087WW06;Q96AY4	Tetratricopeptide repeat protein 28	TTC28	3	0	8.1612	16320000	16365000	15554000	0	2174600	1871050
A0A0A0MRR3;C9J7M8;Q7Z7C8-4	Transcription initiation factor TFIID subunit 8	TAF8	2	0	2.8205	14914000	0	9047500	19612000	21079000	21552500
A0A3B3ISJ1;A0A0S2Z4L3;P07225;G5E9F8;A0A3B3IRK9;C9K0R0	Vitamin K-dependent protein S	PROS1	9	0	23.946	18322000	18160500	21558500	35233000	28208000	20303500
A0A140T9T7;Q03518;A0A0S2Z4R8	Antigen peptide transporter 1	TAP1	2	0	1.911	15271500	0	4486150	3499550	11387350	10271950
U3KQA5;A0A0U1RQT7;Q8IXA3;A0A0U1RQY7;U3KQB3;Q9HCP0-2;Q9HCP0;K7ESB6;A0A087WWF5;A0A0U1RQK2;A0A0U1RQG9;A0A0U1RR14;A0A0U1RQK6;A0A087WXD7;K7EP38;A0A0U1RRH5;K7EJC0;A0A0U1RQH9;A0A0U1RR31	Casein kinase I isoform gamma-1	hCG_2004507;CSNK1G1;CSNK1G2	7	0.00065253	-0.30085	14748500	10482200	12152500	9609050	12820000	12509000
A0A087WT84;Q9H9V9-2;Q9H9V9	JmjC domain-containing protein 4	JMJD4	2	0	12.345	15553500	0	16246000	26503500	19695000	20639000
A0A0C4DGW2;P57768-2;P57768;E5RGQ6;E5RHF1;E5RGS8;E5RH07	Sorting nexin-16	SNX16	3	0	8.9034	15349500	12851000	14194000	16282500	23470500	18281500
A0A0C4DFV0;Q9H469;X6RJB2;X6RGT4;X6RHD7;X6RCZ8	F-box/LRR-repeat protein 15	FBXL15	5	0	5.8463	13617000	12568950	22735500	0	14466500	7086000
A0A1B0GUG6;Q86WH2	Ras association domain-containing protein 3	RASSF3	3	0	22.042	16502500	10490000	20858000	9086000	16645500	17952000
A0A1B0GTY3;O95450-2;O95450	A disintegrin and metalloproteinase with thrombospondin motifs 2	ADAMTS2	2	0.0037424	-0.9068	12899500	7635000	14140500	0	20223000	10786500
A0A087X1N7;P20929-3;P20929-2;P20929-4;P20929;H7BZD5;H0Y786	Nebulin	NEB	4	1	-2	20747500	27871500	40070500	30030500	9993400	29915500
A0A087WWY9;Q8TB24-4;Q8TB24;G3V2I7;H0YJ83	Ras and Rab interactor 3	RIN3	2	0	1.7764	14893500	8401500	8048000	0	0	0
A0A087X0H2;Q9Y620	DNA repair and recombination protein RAD54B	RAD54B	3	0	15.193	14988500	7290000	17003000	29391000	21156500	20877000
A0A0B4J1V9;Q9NRZ9-6;Q9NRZ9-5;Q9NRZ9-4;Q9NRZ9-3;Q9NRZ9-2;Q9NRZ9;A0A087WSW7;F6XU50;Q76H82;B1ALG6;Q9NW36;Q9NRZ9-9;Q9NRZ9-8;Q9NRZ9-7	Lymphoid-specific helicase	HELLS	6	0.00033151	-0.023807	13383500	6615500	0	0	0	0
A0A0C4DGQ8;Q6IAN0;J3KRS1;J3QKT1	Dehydrogenase/reductase SDR family member 7B	DHRS7B	4	0	2.5719	14107500	7356050	11351950	0	10812900	9643850
A0A1B0GU24;Q9HCJ0;Q9HCJ0-2;H3BRT3	Trinucleotide repeat-containing gene 6C protein	TNRC6C	3	0.0016	-0.60416	13258500	9695000	5743500	0	5087500	15842500
A0A0B4J1W3;Q9BXJ9-4	N-alpha-acetyltransferase 15, NatA auxiliary subunit	NAA15	37	0.00033129	-0.036649	6591000	6359500	0	0	4502550	0
A0A0G2JJD3;O95870-2;O95870;A0A0G2JI89	Abhydrolase domain-containing protein 16A	ABHD16A	3	0	8.9383	11154300	6708200	6665250	18701000	7359800	7153900
A0A0J9YWR7;A0A0J9YXE4;Q8N2F6-4;Q8N2F6-3;Q8N2F6-2;Q8N2F6;A0A0J9YXV5;H7C2M7;C9J5N7;Q8N2F6-6;Q8N2F6-5	Armadillo repeat-containing protein 10	ARMC10	2	0	1.3908	11839500	0	0	0	0	0
A0A087WYE2;Q5T4B2-2;Q5T4B2;X6RL83	Probable inactive glycosyltransferase 25 family member 3	CERCAM	2	0	1.6179	6257000	0	0	13926000	0	0
A0A0G2JPT5;O75943-2;O75943;A0A0G2JNH5;A0A0G2JP78;O75943-3;O75943-4;D6RHU1;H0Y9J8;D6RAW6;H0Y9T7;A0A0G2JP31	Cell cycle checkpoint protein RAD17	RAD17	6	0.00033356	0.080861	11901500	7586500	13222500	12675000	5757000	11756500
A0A0A0MT72;Q9BSQ5-4;Q9BSQ5;Q9BSQ5-2;A0A3B3IRS0;E9PEC4;C9JUH3;Q9BSQ5-3	Cerebral cavernous malformations 2 protein	CCM2	4	0	4.9449	12475000	13063000	5389850	13964500	12062500	14008500
H7C2W2;A0A0D9SFM0;Q149N8-5;Q149N8-4;Q149N8;K4DI94;Q149N8-2	E3 ubiquitin-protein ligase SHPRH	SHPRH	2	0	3.6371	11337000	0	8620500	10941000	13571000	11098000
A0A087WTA5;Q9UI10-3;Q9UI10-2;H7C2L8	Translation initiation factor eIF-2B subunit delta	EIF2B4	14	0	11.527	11245000	0	9201500	12186000	15313000	13935000
A0A1B0GU58;P05165-2;P05165;P05165-3;H0Y5U0;A0A1B0GWI4;Q5JTW6;A0A1B0GWA1;A0A1B0GUX9	Propionyl-CoA carboxylase alpha chain, mitochondrial	PCCA	5	0	1.0628	10502700	9296500	15190500	2979250	4394700	0
A0A087WX84		AKAP9	24	0.0078812	-1.1418	12683500	18226000	0	0	0	0
A0A087WXD2;H7C5T8;H7C4U7;H7C535;A0A087WT53;Q96QZ7-4;Q96QZ7-3;Q96QZ7-5;Q96QZ7-7;Q96QZ7-6;Q96QZ7-2;Q96QZ7;H7C4S7	Membrane-associated guanylate kinase, WW and PDZ domain-containing protein 1	MAGI1	3	0	15.699	10464750	16273000	0	0	0	13016500
A0A0A0MRV3;Q9P2S5;Q5T0D5	WD repeat-containing protein WRAP73	WRAP73	3	0	4.0706	12040500	11988500	3896700	15044500	7457850	7756500
J3QRH2;A0A087X2B4;J3QR43;J3QRC6;Q8IY31-4;Q8IY31;Q8IY31-3;Q8IY31-2;J3KRU2	Intraflagellar transport protein 20 homolog	IFT20	2	0	3.2023	12248500	29795000	17113000	0	0	0
A0A0A0MT58;Q15560-2;Q15560;Q5JRI8;Q86VL0;Q5JRI7	Transcription elongation factor A protein 2	TCEA2	2	0.0001688	0.29524	5729000	7219500	20791500	0	0	0
E9PKY2;A0A0C4DFM7;Q5TAX3;H0YDJ1;H0YEE8;Q5TAX3-2;X6R5G7;E9PRG2;E9PKX1	Terminal uridylyltransferase 4	ZCCHC11	6	0	6.2667	10950500	10576900	8422000	11995000	9518650	11256500
A0A0C4DG88;P14859-4;P14859-5;P14859-3;P14859;P14859-2;P14859-6;H0YLC5;U3KQ96;U3KQN1;H0YNW1;H0YLL6;B5ME60;A0A0A0MT46;H0YKT2;P09086-4;Q9UKI9-3;Q9UKI9;Q9UKI9-2;P09086-3;P09086-2;P09086;P09086-5	POU domain protein;POU domain, class 2, transcription factor 1;POU domain, class 2, transcription factor 2;POU domain, class 2, transcription factor 3	POU2F1;POU2F3;POU2F2	2	0	11.128	13601500	6931500	0	0	6782500	6807000
D6RIU2;D6RDP6;H0Y8T9;D6RHU6;D6RDY1;D6RA76;D6RC11;D6R9S8;D6RCE6;D6RFX6;D6RDI6;D6RCR8;A0A0R4J2F2;Q9NY35-2;Q9NY35;D6RD48;D6RAZ7;D6R9K1;D6RB31;D6RCP3;Q9NY35-3	Claudin domain-containing protein 1	CLDND1	3	0	3.4065	14771000	16248000	15721000	36134500	14878000	18239500
A0A0A0MR22;O75110-2;O75110;O43861-2;O43861	Phospholipid-transporting ATPase;Probable phospholipid-transporting ATPase IIA;Probable phospholipid-transporting ATPase IIB	ATP9A;ATP9B	2	0	18.589	10501400	4507550	12058000	10711300	10196150	4015500
A0A2R8Y568;A0A024RDL5;A0A2R8Y522;A0A087WVB5;Q75MD7;A0A2R8Y8C6;Q8WXX7-5;Q8WXX7-2;Q8WXX7	Autism susceptibility gene 2 protein	AUTS2	2	0	8.5442	8677700	3886450	8106100	3303400	8383100	9848500
A0A2R8YDS2;A0A0A0MQZ2;B7ZCA0;A0A2R8Y6T2;Q96PV0-3;Q96PV0-2;Q96PV0-4;Q96PV0;A0A140T8W4	Ras/Rap GTPase-activating protein SynGAP	SYNGAP1	2	0.0077519	-1.1238	4422150	0	2329150	0	0	0
A0A0C4DGZ1;Q8N5P1	Zinc finger CCCH domain-containing protein 8	ZC3H8	2	0.0048062	-0.96223	8166050	17101000	0	0	5480000	5353500
A0A096LP69;A8MQT7;P14209-2	CD99 antigen	CD99	4	0.00017244	0.69094	8600150	9341800	10220500	6923600	9918400	9848500
A0A0C4DH00;A0A0B4J2G4;Q15345;A0A087WTU1;Q15345-3;A0A087X0S7	Leucine-rich repeat-containing protein 41	LRRC41	4	0	1.9071	7101600	8392900	5368850	0	0	3141100
A0A0C4DFW2;Q9UK53-3;Q9UK53-4;Q9UK53-5;Q9UK53-2;Q9UK53;A0A087WXF7	Inhibitor of growth protein;Inhibitor of growth protein 1	ING1	5	0	8.7087	6223500	2205750	4281450	5241800	3916650	6009150
A0A087X0T8;A0A087X1W8;A0A0A0MTJ8;X5DQS5;Q9BY67-2;Q9BY67-5;Q9BY67;Q9BY67-4;Q9BY67-3	Cell adhesion molecule 1	CADM1	2	0	15.076	8093850	6241250	11392000	9323300	7271100	2492700
K7EMW2;A0A0B4J1S3;H3BLT4;O15392-5;O15392-4;O15392;O15392-2	Baculoviral IAP repeat-containing protein 5	BIRC5	2	0	1.3516	3413450	0	8769650	0	8095650	3585450
A0A087X2H0;Q99728-2;Q99728;Q99728-3;F6MDI1;C9IYG1;A0A494C142	BRCA1-associated RING domain protein 1	BARD1	4	0.00016852	0.27198	5602850	7525400	7914850	5096050	5818950	5549400
A0A087WXN3;K7ENV9;Q9BX70-2	BTB/POZ domain-containing protein 2	BTBD2	2	0.0076196	-1.1083	3755050	501100	664100	0	0	0
A0A087WXM8;P50895;K7ENU8	Basal cell adhesion molecule	BCAM	2	0	4.1478	4778250	2172300	4663350	4252950	4009300	1589100
A0A0B4J216;Q6IA69-2;Q6IA69;E9PNF5;H0YED2;H0YDH3	Glutamine-dependent NAD(+) synthetase	NADSYN1	3	0	4.0482	2493600	3244800	2449550	0	0	0
A0A0C4DG51;Q9NP80-3;Q9NP80-2;Q9NP80	Calcium-independent phospholipase A2-gamma	PNPLA8	2	0	0.98302	3805750	0	0	0	0	0
A0A087WXX9;P54646	5-AMP-activated protein kinase catalytic subunit alpha-2	PRKAA2	4	0.0099955	-1.2292	1240250	532750	455225	0	0	0
M0QXX5;M0R0E9;A0A075B7A1;M0R344;Q9NRA0-4;Q9NRA0-3;Q9NRA0-2;Q9NRA0;Q9NRA0-5	Sphingosine kinase 2	SPHK2	2	0	1.1399	3937500	3260200	9732700	0	8091350	4418500
A0A075B7B4;Q14164-2;Q14164	Inhibitor of nuclear factor kappa-B kinase subunit epsilon	IKBKE	2	0.0082831	-1.1743	0	0	0	2070500	0	0
A0A075B7D9;A0A075B7E4		TAF15	9	0.0064467	-1.0478	0	0	32515000	139590000	53175000	51949500
A0A087WT18;Q96A73-2;Q96A73;Q96A73-3	Putative monooxygenase p33MONOX	KIAA1191	2	0.00033294	0.050374	10257000	7074000	0	19520500	20125500	21983500
A0A087WT55		DCP1A	10	0.00788	-1.142	0	0	0	0	5884050	4205150
A0A087WTF0;A2A3K4;A2A3K4-2	Protein tyrosine phosphatase domain-containing protein 1	PTPDC1	2	0.00065125	-0.33041	1520650	0	3626850	0	0	0
A0A087WUW5		PTBP1	7	0	8.4015	5016500	11496700	0	6777500	4899450	0
A0A087WUW9;Q9NXU5;R4GN67	ADP-ribosylation factor-like protein 15	ARL15	2	0.00033069	-0.089258	0	0	0	2739900	2781850	2489200
A0A087WUZ6		INADL	2	0.00049472	-0.12987	0	0	0	10611650	3236350	3359000
A0A087WW00;C9J9H9;Q9Y2X8;P51668	Ubiquitin-conjugating enzyme E2 D4;Ubiquitin-conjugating enzyme E2 D1	UBE2D1;UBE2D4	2	0.0008138	-0.33596	0	0	0	15976500	26214500	26607000
A0A087WW82;U3KPV2;E9PKY3;B7ZAQ6-2;B7ZAQ6-3;P0CG08;B7ZAQ6;A0A087WW78	Golgi pH regulator A;Golgi pH regulator B	GPR89B;GPR89A	2	0	2.3189	0	32035000	8808000	12455200	0	0
H7BZQ3;A0A087WXV6;Q96G74-4;Q96G74-2;Q96G74-3;Q96G74-5;Q96G74	OTU domain-containing protein 5	OTUD5	5	0.0016015	-0.59661	6301500	17441500	10495000	14613000	10950000	14580000
A0A087WY96;P31641;C9JPV1;A0A087WYN0;P31641-2	Transporter;Sodium- and chloride-dependent taurine transporter	SLC6A6	2	0	1.7601	8877000	0	0	28924000	9104750	21439000
A0A087WZQ7;Q9H115-3;Q9H115-2;Q9H115	Beta-soluble NSF attachment protein	NAPB	4	0	0.8107	6265500	5522000	23621500	14807500	14221500	24378000
A0A0B4J1Y0;A0A087X1P4;Q8N3P8;Q9HCZ1	Zinc finger protein 334	ZNF334;DKFZp572F2170	2	0.0070531	-1.0621	0	0	0	33991500	52640000	59414000
A0A087X1R3;A6QL64-3;Q8N2N9-3;Q8N2N9-2;Q8N2N9;A6QL64;A0A0C4DGX0	Ankyrin repeat domain-containing protein 36A;Ankyrin repeat domain-containing protein 36B	ANKRD36B;ANKRD36	2	0.0057134	-0.99725	6976500	4902300	0	0	0	0
A0A087X1U1;F5GXM9;E7EUN2;Q9UPQ3-2;Q9UPQ3	Arf-GAP with GTPase, ANK repeat and PH domain-containing protein 1	AGAP1	2	0.00065189	-0.3241	0	0	0	0	0	0
A0A096LP07;A0A096LPJ3;A8K070		GPS1	20	0	1.2952	0	11614250	0	0	0	0
G5E9D8;A0A096LP62;C9J2H1;Q86UX2-2;Q86UX2-3;Q86UX2;Q86UX2-4	Inter-alpha-trypsin inhibitor heavy chain H5	ITIH5	2	0.002824	-0.82807	0	0	0	829880	238245	0
A0A0A0MR88;A0A096LPC5;Q9Y4E1-2;Q9Y4E1-1;Q9Y4E1;J3KP36;Q9Y4E1-3;Q9Y4E1-5;Q9Y4E1-6;B1AP61;A0A0A0MT65;Q5SRD0	WASH complex subunit FAM21C	FAM21C	13	0	2.6359	0	0	7840400	6597150	9128650	11283500
A0A0A0MRS1;A0A0A0MR11;Q06730;Q06730-2;Q06730-3	Zinc finger protein 33A	ZNF33A	2	0.0064536	-1.0414	0	0	0	0	0	0
K7ENH8;A0A0A0MRB7;X6REB3;P15923-2;P15923;P15923-3;A0A0A0MTS0;K7EPS2;K7EKB9;K7ERZ7;K7EMM4	Transcription factor E2-alpha	TCF3	3	0	11.154	0	0	18220500	19972500	0	8623000
G3V5X4;A0A0A0MRE3;A0A669KBG2;A0A669KB61;Q8WXH0-4;Q8WXH0-3;Q8WXH0-13;Q8WXH0-9;Q8WXH0-8;A0A669KB22;A0A669KBH2;Q8WXH0-6;Q8WXH0-11;Q8WXH0-12;Q8WXH0-5;Q8WXH0-10		SYNE2	22	0.0048114	-0.95669	3425900	0	7777700	5870300	2928250	4956150
A0A0A0MRV9;Q5T593;A0A0A0MRW0;A0A0A0MRW3;Q8IW50-7;Q8IW50-4;Q8IW50;A0A0A0MRW1;Q5T586;A0A0A0MRW2;Q8IW50-3;Q8IW50-2;Q8IW50-5;Q8IW50-6	Protein FAM219A	FAM219A	2	0.0023749	-0.75116	0	0	0	2785400	11858500	14141500
A0A0A0MS90;Q9UIS9-4;Q9UIS9-11;Q9UIS9-8;Q9UIS9-7;Q9UIS9-6;Q9UIS9-5;Q9UIS9-10;Q9UIS9-2;Q9UIS9;Q9UIS9-9;Q9UIS9-12;K7EPZ6	Methyl-CpG-binding domain protein 1	MBD1	2	0.0082881	-1.1732	0	0	0	0	0	0
A0A0A0MSY4;Q9BZ29-5;Q9BZ29-6;A0A0D9SFH5	Dedicator of cytokinesis protein 9	DOCK9	33	0	1.0064	0	0	0	0	0	0
A0A0A0MTL5;Q13309;Q13309-2;D6RAG5;D6R9R7;Q13309-4	S-phase kinase-associated protein 2	SKP2	6	0	8.0861	22657500	36703500	62006500	45957500	55993000	61158000
A0A0A0MTT1	Glutathione peroxidase	GPX4	5	0.0087231	-1.183	0	0	0	0	0	4268450
A0A0B4J215		NIN	2	0.0076138	-1.1163	0	0	0	0	31216000	43618000
A0A0C4DFX2;A0A286YFA9;Q5TBA9;A0A2R8YCY2;A0A2R8Y5V8	Protein furry homolog	FRY	2	0.0014533	-0.48579	0	194965000	0	21709000	0	0
A0A0C4DGB9		PPA2	2	0.0022219	-0.72465	0	0	0	3310000	0	0
C9J7N5;A0A0C4DGW9;O75830;C9JWE1	Serpin I2	SERPINI2	2	0.0095966	-1.2032	0	72700	0	0	0	0
A0A0D9SFC3;Q5HYK9	Zinc finger protein 667	ZNF667	2	0.007622	-1.106	0	0	0	14349000	12739500	6340000
A0A140T9L0;A0A0G2JJL1;H0Y6G3		WDR46	8	0	5.7215	11214500	0	11253500	17345500	25042500	11749000
A0A1W2PRB5;A0A0J9YVS1;A0A0G2JQF5;A0A3B3IT55;A0A0G2JNB1;A0A0G2JQF4;A0A0G2JNT7;I3L233;A0A1W2PPV8;Q7Z3B3;A0A1W2PQT4;Q7Z3B3-4;Q7Z3B3-2	KAT8 regulatory NSL complex subunit 1	KANSL1	3	0	5.8302	6274000	4303900	0	11683500	0	6474500
A0A0U1RQB8;A0A0G2JPK4;P20848	Putative alpha-1-antitrypsin-related protein	SERPINA2	2	1	-2	0	0	0	17337000	20934000	9738500
A0A0G2JRX7;E7EMH2;H7C2P3;E7EW99;P78395;B5MD04;A0A0G2JRX8;B5MCY4;A6NFR9;Q5SWL7;Q5VXH5;Q5VWM6;Q5VWM4;Q5VTA0;O95521;O60811;O60809;O95522	Melanoma antigen preferentially expressed in tumors	PRAME	4	0	2.8046	6126000	14824000	13846900	14473500	22245500	18698500
A0A494C1M0;A0A0U1RQE4;Q5HYK7-5;Q5HYK7-4;Q5HYK7-3;Q5HYK7-2;Q5HYK7	SH3 domain-containing protein 19	SH3D19	2	0.0055684	-0.98609	0	0	0	1824600	4753450	3186150
A0A0U1RQW6;H0Y5A8			13	0.0028257	-0.8245	0	3330650	2913800	0	0	0
A0A0U1RRA6;B5MCU0;B5MCG9;Q9Y2K5;H0YIX9;H7C0E9;Q9Y2K5-3;Q9Y2K5-2	R3H domain-containing protein 2	R3HDM2	2	0	0.93287	0	3465400	3141650	3862700	4269800	0
A0A140TA76;K7EMZ9;A0A0G2JQ95;A0A096LP11;I3L4Q1		LSM14A	8	0.0004948	-0.12579	0	0	0	6214350	0	1359600
A0A1B0GTZ4;Q9C098;G5E9L9;A0A0U1RR70;Q8N568-2;Q8N568;Q8N568-3	Serine/threonine-protein kinase DCLK3;Serine/threonine-protein kinase DCLK2	DCLK3;DCLK2	2	0.0029748	-0.85332	0	7700250	0	0	0	0
A0A1B0GW37;A0A1B0GU97;U3KQE8;A0A1B0GWJ4;A0A0A0MRX8;A0A1B0GWI9;Q5VW27;Q5VW30;A0A2R8Y7V8;Q5VW26;O00712;O00712-4;O00712-5;A0A1B0GTC1;A0A1B0GWB8;A0A1B0GVN4	Nuclear factor 1;Nuclear factor 1 B-type	NFIB	3	0.0023757	-0.74664	0	0	0	0	6436500	3446250
A0A1B0GV31;A0A1B0GVA5;C9JYZ0;F8WC59;A0A1B0GTG3;A0A1B0GVZ3;A0A1B0GVG0;A0A1B0GU36;A0A1B0GUT4		ACY1	17	0.0077543	-1.1225	0	0	0	0	0	0
A0A1B0GV68;M0QYB0;M0R262		FARP1	10	0.0037377	-0.91906	0	0	0	0	2777300	4778500
A0A1B0GV70;Q96N21-2;Q96N21;I3L3N1	AP-4 complex accessory subunit tepsin	ENTHD2	5	0	17.122	15359000	22018000	8447500	16274500	18000000	14930000
A0A1B0GVD5;A0A1B0GWE8;P07339;A0A1B0GW44;A0A1B0GV23;A0A1B0GVP3;A0A1B0GU92;A0A1B0GU03;C9JH19;F8WD96;H7C469;H7C1V0;A0A1B0GV01	Cathepsin D;Cathepsin D light chain;Cathepsin D heavy chain	CTSD	21	0	214.25	11849500000	11872000000	13057000000	8156850000	8184050000	7624700000
A0A1B0GVF1			2	0.0011367	-0.37692	24498000	20737000	27599000	16033000	15962500	28491500
A0A1B0GVI7;A0A2R8Y7G1;P35869	Aryl hydrocarbon receptor	AHR	4	0	16.556	24938000	18302500	16473000	22621000	12261000	26358000
A0A1B0GVT8;P54098;A0A1B0GW33;A0A0D9SFM1;A0A590UJP1;A0A1B0GTQ6;A0A1B0GTU7;H0YD36	DNA polymerase subunit gamma-1	POLG	2	0	23.473	12238000	6537000	15256000	6102250	7066350	4533650
A0A1B0GVU9;B4DDN1;H7C0R3;A0A0U1RQQ5;A0A1B0GTT3;A0A0U1RR66;A0A0U1RQX5;A0A0U1RRI9;A0A0U1RQL2;A0A0U1RRC8;A0A0U1RQX9;A0A0U1RQJ6;A0A0U1RRJ7;A0A0U1RR79		QARS	53	0.00049076	-0.2609	1132500	334125	662290	807495	0	0
A0A1B0GVV3;Q5EBL4-2;Q5EBL4;Q5EBL4-3;Q969X0	RILP-like protein 1	RILPL1	8	0	34.113	97819000	79870500	84045000	92247500	88399000	77207500
A0A1B0GW05;Q2PZI1-2;Q2PZI1;H7C3M5	Probable C-mannosyltransferase DPY19L1	DPY19L1	3	0	3.5436	60149000	39635000	41687500	12661000	31325500	33623500
A0A1B0GWK2;Q674X7-3;Q674X7-2;Q674X7;Q674X7-4;Q674X7-5;B0QYQ6	Kazrin	KAZN	5	0	9.4065	28835000	26392000	39743500	36548500	42068500	35786000
A0A1B0GXB4;H3BV36;H3BMS6;H3BNX3;Q9Y6N5	Sulfide:quinone oxidoreductase, mitochondrial	SQRDL	2	0	1.8718	0	0	3064350	0	0	0
A0A1C7CYW8;A0A669KB38;Q8IVF4;A0A0J9YY17;F5H515;A0A087WV07;Q8IVF4-2	Dynein heavy chain 10, axonemal	DNAH10	4	1	-2	45839000	0	37049000	115010500	69812500	60408000
A0A1C7CYX1;A0A0A0MSU2;Q6PJG2;H7C1L3	ELM2 and SANT domain-containing protein 1	ELMSAN1	6	0	5.0557	29848000	19802500	28793500	10688500	31182500	37891000
A0A1C7CYX9;Q16555-2;E5RFU4			30	0	197.41	3271300000	3196350000	3247150000	2839600000	3293950000	3028300000
A0A1P0AYU5;Q9BWM7;S4R3N9	Sideroflexin-3	SFXN3	7	0	2.8005	282970000	173050000	260115000	199320000	273525000	210070000
A0A1W2PP57;A0A1W2PPC3;A0A1W2PPS0;A0A1W2PNP0;Q969N2-5;Q969N2;A0A1W2PQN1;A0A1W2PRZ8;A0A1W2PPR6;Q969N2-4;A0A1W2PPQ7;A0A1W2PP13;A0A1W2PP53;A0A1W2PQY1;A0A1W2PR92;Q969N2-2;Q969N2-6;A0A1W2PRG1;A0A1W2PNW9;A0A1W2PQ29;A0A1W2PPI8;A0A1W2PRH2;A0A1W2PQ52;A0A1W2PRV7;A0A1W2PSC5;Q969N2-3;A0A1W2PPK4;A0A1W2PRH8;A0A1W2PPU8;H7C2Y2;A0A1W2PP91;A0A1W2PR22;B7Z7C5;A0A1W2PP03;A0A1W2PNZ5;A0A1W2PNS2;A0A1W2PP98;A0A1W2PQL3;A0A…	GPI transamidase component PIG-T	PIGT	11	0.00033261	0.036125	143270000	115740000	105341500	151230000	128340000	133705000
A0A1W2PNT6;F5GYH1;A0A1W2PRM0;A0A1W2PRL5;A0A1W2PR09;Q8NC96;A0A1W2PPF5;F5H2U7;A0A1W2PRQ7;Q8NC96-2	Adaptin ear-binding coat-associated protein 1	NECAP1	3	0	1.5926	24288000	21036500	30380000	23481500	25531500	32402000
A0A494C0T4;A0A1W2PNW1;H0YJH6;P42226-3;P42226;P42226-2;G3V5I8;G3V568;G3V370;H0YIY2;G3V5K5	Signal transducer and activator of transcription 6	STAT6	14	0	38.093	142935000	143770000	143000000	142955000	151120000	147980000
A0A1W2PNX8;Q9H3U1-2;Q9H3U1;Q9H3U1-3	Protein unc-45 homolog A	UNC45A	41	0	244.7	2239900000	2235800000	2270050000	2495800000	2303500000	2497950000
A0A1W2PNY5;A0A1W2PQZ6;A0A1W2PRF0;A0A1W2PPP6;A0A1W2PR08;A0A1W2PRF5;G5E9D4;Q96EB1;Q96EB1-2;A0A1W2PQA7;A0A1W2PRJ0;A0A1X7SBS0;A0A1W2PS93;Q96EB1-3;E9PPJ9;A0A1W2PP47;A0A1W2PPR3;A0A1W2PS44;A0A1W2PQ05;A0A1W2PP49;A0A1W2PNW2	Elongator complex protein 4	ELP4	4	0	8.7396	76616000	79155000	87819500	67642000	101122500	84204000
A0A1W2PP04;Q9Y388;Q5JY83	RNA-binding motif protein, X-linked 2	RBMX2	6	0	7.9166	56670000	58567000	59414500	33449000	43359000	56661500
A0A1W2PS30;A0A1W2PP71;Q96MP8-2;Q96MP8;A0A1W2PQL2;A0A1X7SBW1;C9JTB6;A0A1W2PQ65;A0A1W2PQB2	BTB/POZ domain-containing protein KCTD7	KCTD7	8	0	60.71	57313500	59737000	60350500	41993000	52870000	56017500
A0A1W2PPG5;A0A1W2PPP5;I3L4Z6;A0A1W2PPG1;A0A1W2PRC2;A0A1W2PQM3;A0A1W2PS81;E7EQ34;I3NI02;O14653;O14653-2;A0A1W2PR23;A0A1W2PPJ0;A0A1W2PPW8;A0A1W2PQ77;A0A1W2PR02;A0A1X7SBU8;A0A1W2PRV0;A0A1W2PRP7;I3L0K1;O14653-3;A0A1W2PQ06;I3L1K7;A0A1W2PNV3;A0A1W2PS12;A0A1W2PRL0;A0A1W2PQP2;A0A1W2PQS3;A0A1W2PQ38;A0A1W2PQE0;A0A1W2PRE6;A0A1W2PQ12;A0A1W2PP28;A0A1W2PQQ4;A0A1W2PRD0	Golgi SNAP receptor complex member 2	GOSR2	5	0	55.126	143395000	121615000	142770000	114700000	142925000	122675000
A0A1W2PPH1;A0A1W2PQH3;P23368;A0A1W2PR68;A0A1W2PQT3;A0A1W2PQY8;A0A1W2PQ37;A0A1W2PQF8;P23368-2;A0A1W2PRH1;A0A1W2PRS2;A0A1W2PRY9;A0A1W2PQH4;Q6TCH8;E9PMB9;Q16798-2;Q16798	NAD-dependent malic enzyme, mitochondrial	ME2	16	0	61.411	239095000	164875000	308795000	142240000	175375000	144720000
J3QT87;A0A1W2PPJ5;Q96SW2-2;Q96SW2;J3QT51	Protein cereblon	CRBN	4	0.00048996	-0.28385	20485000	0	0	0	0	0
A0A1W2PPM8;A0A1W2PPJ9;A0A1W2PQF1;Q7RTN6-2;Q7RTN6-5;Q7RTN6-3;Q7RTN6;J3QRH3;A0A1W2PNV1;Q86YC8;A0A1W2PQ00;J3QS66;A0A1W2PQE8;A0A1W2PS04;A0A1W2PR00;A0A1W2PP78;A0A1W2PNV7;A0A1W2PPG2;Q7RTN6-4;Q7RTN6-6	STE20-related kinase adapter protein alpha	STRADA	2	0.0011362	-0.38737	0	0	0	7132950	0	5582900
A0A1W2PPX5;A0A1W2PPU6;A0A1W2PQR6;A0A1W2PQB7;A0A1W2PRS1;Q14108;A0A1W2PS43;A0A1W2PRF6;Q14108-2;A0A1W2PSE4;A0A1W2PS70;A0A1W2PNX7;D6RDG0	Lysosome membrane protein 2	SCARB2	10	0	214.92	689670000	606340000	680185000	406915000	450775000	401270000
A0A1W2PPZ5;P23193;A0A1W2PRL9;P23193-2;E5RIS7;E5RJ93;B7Z4S1;E5RK46;A0A1W2PS15;E5RFI1;A0A1W2PPV7	Transcription elongation factor A protein 1	TCEA1	15	0	150.96	1489250000	1446850000	1717150000	1644850000	1643800000	1833800000
A0A5H1ZRQ2;A0A1W2PQ51;A0A1X7SBZ2;Q92841-3;Q92841;Q92841-1;Q92841-2;A0A0U1RQJ0	Probable ATP-dependent RNA helicase DDX17	DDX17	44	0	302.62	4266200000	3843100000	4280750000	4698150000	4643150000	4244700000
A0A1W2PQ75;O15488-5;O15488-4;O15488-3;O15488-6;O15488-2;O15488;E5RIC9;J3QSZ3	Glycogenin-2	GYG2	2	0	2.6186	42903000	55841500	40218500	39135500	37507000	36976500
A0A1W2PQV2;H3BUH9;P23434	Glycine cleavage system H protein, mitochondrial	GCSH	2	0	45.91	145805000	123275000	246785000	23722500	106326000	110450000
A0A1W2PR06;P52569;P52569-3;P52569-2	Cationic amino acid transporter 2	SLC7A2	2	0	0.987	1469550	923540	1266400	2867435	1254950	2023650
F2Z2I2;Q5W015;Q5VX20;A0A1W2PR17;Q16875-2;Q16875;Q16875-3;Q16875-4;H0Y483;A0A1W2PNV9	6-phosphofructo-2-kinase/fructose-2,6-bisphosphatase 3;6-phosphofructo-2-kinase;Fructose-2,6-bisphosphatase	PFKFB3	7	0	10.522	49875000	52787000	43853000	35535500	33784000	48485000
A0A1W2PR27			2	0.0019105	-0.67918	0	0	0	0	0	0
H0YBI6;A0A1W2PR67;H0YBQ0;Q86VQ6	Thioredoxin reductase 3	TXNRD3	6	0	10.121	24783500	23017500	19120500	43943000	22621000	24897000
A0A1W2PRV5;E7EQZ4;Q16637-4;Q16637-2;Q16637-3;Q16637;B4DP61;H0YBZ9;A0A0G2JRX5;A0A0G2JRY6	Survival motor neuron protein	SMN1;SMN2	6	0	89.742	97712500	77823500	103808500	138975000	87253500	101949000
H7C326;H7BZH7;A0A1X7SBT5;Q92664-2;Q92664;H7BZ51	Transcription factor IIIA	GTF3A	3	0	8.3758	13397000	11482600	13023350	4329700	6476650	9441450
A0A286YF17;A0A286YFD0;Q5SNW7;P42898;P42898-2;F8W9T8;L7P8G6;Q5SNW5;A0A286YF47	Methylenetetrahydrofolate reductase	MTHFR	8	0	0.93214	80194500	72515000	64925000	77818000	64036500	66136500
A0A286YF22;O43175;A0A2C9F2M7;A0A286YFA2;A0A286YFL2;A0A286YFM8;A0A286YF78;A0A286YFC8;A0A286YFB2;A0A286YFE1;A0A286YER3;A0A286YF34;A0A286YFF3;A0A286YFK5	D-3-phosphoglycerate dehydrogenase	PHGDH	28	0	323.31	11268500000	12330500000	11592500000	10627500000	11554500000	10834000000
A0A2C9F2P4;A0A286YFF7;P50897;Q5T0S4;A0A286YFE3;A0A286YFL8;P50897-2;A0A286YFL6;E9PIA8;E9PSE5;E9PK48	Palmitoyl-protein thioesterase 1	PPT1	5	0	40.053	181910000	186590000	200550000	224215000	340635000	245150000
A0A2Q2TH77;Q08379;Q08379-2;A0A087WYC0;A0A1W2PQY5;B7ZC06;H0Y7B8	Golgin subfamily A member 2	GOLGA2	29	0	319.62	357250000	348255000	394440000	339205000	360955000	383565000
A0A2Q3DP09;Q7Z3E5-2;Q7Z3E5;H7BZY2;H7C3U7;C9J535;H7BZA2;H7C2P6;C9JW07	LisH domain-containing protein ARMC9	ARMC9	22	0	115.06	550595000	560535000	578360000	565955000	557825000	514420000
Q5SWX3;A0A2Q3DQE3;Q13555-10;Q13555-3;Q13555-5;Q13555-4;Q13555-7;Q13555-11;Q13555-9;Q13555-2;Q13555-8;Q13555;Q13555-6;Q8WU40;H0Y6G2;E7EQE4;H7C394	Calcium/calmodulin-dependent protein kinase type II subunit gamma	CAMK2G	6	0	2.9812	34448500	41723000	30220000	28795500	30456000	32277500
A0A2R8Y2F6;P42336;C9JAM9	Phosphatidylinositol 4,5-bisphosphate 3-kinase catalytic subunit alpha isoform	PIK3CA	10	0	7.0541	78726000	74704000	88839500	74757500	84493500	80262500
A0A2R8Y430;P48637;A0A2R8Y5T7;P48637-2;A0A2R8Y6Q7;A0A2R8Y7I7;A0A2R8YF34;A0A2R8Y2X9;A0A2R8Y6Y6;A0A2R8Y4V9;A0A2R8Y790;A0A2R8Y446;A0A0S2Z4J7;A0A2R8Y2F2	Glutathione synthetase	GSS	27	0	142.14	1783450000	2023700000	1768550000	1737650000	1862750000	1880000000
A0A2R8Y589;A0A2R8Y7U5;A8MST6;A0A2U3TZI9;A0A2R8Y5W6;A0A2R8Y432;A0A2R8YCP0;A0A2R8Y7A4;Q5JTW2;Q5JTW2-3;Q5JTW2-5;Q5JTW2-2;A0A2R8Y4C1;A0A2R8YFB0;A0A2R8Y7M8	Centrosomal protein of 78 kDa	CEP78	6	0	1.7509	24874500	22133000	28366000	21940000	24199500	29615500
A0A2R8Y620;A0A2R8Y7U2;A0A2R8Y600;A0A2R8Y455;Q86VX2-2;Q86VX2;V9GY66	COMM domain-containing protein 7	COMMD7	5	0	32.574	88120500	77434000	87767500	92834500	129775000	114770000
A6NNI4;A0A2R8Y478;G8JLH6;P21926;A0A087WU13	Tetraspanin;CD9 antigen	CD9	4	0	78.103	620430000	514050000	560285000	567275000	461095000	481005000
A0A2R8Y484;Q08722-2;Q08722-3;Q08722-4;Q08722	Leukocyte surface antigen CD47	CD47	3	0.00065178	-0.32428	267850000	124765000	192670000	310730000	279810000	199345000
A0A2R8YCW1;A0A2R8YFS5;A0A2R8Y4A4;A0A2R8Y5G6;A0A0D9SFB3;A0A2R8YF78;A0A0D9SG12;A0A2R8YFR4;A0A0D9SF53;O00571;A0A2U3TZJ9;A0A2R8Y645;O00571-2;F6S8Q4;A0A2R8YDT5;A0A2R8Y7T2;A0A2R8YDH3;A0A0J9YVQ7;A0A087WVZ1;A0A2R8YCU0;A0A2R8Y650;A0A2R8YF89;A0A087WX09;D6RCM4;Q9NQI0-3;Q9NQI0-2;Q9NQI0-4;Q9NQI0;A0A2R8Y770;A0A2R8Y4D2;H0Y960	ATP-dependent RNA helicase DDX3X	DDX3X	51	0	323.31	3344450000	3693650000	3629700000	3630900000	3652950000	3673600000
A0A2R8Y5E4;A0A2R8YFK2;A0A2R8Y6M6;A0A2R8Y4C2;A0A2R8YFS8;A0A2R8Y8C4;A0A2R8Y5C9;A0A2R8Y596;P56945-4;P56945-5;P56945-8;P56945;P56945-7;P56945-3;P56945-2;P56945-6;H3BTL5;H3BTB0;H3BU42;H3BVF0;H3BSY4;H3BQJ7;H3BSB2;H3BN62;Q14511-2	Breast cancer anti-estrogen resistance protein 1	BCAR1	11	0	54.492	67250000	83316000	76318500	93974000	62107000	76075500
A0A2R8YCT2;E9PEH6;A0A2R8Y5H7;A0A2R8Y821;A0A2R8Y6V3;A0A2R8Y5P8;A0A2R8Y4X1;A0A2R8Y4E3;A0A2R8Y5X5;A0A2R8Y4P8;B7Z2R4;A0A2R8YGQ3;A0A2R8Y638;A0A2R8Y5R7;A0A2R8Y5M2;A0A2R8Y504;O43556;O43556-4;A0A2R8Y6S4;A0A2R8Y6Y5;A0A2R8Y7Q5;A0A2R8Y6G8;A0A2R8Y448;A0A2R8Y6D4;A0A2R8YE16;A0A2R8YE99;A0A2R8Y416;A0A2R8Y628;C9JR67;A0A2U3TZN7;A0A2R8Y621;A0A2R8Y7J1;A0A2R8Y2R1;A0A2R8Y5Q3;A0A2R8Y6U6;A0A2R8YH84;A0A2R8Y5J3;A0A2R8YD68…	Epsilon-sarcoglycan	SGCE	2	0	2.4317	10423000	0	4178200	5177500	7007500	0
B1AHR1;A0A2R8Y4H2;Q9UH03-2;Q9UH03;B1AHR2	Neuronal-specific septin-3	2024-09-03	10	0	69.114	368650000	352355000	389955000	342230000	356355000	339780000
A0A2R8YGN6;A0A2R8YCL5;A0A2R8Y4I8;A0A2U3TZR0;Q9UBP0-4;Q9UBP0-3;Q9UBP0-2;Q9UBP0;A0A2R8YFW8;A0A2R8YFC9;A0A2R8Y7K2;A0A2R8Y481;A0A2R8Y5I6;A0A2R8Y7W6;A0A2R8Y5N9	Spastin	SPAST	4	0	16.196	24327000	18607500	23390500	32102500	22712500	24271000
S6FRS6;A0A2R8Y4K8;Q9NSI8;Q9NSI8-3;Q9NSI8-2	SAM domain-containing protein SAMSN-1	SAMSN1	2	0.0023693	-0.77389	0	0	109630000	245700000	408355000	384755000
E9PGF5;A0A2R8Y4T1;A0A494C067;Q9HBL0;E9PF55;A0A087WWW7;H0Y4U1;E7ERH1;E7EMG1;Q9HBL0-2;C9JI43;H7C3Z4	Tensin-1	TNS1	38	0	212.25	562975000	513770000	505400000	524640000	534385000	530805000
A0A2R8Y7W5;A0A2R8Y4Z0;Q14004-2;Q14004;A0A2R8YF61;A0A087X209;A0A2R8YD28;A0A2R8Y644;Q9BVE2;A0A2R8YEB7;A0A2R8Y7Y0;A0A2R8YCQ1	Cyclin-dependent kinase 13	CDK13	11	0	12.759	83914500	75972500	74192500	68247000	63105000	93229500
A0A2R8Y4Z8;Q9Y3X0;M0QYB4;M0R2W0;M0QZR0	Coiled-coil domain-containing protein 9	CCDC9	9	0	3.9084	41853000	42692500	47247000	36248000	36482500	43062500
H3BV07;A0A2R8Y518;Q9ULP9-2;Q9ULP9;A0A0D9SFR5;H3BQ06	TBC1 domain family member 24	TBC1D24	4	0	2.2214	10737500	9879850	13567500	4919750	9298000	12606500
A0A2R8Y804;A0A2R8Y543;B4DGU4;A0A2R8YCH5;A0A2R8Y5A3;P35222;A0A2R8Y5C3;A0A2R8Y750;A0A2R8Y7Z0;A0A2R8Y5Z1;A0A2R8Y6G0;A0A2R8Y815;A0A2R8YG06;C9JTX4;C9J826;C9JK18;C9JKY1	Catenin beta-1	CTNNB1	30	0	269.71	809120000	744455000	715905000	798035000	691295000	753110000
A0A2R8Y566;Q9P260-2;Q9P260;A0A075B785;A0A075B768	LisH domain and HEAT repeat-containing protein KIAA1468	KIAA1468	25	0	25.548	334725000	358975000	344400000	283285000	345815000	342280000
A0A2R8Y595;A0A2R8YFL0;P49711;P49711-2;V9GY73;Q8NI51-11;Q8NI51-6;Q8NI51-5;Q8NI51-10;Q8NI51-2;Q8NI51-8;Q8NI51;Q8NI51-3;Q8NI51-7	Transcriptional repressor CTCF	CTCF	4	0	8.0266	27515500	0	8565000	19875500	34051500	9180000
H0YH87;A0A2R8Y7P6;A0A2R8YDM9;F8WB06;V9GY86;A0A5F9ZI57;A0A2R8Y7E6;A0A2R8Y5A6;A0A5F9ZHW5;Q99700-2;Q99700-4;Q99700;A0A5F9ZHH4;F8VQP2;A0A5F9ZHX3;Q99700-5;A0A5F9ZH85;F8W0B5;F8VRK6	Ataxin-2	ATXN2	14	0	42.672	149565000	130435000	117040000	133425000	133525000	155690000
A0A2R8Y5B5;O60779;O60779-2	Thiamine transporter 1	SLC19A2	3	0	15.921	35985500	9629500	11755500	46425500	19543000	11208000
A0A5F9ZHW7;A0A2R8Y5K2;Q96LT7;A0A2R8Y5U5	Protein C9orf72	C9orf72	2	0.0063058	-1.0327	6372200	6456000	6782900	0	0	0
A0A2R8Y5N1			47	1	-2	0	0	0	34902000	68168500	56023000
A0A2R8Y5N2;Q92574;A0A2R8YFV7;A0A2R8Y5S3;Q92574-2;Q59IT9;A0A2R8Y6S1;A0A2R8YGX7;Q86WV8;A0A2R8Y7E9;A0A2R8Y6W1;A0A2R8YD74;A0A2R8Y5M3;A0A2R8YGL0;A0A2R8Y5F8;A0A2R8Y5U8;A0A2R8Y6S8;A0A2R8Y5J1;A0A2R8Y5Q4;A0A2R8Y6N1	Hamartin	TSC1	15	0	59.029	85894000	103455000	73766500	75712000	93981500	87753500
A0A2R8Y6I1;A0A2R8Y5P7;P49590-2;P49590;A0A2R8Y3N3;D6RJE6;D6RB22;B4DQ67;A0A2R8Y4X6;A0A2R8Y5E8	Probable histidine--tRNA ligase, mitochondrial	HARS2	11	0.0082794	-1.1753	34152000	22464500	42348000	0	0	0
A0A2R8Y7Q9;A0A2R8Y5S9;Q9Y5P4-2;Q9Y5P4;Q9Y5P4-3;A0A2R8YEK8;A0A2R8Y5H3;A0A2R8YE18;A0A2R8Y7C5;A0A2U3TZL3;A0A2R8YEA4;A0A2R8YE59;A0A2R8YFI2;A0A2R8YCI0;A0A2R8YFA1;A0A2R8YDX6;A0A2R8Y773;H0Y9J1	Collagen type IV alpha-3-binding protein	COL4A3BP	23	0	196.36	465640000	539205000	495690000	432050000	420665000	408885000
A0A2R8Y5V9;A0A2R8YGX3;A0A2R8YH90;A0A2R8YHD2;A0A2R8YEU4;H0YL80;H0YKP3;A0A590UJB9;A0A590UK79;A0A5F9UKJ4;A0A494BX66;A0A590UJT6;Q2TAC2-2;Q2TAC2			29	0	1.2753	2675700	7199800	0	0	0	0
A0A2R8Y651;Q8TF64	PDZ domain-containing protein GIPC3	GIPC3	3	0	2.8235	3352050	0	3151650	1410500	8373700	5457700
A0A2R8Y653;Q9BZX2;Q9BZX2-2	Uridine-cytidine kinase 2	UCK2	9	0	24.826	254035000	274595000	275905000	220495000	297830000	292775000
A0A2R8Y661;A0A2R8YGD3;Q9Y4G8;H0Y8N8	Rap guanine nucleotide exchange factor 2	RAPGEF2	2	0.0029725	-0.86276	0	5053000	0	0	0	0
A0A2R8Y6F3;Q9P2P5	E3 ubiquitin-protein ligase HECW2	HECW2	2	0.0032777	-0.8976	0	27835500	31404500	34930500	32963500	33801000
A0A2U3TZN6;A0A2U3TZM4;A0A2R8Y6F8;A0A2R8YFN5;A0A2U3TZM1;A0A2R8YE77;A0A2R8YEK3;O14936-3;O14936-4;O14936-6;O14936-2;O14936;A0A2R8Y3B3;Q5JS72;O14936-5;Q5JS79;A0A2R8YEJ7;A0A2R8Y6D8;A0A2R8Y472;A0A2R8Y4K4;A0A2R8Y7X6	Peripheral plasma membrane protein CASK	CASK	16	0	65.331	441590000	459220000	407105000	350960000	391405000	336400000
A0A2R8Y6H3;H0Y770;A0A2R8Y7U0;O75140-8;O75140-1;O75140-4;O75140-9;O75140;A0A2R8Y5K9;A0A2R8Y721	DEP domain-containing protein 5	DEPDC5	2	0.003127	-0.87913	0	0	0	3007850	0	0
A0A2R8Y6L5;Q13627-4;Q13627-3;Q13627-5;Q13627-2;Q13627;A0A2R8YDF3;A0A2R8Y6I6;A0A2R8Y443;Q9Y463-2;Q9Y463-3;Q9Y463;A0A2R8YEY4;E7EMI5;M0R2X3;M0R131	Dual specificity tyrosine-phosphorylation-regulated kinase 1A	DYRK1A	12	0	49.594	90356500	84932000	65196000	74936000	76841500	95351500
A0A2R8Y6S3;C9J167;P54278;P54278-3;P54278-2;Q68D20	Mismatch repair endonuclease PMS2	PMS2	15	0	90.746	95888000	86780000	105865000	105320000	112050000	107855000
A0A2R8Y6W8;P19447;A0A2R8YES7;A0A2R8Y5L2;A0A2R8Y762;A0A2R8Y681;H7C309;A0A2R8Y5H0;A0A2R8YFS3	TFIIH basal transcription factor complex helicase XPB subunit	ERCC3	7	0	17.267	17791500	15411500	20815500	24521000	18345000	18383000
A0A2R8YDQ9;A0A2R8Y6Y7;Q9P2R7-2;Q9P2R7;Q5T9Q5;A0A2R8Y5P6;A0A2R8Y6E6;A0A0U1RQF8;A0A0U1RQL1;Q5T9Q8;A0A0U1RRI1	Succinyl-CoA ligase [ADP-forming] subunit beta, mitochondrial	SUCLA2	14	0	34.418	205430000	125580000	274695000	132880000	167160000	146780000
A0A2R8Y7C0;P69905	Hemoglobin subunit alpha	HBA1	4	0.007052	-1.0626	0	0	0	202635000	0	0
A0A2R8YE98;A0A494BZX3;A0A2R8Y7C3;Q8N4S0;A0A2R8Y4L3;F5H777;Q8N4S0-2	Coiled-coil domain-containing protein 82	CCDC82	4	0.0014502	-0.51632	15522500	19385500	23082000	9182000	18404500	23811000
E7ETD6;E9PE19;A0A2R8Y7Q1;Q12830-4;Q12830-2;Q12830;F5GXF5;J3KSK9;A0A0A0MR81;J3QQQ8;F5H176	Nucleosome-remodeling factor subunit BPTF	BPTF	7	0.00049044	-0.27046	32382500	28456000	26732500	22429500	22505500	29358000
A0A2R8Y7U1;A0A2R8YD45;O14773;E7EV34;A0A2R8YE64;A0A2R8YGD1;O14773-2	Tripeptidyl-peptidase 1	TPP1	4	0	26.622	58995000	61436500	69499000	67682500	62225000	61283000
A0A2R8Y7Y4;Q8N8A2;Q8N8A2-2;Q8N8A2-4;H7C209;Q8N8A2-3;Q8N8A2-5;H7C4A0;C9JY51;F8WBW3	Serine/threonine-protein phosphatase 6 regulatory ankyrin repeat subunit B	ANKRD44	29	0	280.25	747375000	749865000	770675000	705560000	744855000	781245000
A0A2R8Y811;P62263;E5RH77	40S ribosomal protein S14	RPS14	9	0	160.4	2862150000	3333350000	2970800000	2712700000	3917000000	3312050000
A0A2R8Y840;Q9HCK8;H0YJG4;Q9HCK8-2;Q8TD26;A0A2R8YFI9;C9JFU2;H7C294;A0A2R8Y808;A0A2R8Y4P3;Q8TD26-3	Chromodomain-helicase-DNA-binding protein 8	CHD8	7	0	28.753	42082000	31896500	28795000	26431500	41809500	39507000
A0A2R8Y851;P62273;P62273-2;A0A2R8Y6P7;A0A087WTT6	40S ribosomal protein S29	RPS29	8	0	8.8839	1232650000	1431300000	1502500000	913905000	1156700000	1297650000
A0A2R8Y855;Q969G3-2;Q969G3;B4DGM3;A0A2R8Y765;J3QKS7;A0A2R8Y7U4;A0A2U3TZQ7;A0A2R8Y7I9;A0A2R8Y4T4;Q969G3-6;Q969G3-5;Q969G3-3;Q969G3-4;A0A2R8YES3;J3QR61;J3KT85;A0A2R8YD78;J3QKX6;A0A2R8YEB8;A0A2R8YFC8;A0A2R8YDQ4;J3QL66	SWI/SNF-related matrix-associated actin-dependent regulator of chromatin subfamily E member 1	SMARCE1	18	0	209.55	566965000	481995000	468180000	612885000	598410000	596165000
A0A2R8Y891;P08237;P08237-3;P08237-2;F8VZI0;F8VZQ1;F8VW30;F8VX13;F8VP00;F8VSF7;F8VTQ3;F8VUB8;F8VYK8;H0YHB8;F8VVE3	ATP-dependent 6-phosphofructokinase, muscle type	PFKM	29	0	318.66	1967000000	1914900000	1773400000	1951800000	2018750000	1872350000
A0A2R8YCL1;Q13322-3;Q13322-4;Q13322;Q13322-2;H7C3B9	Growth factor receptor-bound protein 10	GRB10	15	0	45.119	204290000	163710000	216905000	180330000	205830000	179585000
A0A2R8YCX2;A0A2R8YGP2;Q5TBB1;A0A2R8YCP1;A0A2R8Y883;A0A087WXR7;A0A2R8Y761;A0A087WZJ6;A0A2R8YCJ4;A0A2R8Y6Q6;A0A2R8Y6Y1;A0A2R8Y7R8;Q5TBB1-2;A0A2R8Y459;A0A2R8YEC1;A0A2R8Y4S2;A0A2R8Y687;A0A2R8YE60;A0A2R8Y6M7;A0A2R8Y7Q3;A0A2R8YEH2;A0A2R8YEU9;A0A2R8YEB4;A0A2R8Y4Y9;A0A2R8Y7A3;A0A2R8YEQ4;A0A2R8YEK5	Ribonuclease H2 subunit B	RNASEH2B	9	0	43.788	134390000	122425000	112845000	103894000	113220000	119630000
A0A2R8YD50;P51659;E7EWE5;P51659-3;P51659-2;G5E9S2;E7ET17;A0A2R8Y7L2;E7ER27;E7EPL9;A0A2R8YDT8;A0A2R8YF45;A0A2R8Y7W2;A0A2R8YEG2	Peroxisomal multifunctional enzyme type 2;(3R)-hydroxyacyl-CoA dehydrogenase;Enoyl-CoA hydratase 2	HSD17B4	37	0	323.31	2031550000	1868100000	2020500000	1898800000	2017700000	2024400000
A0A2R8YD58;E7EU96;P68400;A0A2R8Y5A0;A0A2R8YFU2;Q8NEV1;A0A2R8YDP2;A0A2R8YF43;P68400-2;A0A2R8Y4D6;A0A2R8Y4H0;V9GYA2;A0A2R8YEW1;A0A087WY74;A0A2R8YDY7;A0A2R8YCK2;V9GYW6;A0A2R8Y3W6;A0A2R8Y797;A0A2R8YEL7;V9GY80;A0A2R8YF47;A0A2R8Y7T1;A0A2R8YCC9	Casein kinase II subunit alpha;Casein kinase II subunit alpha 3	CSNK2A1;CSNK2A3	23	0	149.3	2361400000	2744300000	2468100000	2129650000	2328350000	2562200000
A0A2R8YD63;Q92547	DNA topoisomerase 2-binding protein 1	TOPBP1	14	0	12.112	99411500	116200000	92984500	92843000	127670000	109349500
A0A2R8YD85;Q96BY6-3;Q96BY6;Q96BY6-2;F8WE73;A0A2R8Y5U0;H0YFC5;H7C0I3	Dedicator of cytokinesis protein 10	DOCK10	21	0	39.694	102763000	108500000	109209500	128300000	96122000	88644500
H7BXF5;A0A2R8YDB8;Q9H0E3;Q9H0E3-3;Q9H0E3-2;C9J683;C9JTJ5	Histone deacetylase complex subunit SAP130	SAP130	10	0	3.3499	185600000	141985000	148655000	90279000	118490000	140250000
A0A2R8YDN7;Q9H7F0;A0A2R8Y635;A0A087WYY3;Q9H7F0-2;H7C1U7;C9J7Z7	Probable cation-transporting ATPase 13A3	ATP13A3	7	0	8.3657	35591000	33528000	30562000	38382000	42105500	36370500
A0A2R8YDR3;P49815-4;P49815;X5D2U8;H3BMQ0;A0A2R8YDZ2;A0A2R8Y7X5;A0A2R8Y7C8;A0A2R8YGD6;P49815-5;P49815-3;P49815-2;A0A2R8Y5F1;A0A2R8YGU4;P49815-7;P49815-6;A0A2R8Y6C9;A0A2R8YEJ8;A0A2R8Y5B2;A0A2R8YGE6;P49815-8;A0A2R8Y692;Q5HYF7;A0A2R8Y670;H3BQK4;H3BQY7	Tuberin	TSC2	21	0	251.75	125180000	130135000	156235000	130030000	139740000	137865000
A0A2R8YE63;Q12929;A0A2R8Y4W2;Q12929-2;F5H0R8;F5H3Q6;F5GYM8;H0YFG1	Epidermal growth factor receptor kinase substrate 8	EPS8	27	0	161.65	641095000	668550000	681890000	688400000	697475000	631705000
A0A2R8YEA7			13	0	188.24	4794100000	5537600000	4679350000	5342950000	6533800000	6844950000
A0A2R8YEI5;P52757;P52757-9;H7C0V3;B3VCF6;B3VCG5;B3VCF5;P52757-7;P52757-8;P52757-3;B3VCF4;P52757-6;P52757-5;P52757-4	Beta-chimaerin	CHN2	4	0	2.8123	24357500	26135500	20918500	20872500	20253500	27043500
A0A2R8YEM2;P51946;D6RHI7;D6RG18;A0A2R8Y4K6	Cyclin-H	CCNH	10	0	19.164	41341500	40317000	48056500	59516500	62590500	49318500
A0A2R8YFA9;O94851-5;O94851-6;O94851-4;O94851-3;O94851;O94851-2	Protein-methionine sulfoxide oxidase MICAL2	MICAL2	3	0.0076208	-1.1077	0	8682500	0	0	0	0
G3V196;A0A2R8YFB8;P59190;G3V562	Ras-related protein Rab-15	RAB15	2	0.0058561	-1.0195	0	0	0	0	0	0
A0A2R8YFH5;Q15437;Q5QPE2;Q5QPE1;A0A2R8Y633;A0A2R8Y7S7;A0A2R8YF30	Protein transport protein Sec23B	SEC23B	27	0	261.52	923400000	934870000	1008795000	974710000	920415000	1021900000
A0A2R8YGH5;P61966;H7C1E4;P61966-2;F6SFB5	AP-1 complex subunit sigma-1A	AP1S1	7	0	1.7344	118865000	121260000	111255000	89558000	127325000	119335000
A0A2R8YGW0;P51795;P51795-2	H(+)/Cl(-) exchange transporter 5	CLCN5	2	0.0025165	-0.80793	0	0	0	0	0	7121700
A0A2R8YH03;Q5VWN6;Q5VWN6-2	Protein FAM208B	FAM208B	5	0	5.1477	73701000	49925000	56171000	58372500	59789000	55378000
A0A2U3TZH3;Q05639;A0A2R8Y488;A0A2R8Y660;A0A2R8YDN5	Elongation factor 1-alpha 2	EEF1A2	21	0	116.49	1135600000	916315000	1025700000	1192300000	1045550000	987930000
0501;1120502;1120503;1120504;1120505;1120506;1120507;1120508;1120509;1120510;1120511;1120512;1120513;1120514;1120515;1120516;1120517;1120518;1120519;1120520;1120521;1120522;1120523;1120524;1120525;1120526;1120527;1120528;1120529;1120530;1120531;1120532;1120533;1120534;1120535;1120536;1120537;1120538;1120539;1120540;1120541;1120542;1120543;1120544;1120545;1194588;1194589;1194590;1194591;1194592;11…						#DIV/0!	#DIV/0!	#DIV/0!	#DIV/0!	#DIV/0!	#DIV/0!
E9PNW4;A0A2U3TZL5;P13987;P13987-2;H0YET2	CD59 glycoprotein	CD59	3	0	11.997	699505000	695835000	541890000	445500000	467345000	503995000
A0A2U3TZL8;H7BYN4;Q02241-2;Q02241;Q02241-3;H0YME6;A0A2R8Y531;H0YMJ4	Kinesin-like protein;Kinesin-like protein KIF23	KIF23	15	0	51.055	115240000	99084000	109020000	110420000	155270000	123830000
A0A2U3TZU2;P06744;P06744-2;K7EQ48;A0A0J9YXP8;A0A0J9YYH3;A0A2R8Y6C7;A0A0J9YX90;K7EPY4;K7EP41;K7ERC6;K7ENA0;A0A0J9YXM3;A0A2R8YF08;K7ELR7;K7ERK8;A0A0J9YXH9;K7EIL4;A0A0J9YYI8	Glucose-6-phosphate isomerase	GPI	38	0	323.31	19893000000	21876000000	17425000000	17184500000	19561000000	19393500000
A0A2Y9D025;P56556;R4GN43	NADH dehydrogenase [ubiquinone] 1 alpha subcomplex subunit 6	NDUFA6	5	0	11.428	137825000	103435000	237620000	133745000	133190000	111309500
A0A384DVK4;Q7Z5L2-2;Q7Z5L2;Q7Z5L2-3	Coiled-coil domain-containing protein R3HCC1L	R3HCC1L	4	0	1.3534	18581000	23787000	17799500	17812000	21020000	20035000
A0A384DVU0;Q8IY17-5;Q8IY17-2;Q8IY17-3;Q8IY17;M0QXH7;M0R2C2	Neuropathy target esterase	PNPLA6	5	0	25.808	58139500	47152500	48723500	25296500	0	18068500
A0A3B3IRJ5;Q9P2B7-2;Q9P2B7;D6RDU8	Cilia- and flagella-associated protein 97	CFAP97	2	0.00033317	0.060609	0	0	0	0	2804600	4226050
A0A3B3IS52;A0A3B3IRW2;A0A3B3IRK6;Q13724-2;Q13724	Mannosyl-oligosaccharide glucosidase	MOGS	5	0	72.346	205850000	120260000	115230000	129470000	114785000	78363500
A0A3B3IRK8;Q9BYX4;Q9BYX4-2	Interferon-induced helicase C domain-containing protein 1	IFIH1	3	0	13.444	6687000	0	6790000	5970000	10545500	9017100
A0A3B3IRL2;O75629	Protein CREG1	CREG1	2	0.00017077	0.50138	27370000	16913500	27669500	33476000	26963000	27901500
A0A3B3IRP5;Q6P1J9;A0A2R8YHB3;A0A1B0GUB2;A0A2R8Y640;A0A3B3ISN2	Parafibromin	CDC73	7	0	19.371	178185000	173500000	171545000	163185000	199100000	163485000
A0A3B3IRP8;A0A3B3ISE4			4	0.0023727	-0.75718	0	0	0	0	0	0
A0A3B3IRQ9;P55265-3;P55265-2;A0A3B3ISX1;A0A3B3ITG9;A0A3B3ISU1	Double-stranded RNA-specific adenosine deaminase	ADAR	35	0	50.12	77744000	65827500	70747000	43883500	69793500	73842000
F5H345;A0A3B3IRR1;A0A3F2YNY7;P08397-2;P08397;P08397-4;P08397-3;F5GY90;F5H0P4;A0A3B3IU56;A0A1W2PNU5;A0A3B3IU34;F5H226;F5H4W5;F5H4X2	Porphobilinogen deaminase	HMBS	10	0	7.9086	352160000	430270000	289700000	337055000	291895000	359080000
C9J3L8;C9J5W0;A0A3B3IRT8;E9PAL7;C9IZQ1;P43307;P43307-2	Translocon-associated protein subunit alpha	SSR1	2	0.001909	-0.68894	205910000	147550000	163835000	95801500	126770000	97902500
A0A3B3IRV1;A0A3B3IRI9;A0A3B3ITZ3;A0A3B3IT04;A0A3B3IS68;A0A3B3ISJ4;A6NGJ7;Q9BY41;A0A3B3IRZ0;A6NMT1;A0A3B3IRZ8;A0A3B3IT95;A0A3B3ISS7;A0A3B3IT30;A0A3B3IT84;E7EVA8;A6NFW1;Q9BY41-5;Q9BY41-4;A0A3B3IU62;A0A3B3IU01;H7C2S6;C9J7P8;C9J8F0;C9J300;C9JRD8;A0A3B3ITV2;A0A3B3IU52;E7EW22;A0A3B3IS37;A0A3B3IRJ8;A0A3B3ISY0;A0A3B3IRJ3;Q9BY41-6;Q99966;Q99966-2	Histone deacetylase 8	HDAC8	5	0	9.9356	19931000	30985500	25977500	28479000	30856500	26152500
A0A3B3IRW6;Q2KHR3-2;Q2KHR3;H0YCQ7;A0A3B3ISY4	Glutamine and serine-rich protein 1	QSER1	11	0	8.6816	39237000	31705500	31023000	28335000	39426500	33850500
A0A3B3IS46;A0A3B3IRX3;Q71F56;F8VRB8;H0YHC1	Mediator of RNA polymerase II transcription subunit 13-like	MED13L	2	0.0014561	-0.45101	17866500	19633500	20387500	13617000	17561500	17441000
A0A3B3IRZ6;F8WAI8;Q9NUA8;B1AKC8	Zinc finger and BTB domain-containing protein 40	ZBTB40	2	0	3.9952	10897000	0	7013000	2518450	9709950	4052150
B3KV94;A0A3B3ISE6;A0A3B3ITA8;A0A3B3ITJ7;A0A3B3ITE7;A0A3B3IT25;A0A3B3IS40;Q9UGL1;Q9UGL1-2;A0A3B3ITJ3;A0A3B3IS31;A0A3B3IT85	Lysine-specific demethylase 5B	KDM5B	2	0.00016946	0.35962	0	0	0	0	0	0
A0A3B3ISA1;A0A499FJD3;Q96S15	WD repeat-containing protein 24	WDR24	2	0	7.1833	13135500	14730000	15260000	17540000	16812000	16984000
B4DKB2;A0A3B3ISF9;P42892-3;P42892-2;P42892-4;P42892	Endothelin-converting enzyme 1	ECE1	6	0	20.155	32558000	26602500	32743000	32493500	17957000	28858500
A0A3B3ISG5;P14735;P14735-2;Q5T5N3	Insulin-degrading enzyme	IDE	38	0	192.67	1051150000	1098350000	1045700000	1126150000	1131400000	1165350000
A0A3B3IT19;A0A3B3ITI0;A0A3B3ISI1;Q8WYB5-3;Q8WYB5-2;Q8WYB5;A0A3B3ISW3;A0A3B3ISF5;A0A3B3IT63;A0A3B3IS73;A0A3B3IRI4;A0A3B3IU93;A0A3B3ITV5;A0A3B3ITP3;A0A3B3ISD0;A0A3B3ITC3;A0A3B3IU70;A0A3B3IUA4;A0A3B3ITA4;A0A3B3ISD5	Histone acetyltransferase KAT6B	KAT6B	3	1	-2	0	0	0	17244500	8645450	15990950
A0A3B3ISK9;Q4G176;H0YGC7;F5H362;F5H755;F5GX20;F5H5A1;F5H2G6	Acyl-CoA synthetase family member 3, mitochondrial	ACSF3	2	0	1.1715	0	0	5433500	0	0	0
A0A3B3ISP1;Q92625;A0A3B3ITU5;Q92625-2;F8VVQ4	Ankyrin repeat and SAM domain-containing protein 1A	ANKS1A	29	0	177.4	290785000	345915000	336970000	294325000	324060000	343965000
A0A3B3ISQ9;Q8NHY2-5;Q8NHY2-2;Q8NHY2-4;Q8NHY2;H0Y340	E3 ubiquitin-protein ligase RFWD2	RFWD2	2	0	10.779	1841250	5228000	0	0	4046550	3324000
A0A3B3ISS6;Q14956-2;Q14956;Q96F58	Transmembrane glycoprotein NMB	GPNMB	10	0	46.413	479655000	459375000	474555000	270735000	296690000	276355000
A0A3B3ISV3;P02462	Collagen alpha-1(IV) chain;Arresten	COL4A1	5	0	51.906	139070000	109840000	148290000	128075000	146150000	135180000
H3BSW0;A0A3B3ISV5;Q8N9N7	Leucine-rich repeat-containing protein 57	LRRC57	3	0.00016932	0.34529	31583000	29622500	36165000	28209000	36103500	30307500
A0A3B3ISZ0;Q53H12;A0A3B3ITX7;E9PG39;A0A3B3ISY9;E9PC15;A0A3B3ITD0;A0A3B3IUC9;A0A3B3ITV0;F8WDD1;A0A3B3IRM6;A0A3B3IS09;A0A0G2JLG5;Q53H12-2	Acylglycerol kinase, mitochondrial	AGK	5	0	38.366	36188000	26350000	15287500	7539000	19291000	8467500
A0A3B3IT37;Q8IYK4;Q5SXQ3;Q5SXQ5	Procollagen galactosyltransferase 2	COLGALT2	3	0	6.9871	17043000	20033000	26231000	18658500	21984000	35406000
H0Y3A3;A0A3B3ITG3;Q5VWQ8-3;Q5VWQ8-4;Q5VWQ8-2;Q5VWQ8-5;Q5VWQ8	Disabled homolog 2-interacting protein	DAB2IP	5	0	13.795	31877000	33991000	34871500	27997500	39563000	40117500
A0A3B3ITH3;Q9P2X3-2;Q9P2X3;J3QQU0;J3KT25	Protein IMPACT	IMPACT	7	0	5.8643	115745000	109220000	123375000	120566000	122420000	100500000
A0A3B3ITJ4;M0R1W6;B4DVF8;M0QYL7			34	0.00033372	0.089332	58883500	40086000	43801500	40041000	65607000	57893000
A0A3B3ITL1;Q8WUD1;Q8WUD1-2;E9PE37;H0YDL5	Ras-related protein Rab-2B	RAB2B	7	0	10.635	52820500	43129000	44478500	52457500	64361000	41512500
A0A3B3ITR4;O00522-3;O00522;C9JEW7;C9J718;C9JF32;A0A0C4DG23;O00522-2	Krev interaction trapped protein 1	KRIT1	4	0.0020661	-0.70491	0	0	0	0	0	0
A0A3B3ITR6;O95363;Q5JRF7	Phenylalanine--tRNA ligase, mitochondrial	FARS2	3	0.0041984	-0.93593	17789500	16203000	31546000	0	0	0
A0A3B3ITT1;Q6IQ22	Ras-related protein Rab-12	RAB12	4	0	6.8209	62984500	56491500	73116000	47621000	56572500	55428000
A0A3B3ITT5;P47914;F8WF43;C9IYI4	60S ribosomal protein L29	RPL29	5	0	1.8179	112855000	411510000	171525000	116025000	138245000	161105000
A0A3B3ITU8;A0A3B3IU04;A0A3F2YNW8;Q14643-4;Q14643-3;Q14643-8;Q14643-7;Q14643-5;Q14643-6;Q14643-2;Q14643;B7ZMI3;A0A3B3IRT5;A0A3B3ITM6;A0A3B3IU05;A0A3B3ITQ1	Inositol 1,4,5-trisphosphate receptor type 1	ITPR1	3	0.00016886	0.30383	2953250	2152250	1850500	4955950	997160	1486750
A0A3B3ITW1;P49841;P49841-2	Glycogen synthase kinase-3 beta	GSK3B	20	0	109.47	479015000	549405000	463515000	429040000	512030000	480715000
A0A3B3ITW3;P28288;P28288-2;P28288-3	ATP-binding cassette sub-family D member 3	ABCD3	27	0	50.225	638105000	546130000	598480000	581900000	583890000	524845000
E9PN17;A0A3B3ITX4;O75964;A0A3B3IRW3	ATP synthase subunit g, mitochondrial	ATP5L	2	0	35.647	122135000	48648000	64857000	50882000	41927000	38147500
A0A3B3ITZ9;Q9Y2W1	Thyroid hormone receptor-associated protein 3	THRAP3	27	0	305.94	1732450000	1977550000	2062400000	1719950000	1603500000	1967150000
A0A3B3IUA2;A0A3B3ISK4			7	0.0082856	-1.1736	349530000	234560000	247725000	177244500	309125000	1212400000
A0A3B3IUA6			2	0.0082956	-1.1697	0	5016000	0	0	0	0
A0A3B3IUB1;Q13144;A0A3B3ITG6;A0A3B3ISX3;A0A3B3IUF2;A0A3B3ISM8;A0A3B3ITQ2;A0A3B3ISV1;A0A3B3IS56;A0A3B3IRP4;A0A3B3ISS1;A0A3B3ITK8;A0A3B3IST9;A0A3B3ISI2;C9JRD9;A0A3B3IT53;H7C2X0	Translation initiation factor eIF-2B subunit epsilon	EIF2B5	20	0	66.778	818640000	839570000	822965000	815135000	863220000	788490000
A0A3B3IUB5;Q8TCT9-5;Q8TCT9;Q8TCT9-2;A0A0C4DGU3;A0A075B6F6;A0A0S2Z6F0;A0A3B3IT72;Q8TCT9-4	Minor histocompatibility antigen H13	HM13	2	0	20.014	38088500	15521000	20131500	33103000	15084000	13079500
A0A3B3IUB9			50	0	112.02	56233000	65276000	56925000	52148500	53494000	44099500
A0A3B3IUD7;Q14690	Protein RRP5 homolog	PDCD11	25	0	38.147	276250000	280525000	283665000	298360000	281555000	309255000
A0A3F2YNW7;Q8NFD5;Q8NFD5-2;Q8NFD5-3;H0Y7H8;A0A1B0GWJ2;A0A1B0GTJ8;A0A1B0GVK1;Q8NFD5-4;A0A1B0GV63;A0A1B0GTI6;H0Y2R3;H0Y3S9;A0A1B0GUC6;A0A1B0GUG2;A0A1B0GU09;A0A1B0GVH0	AT-rich interactive domain-containing protein 1B	ARID1B	21	0	131.43	231260000	229010000	232945000	215285000	237290000	241450000
A0A3F2YNX7;Q7L5Y1;Q7L5Y1-4;Q7L5Y1-5;J3QL81;Q7L5Y1-6;Q7L5Y1-2;J3QL99;J3QSB6;Q7L5Y1-7	Mitochondrial enolase superfamily member 1	ENOSF1	8	0	89.704	247760000	324555000	286890000	238045000	316940000	260000000
A0A494BYR6;Q86Y91-6;Q86Y91;Q8NI77	Kinesin-like protein KIF18B	KIF18B	4	0	7.4315	0	13171500	6915500	18727000	12094250	6510000
A0A494BZT8;Q9Y6A5;E7EMT0;A0A494C117;H0Y8F2;C9JA91	Transforming acidic coiled-coil-containing protein 3	TACC3	11	0	104.58	37876000	51240000	47965500	80106500	29764500	51833500
A0A494BZV2;Q6WCQ1-3;Q6WCQ1;Q6WCQ1-2;J3KSW8;H0Y2S9;H0Y7E2;H7C3G6;J3KSK7;J3QRL2;K7EL39;K7EJ14;A8MZF8	Myosin phosphatase Rho-interacting protein	MPRIP	27	0	108.12	359105000	348400000	362705000	356995000	356250000	365035000
A0A494BZZ8;Q96K49-2;Q96K49;H7C1G1;A0A3B3IU29;H7C0B3	Transmembrane protein 87B	TMEM87B	2	0	2.6529	25078500	26541500	25546000	53891500	57270500	36479000
A0A494C045;Q9UHD2;A0A494C148;A0A494C0X2;A0A494C167;A0A494C1M6;A0A494C0A8;A0A494C079;A0A494C0R4;A0A494C1I2;F5H206;F5H1A3	Serine/threonine-protein kinase TBK1	TBK1	23	0	77.362	358320000	406865000	363815000	403415000	405780000	386300000
A0A494C050;Q8N5F7;Q5M9Q1	NF-kappa-B-activating protein;NKAP-like protein	NKAP;NKAPL	5	0	7.4552	9933500	35773000	10612000	17644500	35022000	29125000
A0A494C066;B7Z4W5;Q16773-2;Q16773;Q5T278;Q5T277;Q5T276;Q16773-3	Kynurenine--oxoglutarate transaminase 1	CCBL1	4	0	2.1396	85531000	87039500	116985000	111930000	101071000	88349000
A0A494C1G8;A0A494C0Z6;H0Y6K5;A0A494C070;H0Y7L6;Q02447-4;Q02447-3;Q02447-5;Q02447-6;Q02447-2;Q02447	Transcription factor Sp3	SP3	2	0	31.712	25562500	22780500	16697500	11657250	25858500	19249000
A0A494C0G4;J3KR33;A0A494C0Y4;A0JLT2-2;A0JLT2	Mediator of RNA polymerase II transcription subunit 19	MED19	3	0	32.691	84969500	68289500	67265000	71755000	87981000	84384000
A0A494C0N4;Q7Z4L5	Tetratricopeptide repeat protein 21B	TTC21B	7	0	12.94	18044000	5135200	10055000	18447500	9810850	14284000
A0A494C0R8;K7EIG1;I3L2B0;I3L4B5;I3L318;I3L350;Q9Y5I4-2;Q9Y5I4		CLUH	48	0	323.31	977705000	905395000	897325000	1002300000	1102100000	1079150000
A0A494C0W3;C9J8I7;C9J5W8		ZNF717	2	0.0083082	-1.1625	0	0	0	0	0	0
A0A494C100;Q9UJA3-3;Q9UJA3;Q9UJA3-2;Q9UJA3-4	DNA helicase MCM8	MCM8	3	0	1.7036	18242500	19097500	7391500	11914500	34605000	19561500
A0A494C108;Q8N9T8;F8WFC1;H0YFD2;H0YH26	Protein KRI1 homolog	KRI1	13	0	94.459	173490000	152120000	168965000	170590000	153975000	146365000
A0A494C143;Q14689-6;Q14689;Q14689-5;Q14689-3;Q14689-2;Q14689-4	Disco-interacting protein 2 homolog A	DIP2A	17	0	56.333	134320000	107530000	87831500	97691500	108470000	99658500
A0A494C146;P50336;A0A494C0D4;A0A494C0M9;D3DVG2;A0A1W2PRF9;F5GZT7;H0YFP3;A0A1W2PPA5;A0A1W2PNH4;A0A494C0L4;F5H1I5;A0A1W2PQM0;A0A494C134;H0YFE1;A0A494C1M8;F5H825	Protoporphyrinogen oxidase	PPOX	9	0	43.096	53155500	36240500	74770500	22134000	28609000	26105500
A0A494C164;P52630-4;P52630;B4DLC8	Signal transducer and activator of transcription 2	STAT2	4	0.0088695	-1.1881	8975500	5024500	13926500	5090500	13687500	0
A0A494C169;Q9NVE7;E9PHT6;H0YA26;H0Y9E4;H0YA31;D6RJF3	Pantothenate kinase 4	PANK4	26	0	104.13	427160000	487795000	469950000	470950000	482185000	481640000
A0A494C1J1;Q69YQ0-2;Q69YQ0;F8WAN1;C9J8U1;C9JLY8	Cytospin-A	SPECC1L;SPECC1L-ADORA2A	21	0	39.421	196545000	209550000	190585000	162790000	230920000	181110000
A0A494C1L1;Q14739;C9JXK0;C9JES9	Lamin-B receptor	LBR	7	0	4.3197	214330000	138260000	147645000	101935000	129540000	99927000
E9PEM5;A0A494C1L5;P50851-2;P50851;A0A494BZW2;A0A494C0R9;H0YAC6;A0A3B3IS13;H0Y9N9;A0A3B3ISK3;A0A3B3IU76	Lipopolysaccharide-responsive and beige-like anchor protein	LRBA	31	0	134.2	960315000	847985000	882560000	838740000	871965000	861725000
A0A494C1M2			5	0.0048047	-0.96878	112800000	115430000	77079500	80091500	51631000	83476500
A0A494C1N0;P26885	Peptidyl-prolyl cis-trans isomerase FKBP2	FKBP2	7	0	3.1075	117060000	82695000	189100000	290320000	136445000	138205000
A0A494C1T9;Q6ZRV2;J3KPS2	Protein FAM83H	FAM83H	13	0	44.478	92958500	75763000	96040000	75928000	90762500	89681500
H0Y764;A0A494C1V1;Q6ZNJ1-2;Q6ZNJ1-3;Q6ZNJ1;H7C3Y7;H7C408	Neurobeachin-like protein 2	NBEAL2	6	0	12.1	60584000	47997000	59904000	81992500	58242500	62827500
A0A499FI31;Q15020;Q15020-4;Q15020-2;F8W667;A0A494C0L2;H0YHU8;F8VZM2;F8VVK9;Q15020-3	Squamous cell carcinoma antigen recognized by T-cells 3	SART3	33	0	146.28	457670000	463430000	417215000	468410000	482945000	452950000
A0A499FI48;C9JMN9			44	0	5.8029	54762000	66089000	47922000	35655000	58254500	74726500
A0A499FJS1;A0A499FJN1;A0A499FIS5;Q9BUB5-3;Q9BUB5-2;Q9BUB5;Q7Z319;E9PIA0;E9PN34;E9PSE0;E9PLE7;E9PMM8	MAP kinase-interacting serine/threonine-protein kinase 1	MKNK1;DKFZp686E14208	5	0	5.8757	15621000	17706000	16872000	14621500	18131000	17754500
A0A499FIX8;H7BXI1;A0FGR8-2;A0A087WXU3;A0FGR8;A0FGR8-6;A0FGR8-4;A0FGR8-5	Extended synaptotagmin-2	ESYT2	16	0	17.313	138700000	105655000	113205000	113075000	105914000	66023500
A0A499FIZ0;Q9H7D7;C9JCS7;Q9H7D7-4	WD repeat-containing protein 26	WDR26	20	0	170.74	682350000	755775000	730185000	677185000	801315000	750190000
A0A499FJI4;O75592-2;O75592;H7C3U4;A0A0C4DGY7	E3 ubiquitin-protein ligase MYCBP2	MYCBP2	30	0	56.056	213455000	202870000	209750000	158810000	222525000	185010000
A0A4W8VX11;Q15154-4;Q15154-2			39	0	202.92	679675000	673435000	696645000	610230000	663180000	720415000
A0A4W8VYG7;A0A4W8W4R1;Q99674	Cell growth regulator with EF hand domain protein 1	CGREF1	6	0	55.41	51680500	42743000	50600500	51113000	46424500	48086500
U3KPX3;A0A590UJ43;P48729;P48729-3;P48729-2;A0A5F9W493;D6REM4;E7ETM0;Q8N752;A0A590UK94;A0A590UJQ7;E5RG27;D6RGE5;H0Y9X2;U3KQK7;U3KQ83	Casein kinase I isoform alpha;Casein kinase I isoform alpha-like	CSNK1A1;CSNK1A1L	10	0	42.134	471330000	423635000	421115000	442975000	450545000	488590000
A0A590UJH5;A0A590UK53;A0A590UJT0;A0A590UJJ8;A0A590UK84;A0A590UK97;A0A590UKB1;A0A590UJ98;E9PP15;A0A590UJ57;A0A590UJF9;Q14114-2;Q14114-4;Q14114-3;Q14114;A0A590UJJ9;H0YCA4;A0A590UJ39;A0A590UJV3;A0A590UK45	Low-density lipoprotein receptor-related protein 8	LRP8	2	0	23.589	53168000	45329000	48520500	44624500	47416000	40758500
B0AZR9;A0A590UJ58;P63092;P63092-4;Q5JWF2;A0A590UJF0;P63092-3;A0A590UJY2;A0A590UKB4;A0A590UJQ9;A0A590UJI6;A0A590UJR6;A0A0A0MR13;A0A590UJQ2;A0A590UJG5;A0A590UJ22;S4R3E3;P38405;P38405-2;A0A590UJB7;A0A590UKA4;A0A590UJY8;S4R3V9;K7EQ80;K7EPE2;Q5JWE9;H0Y7F4;A0A590UJX3;Q5JWD1;A0A590UJC9;H0Y7E8	Guanine nucleotide-binding protein G(s) subunit alpha isoforms short;Guanine nucleotide-binding protein G(s) subunit alpha isoforms XLas	GNAS	17	0	92.816	470855000	401210000	391080000	397700000	489890000	410055000
C9JE12;C9JCW7;A0A590UJA9;Q9BVT8	Transmembrane and ubiquitin-like domain-containing protein 1	TMUB1	2	0	3.6716	27162000	17803500	21618000	11914000	37569500	12255500
A0A590UJI0;Q6ZVL6;H0YDE5;A0A5F9UK30;Q6ZVL6-2	UPF0606 protein KIAA1549L	KIAA1549L	2	0	7.6829	36333500	27462000	35887500	0	39161000	0
H7C3M8;A0A590UJK3;Q14BN4-2;Q14BN4-3;Q14BN4;A0A5F9VB99;B7Z964;H7BZK0;A0A590UJS6;A0A590UJU9;Q14BN4-5;Q14BN4-4;H7BZW9;A0A590UJT5;A0A590UJ16;Q14BN4-8;Q14BN4-7;Q14BN4-6;H7C5G9	Sarcolemmal membrane-associated protein	SLMAP	5	0.00081288	-0.3476	16134500	11588900	19593500	9925300	7546000	20898500
A0A590UJK4;A0A590UK01;A0A590UJP7;A0A590UK80;Q13247-3;Q13247;Q13247-2	Serine/arginine-rich splicing factor 6	SRSF6	14	0	30.868	953430000	1017300000	939250000	1237800000	1070100000	1018710000
A0A590UKC9;A0A590UJN8;P20585;A0A590UJW0	DNA mismatch repair protein Msh3	MSH3	8	0	29.485	71223000	60689000	58314000	65355000	62788500	59180000
A0A590UJS4;Q6KC79-2;Q6KC79;Q6KC79-3	Nipped-B-like protein	NIPBL	20	0	72.199	90837500	73571500	61201000	59220500	79027500	71323500
A0A590UJW4;E7EQB3;Q9BSV6;B0V3J0;A9C4B9;A0A0G2JNL0;A0A0G2JNK5;A0A590UJ73;A0A590UK37	tRNA-splicing endonuclease subunit Sen34	TSEN34	10	0	6.1199	54076000	73436500	62487500	53860500	72197500	57578500
A0A590UJW8;Q96J02-2;Q96J02;A0A590UJQ1;Q96J02-3;A0A590UK44;A0A590UK95;A0A590UIY0;A0A1W2PR79;H0YBA4	E3 ubiquitin-protein ligase Itchy homolog	ITCH	17	0	15.817	112810000	111265000	129805000	128815000	164300000	165200000
A0A5F9UK94;H0Y360;Q01433-2;Q01433;Q01433-5;Q01433-3;Q01433-4;A0A590UK85;A0A590UJY6;A0A590UJX5;E9PIJ1;E9PJF6;H0YF16	AMP deaminase 2	AMPD2	30	0	50.6	717730000	773540000	715300000	625315000	740420000	765880000
A0A5F9UP49;Q9BRK5;A0A5F9UJX7;Q9BRK5-6;G3V1E2;Q9BRK5-4;Q9BRK5-3;H0Y3T6;Q9BRK5-2;Q9BRK5-5	45 kDa calcium-binding protein	SDF4	11	0	245.46	1104400000	878570000	1007005000	840445000	1110450000	1048405000
A0A5F9UY30;A0A5H1ZRP2;O43493;O43493-5;O43493-3;O43493-7;O43493-4;O43493-6	Trans-Golgi network integral membrane protein 2	TGOLN2	6	0	38.94	18782000	17363500	20224000	113900000	33058500	42503000
A0A5F9ZI53;A0A5F9ZH35;A0A5F9ZHY6;A0A5F9ZI15;A0A5F9ZH58;A0A5F9ZHR2;A0A5F9ZHL9;A0A5F9ZHJ4;A0A5F9ZI73;A0A5F9ZGS7;A0A5F9ZGX8;A0A5F9ZI69;A0A5F9ZHA1;A0A5F9ZHJ6;A0A5F9ZGS5;A0A5F9ZHL5;A0A5F9ZI18;A0A5F9ZI56;A0A5F9ZH39;A0A5F9ZGY1;A0A5F9ZHG3;A0A5F9ZHQ5;A0A5F9ZHC9;A0A5F9ZI81;A0A5F9ZH70;A0A5F9ZGZ1;Q01484-5;Q01484-2;A0A5F9ZH34;A0A5F9ZH38;A0A5F9ZHN0;A0A5F9ZH03;A0A5F9ZI08;A0A5F9ZHE2;A0A5F9ZHQ3;A0A5F9ZI36;A0A5F9Z…	Ankyrin-2	ANK2	18	0.0095665	-1.2175	6707000	12356000	4950250	0	0	0
A0A5F9ZI30;A0A5F9ZGY4;A0A5F9ZGZ5;A0A5F9ZI65;A0A5F9ZH19;A0A5F9ZHN5;A0A5F9ZI40;I6L894;A0A5F9ZGY3;A0A5F9ZHD2;A0A5F9ZHR8;D6RHE1;A0A5F9ZHE4;A0A5F9ZGX3;A0A5F9ZHS1;A0A5F9ZH30;Q01484;A0A5F9ZHF7;A0A5F9ZHT4;A0A5F9ZI46;A0A5F9ZHT8;A0A5F9ZI45;E9PHW9;A0A0U1RQN6;B7Z651;A0A669KB19;A0A5F9ZI41;D6RIY9;A0A087X0B4;A0A087WZU3;D6RHY3;P16157-2;P16157-11;P16157-9;P16157-6;P16157-7;P16157-4;P16157-13;P16157-10;P16157-15;P…	Ankyrin-2	ANK2	19	0	36.839	117435000	129790000	111345000	112235000	124350000	115320000
A0A5F9ZGX4;A0A5F9ZHN9;P51648;P51648-2;J3QS00;I3L1M4;A0A5K1VW72;J3QRD1;A0A5F9ZI12;A0A5F9ZHI5;J3KTD9;E9PJV0;A0A5F9ZHP6;A0A5F9ZHZ9;C9JKT2;C9JMC5;I3L3I9;A8MYB8;E9PNN6;P48448;P43353-2;P30838;P43353	Fatty aldehyde dehydrogenase	ALDH3A2	3	0	3.9331	33983500	29006500	28887500	10566000	26520500	21363500
A0A5F9ZGY2;A0A5F9ZHP5;A0A5F9ZH74;A0A5F9ZH37;A0A5F9ZHE7;A0A5F9ZH14;A0A5F9ZGX9;Q3SYG4-2;Q3SYG4-4;Q3SYG4-7;Q3SYG4-3;Q3SYG4;H7BZ69;F8WCG5;Q3SYG4-6	Protein PTHB1	BBS9	3	0	10.437	1821050000	1909200000	2064950000	1557100000	2032800000	1923200000
A0A5F9ZH13;Q9NQC8;Q9NQC8-2;E9PRT0;E9PSB9;E9PR06;E9PKW0;E9PMR8	Intraflagellar transport protein 46 homolog	IFT46	4	0	3.2842	13837000	9342000	18252500	18112500	10022750	14245500
A0A5F9ZH93;A0A5F9ZHX9;Q9UHN1;J3QRU9;J3KRM2	DNA polymerase subunit gamma-2, mitochondrial	POLG2	2	0.0014511	-0.51046	0	0	0	0	0	0
A0A5F9ZHB6;P49642;F8VNY2;F8VSB2;A0A3B3ITS8;H0YIP2	DNA primase small subunit;DNA primase	PRIM1	13	0	85.008	172750000	165510000	171265000	175325000	171610000	172030000
A0A5F9ZHD5;P17707;Q5VXN5;F6R5I9;P17707-2	S-adenosylmethionine decarboxylase proenzyme;S-adenosylmethionine decarboxylase alpha chain;S-adenosylmethionine decarboxylase beta chain	AMD1	6	0	20.009	29664000	35872500	41103000	54808500	60656000	59956000
A0A5F9ZHH3;O43236-2;O43236-3;O43236;O43236-4;J3QRT6;J3KSZ7;A0A5F9ZHS9;J3QLA8;O43236-6;O43236-5;J3QRU3;J3QLR2;J3QRS4	Septin-4	2024-09-04	11	0	4.994	148695000	132260000	143070000	146265000	154145000	163510000
A0A5F9ZHH6;P19793-2;P19793	Retinoic acid receptor RXR-alpha	RXRA	7	0	4.0545	20474000	19262500	14447500	11669000	21047500	19966000
A0A5F9ZHM4;P07195;A0A3B3IS95;A8MW50;C9J7H8;F5H793	L-lactate dehydrogenase B chain;L-lactate dehydrogenase	LDHB	25	0	307.51	25658500000	28749500000	25801500000	24621500000	28055000000	28663000000
A0A5F9ZHN7;Q9NTJ5;E9PGZ4;Q9NTJ5-2;C9JV50;F8WDN7;F8WCQ2;C9J3E3	Phosphatidylinositide phosphatase SAC1	SACM1L	22	0	75.058	459845000	338030000	339930000	246805000	337235000	235030000
A0A5F9ZHN8;A0A5F9ZI39;P23458;A0A5F9ZH07;A0A5F9ZHW0;A0A5F9ZI01;A0A5F9ZH32;A0A5F9ZHK2;A0A5F9ZHI1	Tyrosine-protein kinase JAK1	JAK1	10	0	15.66	75583500	89603500	67065000	58192000	88924000	62036000
E9PHY0;E9PQY3;A0A5F9ZHR7;P11117;A0A5F9ZI20;A0A5F9ZH40;B7Z6U3;A0A5F9ZH82;B7Z7D2;P11117-2	Lysosomal acid phosphatase	ACP2	2	0	8.6892	38416500	24640000	42306000	38417000	38291000	38239500
A0A5F9ZHS3;O00255-3;O00255-2;E7EN32;O00255;A0A5F9ZI68;E7ENS2	Menin	MEN1	4	0	18.178	6192150	3172500	5494500	7247100	7264350	1314800
A0A5F9ZHU7;P49643;A0A5F9ZHR0;P49643-2;A0A096LP51	DNA primase large subunit	PRIM2	14	0	27.499	133730000	125385000	171960000	132530000	160365000	150485000
A0A5F9ZI63;O75530-3;O75530;O75530-2;E9PJK2;H0YEL4;E9PMU3	Polycomb protein EED	EED	13	0	31.417	188675000	186575000	182180000	157945000	218365000	210480000
A0A5H1ZRP4;Q8WX92-2;Q8WX92	Negative elongation factor B	NELFB	14	0	56.84	258090000	269835000	288520000	282875000	252885000	258470000
A0A5H1ZRS1;Q15154-5;E7EV93;E5RGQ4;E9PGW9;Q15154-3			39	0	1.9954	704800	490610	376995	727150	0	0
H0YH69;A0A5K1VW28;Q9HBU6;Q86U68;Q9HBU6-2;H0YFP7	Ethanolamine kinase 1	ETNK1	5	0	70.297	85916500	95040000	84007500	103215000	98598000	123385000
A0A5K1VW61;A0A5K1VW79;A0A5K1VW93;Q7Z5Q1-5;Q7Z5Q1-4;Q7Z5Q1;A0A5K1VW71;Q7Z5Q1-7;Q7Z5Q1-6;Q7Z5Q1-3;Q7Z5Q1-8;Q7Z5Q1-9;H0Y9D9;Q8NE35-2;Q8NE35;A0A590UJI5;E5RFP2;E5RJM0;B7ZLQ8;Q17RY0-3;Q17RY0-2;Q17RY0	Cytoplasmic polyadenylation element-binding protein 2	CPEB2	7	0	25.359	23351500	44256500	32159500	35997000	34217000	26368500
F5H562;A0A669KA36;E7ET55;A0A669KB88;F5H748;B7ZLR4;P35670-2;P35670-3;P35670-4;P35670	Copper-transporting ATPase 2;WND/140 kDa	ATP7B	3	0	17.141	21525000	8146000	23543500	20301000	25601500	20583000
M0QXA7;A0A669KBH9;A0A669KAV7;O95785-3;B9EGQ5;A0A669KBG4;O95785-4;A0A2R8YFV2;O95785;O95785-2	Protein Wiz	WIZ	13	0	13.146	93369000	81896500	86428000	83201500	90285000	78299500
A0A669KAW1;Q9BYC5;G3XAD2;Q9BYC5-2;Q9BYC5-3	Alpha-(1,6)-fucosyltransferase	FUT8	2	0	6.3146	11211200	2763800	5294050	0	0	0
A0A669KAW8;A0A669KBC5;Q8N2C7-4;Q8N2C7-7;Q8N2C7;H3BLU5;Q8N2C7-6;Q8N2C7-5;Q8N2C7-2	Protein unc-80 homolog	UNC80	2	1	-2	19262000	8293500	0	0	0	0
A0A669KAX3;O76024	Wolframin	WFS1	2	0.00033417	0.12059	7421650	0	0	0	0	0
A0A669KAX4;K4DI93;Q13620-1;Q13620;Q13620-3;A6NE76;A0A669KAU9	Cullin-4B	CUL4B	39	0	135.48	449080000	419875000	438515000	537630000	464760000	458810000
A0A669KAX9;Q5T653;C9IY40	39S ribosomal protein L2, mitochondrial	MRPL2	4	0	25.912	22051000	16457500	36319500	9792400	13967500	19448500
C9JTE9;H7C5E2;A0A669KBH7;A0A669KB27;A0A669KAY5;Q9UHQ4;Q9UHQ4-2;B7Z2L0;H0Y7N8;C9IYK6;C9JGJ9;F8WB99	B-cell receptor-associated protein 29	BCAP29	3	0	4.6576	48693000	34745500	29156500	23038000	24037000	27793500
A0A669KB10;A0A669KBG8;Q92538-3;Q92538-2;Q92538	Golgi-specific brefeldin A-resistance guanine nucleotide exchange factor 1	GBF1	38	0	136.35	531030000	482960000	553225000	550155000	578780000	555780000
A0A669KB12;Q09472;A0A0U1RR87	Histone acetyltransferase p300	EP300	14	0.00016892	0.30966	130455000	136830000	119220000	125570000	131460000	110935000
A0A669KB29;Q9P0U4;Q9P0U4-2;K7EQZ1;K7EQ21;K7EJR0;K7EKZ6	CXXC-type zinc finger protein 1	CXXC1	8	0	45.39	73112000	64996000	64235500	62225000	73831500	69842000
E7EPV7;A0A669KB41;A0A669KBH5;P37840-2;P37840;D6RA31;H6UYS7;P37840-3	Alpha-synuclein	SNCA	5	0	71.102	1286450000	1298150000	1177700000	1316850000	1196900000	1436400000
A0A669KB56;A0A669KBA4;A0A669KB53;P42224;A0A669KB68;J3KPM9;A0A669KBI6;P42224-2;A0A669KB75;A0A669KB52;E7EPD2;A0A669KB17;D2KFR9;E7ENM1;Q67C41;E9PH66;A0A669KBK4;H7BZ88	Signal transducer and activator of transcription 1-alpha/beta;Signal transducer and activator of transcription	STAT1	29	0	213.47	2114050000	2144550000	2371200000	2000600000	2025050000	2142850000
A0A669KB90			7	0.0080182	-1.1522	10550000	10323000	0	0	0	0
A0A669KB95;A0A669KBH4;Q14999;Q14999-2;A0A669KAU7	Cullin-7	CUL7	8	0	42.468	52035500	56143500	53156000	40109000	44685500	41383000
H0YCJ5;A0A669KBC7;Q13489	Baculoviral IAP repeat-containing protein 3	BIRC3	2	0.0071767	-1.0918	0	0	0	23087500	17504000	18165000
A0A669KBC9;A0A669KBL4;G5EA50;Q6ZN18-3;Q6ZN18-2;Q6ZN18;H0YH08;H7BYT4	Zinc finger protein AEBP2	AEBP2	2	0	2.9391	0	0	0	14376000	6492500	7679500
A0A669KBF4;O00327-9;O00327-1;O00327-7;O00327-8;O00327;O00327-4;O00327-6	Aryl hydrocarbon receptor nuclear translocator-like protein 1	ARNTL	2	0	1.5647	5016000	7706450	6959150	0	3217050	7535750
A0A669KBI7;Q9UMN6	Histone-lysine N-methyltransferase 2B	KMT2B	4	0	4.7395	19133000	11936900	20917000	14957000	18899000	18764000
D6REZ6;D6RBS9;D6R9D6;A0AV96-2;A0AV96;D6R9M7;B7Z8Z7;D6RBP6;D6RA49;D6RFL5;D6RCT1	RNA-binding protein 47	RBM47	4	0	1.1547	42841000	27998500	31143000	31775000	41544500	31075500
A0AVT1;A0AVT1-2;A0AVT1-3;A0AVT1-4;H0Y8S8;H0Y9U5	Ubiquitin-like modifier-activating enzyme 6	UBA6	29	0	230.11	985080000	1071100000	990900000	986515000	942670000	932435000
A0MZ66;A0MZ66-3;A0MZ66-4;A0MZ66-6;A0MZ66-5;A0MZ66-2;A0MZ66-8;A0MZ66-7	Shootin-1	KIAA1598	20	0	109.19	469425000	479070000	441540000	398880000	524070000	485850000
A1A4S6;H0Y8W5	Rho GTPase-activating protein 10	ARHGAP10	2	1	-2	26982500	26484500	11284500	0	0	0
A1L0T0;M0R026;M0QZX5;E9PJS0;M0R1B5;E9PL44;E9PNL1	Acetolactate synthase-like protein	ILVBL	13	0	63.124	403205000	355315000	384350000	321055000	307150000	289775000
A1L390-3;A1L390;A0A0U1RR71;G3V311;A1L390-2;G3V3I3;G3V278	Pleckstrin homology domain-containing family G member 3	PLEKHG3	5	0.00017159	0.59197	12611000	10023500	16915500	17209500	25951500	21547500
A1X283;G3V144;A0A1B0GUF2	SH3 and PX domain-containing protein 2B	SH3PXD2B	36	0	320.11	1215000000	1223700000	1308150000	1217550000	1274000000	1190750000
A2A274;Q99798	Aconitate hydratase, mitochondrial	ACO2	31	0	323.31	1848450000	1465050000	2503650000	948785000	1328300000	1028535000
A2A2Q9;Q9Y312	Protein AAR2 homolog	AAR2	8	0	10.499	58982000	64680500	67750500	61542000	72575500	66886500
A2IDC7;Q4TT37;A2IDC6;Q13084	39S ribosomal protein L28, mitochondrial	MRPL28	3	0	4.099	13676500	21952500	21212500	0	14900000	6806500
A2RRP1;A2RRP1-2;H0Y5G7;H7C007;H7BZR3;H7BZU5;H7C1U4;H7C1Y9;C9JCM7	Neuroblastoma-amplified sequence	NBAS	30	0	111.4	244925000	238450000	266360000	228680000	233450000	238550000
B7ZLP8;A2RTX5-2;A2RTX5;H0YKB9	Probable threonine--tRNA ligase 2, cytoplasmic	TARSL2	8	0	18.808	16132000	14857000	14410000	12836900	17960500	12327500
A2RUC4;A8KAJ9;A2RUC4-2	tRNA wybutosine-synthesizing protein 5	TYW5	3	0	20.448	28380000	28115500	40958000	49202500	29276500	32815000
A2SY06		MARK3	2	0.0020638	-0.72192	0	0	0	0	0	0
A3KFL2;Q13868-2;Q13868;A3KFL5;A3KFL1;Q13868-3	Exosome complex component RRP4	EXOSC2	12	0	68.575	222225000	212305000	218675000	303200000	269240000	260735000
A3KMH1-3;A3KMH1;A3KMH1-2	von Willebrand factor A domain-containing protein 8	VWA8	16	0	28.393	90198500	63177000	119020000	38519500	52677000	49265000
A3KN83-3;A3KN83-2;A3KN83;A3KN83-4;K7ES28;Q9Y2G9-3;Q9Y2G9	Protein strawberry notch homolog 1	SBNO1	7	0	0.96904	33507000	25829500	30276000	32985500	33882000	28649500
A4D1P6;C9J1X0;A4D1P6-3	WD repeat-containing protein 91	WDR91	19	0	105.13	155730000	174860000	175200000	167315000	180750000	175570000
A4D1P6-2	WD repeat-containing protein 91	WDR91	18	0.0048107	-0.95724	0	0	0	5113500	0	0
A4D1U4;C9J7X6	Protein LCHN	LCHN;KIAA1147	2	0	8.6244	8960400	2527500	7326800	10911000	4213200	6943950
F5H4Q5;A5D8V6	Vacuolar protein sorting-associated protein 37C	VPS37C	4	0	7.381	31806500	25212000	22636500	30094000	29653000	27641000
A5PLN9-2;A5PLN9-4;A5PLN9;A5PLN9-5;A5PLN9-7;D6RB83	Trafficking protein particle complex subunit 13	TRAPPC13	7	0	20.474	139760000	176540000	139310000	121425000	153305000	143005000
A5YKK6;A5YKK6-2;A5YKK6-3;A5YKK6-4;H3BMZ2;H3BVC9;H3BNB1;H3BTH2;H3BT18;H3BU44;H3BR89;H3BMH0	CCR4-NOT transcription complex subunit 1	CNOT1	62	0	323.31	1331550000	1329100000	1264200000	1269450000	1396750000	1397800000
A6NC98-4;A6NC98	Coiled-coil domain-containing protein 88B	CCDC88B	2	0.0077531	-1.1228	35604000	4079000	0	0	0	0
A6NCC9;E9PME3;C9JHT9;C9JJV1;Q9Y5U2-2;Q9Y5U2;E9PL88;C9JDU0	Protein TSSC4	TSSC4	3	0	70.476	82278500	86114000	70940000	64051500	50717000	75069500
H3BTL1;Q9GZQ8;A6NCE7;H3BTE7	Microtubule-associated proteins 1A/1B light chain 3B;Microtubule-associated proteins 1A/1B light chain 3 beta 2	MAP1LC3B;MAP1LC3B2	2	0	2.9094	64817500	64689000	55889000	35326500	64534000	58408500
A6NCS6	Uncharacterized protein C2orf72	C2orf72	2	0.0009745	-0.36481	0	0	0	0	0	0
A6NDG6;H3BV17	Phosphoglycolate phosphatase	PGP	12	0	60.565	663060000	621430000	604515000	602645000	515680000	669310000
A6NDU8;A0A0C4DGW6	UPF0600 protein C5orf51	C5orf51	9	0	135.43	108891500	125285000	112170000	113985000	139315000	114545000
G3V2I3;A6NED2	RCC1 domain-containing protein 1	RCCD1	4	0	43.706	117795000	108635000	107860000	96056500	108410000	97115000
A6NEM2;P51610-4;P51610-3	Host cell factor 1;HCF N-terminal chain 1;HCF N-terminal chain 2;HCF N-terminal chain 3;HCF N-terminal chain 4;HCF N-terminal chain 5;HCF N-terminal chain 6;HCF C-terminal chain 1;HCF C-terminal chain 2;HCF C-terminal chain 3;HCF C-terminal chain 4;HCF C-terminal chain 5;HCF C-terminal chain 6	HCFC1	40	0	323.31	1141100000	1009385000	1097700000	981245000	1050600000	1138700000
A6NFI3	Zinc finger protein 316	ZNF316	3	0	1.6768	13778500	3339550	9329200	0	7805450	6526000
D6RCT8;A6NFV8;Q96EV8-2;Q96EV8;D6RID1;A0A087WYP9;Q96EV8-3;D6RAX1;D6RJC6	Dysbindin	DTNBP1	4	0.00017277	0.72756	44903000	59373500	38146500	29347000	35757000	45636000
A6NGJ0;P51808;F2Z328	Dynein light chain Tctex-type 3	DYNLT3	4	0	71.993	117355000	128570000	114530000	136995000	147775000	128730000
E9PIZ0;C9JST7;A6NGW1;O95070	Protein YIF1A	YIF1A	2	0	11.209	47803500	35785500	53552000	62230500	26895000	48918500
A6NHB5;Q14202;Q14202-2;A6NHN7;A6NL54;Q14202-3;A6NC58	Zinc finger MYM-type protein 3	ZMYM3	13	0	30.067	78841000	73499500	76074500	74860500	84619500	85165000
H0YL25;H0YL26;A6NHG8;Q13114;Q13114-2	TNF receptor-associated factor 3	TRAF3	2	0	1.8227	6010000	8562300	2610700	2684900	0	7458900
A6NHK2		SNRPE	2	0	3.4181	31390500	0	0	0	0	0
A6NHL2-2;A6NHL2	Tubulin alpha chain-like 3	TUBAL3	7	0	2.5212	11193000	9190750	12527000	13467500	13732000	17194000
A6NHN2;Q9HBD1-2;Q9HBD1-3;Q9HBD1-6;Q9HBD1-4;Q9HBD1	Roquin-2	RC3H2	3	0.00049229	-0.21878	0	4884050	0	0	0	0
A6NHR9;A6NHR9-2;J3KTL8;A6NHR9-3;A0A2R8YCU7;J3QSH1;J3KRK8;A0A2R8YE92	Structural maintenance of chromosomes flexible hinge domain-containing protein 1	SMCHD1	58	0	200.14	624835000	543275000	601410000	625480000	659750000	579750000
A6NHX0;F2Z3I9;F2Z2C1;F8WD52;B7WPJ3;Q8WTX7	GATS-like protein 2	GATSL2	4	0	9.1596	73695500	72304500	79405500	91491000	80467500	82945000
E9PJK4;A6NI28;H0YEJ7	Rho GTPase-activating protein 42	ARHGAP42	3	0.00033179	0.0076866	31558000	17461500	10526500	42865500	31744000	11199500
A6NIH7	Protein unc-119 homolog B	UNC119B	4	0	31.124	93218000	74338000	101433500	88338500	98071000	101073000
A6NJ78;A0A0U1RR76;A6NJ78-2	Probable methyltransferase-like protein 15	METTL15	2	0.00049108	-0.25699	0	0	0	0	0	0
A6NKD9;H0YJE0;G3V2D7;H0YJY5;G3V5D5;G3V4C8	Coiled-coil domain-containing protein 85C	CCDC85C	8	0	30.565	80536500	88310000	81404000	69503000	113090000	112050000
F8WC89;A6NKF1;H9KVA8;A6NKF1-2	SAC3 domain-containing protein 1	SAC3D1	3	0	3.927	17680500	0	27389000	39339000	41151000	38284000
A6NKZ2;P51606;P51606-2;H7C1A7;H7C2G7;H7C317	N-acylglucosamine 2-epimerase	RENBP	18	0	253.95	697480000	695855000	630920000	869245000	566845000	703410000
A6NM71;H7C4N7;A0A0U1RRJ9;C9J0A8;A0A0U1RQR1;H0Y329;A0A0U1RQG6;A0A0U1RQM7;G8JLI5;C9JYH8;A0A0U1RR06;Q9Y484;Q9Y484-3;Q9Y484-2	WD repeat domain phosphoinositide-interacting protein 4	WDR45	2	0.0014518	-0.50821	0	0	0	4504000	4271500	0
E9PJK1;E9PRJ8;H0YDL9;H0YDJ9;E9PIF1;A6NMH8;P60033	Tetraspanin;CD81 antigen	CD81	2	0	55.731	360655000	368670000	336545000	406855000	363755000	295585000
A6NML8;C9J6U3;O60879-2;K4DI95;O60879-3;O60879	Protein diaphanous homolog 2	DIAPH2	27	0	118.24	443930000	396565000	392300000	349735000	421960000	378930000
A6NMN0;P46020-2;P46020;A6NIT2;P46020-3	Phosphorylase b kinase regulatory subunit alpha, skeletal muscle isoform	PHKA1	8	0	27.36	74844000	74861500	68740500	54654500	83913500	64600500
A6NMQ3;Q5T5H1;O43768-2;O43768;O43768-9;O43768-3;O43768-4;A0A1W2PRU0;O43768-6;O43768-5;O43768-7;O43768-8	Alpha-endosulfine	ENSA	7	0	34.341	210690000	180120000	211870000	270570000	182645000	200140000
A8MSZ8;A6NN50;O75147-2;O75147-1;O75147-4;O75147	Obscurin-like protein 1	OBSL1	3	0	1.6545	15397000	17393000	16711500	0	21724000	29723000
A6NP16;E7ERM3;Q4VCS5-2;Q4VCS5	Angiomotin	AMOT	2	0.00033389	0.092272	16684500	28346500	20382500	9800800	0	23200000
A6PVD3;P56693-2;P56693;H0Y5N4;P57073;P48436;A0A494C0R1	Transcription factor SOX-10	SOX10	10	0	157.52	972435000	993200000	893100000	1079250000	1098900000	967265000
A6PVP4;B7ZBQ3;Q9H944;B7ZBQ1;Q9H944-2	Mediator of RNA polymerase II transcription subunit 20	MED20	2	0	0.8543	28384000	25036000	31424000	31127500	37769000	32678000
A6PW57;Q99755-3;Q99755;Q99755-4;Q99755-2	Phosphatidylinositol 4-phosphate 5-kinase type-1 alpha	PIP5K1A	12	0	30.695	107840000	105250000	101820500	127960000	118270000	130315000
A6XGL3;CON__P07477;E7EQ64;P07477;H0Y8D1	Trypsin-1;Alpha-trypsin chain 1;Alpha-trypsin chain 2	PRSS1	3	0.0022212	-0.72745	249180000	258245000	172020000	367775000	251485000	301640000
H0Y6A4;H0Y4U4;Q5T6T6;A6XNE0;P09466-2;P09466;P09466-3;H0Y530;F2Z349	Glycodelin	PAEP	4	0	3.4377	22406000	19669500	31006500	29551000	24352000	23707000
S4R3H3;S4R393;S4R410;A7E2V4-5;A7E2V4;A7E2V4-3;A7E2V4-4;A7E2V4-2;S4R3B3;H7C453;S4R3U7;H7BZ52;H0YCW2;S4R3S6	Zinc finger SWIM domain-containing protein 8	ZSWIM8	9	0	3.2166	19550500	17481000	21123000	26748000	17391000	15953000
A7MCY6;J3KS71;F5H1U4;A7MCY6-2	TANK-binding kinase 1-binding protein 1	TBKBP1	2	0.0083056	-1.1669	0	4770700	6578200	0	0	0
A8CG34;A8CG34-2;A8MY32;A6NF01	Nuclear envelope pore membrane protein POM 121C	POM121C	4	0	27.382	46379000	18424000	30394500	24330000	47731000	22774500
A8K878;P55145	Mesencephalic astrocyte-derived neurotrophic factor	MANF	6	0	20.274	508055000	588160000	424935000	376995000	753620000	592935000
A8MPU2;O14713;C9JBU8	Integrin beta-1-binding protein 1	ITGB1BP1	2	0.00017229	0.6763	15260500	17058500	0	9546000	15838500	8872500
J3QR01;A8MT69;J3QR35;A8MT69-3;A8MT69-2	Centromere protein X	STRA13	2	0.00016964	0.3713	16045500	18934000	15143000	16870500	17633500	24457000
A8MTK3;Q9NUX5;A0A590UJP0;Q5MJ34;A0A590UJF7;A0A590UJF2;B7Z7M5;Q9NUX5-2;C9JPG9;Q5MJ35	Protection of telomeres protein 1	POT1	6	0	11.321	33665500	19126500	20882000	19440000	17994500	26083500
A8MTY9;O14972;O14972-2;A8MY26	Down syndrome critical region protein 3	DSCR3	6	0	21.119	72339500	65300500	80107000	83830500	79147500	70047000
A8MUA9;A8MU27;P55854;P55854-2	Small ubiquitin-related modifier 3	SUMO3	4	0	2.9828	74155500	84948500	83644000	78927000	82302000	88311000
A8MUM1;Q53HC9;C9JVR6;C9J0U9;D3YTH5;F8WDS8;F8WDX0;F8WB12	Protein TSSC1	TSSC1	9	0	122.37	201795000	185680000	187390000	244935000	202240000	229035000
H7BY10;K7EJV9;K7ERT8;A8MUS3;P62750;K7EMA7	60S ribosomal protein L23a	RPL23A	13	0	90.355	3069700000	3598500000	3168100000	3037500000	3315700000	3489300000
A8MVZ6;Q96G01-4;Q96G01-3;Q96G01	Protein bicaudal D homolog 1	BICD1	6	0	13.404	5185200	2125700	4556250	12818400	7226500	1842100
Q49AN9;F5H013;P62308;A8MWD9;C9JVQ0	Small nuclear ribonucleoprotein G;Putative small nuclear ribonucleoprotein G-like protein 15	SNRPG;SNRPGP15	2	0	2.8632	279590000	186265000	289110000	243025000	215775000	251500000
A8MXP9;Q68E03		MATR3	47	0	323.31	3383550000	3024650000	3201900000	3531150000	3728200000	3591900000
A8MXV4	Nucleoside diphosphate-linked moiety X motif 19, mitochondrial	NUDT19	9	0	44.773	218165000	170595000	272930000	154015000	144640000	114550000
J3QRZ6;A9UHW6;A9UHW6-2;A9UHW6-3;J3QLD1;J3KSU6;J3KSB8;J3QLJ5;A0A3B3IU65;J3QKW3	MIF4G domain-containing protein	MIF4GD	4	0	16.913	75704000	86617000	75753000	67479500	86388500	74309500
A9Z1X7;Q8IYB3-2;Q8IYB3;E9PCT1;M0R088;M0R1E7	Serine/arginine repetitive matrix protein 1	SRRM1	8	0	38.596	214240000	209635000	227925000	243860000	238965000	264395000
B0QY89;Q9Y262;Q9Y262-2;B0QY90;C9JHP4;C9K0Q7;H7C3A0;H0Y7E6	Eukaryotic translation initiation factor 3 subunit L	EIF3L	28	0	103.84	2748050000	2866750000	2751200000	3192600000	3011400000	3076500000
B0QYD3;Q9UH17;Q9UH17-3;P31941-2;P31941	DNA dC->dU-editing enzyme APOBEC-3B	APOBEC3B	9	0	57.729	160735000	145430000	154230000	258785000	157485000	175540000
B0QYK0;Q01844-6;Q01844-3;Q01844;Q01844-5;A0A0D9SFL3;C9JGE3;Q01844-2;H7BY36;Q01844-4	RNA-binding protein EWS	EWSR1	5	0	130.76	885315000	799590000	957190000	1284700000	993205000	929640000
B0QYP5		TTC28	2	0.0070444	-1.072	59625000	0	101733000	41101000	0	0
B1AH49;P25325;P25325-2	Sulfurtransferase;3-mercaptopyruvate sulfurtransferase	MPST	12	0	36.51	506710000	509220000	553430000	475460000	413620000	469845000
B1AHC3;B1AHC4;H0Y9T8;P85298-2;P85298-5;P85298-4;P85298-3;P85298;G3V0G2;F8WEZ7;E9PH80;B1AHG3;B1AHG4;P85299-3;P85299;P85299-5	Rho GTPase-activating protein 8	PRR5-ARHGAP8;ARHGAP8	3	0	53.17	18625000	18790000	19079500	15063500	17912000	17419000
B1AHD1		NHP2L1	7	0.007039	-1.0781	0	3235500	0	0	0	0
B1AHL2;P23142-4	Fibulin-1	FBLN1	3	0	10.97	23614500	22163000	25643500	22030500	24333500	24130500
B1AJQ6;Q86Y82	Syntaxin-12	STX12	8	0	149.97	280840000	254670000	250315000	261725000	296780000	257655000
B1AK44;Q9UI95;B1AK45;B1AK43	Mitotic spindle assembly checkpoint protein MAD2B	MAD2L2	5	0	13.877	42115000	51091500	40178000	63734000	59770500	52561500
B1AKC9;P29323-2;P29323-3;P29323	Receptor protein-tyrosine kinase;Ephrin type-B receptor 2	EPHB2	2	0.007759	-1.1207	4039050	0	0	0	0	0
B1AKL4;Q9NRA8;Q9NRA8-3;Q9NRA8-2;B1AKL5;B0QYZ7;B1AKL6	Eukaryotic translation initiation factor 4E transporter	EIF4ENIF1	10	0	32.918	32899500	33659000	34885000	46154500	42327500	33569000
H0Y6Y8;B1AL05;Q8N983-4;Q8N983-3;Q8N983-2;Q8N983;Q8N983-6;Q8N983-7;M0R051;H0YBU8	39S ribosomal protein L43, mitochondrial	MRPL43	7	0	5.8383	151155000	108450000	214920000	117685000	168240000	139175000
B1ALA9;P60891;A0A2R8Y7H4;P60891-2;B7ZB02;B1ALA7	Ribose-phosphate pyrophosphokinase 1	PRPS1	18	0	160.84	3815100000	3970650000	3989600000	4496200000	4320700000	4317300000
B1ALH6;O14832;O14832-2;C9IYS5;C9JR86	Phytanoyl-CoA dioxygenase, peroxisomal	PHYH	3	0	4.1489	27730500	34182500	37130000	11638000	32115000	30447000
B1ALK7;Q14155-1;A0A2R8YG42;Q14155-5;Q14155-6;Q14155-2;Q14155-3;Q14155;E9PDQ5;E7EUY6;F6SJA5;C9JAD7;C9JDI6;B1ANY6;E7EU80;E7ENL8	Rho guanine nucleotide exchange factor 7	ARHGEF7	21	0	166.83	711565000	811590000	808935000	814410000	682655000	753045000
B1ALM5;Q9P0T7	Transmembrane protein 9	TMEM9	3	0	1.3975	20131500	0	16462000	8644500	0	26272500
C9JA33;B1ALY0;Q8IXS6;Q8IXS6-2	Paralemmin-2	PALM2;PALM2-AKAP2	4	0.00017316	0.75941	11020550	9547200	12738000	13894000	9266750	14409000
B1AMS2;Q14141-2;Q14141-4;Q14141;Q14141-3	Septin-6	2024-09-06	17	0	82.043	294635000	394705000	314700000	396565000	335825000	312170000
B1AMW1;P19256-2;P19256-3;P19256;H0YDI1	Lymphocyte function-associated antigen 3	CD58	3	0	4.8951	61557500	46356000	48489500	33659500	50488500	39714000
B1ANH0;Q16774-2;B1ANG9;B1ANH2;Q16774-3;B1ANH3	Guanylate kinase	GUK1	7	0	0.96065	15593500	16410500	14282700	0	0	0
B1APN9;O75335;M0QZB5	Liprin-alpha-4	PPFIA4	5	0.0037401	-0.91333	0	0	0	0	623850	635650
B3KNS5;Q8WVR3;H7C1F8;Q8WVR3-2;Q8WVR3-3	Uncharacterized protein C7orf43	C7orf43	3	0	8.2757	22298000	7774000	6714500	23819500	25667000	22951500
B3KRF7;E9PC66;P17029	Zinc finger protein with KRAB and SCAN domains 1	ZKSCAN1	5	0.0028213	-0.83732	13423000	9333700	11257500	0	10060550	0
B3KS98;O15372;A0A087WZK9;E5RJT0;E5RGU4;E5RFW7;E5RFH0;E5RHC7;E5RH59	Eukaryotic translation initiation factor 3 subunit H	EIF3H	12	0	64.884	1234700000	1559600000	1393800000	1104350000	1511550000	1350150000
H0YMJ0;H0YLJ3;B3KTM8;Q9UBU8-2;Q9UBU8;H0YM21;Q9UBU8-3;H0YMT8;H0YLV1;H0YNE0	Mortality factor 4-like protein 1	MORF4L1	5	0	19.426	186595000	147640000	202605000	171090000	182565000	159090000
B3KVN2;E9PPM9		FNTA	12	0.0064556	-1.0359	0	19120000	22903000	0	27146000	4652150
B4DDF4;B4DUT8;Q99439;H3BVI6;A0A087X271;A0A087X1X5;Q99439-2;K7ES69;H3BQH0;U3KPS3;A0A087WV51	Calponin;Calponin-2	CNN2	8	0	62.484	275205000	369965000	284320000	224865000	320425000	350320000
B4DEE8;P16455	Methylated-DNA--protein-cysteine methyltransferase	MGMT	6	0	16.373	149455000	190435000	170290000	175105000	169950000	180015000
B4DFW2;P16035;K7EIX4	Metalloproteinase inhibitor 2	TIMP2	5	0	21.262	58979500	63155500	48920500	37365000	40253500	33892000
B4DHE8;Q96DH6-2;Q96DH6;B4DM51;Q96DH6-3;J3KTC1;J3QKT5	RNA-binding protein Musashi homolog 2	MSI2	10	0	82.524	490035000	574335000	521905000	332940000	576850000	548675000
G8JLH2;B4DIG0;P30305-3;P30305-2;P30305;P30305-4	M-phase inducer phosphatase 2	CDC25B	2	0.00049505	-0.11924	3268000	4185100	2532000	0	12400500	10328000
B4DJL6;Q96SY0;B4DVT3;Q96SY0-4;Q96SY0-3;H3BRY6;H3BMK7;H3BP17;Q96SY0-2	von Willebrand factor A domain-containing protein 9	VWA9	12	0	79.301	256040000	228565000	250225000	265095000	298450000	267230000
B4DJV2;O75390;A0A0C4DGI3;H0YH82;F8VPF9;F8VPA1;F8W1S4;F8VRP1;F8VX68;F8VR34;F8VTT8;F8W4S1;H0YIC4;F8VRI6;F8W642;F8VZK9;F8VX07;F8VU34	Citrate synthase;Citrate synthase, mitochondrial	CS	13	0	277.7	495600000	352575000	639300000	265335000	339925000	285590000
B4DKD1;Q9BSA4	Protein tweety homolog;Protein tweety homolog 2	TTYH2	3	0.0014542	-0.4738	40999000	29791000	44543500	36592000	35273500	20982000
B4DKY1;P49589-2;E9PRS8;C9JLN0	Cysteine--tRNA ligase, cytoplasmic	CARS	32	0	0.91985	3965600	0	0	0	0	0
M0QYU7;M0QXT0;B4DLJ1;Q15853-4;Q15853-3;Q15853-2;Q15853	Upstream stimulatory factor 2	USF2	3	0	1.2726	38351500	35678000	31185500	36052500	38159000	41453500
B4DLN1;Q9UBX3;Q9UBX3-2;P52815;I3L1E8	Mitochondrial dicarboxylate carrier	SLC25A10	9	0	43.407	131980000	77729000	161055000	105400000	111968500	93671000
B4DN67;Q96J84;Q96J84-2;Q5W0G0;Q5W0F9;Q96J84-3	Kin of IRRE-like protein 1	KIRREL	5	0	5.4535	44384500	38260000	36827000	40253500	35374000	28131500
B4DR12;K7EIM7;K7EPJ5;O60291-4;O60291;O60291-3;O60291-2;K7ERA1;K7EJN3;A0A3B3ISM3;Q96PX1-2;Q96PX1	E3 ubiquitin-protein ligase MGRN1	MGRN1	6	0	4.1126	24898000	16017500	26033000	26115000	19779500	18307500
B4DR61;P61619;P61619-3;H7C1Q9;C9JXC6;H7C069;A6NK38;F2Z2C7;A6NIF9;C9JJV4;F8W776;Q8TC24;Q9H9S3-2;Q9H9S3-3;Q9H9S3	Protein transport protein Sec61 subunit alpha isoform 1	SEC61A1	4	0	12.619	125995000	73825000	70746500	75098000	72742500	57319000
B4DR80;Q9Y6E0-2;Q9Y6E0;H0Y630;Q5JV98;Q5JV99;C9JJV0	Serine/threonine-protein kinase 24;Serine/threonine-protein kinase 24 36 kDa subunit;Serine/threonine-protein kinase 24 12 kDa subunit	STK24	16	0	33.316	1049200000	1226400000	1141700000	1064880000	1199450000	1150200000
B4DUA7;Q9NX70;M0R3F3;Q9NX70-2;M0R0U2	Mediator of RNA polymerase II transcription subunit 29	IXL;MED29	4	0	4.5952	95897000	95738000	97875500	75195500	83640000	99475500
B4DUJ5;Q8IWP9	Coiled-coil domain-containing protein 28A	CCDC28A	3	0.0014516	-0.50928	3534600	3210650	2583650	0	4686600	2992150
B4DVN3;Q7L5Y9;B4DQT1;E7ESC7;Q7L5Y9-3;Q7L5Y9-2;D6RE80;D6REW7;D6RIB6;Q7L5Y9-4;D6RDW4;Q7L5Y9-5;D6RID6;D6RA86	Macrophage erythroblast attacher	MAEA	14	0	67.911	296610000	306370000	274500000	226350000	273775000	320885000
B4DWH1;Q9Y6I8-2	Peroxisomal membrane protein 4	PXMP4	2	0.0082844	-1.1738	0	0	0	0	0	0
B4DY08;G3V4W0;B2R5W2;G3V4C1;P07910-2;P07910-4;P07910-3;G3V2D6;G3V5V7;G3V251;G3V5X6;G3V3K6;B4DSU6;A0A0G2JPF8;A0A0G2JNQ3;P0DMR1;O60812;B7ZW38;B2RXH8;G3V4M8;G3V2H6	Heterogeneous nuclear ribonucleoproteins C1/C2	HNRNPC	27	0	101.94	6500800000	4908950000	5660100000	5587150000	6119200000	6687350000
B4DYP1;O94760-2;O94760;H0Y7N1;A0A140T971;Q5SSV3;Q5SRR8;O95865	N(G),N(G)-dimethylarginine dimethylaminohydrolase 1	DDAH1	4	0	2.5582	28567500	27538500	33016500	24767500	39175500	33457500
B4DYU2;Q96MW5;H3BQV3;H3BSH5;A0A087X1T3;H3BMQ9;J3QRV3;H3BUN2	Conserved oligomeric Golgi complex subunit 8	COG8	17	0	51.698	438625000	432835000	368595000	469230000	411150000	421725000
B4DZS0;O76075;O76075-2;J3KT26;Q96P72;A0A0B4J1S5;G3XAD0;Q96P73;O76075-4;O76075-3	DNA fragmentation factor subunit beta	DFFB	5	0	75.899	35028000	37148500	37358000	35069500	37124000	39404000
B4E0T2;P50542-2;P50542-3;P50542;P50542-4;J3KPV0;F5H3X7;F5H432;F5GXX3;F5H205;F5GYB4;F5H637;F5H5C0;F5GZ41;F5H0L9	Peroxisomal targeting signal 1 receptor	PEX5	7	0	79.158	58776500	67354000	74555500	77051500	78440500	76968500
Q8NBY1;B4E0Y9;Q9P289;Q9P289-3;Q9P289-2	Serine/threonine-protein kinase 26	STK26	14	0	65.701	148880000	169820000	163750000	131765000	170325000	152495000
H0Y9V7;B4E2Q0;P98194-2;P98194-4;P98194;P98194-3;P98194-5;P98194-8;P98194-9;P98194-6;P98194-7;H0Y8X9;D6R9U9;H0Y9S7	Calcium-transporting ATPase;Calcium-transporting ATPase type 2C member 1	ATP2C1	4	0	3.3833	35233000	38400000	16380500	41248500	40655500	33129000
B4E3L3;Q96RU2-2;Q96RU2;G3V1N5;Q96RU2-3;H0YFT9;H0YG96;H0YFX3;F5GZ74	Ubiquitin carboxyl-terminal hydrolase;Ubiquitin carboxyl-terminal hydrolase 28	USP28	13	0	3.9069	63487500	57521000	68280000	72991000	80958500	75739000
B4E3T4;Q93062-4;Q93062-5;Q93062;Q93062-2;Q93062-3;H0YC46;H0YBU9;E5RJD7;E5RFP4;E5RJ31	RNA-binding protein with multiple splicing	RBPMS	5	0	12.364	42208500	43764000	50439000	85794000	56832500	62916500
B5MBZ0;Q9HC35;Q9HC35-2	Echinoderm microtubule-associated protein-like 4	EML4	27	0	77.23	578055000	530165000	526755000	506040000	557395000	511400000
B5MC31;Q9NW38;Q9NW38-2;A0A087X0C0;C9J512;B5MCZ6;H7C1M0;C9JZA9	E3 ubiquitin-protein ligase FANCL	FANCL	2	0	4.4592	20429000	16844000	19671500	18012500	19087500	20250000
B5MC51;P53671-3;P53671-2;P53671	LIM domain kinase 2	LIMK2	2	0.00016861	0.27772	15795000	0	19554000	18795500	9129000	0
B5MCD7;O43759-2;O43759;A2A283;F8WCE4;O43759-3	Synaptogyrin-1	SYNGR1	3	0	18.482	178410000	111860000	157680000	199745000	141110000	152110000
B5MCN7;Q15788-2;Q15788-3;Q15788	Nuclear receptor coactivator 1	NCOA1	3	0.0064496	-1.0443	15328500	8799500	16410000	0	20535000	16397000
B5MCT9;E7EPP7;Q6ZWJ1	Syntaxin-binding protein 4	STXBP4	2	0	2.1361	20611500	23494000	32023000	23725000	31893500	29188500
H7C128;H7C179;B5MCW3;H7C127;Q9H0E9-4;Q9H0E9-2;Q9H0E9;Q9H0E9-3;F8WBH2;H0YAH7;C9JV05;H7C2P4;H0YA84;F8WDX5;D6RID0;F8WCS7	Bromodomain-containing protein 8	BRD8	11	0	6.1333	101561000	121625000	102640000	135970000	114840000	116755000
B5MD46;Q9BXI6;Q9BXI6-2;H7C1Q1;F8W9Y7;H7C471;H0Y5R9;H0Y2U5;F8WCD1	TBC1 domain family member 10A	TBC1D10A	5	0	3.9981	27207000	10084500	24946500	31586000	15325500	10615000
B5MDQ0;Q2NKX8	DNA excision repair protein ERCC-6-like	ERCC6L	21	0	53.167	196145000	172330000	171605000	172860000	194505000	182510000
B5MDU6;Q9H6V9;Q9H6V9-2;A0A0A0MSH6;Q9H6V9-3;B5MCU4;Q9H6V9-4;B5MCE2;D3YTH1;C9JUM0;B4DRG3;C9JHU6	UPF0554 protein C2orf43	LDAH;C2orf43	5	0	71.145	99757000	96206500	86563500	102342500	102150000	74075500
E7EW69;B5ME97;Q9P0V9;Q9P0V9-2;E7EX04;Q9P0V9-3;C9JEW2;C9JNR7;C9JEQ7;F5H1W3;F8WC85;F5H1F2	Septin-10	2024-09-10	17	0	300.94	578950000	660055000	596950000	523385000	612770000	593165000
B6VEX4;Q8IZP0-8;Q8IZP0-7;Q8IZP0-4;Q8IZP0-3;Q8IZP0-6;Q8IZP0-9;Q8IZP0-12;Q8IZP0;A0A0A0MRT6;Q8IZP0-10;Q8IZP0-2;Q8IZP0-5;Q8IZP0-11	Abl interactor 1	ABI1	14	0	25.084	457465000	533185000	426540000	457625000	516215000	434930000
B7WPE2;Q32P44;G3V195;H0Y3M3;Q32P44-2;G3V1D0;H7C355	Echinoderm microtubule-associated protein-like 3	EML3	8	0	13.011	24943000	24244000	23479000	23034000	27743500	30591000
B7WPL0;Q9NVN3-3;Q9NVN3;Q9NVN3-1	Synembryn-B	RIC8B	2	0.00065285	-0.29809	0	0	0	0	0	0
F8W9A8;B7WPL9;Q6PFW1-6;Q6PFW1-5;Q6PFW1-7;Q6PFW1-4;Q6PFW1-3;Q6PFW1-2;Q6PFW1	Inositol hexakisphosphate and diphosphoinositol-pentakisphosphate kinase 1	PPIP5K1	5	0.0064486	-1.0455	0	0	0	0	0	0
R4GNH4;R4GMZ8;Q9H4M3-2;B7Z1P2;A0A0A0MSI6		FBXO44	3	0	3.0343	15738000	6989500	13033500	17239000	16602000	7628000
B7Z2R2;P14927;P14927-2	Cytochrome b-c1 complex subunit 7	UQCRB	4	0	4.6406	380770000	242095000	355785000	69143500	209880000	140310000
B7Z2R7;Q5T8D3-2;Q5T8D3-3;Q5T8D3;Q5T8D3-4;X6RDD7;Q5T8E0	Acyl-CoA-binding domain-containing protein 5	ACBD5	8	0	12.008	80815500	82605000	84663000	65092500	77677000	78826500
B7Z3H4;Q9Y297-2;Q9Y297;Q5T1W7	F-box/WD repeat-containing protein 1A	BTRC	3	0	1.3047	0	3231850	2981250	2673100	3779900	2903700
B7Z493;E9PJX4;F8VWL3;Q96M96;F8W1R0;E9PNX0;Q96M96-2;E9PQT1;Q96M96-3;J3KSS3;F8VVF1;H0YDQ0	FYVE, RhoGEF and PH domain-containing protein 4	FGD4	21	0	117.92	273700000	253660000	261185000	279100000	312105000	308965000
E7EPW5;G3XAH9;B7Z4U3;B7Z4L1;C9JU30;E7EPD9;H7BXS2;Q9NRC1-6;Q9NRC1-5;Q9NRC1-4;Q9NRC1-3;Q9NRC1-2;Q9NRC1;E9PCV1;E7ENZ9;Q9NRC1-7	Suppressor of tumorigenicity 7 protein	ST7	3	0	4.4658	6285050	5151450	6497550	4334850	3403700	4199250
B7Z5R6;Q14596-2;Q14596	Next to BRCA1 gene 1 protein	NBR1	4	0.00016832	0.25146	0	0	0	4328150	8887550	0
B7Z6D5;Q96GQ7;A0A087X059;A0A087WYH5	Probable ATP-dependent RNA helicase DDX27	DDX27	35	0	103.44	1164550000	1093300000	1153550000	1252350000	1314350000	1254600000
B7Z7F3;Q9H6Z4-2;Q9H6Z4-3;Q9H6Z4;K7EIJ4;K7ESQ0;K7EN31;K7EMH9;K7ENJ2;K7EID7;K7ENB9;K7EPW1;K7EMT3	Ran-binding protein 3	RANBP3	21	0	151.5	651005000	586590000	658015000	858290000	665105000	683420000
B7Z896;F5H3M2;Q9BVG8-5;Q9BVG8-2;Q9BVG8;Q9BVG8-6;H3BTL6;A0A0C4DGM9;Q9BVG8-4;A0A0A0MRS8;Q9P2E2-3;Q9P2E2	Kinesin-like protein;Kinesin-like protein KIFC3	KIFC3	5	0	0.90742	9045000	8303200	7517700	5681050	1886400	4157100
B7ZBK6;B7ZBK7		ALAD	7	0	10.852	7678500	21792500	22141000	6021000	31799000	19506500
B7ZBM3;Q8IVH2-3;Q8IVH2-2;Q8IVH2;A0A590UJX7	Forkhead box protein P4	FOXP4	2	0	33.426	12537000	12776500	8251400	10007800	14652500	14588000
B7ZC38;Q9NR46;B7ZC39;Q9NR46-2;G5E9J1	Endophilin-B2	SH3GLB2	9	0	29.546	134675000	128210000	125485000	122595000	139305000	120150000
F8VP57;B7ZKW7;B7ZKJ3;P54756-3;P54756-2;P54756	Receptor protein-tyrosine kinase;Ephrin type-A receptor 5	EPHA5	3	0.0078836	-1.1395	0	0	0	0	5014950	0
B7ZKQ9;Q8WTV0-4;Q8WTV0-2;F5H4X0;Q8WTV0-5;Q8WTV0;Q8WTV0-3;F5H5E8	Scavenger receptor class B member 1	SCARB1	10	0	16.102	297265000	295425000	299375000	149130000	166740000	175445000
B7ZL14;Q96RU3-4;Q96RU3-3;Q96RU3-5;Q96RU3-2;Q96RU3;H0Y7W6	Formin-binding protein 1	FNBP1	6	0	1.2015	71488500	63236000	60894000	60888000	51848000	73787500
B7ZL31;A0A087WX74;Q9HAZ1	Dual specificity protein kinase CLK4	CLK4	2	0.0028266	-0.81924	3011500	9396550	4146600	3086750	2219550	0
B8ZWD1		DBI	5	0.0029743	-0.85515	0	0	0	0	0	0
B9A044;B8ZZ50;O60573-2;O60573;C9JEL3;B4E1E4;B9A023;B8ZZL3	Eukaryotic translation initiation factor 4E type 2	EIF4E2	7	0	125.21	177545000	222805000	189415000	197655000	260185000	203215000
B8ZZ98;Q8WVK2	U4/U6.U5 small nuclear ribonucleoprotein 27 kDa protein	SNRNP27	3	0	15.669	36825500	41729000	45166000	25076000	39412500	29941000
B8ZZQ6;B8ZZA1;B8ZZW7;H7C2N1;P06454-2;P06454	Prothymosin alpha;Prothymosin alpha, N-terminally processed;Thymosin alpha-1	PTMA	5	0	110.22	1420950000	1053650000	1715750000	1179050000	859605000	1297800000
B8ZZG1;Q9NZW5;C9J4Q3;C9JGI8	MAGUK p55 subfamily member 6	MPP6	19	0	58.778	254040000	267875000	282810000	260300000	267195000	270655000
B8ZZI5;B8ZZN3;O75716	Serine/threonine-protein kinase 16	STK16	3	0	1.0294	5418800	3903350	4116400	5584550	4843200	4820000
B8ZZK5;O43924	Retinal rod rhodopsin-sensitive cGMP 3,5-cyclic phosphodiesterase subunit delta	PDE6D	2	0.00065306	-0.29086	27635000	0	23926000	29924500	19019500	31203000
B8ZZN6;P63165;B8ZZJ0;B9A032;B8ZZ67;G2XKQ0;P63165-2	Small ubiquitin-related modifier 1	SUMO1	5	0	32.158	440945000	503570000	448945000	388570000	505925000	579350000
B8ZZS2;Q13506;Q13506-2;H0Y4C5	NGFI-A-binding protein 1	NAB1	3	0	6.4822	22315500	7840400	5508500	0	8526500	5774000
B8ZZU6;P15336-5;P15336;F5H629;P15336-2;P15336-4;E9PBF9	Cyclic AMP-dependent transcription factor ATF-2	ATF2	4	0	47.46	18451000	25532500	10397000	36693000	18302000	25685500
B8ZZU8;Q15370;Q15370-2;I3L0M9;A0A0B4J296	Transcription elongation factor B polypeptide 2	TCEB2	7	0	109.5	3156650000	3683050000	3375300000	3754100000	3289800000	3970100000
B9A008;E7ENR5;H0Y714;Q96G21;B8ZZ47	U3 small nucleolar ribonucleoprotein protein IMP4	IMP4	5	0	64.721	98639000	70994000	88667500	84931000	90096500	65673500
J3KMX2;B9EGA3;Q92925-3;Q92925;Q92925-2;J3QWB6;J3QQL7	SWI/SNF-related matrix-associated actin-dependent regulator of chromatin subfamily D member 2	SMARCD2	19	0	27.27	442345000	374510000	391245000	528665000	442400000	425550000
B9EGE7;Q8TCN5-2;Q8TCN5	Zinc finger protein 507	ZNF507	2	0	3.0736	14057150	10125550	7020000	12890000	9853000	13286500
B9TX31;M0QZQ2;Q71SY5-6;Q71SY5-5;Q71SY5;Q71SY5-4;M0QYQ4;M0QYH7;A0A0C4DGR2;Q86YD1-2;M0QZB9	Mediator of RNA polymerase II transcription subunit 25;Prostate tumor-overexpressed gene 1 protein	MED25;PTOV1	4	0	12.098	25894500	37831500	38572000	33834500	36718500	38280500
B9ZVU2;E7EPX3;E3W974		DNPEP	10	0.00033434	0.12113	26553000	29100500	24218500	0	0	0
C4AMC7;Q6VEQ5;Q9NQA3;A8K0Z3;A8MWX3	Putative WAS protein family homolog 3;WAS protein family homolog 2;WAS protein family homolog 6;WAS protein family homolog 1	WASH3P;WASH2P;WASH6P;WASH1	6	0	6.7228	100792500	85888500	81875000	66168500	83353000	75002500
C4P0D6;C4P0D8;Q5VVQ1;C4P0D4;Q9NRI2		DISC1;TSNAX	13	1	-2	0	0	0	0	0	0
C9IYN3;V9GYK2;Q8WVV9-4;Q8WVV9;B7WPG3;Q8WVV9-5;Q8WVV9-3;Q8WVV9-2;H7C464;H7BXH8;C9JJZ7	Heterogeneous nuclear ribonucleoprotein L-like	HNRNPLL	22	0	69.721	450690000	371780000	416495000	435375000	392440000	422535000
C9J0I9;Q86WB0;Q86WB0-3;Q86WB0-2;F8WAU5	Nuclear-interacting partner of ALK	ZC3HC1	13	0	86.55	374940000	386145000	397330000	367805000	422790000	432475000
C9J0J7;G5E9Q6;P35080-2;C9JQ45	Profilin;Profilin-2	PFN2	10	0	107.2	865060000	1095250000	892840000	1077200000	1070700000	1052800000
C9J0K6;P30626-3;P30626-2;P30626;B4DHQ6;E9PG82	Sorcin	SRI	19	0	220.43	3028650000	3669100000	3399950000	2768300000	3164450000	3123000000
C9JE98;C9J0Q5;Q9Y618-5;Q9Y618-4;Q9Y618;C9J7T7;A0A384DVL6;C9JQE8;C9J330;Q9Y618-2;H0YGK8;H7C1Y3;H7C184;H7C0P3;H7C1J7	Nuclear receptor corepressor 2	NCOR2	19	0	33.029	98147500	86282000	105422000	110430000	94467000	93893500
C9J0Y7;Q9UKT7	F-box/LRR-repeat protein 3	FBXL3	2	0	2.5184	13963000	11464500	13548500	13222000	15302000	11985000
C9J1C6;Q9P0P0;F8WBU5;C9J391;H7C426	E3 ubiquitin-protein ligase RNF181	RNF181	5	0	4.206	59142000	52269000	60931500	61698500	72118000	69499000
C9J1D1;Q8WTS1;A0A2R8YG22;H7BZY9;A0A2U3TZT9	1-acylglycerol-3-phosphate O-acyltransferase ABHD5	ABHD5	3	0.0091647	-1.1921	0	0	0	0	3879550	7713300
C9J2P0;P51965;H7C061;B7Z306;P51965-2;P51965-3	Ubiquitin-conjugating enzyme E2 E1	UBE2E1	5	0	8.9923	78044500	107105000	95132500	75800000	116025000	104195000
C9J2P9;Q75N03-2;Q75N03;C9K074	E3 ubiquitin-protein ligase Hakai	CBLL1	5	0.0065971	-1.0508	14562000	14729000	16968500	20835000	8525450	22197000
C9J2Y9;P30876;A0A1W2PPT5;C9J4M6	DNA-directed RNA polymerase;DNA-directed RNA polymerase II subunit RPB2	POLR2B	40	0	192.84	745625000	639475000	659735000	783195000	761945000	676310000
C9J384;Q9BQ75-2;Q9BQ75;H7C515	Protein CMSS1	CMSS1	7	0	10.963	116340000	117535000	132775000	133315000	164395000	124895000
C9J3D7;Q9UKG9;Q9UKG9-3;Q9UKG9-2	Peroxisomal carnitine O-octanoyltransferase	CROT	7	0	5.0433	41060000	41897500	45556000	27798000	50780000	43556000
C9J3G2;Q9BRT8-3;Q9BRT8;Q8IUF1;A0A087X140;A0A087WWG3;A0A0A6YYH9;Q5RIB0;H0Y5V3;A0A0A0MRU4;Q5RIA9-3;Q9BRT8-2;Q5JTY5-2;Q5RIA9;Q5JTY5;Q4V339;A0A0B4J2F1;F2Z2T4;A0A087WU37;Q5JTY2;A0A087WTC0;Q5RIB3;H0Y857;Q6NVZ8;F8WEG4;A0A0B4J2E3;A0A087WZQ3;F8WEU0;E7EUZ7;A0A087WYD2;A0A087WVU7;A0A087WU66;Q5RIB5;A0A087X1C0;Q5RIA9-2;Q9BRT8-4	COBW domain-containing protein 1;COBW domain-containing protein 2;COBW domain-containing protein 5;COBW domain-containing protein 3;COBW domain-containing protein 6	CBWD2;CBWD1;CBWD3;CBWD5;CBWD7;CBWD6	6	0	7.9193	51226500	61032000	62058000	37007500	50324000	55807500
C9J494;Q9H000-2;Q9H000	Probable E3 ubiquitin-protein ligase makorin-2	MKRN2	9	0	11.863	205815000	169355000	193260000	216875000	219480000	170200000
C9J4K0;Q9BVC5-2	Ashwin	C2orf49	7	0.00065295	-0.29088	4165300	0	1562000	1722300	2939150	4618950
C9J4W5;Q9GZV4;F8WCJ1;C9J7B5	Eukaryotic translation initiation factor 5A;Eukaryotic translation initiation factor 5A-2	EIF5A2	7	1	-2	18537000	0	44461500	51909500	10757500	36373500
C9J4X5;Q9H160-2;Q9H160	Inhibitor of growth protein 2	ING2	2	0	1.3351	0	0	0	0	0	0
C9J5X1;P08069;H0YMJ5;H3BSZ8;H0YNR0	Tyrosine-protein kinase receptor;Insulin-like growth factor 1 receptor;Insulin-like growth factor 1 receptor alpha chain;Insulin-like growth factor 1 receptor beta chain	IGF1R	11	0	24.103	58806000	55314000	51900000	58390500	45043000	45001500
C9J647;F8WF03;F2Z2I0;F2Z2W5		SMPD4	3	0	7.3115	0	2410200	3571050	20145500	3895400	7653750
C9J712;P35080;C9J2N0	Profilin-2;Profilin	PFN2	7	0	3.4265	226355000	282660000	295085000	600495000	236375000	331130000
C9J713;Q96IZ7-2;Q96IZ7;C9J367;H7C5Q0	Serine/Arginine-related protein 53	RSRC1	2	0.0022205	-0.73177	16999500	18267500	14783000	0	0	0
C9J7K9;O15162-2;O15162;C9J9P4;H7C5I5;C9J0H3;C9JE06	Phospholipid scramblase 1	PLSCR1	6	0	6.1727	227310000	163490000	103930000	341565000	221655000	268365000
C9J8B8;Q969S8-2;Q969S8;Q969S8-4;Q969S8-5	Histone deacetylase 10	HDAC10	3	0	1.9458	9551000	0	0	7015500	20742000	18874000
F8WBE2;C9J8K7;E9PHG5;Q6UW02-2;Q6UW02	Cytochrome P450 20A1	CYP20A1	2	0	2.7258	19869000	0	6442000	0	0	0
C9J8Q5;P51649;P51649-2;A0A5F9ZH98;A0A5F9ZI23	Succinate-semialdehyde dehydrogenase, mitochondrial	ALDH5A1	3	0	7.1503	18958000	12745500	24686500	0	11129000	8464050
C9J8U3;Q7Z2E3-5;Q7Z2E3-9;Q7Z2E3-10;Q7Z2E3-11;Q7Z2E3-7;Q7Z2E3;A0A0A0MRW7;Q7Z2E3-4;Q7Z2E3-8;A0A5F9ZGW5;A0A5K1VW64;Q7Z2E3-13;Q7Z2E3-3;A0A5F9ZI51;Q7Z2E3-6;Q7Z2E3-2;F8WBD6;A0A5K1VW80;F8WBM3;Q6JV79;Q7Z2E3-12	Aprataxin	APTX	5	0	7.8099	20277500	23925000	12532000	17494000	31409500	21277000
F8WDQ9;F8WD80;H3BSR4;C9JSK8;C9J9P8;Q969M7-4;Q969M7-7;Q969M7-6;Q969M7;Q969M7-2;H3BUI7;F8WCT3;F8WB39;C9JFD2;Q969M7-5	NEDD8-conjugating enzyme UBE2F	UBE2F;UBE2F-SCLY	2	0	10.473	36361500	50406000	51841500	39911000	41204500	33083000
C9JA08;Q96D46;C9J0B9;C9IZW9;C9K0C2;C9IY70	60S ribosomal export protein NMD3	NMD3	24	0	134.33	654555000	650635000	649835000	750050000	715115000	700605000
C9JA38;Q5D0E6-2;Q5D0E6	DALR anticodon-binding domain-containing protein 3	DALRD3	2	0.0003308	-0.067993	17035000	9108850	15420500	7197550	17266000	15150500
C9JAX1;Q16595;A0A2R8Y5A1;Q16595-2;Q16595-3;A0A2R8Y4G3;A0A2R8Y577	Frataxin, mitochondrial;Frataxin intermediate form;Frataxin(56-210);Frataxin(78-210);Frataxin mature form	FXN	3	0	74.125	35210000	26905000	52992500	28832000	37901000	27873500
C9JB30;Q9UPY8;Q9UPY8-2;K7ENB3	Microtubule-associated protein RP/EB family member 3	MAPRE3	11	0	49.528	230520000	259485000	226795000	261535000	248695000	249595000
C9JBI3;P78330;A0A1D5RMN5;C9JEJ7;F8WD74	Phosphoserine phosphatase	PSPH	13	0	38.521	697325000	855545000	670515000	631030000	644770000	762460000
C9JBY7;Q9Y291	28S ribosomal protein S33, mitochondrial	MRPS33	3	0	14.582	37713500	33477000	29217500	0	0	0
C9JC87;O00189;F8WCR6;C9JMG3;C9JWL4;C9IZL5;H0Y6K1;F8WDR3;F8WCC5;H7C0A0	AP-4 complex subunit mu-1	AP4M1	4	0.0028209	-0.84185	50892500	68218000	51159000	57157000	49554500	42781000
C9JCC6;Q14919;Q14919-2;E9PQX9;E9PNC7;E9PMW2	Dr1-associated corepressor	DRAP1	7	0	31.548	202895000	230620000	241685000	196240000	225980000	213735000
C9JCN8;P15408-3;P15408-2;P15408	Fos-related antigen 2	FOSL2	2	0	4.4829	17218000	20963500	20067000	20345000	10684200	19776000
C9JCN9	Heat shock factor-binding protein 1-like protein 1	HSBP1L1	2	1	-2	9381000	0	27899500	81719000	17564500	7177000
C9JDE9;P09110;P09110-2;H0Y4D4;H7C131;B4DVF4;F2Z2Q6;F2Z3P7	3-ketoacyl-CoA thiolase, peroxisomal	ACAA1	11	0	86.275	701170000	753575000	677945000	651800000	785245000	700785000
C9JDJ8;C9JRY4;C9JNZ0;Q96IW7;F8WAU7;C9JR77;C9J463;C9JZ27	Vesicle-trafficking protein SEC22a	SEC22A	2	0	10.762	26159500	25393500	22158500	24907000	26849000	22506000
C9JDZ2;Q9NVQ4;Q9NVQ4-3;Q9NVQ4-2	Fas apoptotic inhibitory molecule 1	FAIM	3	0.0011342	-0.41965	0	0	0	0	10307450	12018500
C9JG97;C9JEH3;Q13685;H7C0R2;C9JTS3	Angio-associated migratory cell protein	AAMP	7	0	110.02	213420000	256235000	240950000	264240000	294470000	272290000
C9JEJ2;P49585;C9J050;H7C1T3;H7BZN1;C9J2E1;C9JVS0;C9JPY0;F8WAZ5;F8WBU2	Choline-phosphate cytidylyltransferase A	PCYT1A	17	0	68.706	317905000	342625000	336435000	347640000	362485000	326545000
C9JEX3;Q13614-2;Q13614	Myotubularin-related protein 2	MTMR2	9	0	18.236	65996000	67039500	67343000	62145000	80470000	63061000
C9JF17;P05090;F8WBT9;C9JX71	Apolipoprotein D	APOD	2	0	2.7414	17061000	18088500	16615500	0	8552850	8642700
C9JFE4;Q13098-5;Q13098;Q13098-7;Q13098-6;J3KSA5;J3QLT0;J3KRJ4;J3QQX0;J3QS84;J3QS88;J3KTB0;J3QLE8;J3QL53;J3KRE8	COP9 signalosome complex subunit 1	GPS1	22	0	212.11	1149900000	1157200000	1131450000	1343100000	1325350000	1235200000
C9JFK9		BAG3	16	0	1.5566	7091400	0	2839900	4554150	5762900	5404650
C9JFR7;P99999;CON__P62894	Cytochrome c	CYCS	7	0	81.388	1907100000	1443450000	825435000	2283200000	1710400000	1409300000
C9JFV4;Q8IZL8;E7EV54;I3L445;I3L4P1;I3L1P4;I3L4M7	Proline-, glutamic acid- and leucine-rich protein 1	PELP1	20	0	294.48	253885000	238925000	249275000	296940000	267950000	262835000
C9JIF9;P13798;H7C393;H7C1U0;C9JLK2;H0YFE5;F8WEH5	Acylamino-acid-releasing enzyme	APEH	26	0	218.86	1755000000	1963200000	1838700000	1643750000	1985500000	1869600000
C9JJ19;P82930	28S ribosomal protein S34, mitochondrial	MRPS34	6	0	24.145	110385000	84919500	170275000	61633000	92337000	60452500
C9JJN9;Q8N3P4-3;Q8N3P4;Q8N3P4-2;C9JPI1;C9JP71;C9JG07;C9JKL0;C9JIA0;F8WB24;H7C058;H7C322	Vacuolar protein sorting-associated protein 8 homolog	VPS8	27	0	6.1065	286565000	259830000	238050000	269955000	273865000	262460000
C9JJQ8;C9JEV8;C9JQ00;C9JDL2		TUBA4A	8	0.0077578	-1.1208	0	0	0	0	0	0
C9JKI3;E9PCT5;Q03135-2;Q03135	Caveolin;Caveolin-1	CAV1	2	0	1.1798	10423000	3204900	6626000	0	0	0
C9JPX5;C9JKL2;O95772-2;O95772;C9JJ39;C9J3F5	MLN64 N-terminal domain homolog	STARD3NL	2	0.00033306	0.057714	8910000	6174000	4841000	0	0	14255000
C9JLU1;P52434;P52434-3;P52434-2;P52434-4;P52434-5	DNA-directed RNA polymerases I, II, and III subunit RPABC3	POLR2H	4	0	201.25	63891500	69170000	58555500	67420500	29779500	62711500
C9JNE2;Q9Y530;C9JXC3;C9J5P1;C9JA90;C9IZY1;H7C5Q1	O-acetyl-ADP-ribose deacetylase 1	OARD1	7	0	7.2922	69760000	82211000	73657500	66574500	64090000	72631000
C9JXB8;C9JNW5;P83731	60S ribosomal protein L24	RPL24	11	0	27.55	774895000	1287400000	1453750000	1661900000	1066770000	1121600000
C9JQ41;H7C525;Q4VC31	Coiled-coil domain-containing protein 58	CCDC58	5	0	40.396	671250000	644485000	832610000	701135000	755040000	846775000
E7ETT4;E7EUY3;E7ETT1;E9PDR0;C9JQS9;E7EX59;P05166;P05166-2;F8WBI9;E9PEC3;E7ENC1;C9JAW3;C9JVW9;H7C5C9;C9JVY9	Propionyl-CoA carboxylase beta chain, mitochondrial	PCCB	6	0.00016869	0.28548	21697000	13840000	22282500	15757000	6729000	0
C9JQV0;Q9BRJ6;H7C0T1;H7C2R9	Uncharacterized protein C7orf50	C7orf50	6	0	49.747	198380000	182310000	167170000	114805000	151385000	152500000
C9JY28;C9JRX8;F5H189;Q9HD34;C9J799;H7C4Q5	LYR motif-containing protein 4	LYRM4	2	0	13.273	0	0	11480500	5350500	0	0
C9JRZ6;Q9NX63;F8WAR4;A0A286YEX5	MICOS complex subunit MIC19	CHCHD3	15	0	40.035	687850000	506100000	664050000	846195000	855600000	930710000
K7EJU3;K7EN86;C9JSK0;Q13432-2;Q13432	Protein unc-119 homolog A	UNC119	3	0	1.3961	6348000	9836100	4736050	10396550	10641950	5095800
C9JU35;Q9NPL8;H7C5U1;F8WAU6;F8WB00;F8WC42;C9JR82;G3XA94	Complex I assembly factor TIMMDC1, mitochondrial	TIMMDC1	2	0	4.121	41959000	33802000	25742500	0	20796000	22262500
C9JU48;Q6NXT1;D3YTC9;H7BZV9;B5MCX7;H7C3L3;C9JX82;F8WB76	Ankyrin repeat domain-containing protein 54	ANKRD54	5	0	62.992	64851000	45214500	64127000	117205000	75997000	68088000
C9JUM1;C9JZR7;C9JTX5;F8WCH0		ACTB	13	0	110.18	392530000	379875000	466820000	279830000	447715000	440645000
C9JWC4;Q8NCD3-3;Q8NCD3-2;Q8NCD3;H7C3V8	Holliday junction recognition protein	HJURP	6	0	10.494	105770000	102315000	107931500	103343500	142730000	118025000
C9JXB9;P25686-2;P25686;C9JRD2;C9J1G2;E7ETU0;C9JX00	DnaJ homolog subfamily B member 2	DNAJB2	5	0.00049196	-0.22558	12199500	14240000	9049250	8517700	13166500	0
E7ET39;C9JY09;Q8NDZ4-2;Q8NDZ4	Deleted in autism protein 1	C3orf58	2	0	1.3421	8916800	5671000	5904000	2722700	0	4977500
C9JYK5;A0A0U1RR89;A0A0U1RQD7		BAG1	2	0.0095722	-1.2156	7283150	14737500	12596150	0	0	0
C9JYM0;O75817	Ribonuclease P protein subunit p20	POP7	5	0	18.476	84784000	84961000	67793000	80572000	33853500	70311500
C9JYQ9;H0Y8C2;Q6P5R6	60S ribosomal protein L22-like 1	RPL22L1	4	0	2.8058	6638500	4855100	6183000	16312000	18390500	6174500
C9JZB0;Q9BT40-2;Q9BT40	Inositol polyphosphate 5-phosphatase K	INPP5K	3	0	4.6073	14040500	11212500	17440500	16302000	15027000	15154500
C9JZE5		KLC4	4	0.0080254	-1.1464	0	0	0	0	0	0
C9JZT5;O00478-2;O00478	Butyrophilin subfamily 3 member A3	BTN3A3	2	0.0020651	-0.71172	5269400	0	0	0	0	0
C9JZY6;P62256;H7C4M9;C9JZG9;P62256-2;C9J8Q9	Ubiquitin-conjugating enzyme E2 H	UBE2H	5	0	5.6164	164575000	199355000	169030000	166975000	198150000	205700000
C9K0J5;Q70E73;C9J164;Q70E73-5;Q70E73-2;Q70E73-7;Q70E73-3;Q70E73-9;Q70E73-6	Ras-associated and pleckstrin homology domains-containing protein 1	RAPH1	7	0	11.964	39229000	41573500	33188000	35048500	29611500	36348500
CON__A2A4G1;CON__P19012;P19012;K7EMS3;C9JM50;C9JTG5;A8MT21;CON__P19001;CON__Q6IFX2;P19012-2			5	0.0083006	-1.169	10840300	22467000	11241500	0	0	0
CON__A2I7N0			7	0	1.6862	10421250	11144500	11279750	5058500	21625500	4003150
CON__A2I7N1			5	0	7.0932	35881000	35056500	29525000	5581500	36062000	25108000
CON__A2I7N3			6	0	1.0591	86710500	108835000	57027500	53403000	51558000	48693500
CON__ENSEMBL:ENSBTAP00000007350			23	0	59.351	188030000	202005000	167095000	175100000	155585000	106555000
CON__ENSEMBL:ENSBTAP00000013050			4	0.0026717	-0.8148	13429000	12890500	12506000	17673500	0	9841500
CON__ENSEMBL:ENSBTAP00000016046;P23142;P23142-2;P23142-3			8	0	56.792	101567000	108345000	93314500	78982000	91162500	69095500
CON__ENSEMBL:ENSBTAP00000018229;D6RF35;P02774-2;P02774;P02774-3;D6RBJ7			19	0	280.16	1666600000	1878300000	1273000000	1279800000	1295500000	930845000
CON__ENSEMBL:ENSBTAP00000018574			5	0	9.739	66640500	53781000	55106500	49818000	45796000	35974500
CON__ENSEMBL:ENSBTAP00000024146;F5GXY0			56	0	323.31	2948800000	3112550000	2524450000	2556400000	2291250000	1847400000
CON__ENSEMBL:ENSBTAP00000024466;CON__ENSEMBL:ENSBTAP00000024462			4	0	2.4447	27044000	24837000	23903000	37467500	0	12638000
CON__ENSEMBL:ENSBTAP00000025008			6	0	14.984	9411000	8942600	15089500	2358500	7634850	2434950
CON__ENSEMBL:ENSBTAP00000032840;A8MUN2			6	0	11.853	21399500	24243500	30916500	16650000	15621000	12411000
CON__ENSEMBL:ENSBTAP00000034412			3	0	21.872	68985000	62548000	53422000	65503000	53311000	43023500
CON__ENSEMBL:ENSBTAP00000037665			4	0	5.1251	0	14794500	11698000	30218000	15874000	20509500
CON__Q8BGZ7;CON__O95678;O95678;CON__Q8N1N4-2;CON__Q7RTT2;CON__P07744;CON__Q01546;Q8N1N4-2;Q8N1N4;Q01546;H0YIC5;CON__Q7RTS7;CON__Q32MB2;F8W1S1;Q7RTS7;Q86Y46	Keratin, type II cytoskeletal 75;Keratin, type II cytoskeletal 78;Keratin, type II cytoskeletal 2 oral	KRT75;KRT78;KRT76	4	0.0060046	-1.0242	0	0	0	5079000	0	0
CON__P00735;E9PIT3;P00734;C9JV37			11	0	13.596	174050000	200590000	166535000	146450000	148830000	135785000
CON__P00761;Q9BYE2-3;Q9BYE2-2;Q9BYE2-6;Q9BYE2			7	0	26.11	566655000	472920000	382160000	387020000	348030000	304045000
CON__P00978;P02760			7	0	52.773	300335000	371620000	315940000	338935000	227965000	191800000
CON__P01030			20	0.00237	-0.77314	0	0	0	0	0	0
CON__P01044-1;CON__Q2KJ62			18	0	132.5	575380000	673490000	590975000	481280000	505435000	402525000
CON__P01045-1			13	0.000172	0.63222	29591000	35891000	34440000	24261500	31160000	15570500
CON__P01966;G3V1N2			7	0	298.83	3138050000	3426500000	2334750000	1906700000	2472700000	1437300000
CON__P02070			5	0	0.9191	0	0	0	11649500	4129700	0
CON__P02672			5	0.0014573	-0.43938	148075000	205295000	51285000	239775000	63810000	239030000
CON__P02769;H0YA55;A0A0C4DGB6;CON__P02768-1;P02768;C9JKR2;D6RHD5;B7WNR0;P02768-2;A0A087WWT3;P02768-3;H7C013			58	0	323.31	81507000000	92234000000	73612500000	69395000000	68864000000	54660000000
975;977976;977977;977978;977979;977980;977981;977982;977983;977984;977985;977986;977987;977988;977989;977990;977991;977992;977993;977994;977995;977996;977997;977998;977999;978000;978001;978002;978003;978004;978005;978006;978007;978008;978009;978010;978011;978012;978013;978014;978015;978016;978017;978018;978019;978020;978021;978022;978023;978024;978025;978026;978027;978028;978029;978030;978031;978…						#DIV/0!	#DIV/0!	#DIV/0!	#DIV/0!	#DIV/0!	#DIV/0!
CON__P02777			3	0	19.602	92880000	109974500	69462000	111098000	104970000	69683500
CON__P04258;P02461-2;P02461	Collagen alpha-1(III) chain	COL3A1	2	0.0014495	-0.52382	8682700	11466000	4423800	11938000	0	3031650
CON__P06868;P00747			20	0	161.46	498565000	506675000	408505000	374830000	332825000	305445000
CON__P07224			4	0	16.731	8594000	15800500	13218500	0	0	0
CON__P08727;P08727	Keratin, type I cytoskeletal 19	KRT19	2	0.0081583	-1.1621	11878000	12000000	11030000	7452500	4700900	10651000
CON__P12763;P02765;C9JV77			15	0	323.31	11420500000	11805000000	11102000000	10053200000	9180700000	7703200000
CON__P13645;P13645;CON__Q148H6;CON__Q7Z3Y7;Q7Z3Y7;CON__Q7Z3Z0;CON__Q7Z3Y8;CON__P02535-1;Q7Z3Z0;Q7Z3Y8;K7EMD9;K7ERE3;CON__ENSEMBL:ENSP00000377550;CON__P08730-1;CON__Q7Z3Y9;CON__Q2M2I5;P13646-2;P13646-3;P13646;Q7Z3Y9;Q2M2I5	Keratin, type I cytoskeletal 10	KRT10	10	0	1.6392	42226000	6614500	0	35535500	3464850	343250000
CON__P15497			21	0	62.259	2203950000	2734700000	2189900000	1976750000	1797550000	1588000000
CON__P15636			19	0	323.31	17244000000	25679000000	17028500000	20920000000	24212000000	22163000000
CON__P17690;J3KS17;P02749			8	0	170.34	317315000	375180000	284710000	267680000	236400000	212230000
CON__P17697			3	0	30.376	35727000	26312000	35484500	42367500	7785450	21817000
CON__P21752			2	0.0023723	-0.7602	0	0	0	0	0	0
CON__P28800;C9JMH6;A0A0J9YY65;A0A0G2JPA8;P08697-2;P08697			10	0	29.082	211980000	245245000	194570000	189170000	127195000	129260000
CON__P34955			23	0	140.42	11350000000	12750500000	9576650000	10908000000	8348850000	7456950000
CON__P35527;P35527;K7EQQ3	Keratin, type I cytoskeletal 9	KRT9	13	0	79.895	0	0	0	13834000	31559500	292850000
CON__P41361;Q8TCE1;P01008			10	0	24.769	133025000	152810000	123410000	124315000	124800000	94900000
CON__P50448			4	0	21.472	21113000	34671500	24038500	14171000	10220000	4289450
CON__P81644			7	0	61.729	1917550000	2296800000	1193400000	1520950000	1210200000	706670000
CON__Q03247			5	0	1.1188	0	0	0	3182950	6003100	2220550
CON__Q05443;P51884	Lumican	LUM	2	0.00017042	0.46	22093000	22884500	23432000	0	0	0
CON__Q0IIK2;CON__Q29443;CON__Q2HJF0;E7EQB2;E7ER44;P02788-2;P02788;C9JVG0			52	0	323.31	7877900000	9601700000	6218150000	7239400000	6576250000	5337950000
CON__Q0V8M9;A0A087WW43;E7ET33;Q06033-2;Q06033			10	0	6.4265	103621000	120075000	102750000	100354000	71743000	66070000
CON__Q0VCM5			6	0	2.2403	43040000	55951500	36440000	33290500	29327000	16408000
CON__Q14525;Q14525;CON__O76011;CON__Q6NTB9;CON__O76009;CON__Q8IUT8;A0A140TA69;A0A140TA62;O76009;O76011	Keratin, type I cuticular Ha3-II;Keratin, type I cuticular Ha3-I;Keratin, type I cuticular Ha4	KRT33B;KRT33A;KRT34	2	0.009578	-1.2116	9066000	20492000	21402500	18809000	0	21699500
CON__Q28065			4	0.00065242	-0.30665	28880500	20865000	7515000	21191000	15151000	0
CON__Q28085			5	0	3.7817	23867000	24049500	20983500	22785000	7977000	12991000
CON__Q28107			3	0	4.5534	0	10151500	0	0	0	0
CON__Q2KJC7;Q15063-6;Q15063-2;Q15063-5;Q15063;B1ALD9;Q15063-7;Q15063-4;Q15063-3	Periostin	POSTN	3	0	4.7177	8678000	18480000	8598450	7684950	12076000	4975100
CON__Q2KJF1			9	0	121.43	289285000	260185000	231705000	240725000	256115000	186025000
CON__Q2TBQ1			2	0.000491	-0.25797	5573250	6329800	4122350	0	4657850	1699000
CON__Q2UVX4;P01024;M0QXZ3			58	0	288.37	1004205000	1044600000	884285000	911565000	726550000	611445000
CON__Q32PI4			2	0	4.1776	11294000	15657000	11381900	5141500	5272850	6367300
CON__Q3KUS7			9	0	35.879	111265000	146405000	112435000	82557500	71744500	73355000
CON__Q3MHN5			18	0.00049116	-0.25632	287765000	239995000	210315000	180180000	182585000	153705000
CON__Q3SX09;A0A2R8Y7R2;E9PFT6;P68871;P02042			13	0	104.1	4993900000	5294200000	4748900000	3749900000	3636900000	2868450000
CON__Q3SX14;Q5T0H8			27	0.00017047	0.46666	21048000	21552500	18979500	12358500	15056500	10725300
CON__Q3SZ57;J3KMX3;P02771			33	0	323.31	1543350000	1670750000	1372000000	1509900000	1175500000	978555000
CON__Q3SZH5			12	0	34.235	240585000	295290000	140655000	138635000	172490000	130745000
CON__Q3SZR3			8	0	10.351	145785000	152420000	147230000	183645000	104528000	91447000
CON__Q3SZV7			12	0	113.73	852030000	784690000	748195000	745685000	578985000	504680000
CON__Q3T052;B7ZKJ8;Q14624-4;Q14624-3;Q14624-2;Q14624			21	0	57.609	310235000	326210000	315080000	333215000	211845000	245415000
CON__Q3Y5Z3			2	0.00017091	0.50901	50928500	55437000	38659500	56144500	42518500	29979000
CON__Q3ZBD7			10	0	10.366	53173500	65009500	41940000	30783000	69095000	54421000
CON__Q3ZBS7;P04004;H0YJW9			5	0.0001712	0.54854	91843500	78356000	96577500	118085000	56853500	54401500
CON__Q58D62			10	0	24.015	1481450000	1638550000	1366100000	1308150000	1128400000	935885000
CON__Q8VED5			4	0.0014481	-0.53479	16028000	15988500	9957350	4025250	8737400	12498500
CON__Q95121			3	0	18.271	128995000	126030000	107345000	94271500	75392500	60117500
CON__Q95M17			2	0	0.83671	35426000	30669000	35534000	41707500	23746500	9429500
CON__Q9H552			3	0.0095637	-1.2189	0	0	0	7737500	0	0
CON__Q9N2I2			3	0	3.1533	10521500	5514500	12450500	12873500	15492500	10401500
CON__Q9TRI1;Q5T987			21	0	64.703	738635000	896195000	589530000	681130000	510710000	440325000
CON__Q9TT36			5	0	9.7332	91757000	90394000	105080000	78934000	68864500	58834000
CON__Q9TTE1			12	0	206	437170000	561095000	371655000	354805000	332360000	259835000
CON__REFSEQ:XP_001252647;CON__ENSEMBL:ENSBTAP00000038329			11	0	45.692	407765000	404955000	318190000	331065000	298050000	237605000
CON__REFSEQ:XP_585019			10	0	10.684	81202000	92403500	67825000	55648000	58034000	42925500
D3DQV9;P78344;H0Y3P2;P78344-2;H0YCH5;H0YD77;H0YEC5;H0YCF8;E9PKF8;H0YE22;H0YEN8;H0YDC0;H0YD99;H0YE44;H0YEW3;H0YEI7	Eukaryotic translation initiation factor 4 gamma 2	EIF4G2	39	0	247.92	1058025000	1101850000	1072650000	996125000	1245050000	1152300000
D3DRR9;Q86WR7	Proline and serine-rich protein 2	C10orf47;PROSER2	2	0.00016878	0.29204	11119550	8523900	7398550	6543850	9761250	7226350
Q5HY75;D3DWX8;P98173-3;P98173-2;P98173;A6QRH7	Protein FAM3A	FAM3A	2	0.0037441	-0.9043	14371500	3433050	10074500	10356150	12442000	11336200
D3YTB1;F8W727;P62910;D3YTI8	60S ribosomal protein L32	RPL32	12	0	31.671	2296900000	2062450000	2657650000	2525500000	2520200000	2636700000
D3YTB5;P51617-2;P51617-3;P51617;P51617-4;H7C224;F8WAB6;H7C2I6;H7C3G8;H7C1F0	Interleukin-1 receptor-associated kinase 1	IRAK1	8	0	13.362	45635000	49182500	40249000	33001000	52778000	40914500
D4PHA4;Q86WP2-3;Q86WP2;Q86WP2-2;Q86WP2-4	Vasculin	GPBP1	4	0	36.235	31838500	25410500	32075500	38998000	32870000	36214000
D6R921;D6R9U7;O15318;D6RIT0;D6RJH6	DNA-directed RNA polymerase III subunit RPC7	POLR3G	2	0	17.875	53987500	58663500	45912000	48423000	68308000	61616500
D6R938;Q13557-8;Q13557-12;Q13557-9;Q13557-10;Q13557-5;Q13557;Q13557-3;Q13557-6;Q13557-4;Q13557-11;E9PBG7;E9PF82;H0Y9C2;A0A5F9ZHY2;A0A5K1VW76;A0A5F9ZHM9;A0A5F9ZH21;A0A5F9ZHR5;D6RFJ0;A0A5F9ZH50;Q9UQM7;Q9UQM7-2;A0A5F9ZH90;H0Y9J2	Calcium/calmodulin-dependent protein kinase type II subunit delta;Calcium/calmodulin-dependent protein kinase type II subunit alpha	CAMK2D;CAMK2A	7	0	11.976	64271500	61286000	45241000	82913500	58695000	57859000
D6R992;Q01201	Transcription factor RelB	RELB	3	0	7.1295	0	0	0	0	0	0
D6R9D3		HNRNPH1	4	0.0074764	-1.1007	0	0	18505500	0	0	0
D6R9W2;Q8NEC7-3;Q8NEC7	Glutathione S-transferase C-terminal domain-containing protein	GSTCD	2	0	6.2743	14070500	0	9592000	7316300	10191500	17023500
D6R9W4;D6RCR4		DBN1	19	0.00017238	0.6882	0	0	0	0	0	0
D6R9Z7;P15954	Cytochrome c oxidase subunit 7C, mitochondrial	COX7C	2	0.0014493	-0.5246	60619000	33132000	52266000	29023500	42463000	36584500
D6RAN8;Q9P0M9;H7C5U8	39S ribosomal protein L27, mitochondrial	MRPL27	3	0.00049188	-0.22593	13208000	6332500	16950000	5376000	14736000	9721150
D6RAZ0;H0YAM8;F2Z2L2;E9PD12;Q96AX9-9;Q96AX9-10;Q96AX9-8;Q96AX9-7;Q96AX9-4;Q96AX9-6;Q96AX9-5;Q96AX9-2;Q96AX9-12;Q96AX9-3;Q96AX9;Q96AX9-11;Q96AX9-13;Q96AX9-14;D6RED3	E3 ubiquitin-protein ligase MIB2	MIB2	2	0	7.7811	6619000	5791000	6444000	0	0	0
D6RB01;Q9Y6X4;D6RC41;D6R953	Soluble lamin-associated protein of 75 kDa	FAM169A	2	0	2.3103	11874450	0	12138850	13436000	10889000	10701500
D6RB24;Q9NVZ3;Q9NVZ3-2;D6RAN6;F6SKB8;Q9NVZ3-3;Q9NVZ3-4	Adaptin ear-binding coat-associated protein 2	NECAP2	2	0	12.808	113950000	111037000	96341500	101157000	102551500	107610000
D6RBJ9;P32321;P32321-2;D6RC36;D6R9S0;D6RBN2;D6RAR9;D6RAD7	Deoxycytidylate deaminase	DCTD	9	0	57.654	183025000	199445000	217810000	145260000	232260000	216795000
D6RBR6;D6RFG3;D6REL6;I6L9I8;Q9H201-2;Q9H201;D6R907;D6RBI9	Epsin-3	EPN3	2	0.0016036	-0.58063	5885500	5254900	7474600	7751650	3043750	7107950
D6RBS5;Q8IZ81;D6RHX2	ELMO domain-containing protein 2	ELMOD2	2	0	2.4521	8476450	5128350	5919300	0	0	0
D6RBT3;O75380	NADH dehydrogenase [ubiquinone] iron-sulfur protein 6, mitochondrial	NDUFS6	3	0	6.8986	132075000	76418500	152235000	86313500	75254500	96333500
D6RCD0;Q8NBQ5	Estradiol 17-beta-dehydrogenase 11	HSD17B11	6	0	18.128	42673500	28057000	39691000	36097000	12842000	29518500
D6RD47;P62266;D6RDJ2;D6RIX0;D6R9I7	40S ribosomal protein S23	RPS23	9	0	69.694	1223050000	1455350000	1176100000	1151850000	1193700000	1371150000
D6RD67		MCCC2	8	0.0082894	-1.1728	0	22039000	20318000	0	13056000	23387500
D6RDA2		DEK	10	0.00017304	0.74579	4513500	9797050	8955050	0	0	0
D6REA0;O75879;H0Y9W6	Glutamyl-tRNA(Gln) amidotransferase subunit B, mitochondrial	PET112;GATB	3	0.00017065	0.48113	14440500	14559500	18663000	3562200	11124500	7703650
D6REL5;Q6UWZ7-2;Q6UWZ7	BRCA1-A complex subunit Abraxas	FAM175A	3	0.00017027	0.44469	18168000	16787000	21503500	18202000	25618500	23689000
D6RER3;D6RIF9;Q96G75;D6RFK1;D6R9A2;D6RFE6	Protein RMD5 homolog B	RMND5B	3	0	1.0295	8331700	10660000	0	12954000	8974950	5297000
D6RGI3;D6RER5;Q9NVA2;Q9NVA2-2;D6RDU5;H0Y961;D6RDP1;D6R9Y6;H0Y9G8	Septin-11	2024-09-11	18	0	323.31	1311750000	1577950000	1315700000	1231500000	1440550000	1460350000
D6REX3;O94979;O94979-3;O94979-4;O94979-9;O94979-2;O94979-8;O94979-6;O94979-10;D6RHZ5;H7BXG7;O94979-7;O94979-5;H0YAB3;H0Y8V7;H0Y9K1;H0Y8W8;H0Y9T9;H0YAF5;D6RE64;D6RCQ9;D6RBT0;D6RHE8;H0Y9V3	Protein transport protein Sec31A	SEC31A	38	0	319.47	2096300000	2135000000	1976200000	2129900000	2085250000	2131300000
D6REY2;P23508;P23508-2;A0A096LNU0;A0A096LPB3	Colorectal mutant cancer protein	MCC	9	0	12.61	38239500	36957500	42979500	42588500	43318500	44079500
D6RF23		GNB2L1	10	0.0014535	-0.48428	0	0	0	0	127890000	0
D6RF48;Q9P2W9;D6RC71	Syntaxin-18	STX18	3	0	36.444	25255000	18524500	23145500	9193500	21617500	14827500
D6RFG8;P27707;D6RCP9;D6RG38	Deoxycytidine kinase	DCK	14	0	32.101	285500000	306030000	322550000	257850000	372400000	368750000
D6RFI3;E7EQR8;Q9GZM5;D6RGY8;H0Y9A1;D6RBQ1;D6RA04;D6RAY4	Protein YIPF3;Protein YIPF3, 36 kDa form III	YIPF3	5	0	22.147	95808500	90123500	83365000	79478500	80873500	71616000
D6RJF0;D6RHD3;Q9BS16;D6RAX0;D6RC76	Centromere protein K	CENPK	3	0	15.788	31606000	32265000	28278500	23354000	32291500	30216000
D6RHE5		TRAPPC11	7	0.0082981	-1.1692	0	0	0	49013500	45276000	55415500
D6RHI1;Q15723-4;Q15723-2;Q15723-3		ELF2	2	0	1.1114	2867900	4343550	4616550	1798550	2358500	3513450
D6RID8;Q6P1K8;Q13888;R4GMS9;D6RJD3;D6RIT7;D6RGC9;D6RAW1	General transcription factor IIH subunit 2-like protein;General transcription factor IIH subunit 2	GTF2H2C;GTF2H2	8	0	27.679	63203500	87057500	101156500	109095000	61387500	79048500
D6RJ07;Q9UL40-3;Q9UL40;B7Z4N4;B7Z4J8;Q9UL40-2;B7Z6B6;B7Z6Q2	Zinc finger protein 346	ZNF346	5	0	21.769	36024500	39949000	38172500	40985500	39586500	34866000
H0Y9N4;D6RJ90;Q9Y6G5;D6RC04	COMM domain-containing protein 10	COMMD10	6	0	35.014	130333500	138765000	165120000	157400000	191580000	178700000
D6W5U7;Q9UJ98-2;Q9UJ98-3;Q9UJ98	Cohesin subunit SA-3	STAG3	2	0.0078872	-1.1387	0	0	0	0	1034050	2228050
D6W601;Q96EY9;C9JFC1	Probable inactive tRNA-specific adenosine deaminase-like protein 3	ADAT3	6	0	16.64	53642500	44223500	45406500	50328500	48151000	52064500
E2QRD4;Q6ZRQ5;H0Y8J1;H0YAJ2	Protein MMS22-like	MMS22L	7	0	8.0239	50941000	48377000	40729000	43252500	58734500	42656500
H7C608;E2QRF9;O75496;C9K0U5	Geminin	GMNN	4	0	10.455	42599000	20934000	35622500	22180700	56734000	59376500
E3W994;J3KR49;O75122;A0A0U1RQI6;B3KR06;E7ENG2;O75122-2;H7C5M8;D6RBU8;C9J668;H7C4X8;H7C4I5;H7C4M5	CLIP-associating protein 2	CLASP2	41	0	6.6552	17642000	7580000	16919500	15090000	22473000	17878000
E5RFJ1;Q96MF7;E5RIM1;A0A087WTZ8;E5RHW9	E3 SUMO-protein ligase NSE2	NSMCE2	2	0	2.0296	28951500	25436500	25375500	31070500	21408000	16663500
E5RJ08;E5RHM5;E5RFN2;E5RII1;J3KPV1;Q9BUK0;Q9BUK0-2;Q9BUK0-4	Coiled-coil-helix-coiled-coil-helix domain-containing protein 7	CHCHD7	2	0	3.4756	19328000	23708000	24252500	9152000	20540000	18095500
E5RFQ1;Q9H4W6-2;Q9UH73;Q9H4W6;V9GYU8;A0A0A0MSW2;E9PEI2;X6R549;Q9UH73-2;Q9HAK2;Q9BQW3;Q9BQW3-1	Transcription factor COE3;Transcription factor COE1;Transcription factor COE2;Transcription factor COE4	EBF1;EBF3;EBF4;EBF2	2	0.0014563	-0.45053	0	0	5659500	0	7512500	12120000
E5RIY0;E5RFT4;Q8N4L2;E5RJC2;E5RIP9;Q86T03;Q86T03-2	Type 2 phosphatidylinositol 4,5-bisphosphate 4-phosphatase	TMEM55A	4	0	7.0416	8604500	16317000	0	0	21273500	7230500
E5RFU2;P34913;P34913-3;P34913-2;E5RFH6;H0YAW7;E5RI53	Bifunctional epoxide hydrolase 2;Cytosolic epoxide hydrolase 2;Lipid-phosphate phosphatase	EPHX2	12	0	52.071	159100000	182490000	171290000	127450000	177755000	180985000
E5RG17;Q6P1N9;H0YBX2;G5EA19;U3KQS5;E5RGF2;A0A0D9SGD3;Q6P1N9-2;E5RID7;E5RG62;E5RK70;E5RI69;E5RJY6	Putative deoxyribonuclease TATDN1	TATDN1	7	0	7.0198	112055000	122690000	119540000	94908000	113730000	108690000
E5RGS2;Q9H6H4;Q9H6H4-2	Receptor expression-enhancing protein;Receptor expression-enhancing protein 4	REEP4	2	0	4.4263	24123000	26424500	20368000	24809000	7706000	5278000
E5RGX5;Q93045;Q93045-2	Stathmin;Stathmin-2	STMN2	3	0	3.9424	791690000	628885000	710555000	767780000	697325000	808665000
H0YLF2;E5RGZ2;H0YKJ1;Q6NT76-2;Q6NT76-3;Q6NT76;Q6NT76-5;Q6NT76-4;E5RHH9	Homeobox-containing protein 1	HMBOX1	3	0	8.6015	23459000	30326500	14657500	25165000	32748000	26622500
E5RHG8;Q15369;Q15369-2;R4GMY8	Transcription elongation factor B polypeptide 1	TCEB1	8	0	131.54	1243750000	1406250000	1433000000	1307600000	1589150000	1483050000
E5RHG9		UQCRB	3	0.0032797	-0.89591	0	0	28404500	0	0	0
E5RHK8;Q9UQ16-2;Q9UQ16-3;Q9UQ16-5;E5RIK2		DNM3	12	0	86.011	668105000	674725000	732140000	746540000	758775000	784760000
E5RHW4;O94905;E5RJ09	Erlin-2	ERLIN2	14	0	70.747	654140000	519940000	543880000	574305000	634360000	622655000
E5RHX2;E5RHY6;E5RJV7;E5RK28		SGK3	2	0.0081633	-1.1591	2451450	2581750	2762250	4335900	0	0
E5RI94;E7ERK7;Q96DN5-2;Q96DN5;E7EWW7;Q96DN5-3;H0YCP2;E5RHC6	TBC1 domain family member 31	TBC1D31	3	0.0019096	-0.6843	3665400	0	24049500	8240950	3787150	4958550
E5RIA4;E7ETB3;Q9ULA0;E7EMB6;F8WAN0;C9JBE1;E5RJ35;C9JRG3;C9J1E2	Aspartyl aminopeptidase	DNPEP	20	0	187.99	747870000	739900000	847705000	775675000	734185000	663000000
E5RIC7;Q969P6-2;Q969P6	DNA topoisomerase I, mitochondrial	TOP1MT	2	0.0091564	-1.1973	5540000	10303950	5669500	0	0	0
E5RIH5;Q6NXR4	TELO2-interacting protein 2	TTI2	9	0	53.547	111440000	105350000	108320000	113640000	112195000	109220000
E5RIW3;E5RJD8;O75347;E5RHG6;O75347-2;E5RIX8;A0A494C144	Tubulin-specific chaperone A	TBCA	14	0	37.915	4040250000	4440350000	4633950000	3005150000	5038000000	4817650000
E5RK82;E5RJF8;O15182	Centrin-3	CETN3	2	0	7.1791	3163650	0	5004500	15592000	0	2903950
E5RK69;H0YC77	Annexin	ANXA6	35	0.0014486	-0.53114	0	0	0	0	0	0
E7EM64;Q7L5N1;H7C3T0	COP9 signalosome complex subunit 6	COPS6	12	0	76.561	585015000	599620000	712135000	823240000	687860000	723890000
E9PB77;E7EMF1;E7ESP4;D6RG08		ITGA2	6	0	20.834	59919000	41086500	46766000	43836000	57016500	40534500
J3QLD9;E7EMK3;Q14254;K7EKW9	Flotillin-2	FLOT2	11	0	25.399	112570000	85981000	114585000	94364000	111095500	89707500
E7EMN6;P41236;E7EUI7;Q6NXS1	Protein phosphatase inhibitor 2;Protein phosphatase inhibitor 2-like protein 3	PPP1R2;PPP1R2P3	7	0	47.434	301965000	402265000	327385000	363200000	356225000	345230000
E7EMP6;Q96FZ2;D6RAZ3;D6R9T3;D6RGK7;D6RAI0	Embryonic stem cell-specific 5-hydroxymethylcytosine-binding protein	HMCES	9	0	56.466	181745000	186500000	174685000	150920000	241435000	213905000
J3KMY5;G3V3E8;E7EMS2;G3V3D1;P61916;G3V2V8;H0YIZ1;P61916-2	Epididymal secretory protein E1	NPC2	5	0	11.583	482485000	392910000	469590000	301015000	371200000	346985000
E7EMZ9;E9PBC6;O95359-3;O95359;Q4VXL4;D6RAA5;Q4VXL8;O95359-2;O95359-6;O95359-1;O95359-5;H0Y9C3;A0A0U1RRM9;H0Y911;H0Y9Y7;E9PGB3	Transforming acidic coiled-coil-containing protein 2	TACC2	7	0	2.3869	26010500	28409500	28051000	23041000	25533500	31435000
E7EN73;Q8IZA0-2;Q8IZA0;C9J519;Q8IZA0-3;H0Y4S8;B1AN15	Dyslexia-associated protein KIAA0319-like protein	KIAA0319L	5	0	1.6853	39415500	36478500	37475000	19119500	16959000	34867000
E7EN86;P52747-2;P52747-3;P52747;E7EX64;P36508-2;P36508;A9JR48;A0A087WXW6;H3BSM9;A0A140TA74;A0A140TA70;Q6NX45;Q9ULD5;Q9BXA9-3;Q9BXA9-4;Q9NSC2-2;Q9BXA9-2;Q9BXA9;Q9NSC2	Zinc finger protein 143;Zinc finger protein 76	ZNF143;ZNF76	6	0.00065157	-0.3284	25490500	17971000	32411500	28181500	20904500	21569500
Q5T8T7;E7EN96;Q5T8T8;Q15528-2;Q15528;E9PGW7	Mediator of RNA polymerase II transcription subunit 22	MED22	5	0	1.8731	13167500	15000000	18494000	36546000	10232300	17090500
F5H3K2;E7ENF1;F5H7W8;Q96C57;F5H8B7;G5EA44	Uncharacterized protein C12orf43	C12orf43	3	0	36.918	31434000	28727000	31045500	12611500	41446500	32306500
E7ENT5;E7EV45;Q9ULF5	Zinc transporter ZIP10	SLC39A10	2	0.00049092	-0.26035	11616000	4824450	16178000	6514500	7204000	12436000
E7ENV7;Q86YQ8-2;Q86YQ8	Copine-8	CPNE8	4	0.00017215	0.65662	14724000	10998000	17074000	9207500	11608900	11673050
E7ENX8;A0A140T9S0;A0A0G2JLV0;A0A087WYD6;X5CMH5;Q03519-2;Q03519;A0A140T9Z3;P13765	Antigen peptide transporter 2	TAP2	5	0	5.5929	42354000	23334500	27931500	24819500	19460500	19329000
E7EV99;E7ENY0;P35611-2;P35611-6;P35611-4;P35611;P35611-3;A0A0A0MSR2;P35611-5;H0Y9H2;D6RAH3;D6RF25;D6RJE2;H0YG19;H0YFD8	Alpha-adducin	ADD1	21	0	163.62	539650000	599760000	544560000	470315000	577005000	521195000
E7EPB3;P50914	60S ribosomal protein L14	RPL14	8	0	32.032	1991050000	3506450000	4130800000	3025450000	3786200000	3679050000
G3V2F4;E7EPD8;Q9NUW8;Q9NUW8-2;G3V2J6;G3V5H9;G3V2U6;H0YJ44;Q9BRS7	Tyrosyl-DNA phosphodiesterase 1	TDP1	3	0	1.4407	5462000	12168250	12809500	9038350	15383000	11242000
E7EPI0;Q9P2D0-2;Q9P2D0;E9PDR5;D6R9F4	Inhibitor of Bruton tyrosine kinase	IBTK	8	0	3.6536	24289000	23745500	17085500	26535500	23845500	13296500
E7ES33;E7EPK1;Q16181-2;Q16181;G3V1Q4;Q5JXL7;A0A0U1RRM2;A0A0U1RRE1;A0A0U1RRH9;A0A5F9ZGZ7;A0A0U1RRD1	Septin-7	2024-09-07	25	0	240.36	1894950000	1830750000	2007100000	2017200000	1970400000	1881350000
E7EPN9;Q9Y520-4;Q9Y520-5;Q9Y520;Q9Y520-7;Q9Y520-6;Q9Y520-2;Q9Y520-3;H7C5N8;A0A2R8YET2;A0A2R8Y7F4;A0A0A0MS30;A0A2R8Y424	Protein PRRC2C	PRRC2C	42	0	295.87	642545000	600815000	480600000	502530000	591525000	526250000
E7EPP6;O14757-2;O14757;O14757-3;E9PPA5;A0A087WT52;E9PJI4;E9PKQ3	Serine/threonine-protein kinase Chk1	CHEK1	9	0	4.4645	51817500	53865500	46487000	63375000	71102500	65452000
E7EPS8;P28827;P28827-2;J3QLI4;J3KT55;J3KRV2;Q49AC9	Protein-tyrosine-phosphatase;Receptor-type tyrosine-protein phosphatase mu	PTPRM	6	0	2.4582	12267000	6111500	12973000	14604000	8404800	9330500
E7EPT4;P19404	NADH dehydrogenase [ubiquinone] flavoprotein 2, mitochondrial	NDUFV2	8	0	31.33	70759500	37927500	69914000	34943000	44668500	27704500
E7EPU2;Q9Y2E4	Disco-interacting protein 2 homolog C	DIP2C	13	0	11.925	15436500	30969000	31466000	15826000	30368000	27771000
E7EQ45;Q9H0R1;G3V3L4;Q9H0R1-2	AP-5 complex subunit mu-1	AP5M1	2	0	5.9982	24326000	7103500	26201500	41608000	20766000	25003500
E7EQA9;Q92844;E7EWR8;E7EM55;E7ERM9;E7EV32;E7EMT6;E7ENY2;H7BZ28;E7EVA2;E7EW82;H7C3L4;Q92844-2;Q92844-3	TRAF family member-associated NF-kappa-B activator	TANK	2	0	2.1827	0	4643650	0	0	4761100	0
E7EQG2;Q14240;Q14240-2;J3KSN7;E9PBH4;E7EMV8;C9JUF0;F8WE11;J3KT04	Eukaryotic initiation factor 4A-II;Eukaryotic initiation factor 4A-II, N-terminally processed	EIF4A2	30	0	248.18	1190800000	1275950000	1133800000	1383500000	1317300000	1214750000
E7EQL8;Q96RT7-2;Q96RT7-3;Q96RT7;H7C358	Gamma-tubulin complex component 6	TUBGCP6	9	0	3.17	71552000	56371500	66051000	67451000	56765000	73430000
E7EQR4;P15311	Ezrin	EZR	43	0	51.896	899895000	929225000	993055000	959555000	935775000	954095000
E7EQS8;Q6N021	Methylcytosine dioxygenase TET2	TET2	2	0.0070336	-1.0815	5281000	0	0	0	10262000	7912500
E9PES6;E7ES08;E7EQU1;O15347	High mobility group protein B3	HMGB3	7	0	24.448	466860000	519825000	418325000	346355000	549715000	466085000
E7ERI8;E7EW49;O75122-3	CLIP-associating protein 2	CLASP2	43	0	176.13	582465000	635625000	560015000	497660000	578930000	567305000
E7ERK9;Q9UI10;A0A087WW69;F8W8L6	Translation initiation factor eIF-2B subunit delta	EIF2B4	14	0	112.5	579075000	567640000	543715000	550705000	627640000	539995000
E7ERR0;Q9BQ90;F8W6A4	Kelch domain-containing protein 3	KLHDC3	2	0	1.0926	7713850	9478050	10081800	15240500	8912750	10617000
E7ERS3;Q86VM9;H3BP01;H3BRN6;H3BRH3	Zinc finger CCCH domain-containing protein 18	ZC3H18	13	0	43.447	2603200000	2410600000	2492600000	2492250000	2294450000	2877000000
H7C2T1;E7ES52;P46527	Cyclin-dependent kinase inhibitor 1B	CDKN1B	3	0	2.9671	30174000	20979500	31444500	41000500	30012000	11794500
H0YBP1;E7ESA6;Q05397-7;Q05397;Q05397-5;Q05397-2;H0YB16;H0YBZ1;E9PEI4;Q05397-3;Q05397-4;H0YB99;B4DWJ1;Q05397-6;E5RGA6;E5RH48;E5RH01;E5RG66;E5RI72;E5RFW9;E5RH08;E5RG86;E5RIK4;E5RG54;E5RJI4;H0YAS0;E5RHD8;E5RI03;E5RI29;H0YB33;E5RJQ2;E5RG80	Focal adhesion kinase 1	PTK2	28	0	161.72	483215000	416780000	440035000	467730000	539455000	456555000
E7ESD5;E9PLN6;F2Z2Y1;O95677-5;O95677-2;O95677-4;O95677;O95677-3	Eyes absent homolog;Eyes absent homolog 4	EYA4	3	0	12.797	8971600	4600250	3588550	4820300	3812150	8949300
E7ESG2;Q9HAW4-3;Q9HAW4;Q9HAW4-2	Claspin	CLSPN	5	0.00049004	-0.27794	25967500	26254000	22854500	33699000	26427000	27374500
H7BXG9;E7ESK9;Q9Y2G0;Q9Y2G0-2	Protein EFR3 homolog B	EFR3B	2	0	1.2911	24195500	15466000	10313500	17464500	0	23008000
E7ESL0;J3KQY1;Q9NWU5;Q9NWU5-2;Q9NWU5-3	39S ribosomal protein L22, mitochondrial	MRPL22	6	0	16.16	28126500	10961800	37585500	11869000	9808850	16688500
E7ESL9;H7C4F1;H7C5G0;H7C4U6;C9J8Z2;A0A087X044;Q9UPQ3-3		AGAP3	6	0.0074786	-1.0977	0	0	0	0	0	0
E7ET15;O15042-2;O15042;H0Y8D9;E7EW00;O15042-3;C9J5L1;H7C4V2;C9JDJ7;U3KPT1	U2 snRNP-associated SURP motif-containing protein	U2SURP	28	0	218.05	968735000	810500000	936400000	836290000	934170000	974400000
E7ET89;Q86UW9-2;Q86UW9;C9JEH4;C9JII1;Q75MM6	Probable E3 ubiquitin-protein ligase DTX2	DTX2	2	0	1.806	6322500	13868650	15171500	10568000	15312500	15941500
E7ET92;H0Y7X4	Oxysterol-binding protein	OSBPL2	7	0.0063077	-1.0293	0	0	0	0	0	0
E7ETU5;F6Y5H0;P29558-2;P29558;F8W1T6;Q15434;E7EPF2;C9J9B2;F8VV01;C9JIJ9;A0A1B0GUW5;Q6XE24-3;Q6XE24-4;Q6XE24-5;Q6XE24-2;Q6XE24	RNA-binding motif, single-stranded-interacting protein 1;RNA-binding motif, single-stranded-interacting protein 2	RBMS1;RBMS2	4	0	4.9863	87892500	78143000	82323500	148600000	54528000	90056000
H0Y9G6;E7ETU7;P09001;E9PF06;D6RC14	39S ribosomal protein L3, mitochondrial	MRPL3	6	0	44.16	44989000	36346000	77316000	31149500	30954500	35227500
E7ETX0;Q8NHX9;A0A1B0GTM1;A0A1B0GUM5;A0A1B0GVQ7	Two pore calcium channel protein 2	TPCN2	6	0	16.66	38086000	30844000	34267500	46257500	36113000	42928000
E7ETY4;E9PC69;Q7KZI7-13;Q7KZI7-7;Q7KZI7-2;Q7KZI7-16;Q7KZI7-4;Q7KZI7-9;Q7KZI7-14;Q7KZI7-3;Q7KZI7-6;Q7KZI7-8;Q7KZI7;Q7KZI7-10;Q7KZI7-15;Q7KZI7-5;Q7KZI7-12;Q7KZI7-11;K7EN95;Q6IPE9;F5H6N2;F5H4F6;Q96L34-2;Q96L34	Serine/threonine-protein kinase MARK2	MARK2	3	0	2.4756	12236000	23572000	11701700	10976000	12666000	15409500
E7ETZ4;Q9Y6E2;Q75MG1;B5MCH7;B5MCE7;E9PFD4;E7EMS9;C9JF98;Q9Y6E2-2;E9PFE3;F8WDX8	Basic leucine zipper and W2 domain-containing protein 2	BZW2	31	0	170.44	1550150000	1820300000	1657950000	2229000000	1733850000	1816150000
E7EU05;P16671-4;P16671;E9PLT1;P16671-3;P16671-2;E9PJX8;E9PC45;E7EVU1;E7ERZ9;E7EWI4;E7EX47	Platelet glycoprotein 4	CD36	4	0.00016844	0.26409	12078350	10650000	12859500	10651100	0	4889000
E7EUI8;E7EM57	Glucose-6-phosphate 1-dehydrogenase	G6PD	28	0	7.5632	8979850	12939000	6151000	6981650	1969250	9330800
E7EUN9;Q9NX74;J3QLD5;H3BRI6;H3BSF3;I3L0K0;H3BMK6;H3BTR3;I3L1K5;H3BQX4;H3BM64;I3L4H0;I3L4Y9	tRNA-dihydrouridine(20) synthase [NAD(P)+]-like	DUS2	10	0	6.0016	134685000	119765000	146710000	130625000	134475000	144920000
E7EUU4;Q04637-8;E7EX73;E9PGM1;Q04637-7;C9K073;C9J2Z7;H7C044;H7C0V6;C9JHW9;F8WCF2;C9JIH5;C9JWH9;REV__Q8NEG2-2;REV__F5H7J8;REV__Q8NEG2;REV__C9JQZ6;REV__J3KQX6	Eukaryotic translation initiation factor 4 gamma 1	EIF4G1	66	0	323.31	5720250000	5489300000	4969850000	5190950000	5354750000	5408600000
E7EVA0;P27816-6;P27816;P27816-2;P27816-5;P27816-4;H7C4C5;B5MEG9;H0Y2V1;F8W9U4;H7C456;A0A0J9YVV8;A0A0J9YW37;P27816-7;P27816-3	Microtubule-associated protein;Microtubule-associated protein 4	MAP4	39	0	129.8	2211300000	2175300000	2141750000	2160550000	2106850000	2084550000
E9PEY4;E7EVB6;O60941-6;O60941-7;O60941;M0QZ28;Q9Y4J8-6;Q9Y4J8-10;Q9Y4J8-11;O60941-3;O60941-5;O60941-2;O60941-4;K7ERH7;M0R021;Q9Y4J8-8;M0R0C4	Dystrobrevin;Dystrobrevin beta;Dystrobrevin alpha	DTNB;DTNA	5	0.0032802	-0.89545	0	87000000	0	0	0	0
E7EVJ5;Q96F07-2;Q96F07;H7C229;E7EW33;A0A087WTQ3;A0A087WWZ1;A0A087WVE1	Cytoplasmic FMR1-interacting protein 2	CYFIP2	20	0	2.3122	7776800	4797800	9961000	0	9082100	6574000
E7EVQ6;Q14534;H0YBN7	Squalene monooxygenase	SQLE	3	0.000334	0.096489	20350500	7833000	19910000	0	0	0
E7EW05;Q9NVU7;Q9NVU7-2;F8W8T7;D6RC74	Protein SDA1 homolog	SDAD1	12	0	29.148	126105000	163365000	150585000	143405000	134555000	147580000
E7EW32;Q7L1V2-2;Q7L1V2;H3BUX9	Vacuolar fusion protein MON1 homolog B	MON1B	6	0.0023772	-0.74249	29300000	23328500	23932000	30989000	40361500	35662500
E7EW50;J3KS51		NCOR1	9	0.00049293	-0.18804	3024900	2226450	3061900	3512550	2487450	3181900
E7EW84;Q8TAG9-2;Q8TAG9;B1AP46;F2Z3K0	Exocyst complex component 6	EXOC6	3	0	2.337	4116350	9064650	3896550	0	3642000	0
E7EWD6;Q76L83-2;Q76L83;A0A5F9ZHN2;A0A5F9ZH08	Putative Polycomb group protein ASXL2	ASXL2	3	0	2.5852	17344500	22562500	17001000	0	26924000	16178000
E7EWR4;P33240-2;P33240;E9PID8;A0A0A0MT56	Cleavage stimulation factor subunit 2	CSTF2	18	0	105.21	886045000	962205000	1074250000	890490000	995810000	1038600000
E7EWW0;Q7Z3J2;F5H7K1;C9J7I2;Q7Z3J2-2;H3BV68;H3BVG8;I3L1U5;H3BUS7;H3BNX2;F6S1J4;H3BTI5	UPF0505 protein C16orf62	C16orf62	24	0	138.33	333505000	317035000	322510000	287020000	347575000	327320000
E7EX17;P23588;P23588-2;F8VX11;F8VP89;F8VSC7;F8W0K0;F8VYE9;F8VRU1;REV__F8VX11;REV__P23588-2;REV__P23588;REV__E7EX17	Eukaryotic translation initiation factor 4B	EIF4B	40	0	104.65	1462250000	1449700000	1435700000	1796650000	1348400000	1593250000
E7EX48;P51957-3;P51957;P51957-2	Serine/threonine-protein kinase Nek4	NEK4	4	0	2.9825	0	0	0	0	0	0
E7EX90;Q14203-3;Q14203-4;Q14203-6;Q14203;Q14203-5;Q14203-2;Q6AWB1;E7EWF7;C9JJD0;C9JZA4;C9JTE5;C9JJN7;C9JKG6;E9PCY0;C9J1B7;C9JUI8	Dynactin subunit 1	DCTN1;DKFZp686E0752	56	0	323.31	1764450000	1912750000	1704300000	1605650000	1860300000	1683850000
E7EXA6;Q8WVB6;Q8WVB6-2;A0A0D9SF58;Q8WVB6-3;F8WCC1;H0Y7D3	Chromosome transmission fidelity protein 18 homolog	CHTF18	11	0	29.596	101164000	89587500	98018000	85298500	86726500	89648000
E9PAN7		RPS6KA1	8	0.0026709	-0.8174	0	9708000	0	0	0	0
F8VZJ2;H0YHX9;Q13765;E9PAV3-2;E9PAV3;F8W0W4;F8W1N5;F8VNW4;F8VZ58;Q9BZK3	Nascent polypeptide-associated complex subunit alpha;Nascent polypeptide-associated complex subunit alpha, muscle-specific form	NACA	7	0	211.44	1556350000	1918000000	1808500000	1704250000	1865950000	1857050000
E9PB61;Q86V81	THO complex subunit 4	ALYREF	12	0	139.18	1220400000	1235750000	1217750000	1520000000	1405200000	1347300000
E9PB90;P52789;P52790	Hexokinase;Hexokinase-2	HK2	39	0	323.31	1840250000	1904750000	1732100000	2115900000	1906250000	2086350000
F6PQP6;E9PBC1;I3L2B2;O95208-2;O95208;O95208-3;J3KSF8;J3KTF6;J3KSA6;J3KSC7;J3QLN2;I3L356;I3L2H1;O95208-5	Epsin-2	EPN2	3	0.0028244	-0.82479	60982500	62936000	29177500	0	92589000	68170500
E9PC47;P53667-4;P53667-2;P53667;P53667-3	LIM domain kinase 1	LIMK1	6	0	3.3585	41767000	38486000	44809000	41031500	33373000	46343500
E9PC53;H7C3N0;Q8TBK2-2;Q8TBK2;C9JCR1;J3QT10	N-lysine methyltransferase SETD6	SETD6	2	0	3.2875	6601000	0	6390500	0	15692500	4678700
E9PC85;Q5S007	Leucine-rich repeat serine/threonine-protein kinase 2	LRRK2	2	0.0025205	-0.79314	15564000	15931500	0	10677500	26512000	16667000
E9PC90;P14635;H0YA62	G2/mitotic-specific cyclin-B1	CCNB1	3	0	23.751	79410000	78709500	62601500	76828500	103892500	101046000
E9PCG9;Q02338;H7C2W1;C9K0G7;C9JM78;C9JQ90;A0A0G2JRX6	D-beta-hydroxybutyrate dehydrogenase, mitochondrial	BDH1	7	0	8.0085	50554000	30643000	90201000	7806500	34490500	26009500
E9PCR7;Q02218;E9PDF2;Q02218-2;A0A0D9SFS3;E9PFG7;Q02218-3;C9J4G7;Q9ULD0;Q9ULD0-3;Q9ULD0-2	2-oxoglutarate dehydrogenase, mitochondrial	OGDH	31	0	111.06	520130000	351675000	655820000	267150000	331315000	294100000
E9PCZ3		INPP4B	19	0	2.9021	0	0	0	0	0	0
E9PD50;Q92540-2;Q92540;Q92540-5;Q92540-4;B1ALB4;D6RAD0;E9PEK3	Protein SMG7	SMG7	10	0	17.55	53348000	51160000	55948500	58410000	54151500	63248500
E9PDE8;O95757;D6RJ96	Heat shock 70 kDa protein 4L	HSPA4L	13	0	9.7018	34285500	41414000	37532500	34134500	43450500	48084500
E9PDF6;O43795;O43795-2;E7EQD9;H7C2Y7;A0A0U1RRI3;C9JYW1;C9JUP5	Unconventional myosin-Ib	MYO1B	36	0	76.572	789675000	815935000	838960000	869020000	856585000	836625000
E9PDK2;Q9H9P5-3;Q9H9P5-1		UNKL	2	0.0078931	-1.1338	32003000	75402000	71304000	0	0	0
E9PDL2;E9PF59;P42658-2;P42658	Dipeptidyl aminopeptidase-like protein 6	DPP6	2	1	-2	394430000	559990000	349555000	0	482200000	162375000
E9PDP5;H3BLS9;H7C2F5;Q8IWZ3-2;Q8IWZ3-5;Q8IWZ3-3;D6RHC4		ANKHD1	30	0.0023697	-0.77379	16282500	16841000	15413500	6049000	16869500	17909000
E9PE82;P16219	Short-chain specific acyl-CoA dehydrogenase, mitochondrial	ACADS	5	0	3.3499	57016000	44218000	57385000	9513500	39243500	31572500
E9PEI0;Q69YH5	Cell division cycle-associated protein 2	CDCA2	2	0	9.3343	12105000	11143350	10621950	11833900	15337000	14947500
E9PEJ6;P98196;H0Y547;H0Y8F0;H0Y624;A2A3G9	Phospholipid-transporting ATPase;Probable phospholipid-transporting ATPase IH	ATP11A	12	0	25.455	160725000	149675000	152965000	193860000	172075000	170105000
E9PER6;O15530-2;O15530-3;O15530;O15530-4;Q6A1A2;O15530-5;H3BQ10	3-phosphoinositide-dependent protein kinase 1;Putative 3-phosphoinositide-dependent protein kinase 2	PDPK1;PDPK2P	9	0	31.053	162300000	186615000	188165000	186760000	214570000	178175000
E9PF10;O75694-2;O75694	Nuclear pore complex protein Nup155	NUP155	44	0	323.31	1550450000	1442600000	1466450000	1748450000	1691500000	1618600000
E9PF16;Q96CM8-3;Q96CM8;Q96CM8-2;Q96CM8-4;D6RF87	Acyl-CoA synthetase family member 2, mitochondrial	ACSF2	8	0	14.304	97915500	60560000	103722000	52610000	73754000	48158000
E9PF19;Q9Y4P3;Q96E41;F8WDI9;A0A087WXC6;F8WCR3	Transducin beta-like protein 2	TBL2	16	0	39.946	169200000	123455000	135215000	143650000	133425000	127400000
Q504U8;E9PFD7;P00533;P00533-2;P00533-4;P00533-3;A0A1W2PRR9	Receptor protein-tyrosine kinase;Epidermal growth factor receptor	EGFR	4	0	8.3288	47715500	42658500	57819500	51746000	60325500	39897500
E9PFK9;Q9UJ41;Q9UJ41-4;Q9UJ41-3;Q3HKR1;A0A0A0MSJ3;C9JDA2;A0A1W2PPY0;V9GYI8	Rab5 GDP/GTP exchange factor	RABGEF1	5	0	1.0451	0	0	23034500	33215500	10993500	9977000
E9PFQ4;Q86SQ0-2;Q86SQ0-3;Q86SQ0;G5E9V3;A0A1W2PQ63;E9PDY7;E9PGF6;A0A1W2PRT1	Pleckstrin homology-like domain family B member 2	PHLDB2	7	0	19.065	10517850	7952200	11550500	28408000	6816600	16213000
E9PFQ8		RIOK1	2	0.0020648	-0.71265	0	0	0	4450950	0	0
E9PFR3;Q14738-2;Q14738;Q14738-3;H0Y8C4;H7C5Q9;H0YN84;H0YJ49;H0YJ35;Q15173-2;Q15173	Serine/threonine-protein phosphatase 2A 56 kDa regulatory subunit delta isoform	PPP2R5D	16	0	39.997	420360000	442125000	375815000	351285000	425850000	383315000
E9PFU9;Q8WV99;F8WEE4;B8ZZ56;A0A087X0D9;E7EV05;B4DEN4;Q8WV99-2	AN1-type zinc finger protein 2B	ZFAND2B	2	0	12.763	9257000	0	15485500	17845000	7881000	15037000
E9PFW2;O00462;A0A2R8YEC9	Beta-mannosidase	MANBA	2	0.0077626	-1.119	0	0	0	0	536655	1827500
E9PG22;Q8IW35;Q8IW35-2;F8WF91;H7C4Y5	Centrosomal protein of 97 kDa	CEP97	10	0	20.562	140880000	132665000	126875000	168705000	166360000	142035000
E9PGC0;P20936-2;P20936-4;P20936;P20936-3	Ras GTPase-activating protein 1	RASA1	10	0	18.606	57016500	49251500	49274500	42155500	47049000	42630500
H0YDP9;Q5TG12;E9PGC5;Q15262;Q15262-2;Q15262-3;Q15262-4	Protein-tyrosine-phosphatase;Receptor-type tyrosine-protein phosphatase kappa	PTPRK	2	0	5.061	6934500	11444000	6713500	4411500	0	0
E9PGT1;Q15631;H7C1D4;Q15631-2;A0A0J9YVW2	Translin	TSN	13	0	189.03	1175200000	1141950000	1145500000	1466000000	1266250000	1255450000
E9PGT3;Q15418-4;Q15418;Q15418-2;Q15418-3;E9PMM7;Q5SVM7;Q5SVM6	Ribosomal protein S6 kinase;Ribosomal protein S6 kinase alpha-1	RPS6KA1	26	0	121.43	630555000	631205000	660535000	542055000	669685000	571345000
E9PGT6;Q99627-2;Q99627;H7C3S9	COP9 signalosome complex subunit 8	COPS8	6	0	120.42	253000000	261805000	277395000	241150000	312065000	297780000
E9PH99;Q9Y4E5-2;Q9Y4E5;D6RIA1	Zinc finger protein 451	ZNF451	11	0	5.5672	38508500	33285500	32508500	33123500	35044000	32842500
E9PHB5;Q9UQB3;E7EMY7;D6RBA8;D6RC65;E7EST6;D6RHE9;B4DRK2;E7EPC8;Q9UQB3-2	Catenin delta-2	CTNND2;PKP4	2	0.0058543	-1.022	12246500	9663100	13127000	0	10177000	7015500
E9PHF7;Q96RQ3;F5GYT8;E9PG35;G5E9X5	Methylcrotonoyl-CoA carboxylase subunit alpha, mitochondrial	MCCC1	10	0	110.02	159400000	114125000	178860000	65899500	76791000	71547000
E9PHV5;H7BZ26		SSFA2	19	0.0048055	-0.96528	0	0	0	0	0	1607500
E9PHY8;Q8NDA8;Q8NDA8-2;Q8NDA8-6;Q8NDA8-4;Q8NDA8-7;Q8NDA8-5;Q8NDA8-3	Maestro heat-like repeat-containing protein family member 1	MROH1	5	0	1.9494	34410000	11848500	31580000	36210000	18780000	43838000
Q5T6K7;E9PI99;Q5T6K5;Q13952-6;Q13952-7;Q13952-2;Q13952-5;Q13952-3;Q13952;E9PL11;A0A0A0MT00;Q13952-4	Nuclear transcription factor Y subunit gamma	NFYC	4	0	1.3174	46385500	40678500	47907500	34320500	51470000	65102000
E9PIC2;P56962;E9PJV6	Syntaxin-17	STX17	2	0	2.5632	17311500	13695000	11867000	16704000	17443000	17580500
E9PIE3;Q969G5	Protein kinase C delta-binding protein	PRKCDBP	5	0	2.3315	23290500	18591500	22564000	24353500	23385500	20888500
E9PIF4;Q99519	Sialidase-1	NEU1	3	0	2.2048	42724500	38725000	48525500	32149500	45184000	36073500
E9PIH6;Q8N3D4;A0A0U1RQH4;H0YDZ9	EH domain-binding protein 1-like protein 1	EHBP1L1	6	0.0001728	0.72869	30794000	31749500	29743500	0	0	0
E9PIW9;Q6SPF0;F8WDT5	Atherin	SAMD1	7	0	18.282	46852000	52713000	42049500	58316500	51087000	72994000
E9PJ90		HBS1L	5	0.0023779	-0.74027	0	0	0	17672500	5290500	22568500
E9PJC3;E9PM84		ST5	2	0.0080242	-1.1469	0	0	0	0	0	0
E9PQ42;E9PJD7;Q6ZMK1-2;Q6ZMK1;Q6ZMK1-4	Cysteine and histidine-rich protein 1	CYHR1	6	0	12.153	35202500	46599500	52361500	45934000	28767000	48696500
E9PJF5;H0YCF7;G5E9I4;Q9HCU9;E9PPD1	Breast cancer metastasis-suppressor 1	BRMS1	4	0	2.0642	22505000	24218000	27490500	0	22786000	25585500
E9PJM3;Q9UK99-3;Q9UK99-2;Q9UK99;G3V1E0;Q49AF1;E9PL46;B4E3U2	F-box only protein 3	FBXO3	4	0	4.1649	25614500	20555500	19892000	5365000	33482000	25287500
E9PJN9		RPS3	2	0.00065168	-0.32477	30003000	28135500	27194500	0	0	0
E9PK54		HSPA8	15	0.008023	-1.1493	0	0	0	0	0	0
E9PK67;E9PNI7;Q53GL7;E9PPE7;F8W8G7	Poly [ADP-ribose] polymerase 10	PARP10	11	0	60.086	71838500	49765000	82236500	105697500	85355500	72121500
E9PK80;E9PN58;Q9NTG7-2;Q9NTG7;E9PNA0;B7WNN4;E9PM75	NAD-dependent protein deacetylase sirtuin-3, mitochondrial	SIRT3	2	0	12.224	10062450	2689650	10628100	0	0	0
E9PK89;Q8TBN0;Q8TBN0-2	Guanine nucleotide exchange factor for Rab-3A	RAB3IL1	4	0	28.728	81239000	90677000	87182500	69065000	80225500	69383500
E9PK91;Q9NYF8-3;E9PK09;E9PQN2;E9PKI6;A0A1W2PQ43;E9PJA7;H0YF00;H0YF63	Bcl-2-associated transcription factor 1	BCLAF1	27	0.0076231	-1.1058	0	8280500	4541950	0	0	0
E9PK98		OSBPL9	2	0.0023674	-0.77913	21838000	37171500	24653000	2040400	29651500	30311000
H7BXH2;E9PKF6;Q5H9R7-6;Q5H9R7-2;Q5H9R7;Q5H9R7-5;Q5H9R7-4;Q5H9R7-3;E9PQP7;H0YEN2;H0YDW1;E9PK08;E9PNN8;E9PJD8;E9PKG4;H0YEV0	Serine/threonine-protein phosphatase 6 regulatory subunit 3	PPP6R3	25	0	292.25	593995000	670385000	510535000	674230000	692745000	641530000
E9PKH6;E9PPW7;O00217;E9PN51;F8W9K7;H0YDT4	NADH dehydrogenase [ubiquinone] iron-sulfur protein 8, mitochondrial	NDUFS8	5	0	41.716	239860000	126255000	348230000	131210000	162590000	123800000
E9PKP7;P17480-2;P17480;E9PMM2;E9PLT2;H0YDH7	Nucleolar transcription factor 1	UBTF	19	0	146.91	621180000	607580000	616705000	657525000	662840000	665235000
E9PL41;Q9NWT6	Hypoxia-inducible factor 1-alpha inhibitor	HIF1AN	2	0.00017164	0.60286	19816500	8125500	18574000	18816500	15498000	15825500
E9PL57;F8VSA6;E9PS38;S4R3E9;Q86V88		NEDD8-MDP1;NEDD8	6	0	50.076	351080000	410650000	451460000	319680000	411100000	368780000
E9PLI6;E9PS76;Q8N9N8;E9PS30;E9PQD0;E9PNH5	Probable RNA-binding protein EIF1AD	EIF1AD	4	0	94.828	359895000	388160000	371360000	315040000	444210000	390920000
E9PLK3;P55786;H0YDG0;A6NEC2;E9PP11;H0YCQ5;E9PJY4;E9PJ74;E9PPD4;A6NEC2-2;E9PJF9;E9PRQ5;E9PPZ2;A6NEC2-3;E9PI82	Puromycin-sensitive aminopeptidase	NPEPPS	45	0	323.31	4112050000	4031250000	3995150000	3864400000	4230550000	4057400000
E9PLP8;Q12996;Q12996-2;E9PJ06;H0YE74;Q12996-3	Cleavage stimulation factor subunit 3	CSTF3	14	0	91.339	242545000	198395000	220735000	219970000	241080000	212495000
E9PLX2;E9PQV2;Q8WVD5	RING finger protein 141	RNF141	3	0	0.91002	0	0	13259000	26326500	37374500	28113000
E9PM19;P29597;H0YE24	Tyrosine-protein kinase;Non-receptor tyrosine-protein kinase TYK2	TYK2	9	0	7.4114	49320500	35478000	45012000	48613000	54955500	36185000
E9PM28;E9PQ74;E9PRR5;O43903;E9PQ37;O43903-2	Growth arrest-specific protein 2	GAS2	2	0	0.87136	1513400	2790400	1707450	1113150	2642150	2659100
E9PM92;O00193;E9PRZ9;E9PQA1	Small acidic protein	C11orf58;SMAP	8	0	58.072	122120000	126875000	139415000	95138000	157785000	149255000
E9PMC9;Q7Z589-2;Q7Z589;Q7Z589-5;Q7Z589-6;Q7Z589-4;Q7Z589-7;H0YCS3	Protein EMSY	C11orf30;EMSY	3	0	2.1031	335585000	363655000	262350000	275735000	405935000	405720000
E9PMG4;Q9BUR4;K7EJ50	Telomerase Cajal body protein 1	WRAP53	3	0	3.0699	10673500	28836500	14679500	22482000	38029000	12610000
E9PMI6;J3KN38;P54105;E9PJF4;E9PQ83	Methylosome subunit pICln	CLNS1A	4	0	67.178	84740500	78702000	88748500	101683000	92464500	87496500
E9PMJ2;J3KP39;Q9BPY3;G3V179;E9PIM5;E9PMW3	Protein FAM118B	FAM118B	10	0	31.546	180140000	159370000	185885000	199740000	197930000	221970000
E9PRJ3;K4DIA7;E9PMR4;P48509	Tetraspanin;CD151 antigen	CD151	2	0.0020655	-0.71066	68710000	45135000	57243500	60718500	46173000	61090000
E9PMR6;Q9NZN5-2;Q9NZN5	Rho guanine nucleotide exchange factor 12	ARHGEF12	9	0	4.2915	102284000	104370500	91703000	96006000	77998500	100809500
E9PMS6;E9PMT2;F8WD26;J3KP06;Q8WWI1-3;Q8WWI1;A0A0A0MTE2;Q8WWI1-5;Q8WWI1-4;Q8WWI1-2;E9PMP7;H0Y424;H0YDQ3;H0YDG6;H0YE95;E9PJ10	LIM domain only protein 7	LMO7	9	0	4.8985	42098000	41314500	41944500	36710500	35130500	41304500
E9PN81;Q8TDP1	Ribonuclease H2 subunit C	RNASEH2C	6	0	18.864	162830000	126770000	159100000	164520000	140805000	166990000
E9PNA1;G3V150;O94766-2;O94766	Galactosylgalactosylxylosylprotein 3-beta-glucuronosyltransferase 3	B3GAT3	2	0	1.9615	30004000	15886500	22568500	20937500	18768500	18815000
E9PNP3;Q9H7C9;E9PR47;E9PIQ4;E9PJP1;E9PLK9;K4DI89;Q9H7C9-3;Q9H7C9-2	Mth938 domain-containing protein	AAMDC	6	0	14.446	132535000	157200000	148670000	147215000	129265000	154520000
E9PNR2;Q13671-2;Q13671	Ras and Rab interactor 1	RIN1	5	0	11.926	49965000	50360500	51000500	45888500	49305000	73233000
E9PNW8;Q8WVX9	Fatty acyl-CoA reductase 1	FAR1	10	0	49.663	148715000	137730000	127175000	83634000	117360000	104735000
E9PP00;Q9C0D7;Q9C0D7-2	Probable ribonuclease ZC3H12C	ZC3H12C	2	0	12.03	7708700	11028200	12005000	0	4463100	0
E9PPF2		TYK2	7	0.009997	-1.2291	0	5351000	0	0	0	0
E9PQE8;Q9Y296-2;Q9Y296;E9PKS9;E9PN70;J3KP27;G3V1A0;G5EA23	Trafficking protein particle complex subunit 4	TRAPPC4	9	0	4.952	136815000	163425000	162290000	163595000	150700000	147125000
E9PQL0;Q86UB9-2;Q86UB9	Transmembrane protein 135	TMEM135	2	0.00065232	-0.30778	17114000	6397000	16283500	0	0	11572500
E9PQT7		UBE2L6	4	0.0034332	-0.8989	20438500	20350500	18521000	0	0	0
E9PQW8;F2Z346;Q15777-2;Q15777	Metallophosphoesterase MPPED2	MPPED2	2	0.0037412	-0.90827	20311000	12383000	23299500	18414000	16195500	21594500
E9PQY2;Q9NQP4	Prefoldin subunit 4	PFDN4	4	0	32.045	261895000	342720000	251800000	56126500	364865000	289115000
E9PR30;P62861;E9PM49	40S ribosomal protein S30	FAU	4	0	8.7895	937095000	878825000	895905000	942585000	1421050000	1213650000
E9PR89;O00141-4;O00141;O00141-3;O00141-5;O00141-2	Serine/threonine-protein kinase Sgk1	SGK1	2	0	5.751	12443000	14617500	14094000	15921500	16546000	11010000
E9PRG8;E9PLD3;A0A494BXY3	Uncharacterized protein C11orf98	C11orf98	5	0	8.4232	169065000	183145000	178940000	201155000	104284000	188160000
E9PRQ7;Q04323;A0A087WTZ5;E9PJ81;Q04323-2	UBX domain-containing protein 1	UBXN1	14	0	163.05	351245000	348765000	349795000	251520000	330755000	361515000
E9PRR1;P78410-3;P78410-2;P78410;E9PFB8;C9JNZ3;E9PRX1;E7EPR2;C9JVU4;C9J3Q8;C9J877;E9PJE9;C9JQT8;C9JUV8;O00481-2;O00481-3;O00481-4;O00481	Butyrophilin subfamily 3 member A2;Butyrophilin subfamily 3 member A1	BTN3A2;BTN3A1;BTN3A3	2	0.00033278	0.045738	30930500	34771000	29506500	0	19941000	28821000
E9PRY8;P29692;P29692-2;P29692-4;E9PK01;E9PQZ1;A0A087X1X7;E9PQ49;E9PI39;H0YE72;E9PPR1;E9PL12;E9PMW7;E9PIZ1;H0YCK7;H0YE58;E9PK06;E9PK72;E9PKK3;E9PNW6;E9PQC9;E9PJD0	Elongation factor 1-delta	EEF1D	24	0	323.31	8977350000	9682000000	9492700000	10765500000	10646000000	10571500000
E9PS17;Q96KG9-3;Q96KG9-2;Q96KG9;E9PK59;Q96KG9-4;Q96KG9-5;Q96KG9-6;E9PPN3;A0A0A0MQX4;H0YCI6;H0YDH0	N-terminal kinase-like protein	SCYL1	17	0	227.66	515495000	631325000	544770000	395635000	547105000	459280000
E9PSD7;Q96BW1;A0A494C0H3;A0A0A0MRR5;Q96BW1-3	Uracil phosphoribosyltransferase homolog	UPRT	4	0	3.8031	0	16642000	0	13731000	21909000	13099950
F1T0E5;Q9ULU8-2;Q9ULU8-3;Q9ULU8;Q9ULU8-4;H0YFP0;H7C4P2;H7C4T6;H7C538;Q9ULU8-5	Calcium-dependent secretion activator 1	CADPS	5	0	4.3558	23914500	26595500	28353000	19844000	18034500	23539000
F2Z2E2;Q86VI3	Ras GTPase-activating-like protein IQGAP3	IQGAP3	9	0.00017132	0.56615	13921000	13993500	15440000	14030000	11601500	15972500
F2Z2J1;Q15349;Q15349-3;Q15349-2;B7Z3B5	Ribosomal protein S6 kinase;Ribosomal protein S6 kinase alpha-2	RPS6KA2	10	0.0097073	-1.2231	0	0	0	0	0	0
F2Z2K5;Q96N16-6;Q96N16-7;Q96N16-4;Q96N16;Q96N16-5;Q96N16-2;Q96N16-3	Janus kinase and microtubule-interacting protein 1	JAKMIP1	2	0.003743	-0.90623	0	4285250	5359000	6805150	3304850	3930550
F2Z2W7;Q8IZ69;Q8IZ69-2;H7C100;C9K041;H7BZZ4	tRNA (uracil-5-)-methyltransferase homolog A	TRMT2A	15	0	143.52	314325000	293000000	295040000	321825000	314370000	307730000
Q4TT34;F2Z2X0;O00746;A0A087WVT9;H0Y6J0;O00746-2;A2IDC9;F2Z297	Nucleoside diphosphate kinase;Nucleoside diphosphate kinase, mitochondrial	NME4	6	0	1.5111	40218000	12061000	60642500	15295000	29669500	21550500
F2Z2X4;Q9C0E2	Exportin-4	XPO4	28	0	229.46	707330000	628590000	749965000	766790000	732240000	733190000
F2Z3J9;Q14914-2;Q14914;Q5JVP2;F6XGT7	Prostaglandin reductase 1	PTGR1	11	0	69.487	480255000	467185000	474445000	666710000	425670000	483265000
F5GWA4;Q9H3F6-2;Q9H3F6;F5GWK6;F5H268;B3KVY5;Q9H3F6-3;J3QSD4;I3L1U2;J3QS43;F5H6V0;A0A3B3IS45;F5H497;I3L108;Q13829;Q8WZ19	BTB/POZ domain-containing adapter for CUL3-mediated RhoA degradation protein 3	KCTD10	5	0.0080194	-1.1516	12549500	15525000	20629500	24921500	11726500	25308500
F5GWD3;Q13889;F5GXG6;H0YFF7;Q13889-2;F5H3G1;F5H6X0;A0A087WYD5;F5GX35;F5H4K7	General transcription factor IIH subunit 3	GTF2H3	3	0.00017036	0.45945	22840000	28885500	27108000	26589000	28498000	22388500
F5GWE5;Q00169;I3L4H1;I3L459;I3L4C0;I3L2X8;I3NI10;I3L471;I3L4U7	Phosphatidylinositol transfer protein alpha isoform	PITPNA	15	0	89.533	263575000	333495000	325180000	304850000	297660000	274645000
F5GWI4;P00813;F5GXW0;F5GYD4	Adenosine deaminase	ADA	14	0	104.52	147560000	146375000	139620000	145380000	172950000	153245000
F5GWI9;F5GXZ7;F5GZ97;Q9Y3C0;F5H0A7;F5GXZ4;F5H2P1;H0YGN0	WASH complex subunit CCDC53	CCDC53	6	0	17.954	102333000	109585000	107598500	112027500	92729500	123835000
F5GWN5;O00750	Phosphatidylinositol 4-phosphate 3-kinase C2 domain-containing subunit beta	PIK3C2B	3	0	1.7586	0	0	0	34920500	6842500	0
Q3KPI9;F5GWR7;P23468-3;P23468-7;P23468-5;P23468-4;P23468-6;P23468-2;P23468	Protein-tyrosine-phosphatase;Receptor-type tyrosine-protein phosphatase delta	PTPRD	4	0.0019111	-0.67841	14883000	14753000	11669000	0	16360500	12676700
F5GWT4;Q9H4A3-2;Q9H4A3;Q9H4A3-5;Q9H4A3-6;Q9H4A3-7;Q9H4A3-4;F6UYG0;Q96J92-3;Q96J92;H0YH68;K7ENT7;Q96J92-2;H0YFF1;H0Y7J9;H0Y493;H0Y7R3	Serine/threonine-protein kinase WNK1	WNK1	21	0	78.861	369295000	340320000	381745000	334075000	297370000	361305000
F5H5V4;F5GX23;J3KN29;O00233-2;O00233;F5H7X1;F5H169;O00233-3	26S proteasome non-ATPase regulatory subunit 9	PSMD9	9	0	73.72	345695000	377545000	325135000	352680000	302940000	357430000
F5H029;F5GX51;Q9Y4F9-2;A0A2R8Y7B3;B7Z6U4;A0A2R8YF77;A0A2R8YEE0;Q9Y4F9;A0A2R8Y4N2;A0A2R8Y4B9	Protein FAM65B	FAM65B	4	0	3.9034	17583500	17552500	14731500	6241000	12749000	11920500
F5GXA0;Q8NBK3-5;Q8NBK3;Q8NBK3-3;Q8NBK3-2;Q8NBK3-4;E9PF05	Sulfatase-modifying factor 1	SUMF1	3	0.0025173	-0.8014	9860950	0	10752500	7463500	5255000	0
F5GXE4;H0Y5C2;O95260-2;O95260;B4DK25;B4E107;Q5SQQ1	Arginyl-tRNA--protein transferase 1	ATE1	5	0	34.715	61524000	70831000	60066000	34136000	47235000	45039500
F5GXG4		PGAM5	4	0	3.8832	0	0	0	0	0	4947050
H0YH17;H0YFF3;F5GY11;F5H1Z6;F5H8H3;Q9Y365;F5H0V7;F5H8G1;F5GWK5;H0YGN8	PCTP-like protein	STARD10	3	0.0074752	-1.1011	16763500	9761500	13616500	14292000	7367500	12342500
F5GYE8;Q8N8E3;J3KSC3;J3QQV3;Q8N8E3-2	Centrosomal protein of 112 kDa	CEP112	3	0	2.3185	13168500	18871500	12639500	8082750	12824000	14362500
F5GYG5;Q9Y3B8-2;Q9Y3B8-3;Q9Y3B8;H0YGR4;Q9BTR4;F5H6P8;H0YG37;F5H784	Oligoribonuclease, mitochondrial	REXO2	8	0.00033523	0.16109	10161600	0	3723000	2686650	5802000	6613000
F5GYQ1;P61421;R4GN72;J3QL14;H3BQJ1;H3BQB4;H3BSG7	V-type proton ATPase subunit d 1	ATP6V0D1	13	0	60.283	800410000	767705000	809305000	772565000	864905000	798985000
F5GZ90;Q9NZJ0;Q9NZJ0-2	Denticleless protein homolog	DTL	5	0.00016906	0.32312	7499050	11102000	13537500	16502500	11099000	15369500
F5GZQ4		LDHA	4	0.00017147	0.5824	18906500	4043550	9193450	2142500	19802000	23030000
F5H0F9;Q9UJX4;Q9UJX4-3;F5GY68;H0YFB5;Q9UJX4-2;F5H3S5;F5H0N1;F5GZ05	Anaphase-promoting complex subunit 5	ANAPC5	12	0	63.748	84787000	88770500	71416500	106120000	86158000	81253500
I3L0A5;F5H0I3;P35711-4;P35711-2;P35711-5;P35711	Transcription factor SOX-5	SOX5	2	0.0095895	-1.2035	0	0	0	0	0	0
F5H0R1;Q9H6E5;C9JBX0;H3BRB1	Speckle targeted PIP5K1A-regulated poly(A) polymerase	TUT1	3	0	28.035	26474000	27481000	29299000	13579500	32087000	36284000
F5H0U5;Q9NZD2;H0YFS9	Glycolipid transfer protein	GLTP	3	0.0080267	-1.1446	0	20441500	10506500	10748500	8005000	11541000
F5H0W5;Q9BR77-2;Q9BR77	Coiled-coil domain-containing protein 77	CCDC77	4	0.00049068	-0.26167	8539000	10183100	21015000	7444500	15876500	13700000
F5H101;Q76FK4-2;Q76FK4-4;Q76FK4;F8WE42;F5GWN9;A0A0A0MSJ1;F5H7D5;F5H532;F5H797;F5H0I5;F5H8B8;F5H692	Nucleolar protein 8	NOL8	8	0	7.5378	35883000	28684000	39539000	40116000	40993500	38897500
F5H148;H3BMT1;Q9NYV6;Q9NYV6-3;Q9NYV6-2;Q9NYV6-4;A6NIE6;Q2M238	RNA polymerase I-specific transcription initiation factor RRN3	RRN3	9	0	27.204	57415500	56545500	53932500	49066000	74000500	72104000
F5H1D6;Q07864	DNA polymerase;DNA polymerase epsilon catalytic subunit A	POLE	4	0.00016815	0.22005	0	0	605150	737100	1451500	977100
F5H1F6;F5H4M0;Q9H9H4	Vacuolar protein sorting-associated protein 37B	VPS37B	5	0	22.324	85410000	78257500	81917000	53209000	88853000	84645000
F5H1I4;Q8NG08-2;Q8NG08	DNA helicase B	HELB	2	0.00017033	0.45661	23768500	23921500	30950500	22997000	29728000	23467500
F5H1N7;Q6ZU35;A0A1B0GWF1;A0A2R8Y6P1	Uncharacterized protein KIAA1211	KIAA1211	6	0	3.5653	13502500	3620450	8217550	9977500	4824000	9688750
F5H1S9;G8JLB3;Q9Y606-2;Q9Y606;F5GY32;F5H168;F8W9U5;F5H1B2;F5GXL3	tRNA pseudouridine synthase;tRNA pseudouridine synthase A, mitochondrial	PUS1	10	0	70.089	126335000	119430000	141280000	93915500	117135000	106170000
F5H1U9;O75970-5;O75970-3;O75970-2;O75970;B7ZB24;H0YGQ3;A0A075B6R8;F5H8D6;F8WDQ8	Multiple PDZ domain protein	MPDZ	12	0	1.3727	44201500	28806500	37409500	34652500	36680000	24795000
F5H1Y0;H0YGT5;Q96B01-3;Q96B01-2;Q96B01	RAD51-associated protein 1	RAD51AP1	2	0.00049391	-0.15058	8936750	12049350	9940800	0	0	0
F5H269;Q9Y485;E7EMZ0	DmX-like protein 1	DMXL1	25	0	135.44	242115000	284045000	241470000	224285000	271145000	242695000
F5H2C9;Q86UY6-3;Q86UY6;Q86UY6-4	N-alpha-acetyltransferase 40	NAA40	2	0.00017144	0.58231	10383800	4893050	0	6489000	14706000	6525000
H0Y5D5;F5H2X7;Q9ULV3-5;Q9ULV3-2;Q9ULV3;Q9BTG3;Q5SYW2;A0A494C0L7;Q9ULV3-3;Q9ULV3-4;A0A0U1RQR2	Cip1-interacting zinc finger protein	CIZ1	9	0	48.905	100007000	111620000	99688500	99925500	107138000	92915000
F5H365;Q15436;G3V4V1;G3V1W4;G3V3G5;G3V2R6;G3V5X8;G3V4Q2;G3V5K1	Protein transport protein Sec23A	SEC23A	26	0	262.74	875955000	849060000	869800000	765385000	934805000	839020000
F5H4B6;Q8IZ83;Q8IZ83-3;M0QY06	Aldehyde dehydrogenase family 16 member A1	ALDH16A1	11	0	47.989	164320000	144805000	153895000	140980000	175200000	167945000
F5H4R6;F8VY35;H0YIV4;P55209-2;P55209;F8W0J6;F8VUX1;F8W020;F8VXI6;F8VV59;F8W118;F8W543;B7Z9C2;H0YH88;H0YHC3;P55209-3;F8VRJ2;F8VVB5;B7Z4K9	Nucleosome assembly protein 1-like 1	NAP1L1	15	0	323.31	3417250000	3867800000	3431500000	2629650000	3557550000	3600800000
J3KNB8;F5H538;Q9Y6R4-2;Q9Y6R4;F5H4R1	Mitogen-activated protein kinase kinase kinase 4	MAP3K4	7	0	2.0382	32786500	34976500	30668000	27102500	30218000	29385500
F5H5I6;Q12849;H0Y8R1;H0YAK1;Q12849-5;H0YAM1	G-rich sequence factor 1	GRSF1	16	0	133.11	301945000	278260000	407835000	187155000	206495000	207510000
F5H5P2;P12694;P12694-2;F5GXU9;H0YH31	2-oxoisovalerate dehydrogenase subunit alpha, mitochondrial	BCKDHA	6	0	12.365	17873000	19167500	46267000	15087000	0	0
F5H5R8;P18440	Arylamine N-acetyltransferase 1	NAT1	6	0	72.572	85428000	93388000	95789500	91437000	70846500	63673000
F5H5T5;Q7Z3V4-2;Q7Z3V4;F5H6D6;Q7Z3V4-3	Ubiquitin-protein ligase E3B	UBE3B	2	0	3.0393	0	0	0	14770500	26090500	0
F5H5U2;Q8NHQ9;E7EX41;Q8NHQ9-2;F5H2I2;F5H735	ATP-dependent RNA helicase DDX55	DDX55	14	0	44.959	323765000	260745000	301530000	343215000	363100000	352265000
F5H619;Q86XA9-2;Q86XA9;H7C5W6;H0YIW3	HEAT repeat-containing protein 5A	HEATR5A	13	0	30.991	134325000	141820000	160335000	183775000	149655000	154695000
F5H6B6;Q86TN4-2;Q86TN4-3;Q86TN4;F5H8A0;Q86TN4-4;F5H1K3;H0YGY9	tRNA 2-phosphotransferase 1	TRPT1	4	0	3.4466	23819000	23662000	34588500	27381000	24983500	29442000
F5H702;Q96GC5-3;Q96GC5;F5H8D0	39S ribosomal protein L48, mitochondrial	MRPL48	2	0	1.0726	20470000	10747500	18850500	16292500	16236000	8513000
F5H785;P0DI82;P0DI81;P0DI81-3	Trafficking protein particle complex subunit 2B;Trafficking protein particle complex subunit 2	TRAPPC2;TRAPPC2B	3	0	3.6555	24512500	28173500	18249000	27152500	32243000	31714500
F5H7T0;F6RJM5;Q96S38-2;Q96S38;A0A087X1U5	Ribosomal protein S6 kinase delta-1	RPS6KC1	4	0	4.0996	12418800	0	12603500	6893000	10292850	6142500
F5H837;Q08999;J3KSF7;Q08999-2	Retinoblastoma-like protein 2	RBL2	2	0.0014537	-0.4752	8902450	6825400	9368300	0	3856300	4725450
F5H872;Q13503	Mediator of RNA polymerase II transcription subunit 21	MED21	3	0	20.65	10235550	12602500	4109250	0	11815000	4848600
F5H8F7;Q9UBL3-3;Q9UBL3;Q9UBL3-2;H0YBF6;H0YAQ0	Set1/Ash2 histone methyltransferase complex subunit ASH2	ASH2L	11	0	35.781	289765000	275510000	306255000	253475000	312735000	317055000
F5H8H2;Q03426;A0A1B0GWC2;F5H092;F5H163;A0A0B4J236;F5H368;A0A1W2PS16;A0A1B0GWF3;F5GXC0	Mevalonate kinase	MVK	7	0	96.429	189255000	219425000	218705000	146825000	155745000	151970000
F6Q6H0;I6L8A6;Q99708-3;Q99708;Q99708-2;J3KSA4;J3QL93;J3QLW6	DNA endonuclease RBBP8	RBBP8	2	0.0015967	-0.64255	15843300	14064000	6951000	11081500	12803000	15718500
F6R0L0;Q8NDZ2;Q8NDZ2-4;Q8NDZ2-3;Q8NDZ2-2	SUMO-interacting motif-containing protein 1	SIMC1	9	0	17.939	55482500	47779000	66283500	55332000	53937500	63988500
F6RAJ7;Q6NVV7;H9KV78;F6UL18	Cysteine-rich DPF motif domain-containing protein 1	CDPF1	2	0.0016021	-0.59389	12711500	0	0	0	0	0
F6RGN5		SLC25A10	4	0.00049423	-0.14346	13253500	12779000	16822500	20134000	15101000	18469500
F6TLX2;Q9HC38-2;Q9HC38;I3L3Q4;Q9HC38-3;I3L1I0;I3L1F4;I3NI27;I3NI24;I3L2C2;I3L277	Glyoxalase domain-containing protein 4	GLOD4	14	0	104.45	1029155000	1167700000	1045855000	867575000	1013890000	1035015000
F6U4U2;P51955-3;P51955-2;P51955-4;P51955	Serine/threonine-protein kinase Nek2	NEK2	2	0.0082806	-1.1753	0	0	0	0	0	0
F6UGJ8		ERI3	5	0	42.904	15207500	30321000	14325000	18500000	16251500	22117000
F6UZG9;Q8NFZ0;Q8NFZ0-2	F-box only protein 18	FBXO18	4	0	1.2298	14236500	13670000	10667850	12439750	16806000	12732500
F6V2D4;O00214-2;O00214;H7BXD8;E9PN19;E9PJ77;E9PRN3;B1ANM0;Q5T3P9	Galectin;Galectin-8	LGALS8	6	0.00033096	-0.051657	49991000	46374500	33454500	68530000	66982000	57968500
F6VZ39;Q9H0Z9-2;Q9BX46;Q9H0Z9;E9PSF1;H0YA61;A6NG75;H0Y8S7;Q9BX46-5;Q9BX46-2	RNA-binding protein 38;RNA-binding protein 24	RBM38;RBM24	3	0	3.1996	33476500	34704500	35418500	51577500	53227000	35021500
F8VNQ3;G3V106;Q9NT68-2;Q9NT68;H0YCJ4	Teneurin-2;Ten-2, soluble form;Ten-2 intracellular domain	TENM2;TENM4	2	0.0091688	-1.1893	0	0	0	0	0	4717350
F8VPD4;P27708;H7C2E4;H7C3Z5;H7BZB3	CAD protein;Glutamine-dependent carbamoyl-phosphate synthase;Aspartate carbamoyltransferase;Dihydroorotase	CAD	70	0	323.31	5031800000	4995500000	4602950000	5038700000	5206400000	4869900000
F8VQD9;Q9BSB4;F8VVA0;H3BMZ4	Autophagy-related protein 101	ATG101	5	0	21.897	100964500	80702500	108835000	120040000	117560000	99754000
F8VQR7;F8VW96;Q16527	Cysteine and glycine-rich protein 2	CSRP2	3	0	22.071	17893500	16424500	15554000	23481500	16872500	21574000
J3KPG5;F8VU39;Q9UIF9-2;Q9UIF9-3;Q9UIF9;A0A0C4DGI9;H0YII3	Bromodomain adjacent to zinc finger domain protein 2A	BAZ2A	5	0	2.2116	32162000	20572500	17710000	18642000	29998500	23603000
F8VUB4;F8VV52;Q9NZN8-2;Q9NZN8;F8VP97;Q9NZN8-5;Q9NZN8-4;Q9NZN8-3;F8VRS8;F8W145;F8VQF4;H0YI11;H0YH84;H0YHT8;H0YI80;H0YHT6;F8VQD8	CCR4-NOT transcription complex subunit 2	CNOT2	8	0	33.328	102990000	105845000	107240000	129200000	112760000	97895500
F8VXB1;F8VUC5;F8W156;F8VYZ4;F8VVA7;P61923-5;P61923;F8W651;F8VXR1;P61923-4	Coatomer subunit zeta-1	COPZ1	3	0	7.5416	449885000	567135000	591455000	404680000	449370000	454085000
F8VUC8;H0YI20;F8VXY3;P00973-2;P00973-4;P00973;P00973-3;F8VPW7	2-5-oligoadenylate synthase 1	OAS1	2	0.00017325	0.77363	0	10377750	11293350	5046850	3590800	4647700
F8VV56;F8W022;F8VWK8;P08962-3;P08962-2;P08962;F8VNT9	Tetraspanin;CD63 antigen	CD63	4	0	59.901	689890000	722995000	636480000	334150000	215185000	137833500
F8VV64;Q63HR2-5;Q63HR2-2;Q63HR2-6;Q63HR2;Q63HR2-4	Tensin-2	TNS2	2	0.0060037	-1.0254	376540	197285	428340	0	0	0
F8VVL1;O43583	Density-regulated protein	DENR	5	0	11.114	79123500	68603500	86011500	104482500	64352000	68083500
F8VVX6;Q5HYK3;F8VP53;B4DP72	2-methoxy-6-polyprenyl-1,4-benzoquinol methylase, mitochondrial	COQ5	2	0	14.216	12182000	8444550	17790000	5079000	9127200	0
F8VW41;Q86VP3-4;Q86VP3;Q86VP3-3;Q86VP3-2	Phosphofurin acidic cluster sorting protein 2	PACS2	3	0.003736	-0.92187	4792500	0	0	3325100	6127200	2268800
F8VXC8;Q8TAQ2-2;Q8TAQ2-3;F8VZW6	SWI/SNF complex subunit SMARCC2	SMARCC2	34	0	170.94	743815000	769085000	732245000	570415000	710640000	774835000
F8VXG7;Q99590-2;Q99590;A0A0A0MTP7	Protein SCAF11	SCAF11	4	0	18.319	33333000	12623000	25772000	0	0	12805000
F8VYE8;P36873;P36873-2;F8VR82;F8W0W8;A0A087WYY5;F8W0V8;F8WE71;F8W1A0	Serine/threonine-protein phosphatase;Serine/threonine-protein phosphatase PP1-gamma catalytic subunit	PPP1CC	18	0	5.9202	96925500	92688500	97544500	96096000	105781500	90146500
F8VYN9;P40616-2;P40616;B4DZG7;F8VP99;F8VP63	ADP-ribosylation factor-like protein 1	ARL1	4	0	52.829	271095000	208380000	294680000	396655000	289430000	298000000
F8VYY9;P54619-2;P54619;P54619-3;H0YIC9;F8VZX1;H0YHF8;F8VPF5;F8VVA3;F8VSL2;F8VRY2	5-AMP-activated protein kinase subunit gamma-1	PRKAG1	7	0	23.714	31356500	38757000	27564500	38720000	31905000	31229500
F8VZ66;F8VWX0;F8W0L1;F8VV47;F8VWY4;F8VVE5;F8VVY0;F8VXH1;F8VQF5;F8VYH6;F8VUW9;F8VV39;F8VQZ5;F8VS54;F8W1T4;F8VV37		RACGAP1	3	0.0078895	-1.138	0	0	0	0	0	0
F8VZX2;H3BRU6;Q15366-5;Q15366-2;Q15366;Q15366-8;F8VXH9;F8W0G4;F8W1G6;J3QT27;P57721-2;P57721-3;H3BND9;H3BSS4;F8VTZ0	Poly(rC)-binding protein 2	PCBP2	15	0.0014514	-0.51038	0	0	0	0	0	0
F8W038;H0YIS7;Q8IXM2;Q8IXM2-3;F8W1H0	Chromatin complexes subunit BAP18	C17orf49;RNASEK-C17orf49;BAP18	2	0	10.243	51632000	51018500	52762000	40496000	59228000	65872000
F8W1A4;P54819-2;P54819;P54819-6;F8VY04;A0A5K1VW67;P54819-5;P54819-3;P54819-4;F8VZG5;A0A5F9ZHP2;G3V213;F8VPP1	Adenylate kinase 2, mitochondrial;Adenylate kinase 2, mitochondrial;Adenylate kinase 2, mitochondrial, N-terminally processed	AK2	22	0	270.41	2582300000	2453350000	2794950000	2312150000	3054100000	2897850000
F8W1B9;O95619;F8VTR4;F8W0J4	YEATS domain-containing protein 4	YEATS4	5	0	3.3931	71925500	82680000	73310500	76618000	77960500	81618500
F8W1F5;Q8IVF7;Q8IVF7-2;Q8IVF7-3	Formin-like protein 3	FMNL3	5	0	4.0875	24811500	25567500	21807000	13576950	26247500	21491000
F8W1I9;Q6JQN1-2;Q6JQN1;Q6JQN1-5;D6RFF6;F8W179;Q6JQN1-4;Q6JQN1-3	Acyl-CoA dehydrogenase family member 10	ACAD10	2	0.00017313	0.75627	9370500	9629500	16821500	0	0	0
F8W6I7;P09651-2;P09651;P09651-3;F8VZ49;A0A2R8Y4L2;F8VTQ5;H0YH80;F8VYN5;F8W646	Heterogeneous nuclear ribonucleoprotein A1;Heterogeneous nuclear ribonucleoprotein A1, N-terminally processed	HNRNPA1	32	0	323.31	10514000000	12547500000	11576000000	10748500000	12366000000	12532500000
F8W6N3;Q92560;H0Y8E8	Ubiquitin carboxyl-terminal hydrolase;Ubiquitin carboxyl-terminal hydrolase BAP1	BAP1	5	0	6.7436	17966000	22835000	21883000	26056000	22742500	26204500
F8W6W4;Q14722-2;H7C4S9	Voltage-gated potassium channel subunit beta-1	KCNAB1	4	1	-2	85106500	39612500	140855000	41782500	101993000	66759500
F8W785;O00461	Golgi integral membrane protein 4	GOLIM4	6	0	9.1897	122140000	70945000	84046500	97827000	115600000	96045500
F8W787		CTSD	8	0.0074798	-1.0969	0	0	0	4810650	14584000	15284500
F8W7Q4;Q96A26;E9PH05	Protein FAM162A	FAM162A	3	0	2.963	33812000	17562000	0	0	0	0
F8W809;Q16881-5;E9PIR7;E9PKD3;A0A0B4J225;E9PLT3;E9PKI4;E9PQI3	Thioredoxin reductase 1, cytoplasmic	TXNRD1	35	0.0023644	-0.78823	8307250	5474500	3490650	0	5426500	0
F8W881;Q9NX05	Constitutive coactivator of PPAR-gamma-like protein 2	FAM120C	9	0	9.0703	13095500	11925500	13525000	7108500	13008500	10918500
H7C1C1;F8W8A5;Q9NYP3;C9J4K5;C9JSP0;H7C1M7	Protein downstream neighbor of Son	DONSON	6	0.00017138	0.57059	0	0	0	12168250	4054200	7758600
H7C4H8;F8W8D3;Q14493;H0YAE8;E7EUV9;Q14493-2	Histone RNA hairpin-binding protein	SLBP	3	0	9.4515	52845000	51991000	53659500	44322000	53859500	49033500
F8W8H5;Q969Q5	Ras-related protein Rab-24	RAB24	2	0	1.8425	0	14423000	6699000	14261500	8520500	15820500
F8W8I6;P31483;P31483-3;E5RGV5	Nucleolysin TIA-1 isoform p40	TIA1	12	0	71.721	430295000	382340000	461495000	427655000	412725000	453245000
F8W8Z9;Q8N4H5;Q8N4H5-3;Q8N4H5-2	Mitochondrial import receptor subunit TOM5 homolog	TOMM5	2	0	1.433	27272500	3829350	9432500	8324550	6019000	6683500
F8W925;Q8NFI3-2;Q8NFI3-3;Q8NFI3;J3QLG5;J9JID0	Cytosolic endo-beta-N-acetylglucosaminidase	ENGASE	2	0	3.0833	19865500	17361500	8094500	14548500	12106700	6953500
F8W930;Q9Y6M1-1;Q9Y6M1;Q9Y6M1-5;Q9Y6M1-6;Q9Y6M1-3;Q9Y6M1-4	Insulin-like growth factor 2 mRNA-binding protein 2	IGF2BP2	20	0	244.79	585130000	618330000	560935000	491095000	618125000	627905000
F8W9F9;H0Y7T5;Q9Y3S1-2;Q9Y3S1-4;Q9Y3S1;A6PVV2;Q9Y3S1-3	Serine/threonine-protein kinase WNK2	WNK2	5	0.00017097	0.51466	6545450	25910000	0	0	11993000	10314850
F8W9J4;Q03001;E9PHM6;F6QMI7;Q03001-14;Q03001-8;A0A0U1RQJ2;A0A494C073;A0A494C1D7;Q03001-9;E7ETB9;H0YC82;A0A494C1U5;Q6P0N6;Q03001-10;Q03001-13;H0YAT7;H0YC65;Q5T0V7	Dystonin	DST	37	0	6.3267	75153000	76795000	68052500	89571500	82657000	78038500
Q5SR50;F8W9P4;O00329;O00329-2	Phosphatidylinositol 4,5-bisphosphate 3-kinase catalytic subunit delta isoform	PIK3CD	17	0	146.32	218075000	206110000	187180000	213780000	198830000	187600000
F8W9X7;Q567U6;H7C050	Coiled-coil domain-containing protein 93	CCDC93	17	0	15.951	139535000	123555000	131345000	148230000	149495000	144605000
F8WA39;Q13613-2;Q13613;H0YDX3;Q8NEC6;E9PIH9;F8W764;F8W8S8;H7BZJ1;H7C406;E9PPP8	Myotubularin-related protein 1	MTMR1	8	0	9.6928	85875000	70567500	98629000	145630000	84330000	88052500
F8WAJ0;Q9H8H2;Q9H8H2-2;Q9H8H2-4;Q9H8H2-3	Probable ATP-dependent RNA helicase DDX31	DDX31	16	0	36.659	224830000	227890000	265130000	265770000	318915000	280305000
F8WAR6;F8WER6;O14782	Kinesin-like protein;Kinesin-like protein KIF3C	KIF3C	6	0	6.8561	11340100	0	11794500	5400500	12983500	11150500
F8WBA3;Q15139;F8VZ98;A0A494C0Q1;A0A494C196	Serine/threonine-protein kinase;Serine/threonine-protein kinase D1	PRKD1	8	0	43.936	62752000	73835000	55713500	50900000	83739000	71364000
F8WC68;O77932	Decapping and exoribonuclease protein	DXO	5	0	17.408	32838500	34400500	34218500	17088500	42898000	29815500
J3QRU4;F8WCA0;L7N2F9;P63027;K7ENK9;K7EKX0;F5GZV7;P23763-2;P23763-3;P23763	Vesicle-associated membrane protein 2	VAMP2;VAMP3	4	0.0011343	-0.41612	0	12947000	9314500	0	0	0
F8WCF6;P59998;P59998-3;F8WDD7;A0A0A6YYG9;P59998-2;H7C0A3;R4GN08;P59998-4;F8WE39;F8WDW3	Actin-related protein 2/3 complex subunit 4	ARPC4-TTLL3;ARPC4	15	0	141.39	1565050000	1559000000	1361150000	1555800000	1540750000	1520950000
F8WCT1;Q66PJ3-2;A0A0C4DG62;Q66PJ3-7;Q66PJ3-3;Q66PJ3;A0A0C4DH18;F5GYV5;Q66PJ3-5;F8WEP2;H7BZV4;Q66PJ3-4;F5H7X4	ADP-ribosylation factor-like protein 6-interacting protein 4	ARL6IP4	7	0	12.559	111520000	106395000	137675000	170325000	160975000	138640000
F8WE88;Q9Y4I1;Q9Y4I1-3;F8W6H6;Q9UES5;O95317;H0YMK3;Q9NQX4-2;H0YM96;G3V3C9;H0YM93	Unconventional myosin-Va	MYO5A	90	0.00049028	-0.27516	22547500	51475500	0	0	0	0
F8WE98		FLNA	34	0.0077637	-1.1188	0	0	0	0	11797000	0
F8WEC0;Q9H3L0	Methylmalonic aciduria and homocystinuria type D protein, mitochondrial	MMADHC	3	0	9.0927	36853000	31341500	41428000	14302500	9141500	0
F8WET9;P17081	Rho-related GTP-binding protein RhoQ	RHOQ	2	0.00016981	0.38553	0	0	0	28944000	33024500	30290500
F8WFB9		SH3GLB2	3	0.0080206	-1.1505	0	0	0	0	0	3532950
G0XQ39;Q13586;H0YDB2;E9PNJ4;Q13586-2;E9PRZ7;E9PR09;E9PN27;E9PIQ8;E9PRE4;E9PR07;E9PJ19;E9PMB4	Stromal interaction molecule 1	STIM1	6	0	10.945	48789500	39172000	53435500	38559500	43268000	33018500
G3V0I5;P49821-2;P49821;B4DE93;E9PQP1;E9PMX3;H0YE81;E9PPR0;E9PLC6;E9PJL9;E9PPS5;H0YD04;E9PPD6	NADH dehydrogenase [ubiquinone] flavoprotein 1, mitochondrial	NDUFV1	18	0	63.89	460535000	312345000	569910000	232020000	308325000	250180000
G3V111;P48454-2;P48454;P48454-3;H0YB04;E5RJH4;H0YB02;H0YC26	Serine/threonine-protein phosphatase;Serine/threonine-protein phosphatase 2B catalytic subunit gamma isoform	PPP3CC	5	0	3.0363	34020500	24764000	25311500	39982000	35114500	30958000
G3V167;Q9UGN5-2;Q9UGN5;H0YH02;E9PJ27	Poly [ADP-ribose] polymerase 2	PARP2	6	1	-2	20385500	22909000	25227000	19308500	25909500	20357500
G3V1C3;Q9BZZ5-2;Q9BZZ5;Q9BZZ5-5;Q9BZZ5-1;Q9BZZ5-3;Q9BZZ5-6;H0YER7;E9PQK6	Apoptosis inhibitor 5	API5	20	0	197.38	1096400000	1141650000	1003175000	997030000	1022320000	1092100000
G3V1P3;Q969J3;Q969J3-2	Loss of heterozygosity 12 chromosomal region 1 protein	LOH12CR1	4	0	1.287	67537000	74414000	74386500	53675000	75144500	71682000
G3V5S9;G3V1S4;Q9Y324;G3V2M5	rRNA-processing protein FCF1 homolog	FCF1	6	0.00033328	0.064745	21351500	21240000	29414000	24698500	29627500	22953000
G3V231		SMEK1	4	0.0070412	-1.0769	0	0	0	0	0	0
G3V2H0		ERO1L	6	0.00016941	0.35463	0	0	0	0	1254000	1225250
G3V2J9;Q6EMB2;G3V4R8;Q6EMB2-3;Q6EMB2-2	Tubulin polyglutamylase TTLL5	TTLL5	2	0	1.3583	27833000	20806000	16911500	24135500	30638000	29342500
G3V3J9;G3V2N0;P59768;G3V2C9;G3V415	Guanine nucleotide-binding protein subunit gamma;Guanine nucleotide-binding protein G(I)/G(S)/G(O) subunit gamma-2	GNG2	2	0	2.9698	25578000	25255000	25100000	0	0	0
G3V2Q1;P07910;G3V576;G3V555;G3V575	Heterogeneous nuclear ribonucleoproteins C1/C2	HNRNPC	24	0	66.051	16766500	20107500	41912000	15413500	21306000	30259000
G3V2U7;P07311;G3V3F8;G3V597;P07311-2	Acylphosphatase;Acylphosphatase-1	ACYP1	5	0	31.046	172845000	211585000	235850000	107520000	230265000	211305000
G3V2W1;Q9UK55	Protein Z-dependent protease inhibitor	SERPINA10	2	0.0058588	-1.0176	0	0	0	0	0	0
G3V325;O75127;C9JJT5;C9JU26;P56134-4;P56134-3;P56134-2;P56134	Pentatricopeptide repeat-containing protein 1, mitochondrial	ATP5J2-PTCD1;PTCD1	5	0	2.2709	23308000	11669000	33283000	5746000	6353000	20711500
G3V394;Q9Y4I1-2;A0A087WY00;E7ERV5	Unconventional myosin-Va	MYO5A	90	0	323.31	2723150000	2678350000	2873000000	2625050000	2644750000	2612100000
G3V3Y1;Q8N8N7;Q8N8N7-2;G3V2R9	Prostaglandin reductase 2	PTGR2	3	0	3.2879	0	0	0	37154000	41216500	31910000
G3V4F2;Q86TX2;A0A087X0W7;A0A087WT95;P49753;P49753-2;A0A2R8Y7H3	Acyl-coenzyme A thioesterase 1;Acyl-coenzyme A thioesterase 2, mitochondrial	ACOT1;ACOT2	10	0	22.13	143980000	116260000	197515000	83301500	104863500	93750500
G3V4K3;Q9H9C1;Q9H9C1-2	Spermatogenesis-defective protein 39 homolog	VIPAS39	8	0	9.1556	67480500	57989000	64684000	61305000	82763000	68806000
G3V5H8;G3V4S9;Q9UN36-2;Q9UN36-6;Q9UN36;A0A0A0MS87;Q9UN36-4;Q9UN36-5;Q9UN36-3;G3V5L7;G3V2I9;G3V578;H0YJT9;G3V5B7;G3V383;G3V5S0;G3V392;A0A0U1RR50;G3V5G0;G3V5B5;G3V239;G3V5P9;G3V5D7;G3V2S0;G3V3C3;G3V2Y3;G3V5G7;G3V552;G3V3X3;G3V3P6;H0YJ56;G3V4T9;G3V2T2;G3V5A6;G3V280;G3V3P1;G3V5V9;G3V3D5;G3V3X2;G3V285;G3V4S2;G3V271;G3V358;G3V2A6;H7C0X0;G3V420;G3V237;G3V3L1	Protein NDRG2	NDRG2	6	0	33.303	49114000	58075500	52841000	68691000	55710000	59469500
G3V4X3		NDRG2	2	0.0085792	-1.1779	0	0	0	0	42705000	0
G3V529;Q9GZR7;Q9GZR7-2;F5GYL3;A0A087WXU8;A0A1W2PRR2	ATP-dependent RNA helicase DDX24	DDX24	21	0	133.78	560850000	615940000	611855000	522550000	622510000	574880000
G3V5E1;O75909-1;O75909;O75909-4;O75909-2;G3V2Q3;G3V235	Cyclin-K	CCNK	10	0	74.216	241640000	235110000	230995000	218395000	274130000	249215000
G3V5N8;Q9HBF4-3;Q9HBF4;Q9HBF4-2	Zinc finger FYVE domain-containing protein 1	ZFYVE1	3	0.00049261	-0.19763	26045000	17783400	36482000	39710000	17075500	30594500
G3V5R9;Q07866-3;Q07866;Q07866-5;Q07866-9;G3V2E7;G3V3H3;E7EVH7;Q07866-8;Q07866-2;Q07866-10;F8W6L3;G5E9S8;G3V2P7;H0YJU9;H0YJT3;H0YJL0;H0YGB8	Kinesin light chain 1	KLC1	24	0.00065136	-0.33024	0	0	0	3552550	3491400	7038900
G3V5T9;P24941;P24941-2;E7ESI2;K7EJ83;G3V317	Cyclin-dependent kinase 2	CDK2	26	0	228.31	3056000000	3105600000	3175500000	3353800000	3693650000	3340250000
G3XAH0;Q99719;C9JM82;B4DJ62;E7EQM7;E7EPG2;E7EX32;Q99719-2;F8W9E5;H7C299	Septin-5	2024-09-05	10	0	17.515	149260000	182855000	150800000	147260000	159455000	162735000
G3XAI2;P07942;E7EPA6	Laminin subunit beta-1	LAMB1	15	0	32.546	340835000	289935000	280095000	232110000	314295000	274590000
G3XAI9;Q5BKY9;Q5BKY9-2;Q8N9E0	Protein FAM133B;Protein FAM133A	FAM133B;FAM133A	3	0	6.0204	0	0	38297500	48256000	45658500	34416000
G3XAN8;Q9Y5J9;E9PIR3	Mitochondrial import inner membrane translocase subunit Tim8 B	TIMM8B	6	0	13.968	334455000	289030000	351710000	308685000	235010000	328915000
G4U4J3;Q8NDF8-2;Q8NDF8;Q8NDF8-3;Q8NDF8-5;Q8NDF8-4;E9PC61	Non-canonical poly(A) RNA polymerase PAPD5	PAPD5	4	0	30.443	52271500	50223500	52712500	65122000	64856500	62259500
G5E972;P42167-2;P42167;H0YJH7	Lamina-associated polypeptide 2, isoforms beta/gamma;Thymopoietin;Thymopentin	TMPO	7	0.0016018	-0.5954	5250950	0	4160200	3208650	0	0
G5E975;Q12824-2;Q12824;A0A2R8YEE8;C9JTA6;A0A0G2JSE9;A0A2R8Y5N5;A0A0G2JRV3;A0A0U1RQQ2;B5MCL5;A0A0U1RRB8	SWI/SNF-related matrix-associated actin-dependent regulator of chromatin subfamily B member 1	SMARCB1	7	0	41.19	95144000	97751500	86002500	80143000	139025000	101500000
G5E994;Q5VW38-3;Q5VW38-2;Q5VW38;U3KQD2	Protein GPR107	GPR107	3	0.00081222	-0.36404	20086500	15472000	12352000	7103500	16782500	17156500
G5E9A6;P51784	Ubiquitin carboxyl-terminal hydrolase;Ubiquitin carboxyl-terminal hydrolase 11	USP11	12	0	90.012	78526500	73699000	92795000	69894500	98962000	104050000
G5E9C0;Q9HB58-5;Q9HB58-3;Q9HB58-7;Q9HB58;Q9HB58-6;Q9HB58-2;E7EM70;C9JZQ4;Q9HB58-4	Sp110 nuclear body protein	SP110	5	0	8.0344	27356500	18774500	16067000	19144500	11829000	21553000
I3L4X3;G5E9C2;Q15653-2;Q15653;I3L1A4	NF-kappa-B inhibitor beta	NFKBIB	4	0	2.9752	93671000	75391500	97926500	80285500	63346000	108720000
G5E9C5;O76074-2;O76074;C9JGT3	cGMP-specific 3,5-cyclic phosphodiesterase	PDE5A	2	0	1.4324	0	0	5041000	0	0	0
G5E9L0;Q8N6H7;A0A0D9SF70;Q8N6H7-2;E9PQP3;E9PIY6;Q8N6H7-3;H0YDN9;E9PMU9;H0YDX1;E9PJT7;E9PK28;E9PN48;E9PMR9;E9PM63;E9PNY8;E9PM18;H0YF45	ADP-ribosylation factor GTPase-activating protein 2	ARFGAP2	18	0	33.732	272640000	267880000	262235000	296710000	281775000	279365000
G5E9Q7;P51553-2;P51553;E9PF84;E7EQB8;H7C1W2;H0Y5Q7	Isocitrate dehydrogenase [NAD] subunit, mitochondrial;Isocitrate dehydrogenase [NAD] subunit gamma, mitochondrial	IDH3G	6	0	90.563	78552500	29937000	104224000	62642000	55828000	49965500
K7EJC8;G5E9T8;O95249;E9PCW1;B4DQA8;O95249-2;F6RU00	Golgi SNAP receptor complex member 1	GOSR1	4	0	8.4822	118620000	77343000	87387500	98139500	115460000	115960000
G5E9W7;G5E9V5;P82650;H7C5H3;H7C5F2;P82650-2;H7C5L9;C9J5D8	28S ribosomal protein S22, mitochondrial	MRPS22	12	0	86.682	343965000	285175000	493735000	178195000	290330000	239970000
G5E9V6;Q8IUR7-6;G5E9V7;H7C5B7	Armadillo repeat-containing protein 8	ARMC8	8	0	3.0302	27969000	23699000	23327000	23292500	42622500	30561000
G5E9W2;Q9P2E5-2;Q9P2E5;H7C5L5	Chondroitin sulfate glucuronyltransferase	CHPF2	4	0	35.79	24525500	17873500	16818000	14410000	23558000	14959500
G5E9Z2;Q96KA5-2;Q96KA5	Cleft lip and palate transmembrane protein 1-like protein	CLPTM1L	2	0	1.5192	37939000	19796000	23336000	15021500	23891500	15465500
G5E9Z4;Q8TCG2	Phosphatidylinositol 4-kinase type 2-beta	PI4K2B	3	0.00033047	-0.094975	17974500	16737500	18903500	11060200	13106000	10266950
G5EA09;O00560-2;B4DHN5;E9PBU7	Syntenin-1	SDCBP	12	0	21.491	36167500	18507000	13288500	33697000	44767500	16522000
G5EA30;Q92879-4;Q92879-2;Q92879-3;Q92879-6;Q92879;Q92879-5;E9PKU1;E9PSH0;F5H0D8;E9PQK4;F5H4Y5;E9PKA1;F5H3J7	CUGBP Elav-like family member 1	CELF1	17	0	52.804	680715000	662020000	692915000	712520000	922885000	805410000
G8JLA2;P60660-2;F8W1R7;G3V1V0;B7Z6Z4;F8VPF3;F8VZU9;F8W180;H0YI43;F8VXL3	Myosin light polypeptide 6	MYL6	12	0	53.481	89632500	75590000	73091000	75561500	88901000	103044500
G8JLB6;P31943;E9PCY7;D6RBM0;H0YB39;D6RIU0;D6RFM3;D6RIT2;D6RAM1;D6R9T0;D6RDU3;D6RJ04;D6RIH9;H0YBD7;E5RGV0;E7EQJ0;E7EN40;H0YBG7;D6RDL0;E5RGH4;D6RF17;H0YAQ2;E5RJ94	Heterogeneous nuclear ribonucleoprotein H;Heterogeneous nuclear ribonucleoprotein H, N-terminally processed	HNRNPH1	34	0	323.31	6663650000	6946700000	7195150000	7719050000	7391200000	7309100000
G8JLD3;X6RLX0;Q8IUD2;Q8IUD2-3;Q8IUD2-2;X6RM00;Q8IUD2-4;Q8IUD2-5;K7EPD6;K7EPP6;K7EP25;K7EKH8;K7EIZ7	ELKS/Rab6-interacting/CAST family member 1	ERC1	28	0	82.039	257545000	319815000	287805000	243110000	285205000	295835000
X6RLT1;H0UI80;Q8IXH7-4;Q8IXH7;Q8IXH7-3	Negative elongation factor C/D	NELFCD;TH1L	12	0	19.129	208105000	204685000	200875000	334745000	173065000	218885000
H0Y2Y8;Q15942;Q15942-2;H7C3D3;C9JJK5;C9IZ41	Zyxin	ZYX	17	0	323.31	831935000	843580000	815615000	743175000	1013810000	836220000
Q5QPK2;H0Y368;O60762;Q5QPJ9	Dolichol-phosphate mannosyltransferase subunit 1	DPM1	6	0	62.34	253500000	210740000	191890000	137310000	196825000	149945000
H0Y380;H0Y4H1;H0Y7Z9;H0Y6Z7;P10586-2;P10586	Receptor-type tyrosine-protein phosphatase F	PTPRF	2	0.00017185	0.61776	0	0	0	9162750	4011400	0
H0Y3N9;Q9UPP1-4;Q9UPP1-3;Q9UPP1-2;Q9UPP1;H0Y7M8;H7BZB7;H0Y589;Q9UPP1-5	Histone lysine demethylase PHF8	PHF8	2	0	5.3181	15380500	11233500	12313000	13260850	14859000	13208000
H0Y465;J3QSG6;J3KSX8;A0A1W2PS74;J3KRT8;J3QQN8		NF1	30	0.0087244	-1.1824	0	0	0	0	19588500	11743500
H0Y473;H0Y5X0;H0Y3D0;O75354-2;O75354-3;O75354	Ectonucleoside triphosphate diphosphohydrolase 6	ENTPD6	2	0.00017331	0.77787	21330000	15015500	16566500	20707000	33994500	31042500
H0Y4R1;E7ETK5		IMPDH2	26	0	24.051	6214500	0	8112000	6489500	17432500	12534750
H0Y4R2;P16435;E7EMD0;E7EWU0	NADPH--cytochrome P450 reductase	POR	26	0	221.37	1026670000	719045000	708480000	562975000	578085000	538085000
H0Y4Y2;Q6IQ20	N-acyl-phosphatidylethanolamine-hydrolyzing phospholipase D	NAPEPLD	2	0.00049213	-0.22346	5455000	0	11951750	13063500	7911100	8544000
H0Y507;Q5TCZ1-3;Q5TCZ1;Q5TCZ1-2	SH3 and PX domain-containing protein 2A	SH3PXD2A	5	0	2.4043	14105500	9751950	9610600	8053250	5178300	10264400
H0Y5B4;H7BZ11;J3KQN4;P83881;R4GN19;H7BY91;H0Y3V9	60S ribosomal protein L36a	RPL36A;RPL36A-HNRNPH2	7	0	3.8823	848085000	853455000	937630000	1275800000	746395000	1067300000
H0Y621;H0Y5K5;Q9Y282;Q9Y282-3;A0A1W2PPS8;Q9Y282-2;H0Y802;H0Y6Z0;A6PVJ2;A0A0C4DH46	Endoplasmic reticulum-Golgi intermediate compartment protein 3	ERGIC3	8	0	12.999	47596000	42122000	32973500	31939500	28496500	13507500
H0Y5N2;O60906	Sphingomyelin phosphodiesterase 2	SMPD2	4	0	4.9184	46423500	22719500	31765500	21491500	17805500	19639500
H0Y5R6		UROD	9	0	6.9167	28489500	25170500	11205000	45951000	21445000	33805000
H7C3B5;H0Y613;Q14687-2;Q14687-3;Q14687	Genetic suppressor element 1	GSE1	2	0	1.7443	3369050	10240500	0	3176250	0	3064850
H0Y626;J3QKY5;K7ENN8;B3KP96;A0A087WSX6;O95170-2;Q309B1;O95361-2;O95361;O95170;Q5XX13-3;Q5XX13-4;Q5XX13;Q5XX13-2	CMT1A duplicated region transcript 1 protein;Tripartite motif-containing protein 16-like protein;Tripartite motif-containing protein 16;F-box/WD repeat-containing protein 10	TRIM16;CDRT1;TRIM16L;FBXW10	2	0	3.0651	6029100	6493350	4180950	5590200	6323100	5665550
H7C357;H0Y6E6;Q92622-3;Q92622-2;Q92622;E9PEM3	Run domain Beclin-1 interacting and cysteine-rich containing protein	KIAA0226	2	0	10.609	0	0	9391300	11855500	5408500	5772000
H0Y6F5;Q9H4I2;Q9H4I2-2	Zinc fingers and homeoboxes protein 3	ZHX3	2	0	12.549	11961000	7595450	11840000	13575000	6454400	14347500
H0Y6H0;Q8NB78	Lysine-specific histone demethylase 1B	KDM1B	3	0	12.144	17703500	6399500	14890000	22221500	16588500	18437500
H0Y760;Q9Y4B4	Helicase ARIP4	RAD54L2	10	0	25.71	65027000	56095000	67656000	53243000	82217500	64692500
H0Y7Q3		DIP2C	3	0.0025185	-0.79721	0	0	1485950	1518300	1631800	0
H0Y8C3;Q9NZJ7-2;Q9NZJ7;Q9NZJ7-3	Mitochondrial carrier homolog 1	MTCH1	4	0.00016915	0.33247	79105500	29416500	36414500	35094500	32986000	27934500
H0Y8I0		RUFY3	3	0.0083069	-1.163	0	0	0	0	0	0
H0Y8N7;Q9BYD6	39S ribosomal protein L1, mitochondrial	MRPL1	2	0	4.1484	47894500	10483800	55770500	6264050	34403000	8463300
H0Y8X6;P46934-3;P46934-2;P46934;H0YA37	E3 ubiquitin-protein ligase NEDD4	NEDD4	13	0.0023738	-0.75518	0	0	0	6099000	7854500	7082500
H0Y966;Q8TEP8;A0A0A0MR42;K7ENP4;Q8TEP8-2;Q8TEP8-1;C9JT09;K7EPA2;K7ELX0	Centrosomal protein of 192 kDa	CEP192	4	0.00017262	0.70705	4342150	4489400	5096950	3619150	4663450	4014850
H0Y987;O95394;O95394-3;A0A494C0G1;O95394-4;A0A494C1Q4;J3KN95;A0A494C1E2;A0A087WT27;A0A494C099;A0A494C163;D6RCQ8;D6RCD1;H0Y8I3;D6RC77;D6RF77;D6RIS6;A0A494C076	Phosphoacetylglucosamine mutase	PGM3	17	0	171.36	877100000	900190000	980140000	896800000	934390000	936850000
H0Y993;P35659;A0A494C028;B4DFG0;P35659-2;H0Y8X0;A0A494C198;D6R9L5	Protein DEK	DEK	19	0	110.22	1983200000	1740350000	1961650000	1971650000	1812750000	2002400000
H0Y9X1;Q96EY4;D6RA57;D6RE67;D6RC31	Translation machinery-associated protein 16	TMA16	8	0	7.6474	179275000	164385000	160485000	126150000	211295000	214010000
H0Y9Z5;Q96LI5;D6RGK9;H0Y9C1;Q96LI5-2	CCR4-NOT transcription complex subunit 6-like	CNOT6L	5	0	3.8997	10096850	6837000	12528500	4398850	5196500	4494150
H0YA06		DDX41	3	0.0054154	-0.9821	0	0	0	0	0	0
H0YA52;Q9H0N5	Pterin-4-alpha-carbinolamine dehydratase 2	PCBD2	4	0	42.489	30323000	22469000	30146500	37620000	24778000	30695500
H0YA68;Q9Y2E5-2;Q9Y2E5;E9PCD7	Alpha-mannosidase;Epididymis-specific alpha-mannosidase	MAN2B2	4	0.00017004	0.42609	5027000	12001500	0	5268000	13145500	11692500
H0YA80;P63146;H0Y9V2	Ubiquitin-conjugating enzyme E2 B	UBE2B	3	0	18.134	50121500	61048000	47233500	60028000	61046500	63135500
H0YAA3;Q9HAD4;Q9HAD4-2;D6RH33;D6R9E7;B4DHS8;D6RBY6;H0YAI6;D6RA22;D6RJA5;D6RB94;B4DK73;D6RE66	WD repeat-containing protein 41	WDR41	4	0	3.3871	7952500	8566500	24333500	21333500	21248500	10047000
H0YAA8;Q9H204	Mediator of RNA polymerase II transcription subunit 28	MED28	4	0	4.4097	46561000	50954500	48840000	43748500	60763000	48726000
H0YAN8;O15013-7;O15013-4;O15013-5;O15013-6;O15013;E9PB39	Rho guanine nucleotide exchange factor 10	ARHGEF10	15	0	49.104	192525000	202110000	168865000	161520000	185265000	181975000
H0YAR2;H0YB86		PABPC1	24	0.0014565	-0.44884	15077500	13090000	14454500	15215000	19585000	23316500
H0YAV1;Q7LG56;Q7LG56-6;A0A0C4DGZ6;Q7LG56-2;Q7LG56-5;Q7LG56-3	Ribonucleoside-diphosphate reductase subunit M2 B	RRM2B	8	0	18.343	33199000	33347000	31342500	34154000	39650500	38934500
H0YBA8;Q9NQT8-2	Kinesin-like protein KIF13B	KIF13B	4	0	3.851	20025000	0	0	0	0	0
H0YBR0;Q96Q05-3;Q96Q05;Q96Q05-2;A0A0J9YWK7	Trafficking protein particle complex subunit 9	TRAPPC9	17	0	2.5689	56812500	57172500	67984000	56281000	64250000	62495500
H0YBZ4;Q15390-2;Q15390	Mitochondrial fission regulator 1	MTFR1	2	0.00049124	-0.25473	12931500	0	8019000	9887100	7914000	13642500
H0YCD5;Q9Y3B7-3	39S ribosomal protein L11, mitochondrial	MRPL11	2	0.0082919	-1.1717	0	0	0	0	469175	968835
H0YCP6;H3BLW6;Q5T3F8-2;Q5T3F8-3;Q5T3F8	CSC1-like protein 2	TMEM63B	2	0.00033518	0.14725	14761500	14353500	10143600	11721850	17998000	12007000
H0YD13;P16070-18;P16070-12;P16070-14;P16070-13;P16070-11;P16070-10;P16070-16;P16070-8;P16070-17;P16070-6;P16070-4;P16070-3;P16070-7;P16070-5;P16070;H0Y2P0;H0YE40;J3KN83;H0YDW7;H0YCV9;H0Y5E4;P16070-15;P16070-9;E9PKC6;Q86UZ1;P16070-19;H0YDX6;H0YD17	CD44 antigen	CD44	12	0	105.58	1475050000	1171300000	1058050000	1088430000	1250950000	1157450000
H0YD93;Q8WXA3;Q8WXA3-3;Q8WXA3-1;Q8WXA3-5;Q8WXA3-4;S4R3P2	RUN and FYVE domain-containing protein 2	RUFY2	6	0	2.074	48499000	37194500	46066000	53350000	43510000	49456000
H0YDQ1;H0YDD3;Q9BVK2-2;Q9BVK2;H0YD42;H0YCV0	Probable dolichyl pyrophosphate Glc1Man9GlcNAc2 alpha-1,3-glucosyltransferase	ALG8	3	0	2.7674	33662500	20272000	12020500	15629500	23072500	12541000
H0YDF6		NHSL1	4	0.00033272	0.043106	30812500	31381500	32694500	25126000	31756500	34531000
H0YE88;P28347;H0YEJ9;A0A1X7SBS4;P28347-2;Q99594;H0YGS2;E9PKB7;A0A0A0MRF3;Q53GI4;Q15561-3;Q15561;Q15562;Q15562-2;Q15562-4;H0YCZ6;H0Y7B0;B5MCM0	Transcriptional enhancer factor TEF-1;Transcriptional enhancer factor TEF-5;Transcriptional enhancer factor TEF-3;Transcriptional enhancer factor TEF-4	TEAD1;TEAD3;TEAD4;TEAD2	4	0.00049538	-0.10917	85976000	54201500	66004000	48221000	67677500	74808000
H0YEB6;O60232;G3V1B8;H0YEK1;E9PN57;E9PK41	Sjoegren syndrome/scleroderma autoantigen 1	SSSCA1	4	0	23.467	18364000	46661000	20399500	62287000	34503500	45749500
H0YER2		ASCC1	6	0.0091605	-1.1955	0	0	0	0	0	0
H0YEX5		SF3B2	10	0.0038904	-0.92642	0	0	0	48924500	11094500	14626000
H0YF29;Q6P1X6	UPF0598 protein C8orf82	C8orf82	2	0.00017024	0.44439	16519000	37684000	45069500	0	22627000	0
H0YFD6;P40939;A0A2R8Y4F5;A0A2R8YG21;A0A2R8Y688;P40939-2	Trifunctional enzyme subunit alpha, mitochondrial;Long-chain enoyl-CoA hydratase;Long chain 3-hydroxyacyl-CoA dehydrogenase	HADHA	37	0	323.31	4010950000	2433600000	4753900000	1577700000	2158050000	1742450000
H0YFN7;Q4ADV7-2;Q4ADV7-3;Q4ADV7	RAB6A-GEF complex partner protein 1	RIC1	2	0	18.305	29515500	26281000	27167500	29760000	19083000	24683500
H0YFW7;Q9NS93;F5H587;F5GXE1;F5H7C5;F5GWC3;H0YFT0;H0YFM3	Transmembrane 7 superfamily member 3	TM7SF3	2	0.00033091	-0.054336	28722000	22311000	19285000	0	0	0
H0YG07;F5GX14		MLEC	2	0.0078848	-1.1392	0	0	0	0	0	0
H0YG20;Q9UKM7;H0YGV7;H0YFU3;A0A087X064;H0YGQ1;H0YI64	alpha-1,2-Mannosidase;Endoplasmic reticulum mannosyl-oligosaccharide 1,2-alpha-mannosidase	MAN1B1	6	0	11.308	73581500	39775000	44691000	40142500	42807500	39691000
H0YG54		REXO2	8	0	6.0728	456645000	508780000	509050000	471875000	490140000	451000000
H0YG71		HEBP1	5	0.0025189	-0.79677	0	5281000	0	0	0	0
H0YGG8		CIT	4	0.0087271	-1.1799	0	0	0	0	0	0
H0YHE2;Q8WYA0;F8W1J4;Q8WYA0-3;Q8WYA0-4	Intraflagellar transport protein 81 homolog	IFT81	8	0	7.5909	55930000	54707000	64304000	43861000	66167500	49045000
H0YHL1		DCTN2	6	0.0078943	-1.1315	0	0	0	29620500	26206000	24619500
H0YKA5		IQGAP1	4	0.0017547	-0.65772	31278500	41005500	70871500	0	0	0
H0YL33;H0YN28;H0YNA0;H0YN52;H0YLE2	Annexin	ANXA2	17	0.00033535	0.16338	23407000	8016400	14194500	16637000	23886500	42039000
H0YL38;Q6N043-2;Q6N043;H0YLA6;Q6N043-3;Q6N043-4;H0YN90;A0A0D9SEJ8;Q6N043-6;Q86YH2	Zinc finger protein 280D	ZNF280D	5	0.0063028	-1.0342	0	0	0	0	3850250	4744600
H0YL69;P25789;H0YMZ1;H0YMA1;H0YN18;H0YKT8;H0YMI6;P25789-2;H0YLC2;H0YKS0;H0YMV3;H0YLS6	Proteasome subunit alpha type;Proteasome subunit alpha type-4;Proteasome subunit beta type	PSMA4	13	0	138.34	4103050000	4612000000	4771400000	4838700000	4412700000	4510900000
H0YLB9;P49641-1;P49641;H0YKT0;H0YLU3;H0YKM7;H0YKH9;A0A0C4DGL1;H0YNG5;P49641-2	Alpha-mannosidase;Alpha-mannosidase 2x	MAN2A2	2	0.00033063	-0.089413	2900000	0	0	0	0	0
H0YLI7;P59780;H0YLX6;H0YN38;P59780-2;H0YNI6;H0YKM3;A0A087WY05	AP-3 complex subunit sigma-2	AP3S2	10	0	72.722	122790000	144650000	120155000	123565000	149115000	138500000
H0YM08;Q96BM1;H0YNN1	Ankyrin repeat domain-containing protein 9	ANKRD9	2	0.00033339	0.070725	15361500	5003500	6445000	0	0	0
H0YM23;O75179-7;O75179-2;O75179;O75179-6;O75179-4;H0YLQ3;O75179-3;A0A1W2PQ15;O75179-5	Ankyrin repeat domain-containing protein 17	ANKRD17	31	0	76.428	314295000	321030000	297930000	329100000	360055000	340690000
H0YMG7;O94788-2;O94788-3;O94788	Retinal dehydrogenase 2	ALDH1A2	2	0.0095837	-1.2075	0	0	0	0	63345000	0
Q6JHV3;H0YMI4;Q9Y6I4;H0YLB7;H0YKU8;Q9Y6I4-2;H0YL81;H0YNX9;H0YLJ0;H0YMP6;H0YLG0	Ubiquitin carboxyl-terminal hydrolase;Ubiquitin carboxyl-terminal hydrolase 3	USP3	4	0	5.7559	0	0	0	0	0	0
H0YMV8;Q71UM5;C9JLI6;C9J1C5	40S ribosomal protein S27;40S ribosomal protein S27-like	RPS27L	5	0	7.7457	147505000	180740000	139480000	64753500	152385000	140400000
H0YN26;P39687;H7BZ09;O43423;O95626	Acidic leucine-rich nuclear phosphoprotein 32 family member A	ANP32A	9	0	101.01	2078650000	2251800000	2300000000	2376100000	2256350000	2398150000
H0YN33;Q9BW66;Q9BW66-3;H0YKY0;Q9BW66-2	Cyclin-dependent kinase 2-interacting protein	CINP	4	0.00017079	0.50569	24262500	35080500	28179500	27360500	27870000	27395000
H0YN66;Q8TE49;Q8TE49-2	OTU domain-containing protein 7A	OTUD7A	2	0.0095708	-1.2159	11908000	18510500	7651500	0	0	0
H0YN78;Q9BV29;H0YM19;H0YLI5;H0YMC0;Q9BV29-3;Q9BV29-2;H0YLN5	Uncharacterized protein C15orf57	C15orf57	3	0	1.6729	0	0	9557000	15816500	23393000	14508500
H0YNG3;P67812-4;P67812;P67812-3;P67812-2;H0YNX5;H0YNA5;H0YKT4	Signal peptidase complex catalytic subunit SEC11;Signal peptidase complex catalytic subunit SEC11A;Signal peptidase I	SEC11A	8	0	15.526	279160000	198990000	240185000	247860000	192325000	189095000
H0YNK6;Q06418;H0YN24;H3BPR7	Receptor protein-tyrosine kinase;Tyrosine-protein kinase receptor TYRO3	TYRO3	3	0	1.3404	18246500	11800000	14661000	17261500	16235000	14533500
H0YNW5;P33316-2;P33316;H0YKC5;A0A0C4DGL3;H0YMM5;H0YNJ9;H0YKI0;H0YMP1	Deoxyuridine 5-triphosphate nucleotidohydrolase, mitochondrial	DUT	11	0	41.082	613970000	541120000	684605000	965340000	614455000	663880000
H3BM14;H3BM74;Q9Y5A7-2;Q9Y5A7;C9JRT6;F8WDB6;H7C5E1;H7C5N1;F8WDL9	NEDD8 ultimate buster 1	NUB1	5	0	7.2983	84873500	93287000	85425500	86982000	121563000	84631000
H3BM52;Q9Y2Y0-2;Q9Y2Y0;H3BU49	ADP-ribosylation factor-like protein 2-binding protein	ARL2BP	2	0	7.2131	35524000	36505000	44245000	44245500	29872000	28195000
H3BM67;H3BUP2;H3BUN4;O60936;O60936-3;O60936-1;J3QLT7;H3BQJ5	Nucleolar protein 3	NOL3	6	0	49.621	65163000	80399500	71897500	63929500	69079000	70130500
H3BMD8;P56211-2;P56211;H3BTD3;H3BQ52	cAMP-regulated phosphoprotein 19	ARPP19	11	0	40.38	443005000	467430000	409470000	502395000	391910000	441790000
H3BRP9;H3BV43;H3BML4;H9KV29;O00241-2;O00241	Signal-regulatory protein beta-1	SIRPB1	4	0.0058534	-1.022	0	0	0	0	0	10968500
H3BV80;H3BMM9;H3BTC0;Q15287-3;Q15287-2;Q15287;H3BMS0;H3BPG5	RNA-binding protein with serine-rich domain 1	RNPS1	4	0	24.039	515190000	599815000	556090000	510815000	528825000	601950000
H3BMS5;Q6ZVD8-3;Q6ZVD8	PH domain leucine-rich repeat-containing protein phosphatase 2	PHLPP2	2	0	13.1	3092950	12530500	4201900	7750150	0	6255700
H3BP64;H3BUL4;H3BMX9;Q9GZU8;H3BTP8;H3BSY6;H3BTI2;H3BQQ6;Q6P4H7;H3BSF0;H3BU93;H3BN22;H3BPH9;H3BPF9;H3BNK9	Protein FAM192A	FAM192A;NIP30	10	0	68.341	206360000	242820000	195255000	186870000	205125000	257450000
H3BN98;H3BPJ2;Q15041-2;Q15041;Q15041-3			10	0	5.7176	79354500	32146000	28607000	24052000	12205000	20700500
H3BNC9;P08708;H0YN88;A0A075B716;H0YN73;A0A0J9YYC4	40S ribosomal protein S17	RPS17	11	0	116.02	2760600000	3066650000	2736950000	2619450000	2765600000	3104400000
H3BNH2;O75081-2;O75081-4;O75081;E5RG85;E5RHJ8;E7ETA8;A0A087WWT6;A0A0A0MSU1;Q06455-6;Q06455-5;Q06455-4;Q06455-2;Q06455;Q06455-3	Protein CBFA2T3;Protein CBFA2T1	CBFA2T3;RUNX1T1	3	0.0091592	-1.1969	0	0	0	0	0	0
H3BNT4;Q99547;H3BSB3;H3BNK8;H3BU96	M-phase phosphoprotein 6	MPHOSPH6	7	0	57.329	115895000	133190000	126000000	126060000	143800000	141775000
H3BNX8;P20674;H3BRM5;H3BRI0;H3BV69	Cytochrome c oxidase subunit 5A, mitochondrial	COX5A	7	0	20.399	460560000	336155000	638425000	297045000	270490000	266200000
H3BP13;Q9UL33-2;H3BUK6;A0A0B4J294;Q9UL33;A0A0B4J286;H3BQQ8;H3BPS1;H3BPN3	Trafficking protein particle complex subunit 2-like protein	TRAPPC2L	5	0	32.726	100468500	137035000	115775000	116285000	130825000	125860000
H3BPE1;H3BQK9;A0A590UJG2;Q9UPN3-2;Q9UPN3;Q9UPN3-3;Q9UPN3-4;H0Y390;Q9UPN3-5;E9PNZ4;A0A5F9ZGX0;E9PLY5;A0A669KBB0;E9PLY0;A0A0A6YYJ5;A0A669KB06;H0Y314;H0Y4F5;H0Y6T5;A0A669KB84;E9PS75;H0Y7I1;REV__O43149-2;REV__I3L141;REV__O43149	Microtubule-actin cross-linking factor 1, isoforms 1/2/3/5	MACF1	123	0	323.31	1541050000	1514250000	1363650000	1356650000	1557100000	1472750000
H3BQQ2;H3BPG6;H3BR87		ZNF598	23	0	7.649	0	0	5590500	10604500	8119000	6782500
H3BPS8;A0A087WXX2;A0A3B3IS80;P05062	Fructose-bisphosphate aldolase	ALDOA	23	0.0011351	-0.39987	5002000	0	3305950	0	3837950	7145500
H3BQK0;Q9UMR2;Q9UMR2-2;Q9UMR2-4;Q9UMR2-3;H3BN59;H3BMQ5	ATP-dependent RNA helicase DDX19B	DDX19B	26	0	5.7683	0	0	0	13648500	0	4667650
H3BQZ4		E4F1	2	0.0095923	-1.2035	0	0	0	0	0	1791200
H3BR29;H3BSM7;Q96GQ5;Q96GQ5-2;I3L2V0	RUS1 family protein C16orf58	C16orf58	7	0	48.407	85792000	42222500	49531000	32650000	43595000	39975000
H3BR99		SNAP23	4	0.0055633	-0.99147	0	0	0	5695500	0	0
H3BRB3;Q14807-2;Q14807;H3BTH5;I3L306	Kinesin-like protein;Kinesin-like protein KIF22	KIF22	11	0	27.107	67997000	69596500	66888000	88239500	90716000	77900500
H3BRF9;Q96K21-2;Q96K21;H3BN64;Q96K21-4;Q96K21-3;H3BRM1;H3BUW6	Abscission/NoCut checkpoint regulator	ZFYVE19	5	0	11.501	67330500	66332000	64463000	68133500	76300500	79323000
H3BRG4;P22695;H3BSJ9;H3BP04;H3BUE4;H3BUI9;A0A087WVZ4	Cytochrome b-c1 complex subunit 2, mitochondrial	UQCRC2	13	0	155.93	911095000	402640000	730125000	400325000	472475000	358580000
H3BRL3;O14562;H3BUM8	Ubiquitin domain-containing protein UBFD1	UBFD1	7	0	16.268	170840000	198095000	111785000	166190000	157245000	173880000
H3BRM0	Phosphomannomutase	PMM2	5	0.0041997	-0.9316	1583850	0	1239350	1709400	851900	0
H3BRQ0;Q96CD2;Q96CD2-2;H3BSE3;H3BQB0;H3BPW5;H3BU63;H3BU34	Phosphopantothenoylcysteine decarboxylase	PPCDC	5	0	18.519	38107500	30459500	17610500	24406500	30934000	28038000
H3BRY3;P31146	Coronin;Coronin-1A	CORO1A	4	0	21.534	36222500	42341500	40573000	33698500	32710000	36297000
H3BS25;Q9BY12-2;Q9BY12;H3BTY2;H3BR40;H3BQF3;H3BPM0;Q9BY12-3	S phase cyclin A-associated protein in the endoplasmic reticulum	SCAPER	2	0.0003349	0.13973	11351050	4080800	8542000	0	10172500	13051500
H3BSM5;P60520;H3BQ50	Gamma-aminobutyric acid receptor-associated protein-like 2	GABARAPL2	3	0	2.5513	35233500	34090500	41868000	43502500	42825000	50129500
H3BSS5;Q9NXV2	BTB/POZ domain-containing protein KCTD5	KCTD5	3	0.0022201	-0.73682	23143500	27246500	28803000	27251500	25194500	32776000
H3BSS6;Q9H2Y7;A0A0C4DGM5;Q9H2Y7-2;H3BS99;H3BNX5;H3BRD4;U3KQH7;H3BNJ4	Zinc finger protein 106	ZNF106	28	0	85.867	274795000	264465000	236310000	300645000	290700000	303230000
H3BST1;Q9UL45;H3BNE3;H3BR42;H3BRA4;H3BMT8;H3BPR6;H3BN13;Q9UL45-2	Biogenesis of lysosome-related organelles complex 1 subunit 6	BLOC1S6	4	0	18.173	74039500	67123500	71927500	62477500	84205500	84561000
H3BST3;Q9UBI4-6;Q9UBI4-4;Q9UBI4-2;Q9UBI4-5;Q9UBI4-3;Q9UBI4;H3BVF2;H3BQA9	Stomatin-like protein 1	STOML1	3	0	6.5009	18466500	19983000	7642000	19336000	9491500	6770500
H3BSW6;Q2VPK5-3;Q2VPK5-5;Q2VPK5	Cytoplasmic tRNA 2-thiolation protein 2	CTU2	5	0.00049326	-0.17618	18442500	16204000	19696500	21970500	25395500	24387500
H3BTB7;Q5JPH6;Q5JPH6-2	Probable glutamate--tRNA ligase, mitochondrial	EARS2	11	0	19.637	163435000	120035000	220795000	91094000	108250000	82494500
H3BTL2		BCKDK	2	0.0023768	-0.74281	0	0	0	0	2919300	0
H3BTW3;Q3L8U1-2;Q3L8U1-3;Q3L8U1;A0A087WU44	Chromodomain-helicase-DNA-binding protein 9	CHD9	6	0.00017039	0.45965	0	0	0	0	0	12724500
H3BTX7;Q96A37-2;Q96A37-3;Q96A37	RING finger protein 166	RNF166	2	0.0014469	-0.5467	0	0	0	0	8285700	2297500
H3BU53;Q8IWI9-3;Q8IWI9	MAX gene-associated protein	MGA	2	0	1.701	0	0	0	0	0	0
H3BU86;O14662-5;O14662;O14662-2;O14662-4;Q96NX8;F8W9Z6;O14662-6;B7ZBM8;B7ZBM4;B7ZBM5;O14662-3;H0YEW0;E9PND6	Syntaxin-16	STX16-NPEPL1;STX16	9	0	157.08	117875000	103941000	112075000	96355000	96161500	90373000
H3BUX2;O43169;D6RFH4;J3QR91	Cytochrome b5 type B	CYB5B	3	0	19.794	23507500	20751000	28980500	35462000	22677000	0
H3BUY0;F5H7V8;Q7Z2W9-2;Q7Z2W9	39S ribosomal protein L21, mitochondrial	MRPL21	2	0	0.9716	14618000	16573500	8030500	0	0	0
H3BV73		PRKCB	2	0.0017549	-0.65392	0	0	0	6886000	5019000	4953700
H3BVI4;Q96S06-2	Lipase maturation factor;Lipase maturation factor 1	LMF1	2	0.00033501	0.14084	2624800000	2851900000	2472300000	0	0	0
H6UMI1;O95166;F5GZY7;Q9H0R8;Q9H0R8-2	Gamma-aminobutyric acid receptor-associated protein;Gamma-aminobutyric acid receptor-associated protein-like 1	GABARAP;GABARAPL1	5	0	3.6735	63168000	67458000	72746500	87653000	82099000	64445000
H7BXD5;P28676;H7C2Z6;C9JIZ3;C9JWQ8;C9JV47	Grancalcin	GCA	6	0	15.1	50832500	62807500	72976000	54460500	66556500	65282000
H7BXH9;Q8WXB1;C9JSX1;C9JES0;Q8WXB1-2	Protein N-lysine methyltransferase METTL21A	METTL21A	2	0	0.96324	0	0	0	0	0	0
H7BXS3		PIP4K2A	4	0.0081682	-1.153	6073050	6979150	3476000	19426000	3100350	6300300
H7BXY3;Q7L2E3-3;Q7L2E3;Q7L2E3-2	Putative ATP-dependent RNA helicase DHX30	DHX30	44	0	134.4	566855000	476730000	554250000	327715000	419935000	396660000
H7BYC8;Q8TCX1-3;Q8TCX1;Q8TCX1-2	Cytoplasmic dynein 2 light intermediate chain 1	DYNC2LI1	2	0	6.669	6215500	11978500	4132700	0	0	0
Q5JRG1;H7BYF2;Q9BVL2-2;Q9BVL2-3;Q9BVL2	Nucleoporin p58/p45	NUPL1	10	0	41.208	145330000	122915000	155395000	138970000	124290000	154880000
H7BYJ1;Q969K3;Q969K3-2;G3V504;G3V5F1;A0A087WTM5	E3 ubiquitin-protein ligase RNF34	RNF34	5	0	39.164	14043100	10839500	8739000	0	15594000	6219000
H7BYN7;F8WAW7;F8WE29;F8WBB0;F8WB30		TOM1	6	0.0014547	-0.4648	0	0	0	0	0	0
H7BYP4;U5Y3L1;Q9H930-1;Q9H930-2;Q9H930;Q9H930-3	Nuclear body protein SP140-like protein	SP140L	2	0	1.9382	9270000	0	0	0	0	7762500
H7BYP9;O15068-5;O15068-4;O15068-3;O15068-2;O15068-6;O15068-8;O15068-10;O15068-9;O15068	Guanine nucleotide exchange factor DBS	MCF2L	2	0.00049366	-0.1689	9183150	10341500	12218800	6193600	13808500	17879500
H7BYR8;P02686-6;P02686-4	Myelin basic protein	MBP	4	0.000171	0.51969	0	0	7312000	0	17580500	0
H7BYT1;P48730-2;P48730;B0QY35;B0QY34;B0QY36;H0Y645;A0A669KBC0;H0Y2N6;J3QQI9;J3KRM8;B4DLF1	Casein kinase I isoform delta	CSNK1D;CSNK1E	8	0.00017153	0.59028	0	0	0	0	0	0
H7BYV6;Q9NQY0-2;Q9NQY0	Bridging integrator 3	BIN3	4	0	3.2667	13809500	20475000	18460000	15167500	23554500	18212000
H7BYW5;P31321;C9JSK5;K7EKR1	cAMP-dependent protein kinase type I-beta regulatory subunit	PRKAR1B	9	0.0091578	-1.1969	0	0	0	0	0	0
H7BYY2;Q6W2J9-4;Q6W2J9-2;Q6W2J9;Q6W2J9-3;H7C231;A1A564	BCL-6 corepressor	BCOR	4	0.00049342	-0.17351	15644500	14969000	5502000	17165500	12188000	18561000
H7BZ14;Q9H2H8;C9K058;B8ZZ77;Q9H2H8-2	Peptidyl-prolyl cis-trans isomerase;Peptidyl-prolyl cis-trans isomerase-like 3	PPIL3	6	0	36.89	55782500	67795500	75346000	62564000	66104000	65673500
H7BZJ3		PDIA3	7	0	27.477	119355000	127425000	118610000	62533000	131565000	140165000
H7BZQ7		DIABLO	2	0.00081261	-0.35344	0	0	0	0	0	0
H7BZW5;Q96DT6	Cysteine protease ATG4C	ATG4C	2	0.002376	-0.74553	0	0	6403000	7084500	7208000	7387000
H7C0D5;Q9BSR8	Protein YIPF4	YIPF4	2	0.00016972	0.3786	85468000	97803500	71494500	79089500	75243500	80538500
H7C0D9	DNA-directed RNA polymerase	POLR1B	5	0.0071756	-1.0951	0	0	0	3455500	0	0
H7C0E6;O75319-2;O75319	RNA/RNP complex-1-interacting phosphatase	DUSP11	2	0	3.9252	22000000	23914000	6002500	0	23197500	16090000
H7C0N4		SF1	3	0	9.6409	22922000	24153500	15855000	10217600	8617300	19174500
H7C0S2;Q8WVF1-2;Q8WVF1-3;Q8WVF1;C9JF58;Q8WVF1-4	Protein OSCP1	OSCP1	2	0	4.0821	0	0	8599550	0	0	0
H7C0S8;O75575			5	0	1.0604	128335000	54785000	7320000	5951200	0	2791900
H7C0T3		TRAPPC12	6	0.0095823	-1.2106	0	0	0	5656500	9039250	0
H7C0V0		C2orf47	2	0.0093037	-1.1983	0	17074000	0	0	0	0
H7C1I0;Q96K37;Q96K37-2;C9JK45	Solute carrier family 35 member E1	SLC35E1	4	0	5.5136	61547000	44027500	40763000	57708500	64391000	52058000
H7C1J4;Q6BDS2	UHRF1-binding protein 1	UHRF1BP1	6	0	8.3751	239980000	372705000	153316000	278760000	354960000	404860000
H7C1J8		HNRNPA3	4	0.0095694	-1.2162	0	0	0	0	0	0
H7C1U3;Q5T0F9-2;Q5T0F9;H0Y517;Q5T0F9-3;Q5T0F9-4	Coiled-coil and C2 domain-containing protein 1B	CC2D1B	15	0	120.06	269085000	274565000	271620000	345030000	295875000	287480000
H7C270;H7C1Z7;Q9GZU7-3;Q9GZU7-2;Q9GZU7	Carboxy-terminal domain RNA polymerase II polypeptide A small phosphatase 1	CTDSP1	2	0.0025197	-0.79425	8622200	0	0	0	0	0
H7C269;Q8NDV7-2;Q8NDV7-6;Q8NDV7-5;Q8NDV7	Trinucleotide repeat-containing gene 6A protein	TNRC6A	3	0	7.8964	27134500	25977500	26844500	26578500	35236500	28445500
H7C2D8		MLPH	8	0	46.891	63544000	80652000	88047500	96701000	73995000	60983500
H7C2J3;Q96LZ7-4;Q96LZ7;C9JGB2;A0A0A0MSD2;A0A0C4DFM4;Q96LZ7-3;Q96LZ7-2	Regulator of microtubule dynamics protein 2	RMDN2	2	0.0082944	-1.1698	34999500	68106000	32070500	0	32270500	49851000
H7C2Q8;Q99848	Probable rRNA-processing protein EBP2	EBNA1BP2	16	0	63.607	1175900000	1059000000	1091200000	1070200000	988010000	1190800000
H7C2S4;O15194-2;O15194	CTD small phosphatase-like protein	CTDSPL	2	0	2.1008	33589500	32996000	33461500	16547500	28494500	31593500
H7C2U8;Q9H0X4;B4DGG1;Q9H0X4-2	Protein ITFG3	ITFG3	2	0.00017059	0.47686	0	0	0	0	16755000	8506000
H7C331;Q96C92-4;Q96C92-3;Q96C92-2;Q96C92	Serologically defined colon cancer antigen 3	SDCCAG3	3	0.00081354	-0.33943	11212550	14394000	10713500	7208450	11804300	16510500
H7C3D5;Q8NC44	Protein FAM134A	FAM134A	2	0	18.688	0	0	0	9603650	11281600	15300500
H7C3L1;P49116;P49116-2;H7C3R1	Nuclear receptor subfamily 2 group C member 2	NR2C2	2	0	18.621	52757500	49399500	39591000	25124500	48137000	38825500
H7C3Q6;Q8WV92;B8ZZL5	MIT domain-containing protein 1	MITD1	3	0	3.0461	17594500	14406000	26776000	18595000	17266500	9309000
H7C4C8		CCT8	21	0.0014458	-0.55709	5204500	0	6131000	10782000	13055500	12370500
H7C5V3;Q9Y2Q9;E5RFT8	28S ribosomal protein S28, mitochondrial	MRPS28	5	0	15.446	88289000	83090500	125735000	39886000	73573000	60886500
H8Y6P7;P0CAP2-3;P0CAP2;Q9BZD3	DNA-directed RNA polymerase II subunit GRINL1A;Putative GRINL1B complex locus protein 2	GCOM1;POLR2M;GCOM2	3	0.00016938	0.35178	8755300	11199700	8406550	3216300	3273450	5831750
J3QRX6;H9KV77;Q9NQ92	Coordinator of PRMT5 and differentiation stimulator	COPRS	2	0	14.026	12163000	13197000	13083500	25202500	3473250	13742000
H9KVC6;Q96QD9-3;Q96QD9-2;Q96QD9;H9KVC1;Q96QD9-4	UAP56-interacting factor	FYTTD1	3	0	5.112	20165500	22901500	24542000	15773500	14370500	23036500
H9ZYI9;Q06547-4;Q06547-3;Q06547-2;Q06547;F5H7I4	GA-binding protein subunit beta-1	GABPB1	2	0	15.223	20878500	19361500	7628500	16301500	20328500	8139500
I3L0N3;P46459;P46459-2;I3L2G1;K7EQD6;I3L0L3;I3L338;I3L4Q9	Vesicle-fusing ATPase	NSF	38	0	323.31	2245750000	2091200000	2177550000	2125450000	2306150000	2266600000
I3L269;I3L0U4;I3NI25;Q96NB1;I3L2N4;I3L4V2	LisH domain-containing protein FOPNL	FOPNL	2	0	2.8361	6796500	0	5142500	0	5633000	0
I3L0U5;Q6PK04;I3L4F6	Coiled-coil domain-containing protein 137	CCDC137	12	0	5.6476	26489500	33217500	33963500	57868000	43766000	43410000
I3L0X5;O75391;I3L4C3	Sperm-associated antigen 7	SPAG7	6	0	27.363	63100000	71575500	69495500	75344000	74948000	67945000
I3L419;I3L156;Q9BSJ6-2;Q9BSJ6;I3L2R2;I3L427	Protein FAM64A	FAM64A	3	0.00016812	0.2186	6636500	27088500	14745500	20851500	17714500	27769500
I3L1H5;Q9BZG8;Q9BZG8-3;Q9BZG8-2;V9GYS2;U3KQN3;I3L3X9;A0A0A0MTR4	Diphthamide biosynthesis protein 1	DPH1	4	0	4.6922	46076500	41435000	49537000	53815000	35811500	46565500
I3L1P8;Q02978;Q02978-2	Mitochondrial 2-oxoglutarate/malate carrier protein	SLC25A11	7	0.00017173	0.60656	147250000	29777000	56736000	51899500	39261500	26579500
I3L1Q2;Q8WUZ0;Q8WUZ0-2;I3L4D5	B-cell CLL/lymphoma 7 protein family member C	BCL7C	2	0	22.622	40035500	33826000	40200500	38122000	45640500	44412000
I3L2T0;I3L3N8;I3L437;I3L1Q3;Q8TE02-2;Q8TE02;Q8TE02-4;I3L1A8;I3L2A9;Q8TE02-3	Elongator complex protein 5	ELP5	2	0	19.589	9308000	9939000	0	22319500	7236000	0
I3L1U1		MINK1	4	0.0020645	-0.71436	13446500	13713500	12867500	0	11546950	10575000
I3L2C7;P57678;I3L399;I3L4A4;I3L4M4;E7EN12;I3L1J7	Gem-associated protein 4	GEMIN4	25	0	81.125	205965000	222450000	213025000	275625000	220495000	195070000
K7EPR7;I3L2H7;P62253	Ubiquitin-conjugating enzyme E2 G1;Ubiquitin-conjugating enzyme E2 G1, N-terminally processed	UBE2G1	2	0	2.0711	93857000	94531500	82490000	101094000	106865000	97065500
I3L2J0;A0A0A0MQR4;Q96RK0;I3L373;I3L135;I3L1Q4		CIC	7	0	28.952	42726000	29130000	36314000	26192500	36539500	42016500
I3L2J1;Q9Y3C7	Mediator of RNA polymerase II transcription subunit 31	MED31	2	0.0011349	-0.39997	0	0	0	3820500	2089200	3406350
I3L301;I3L4L6		TFAP4	3	0.0023745	-0.75132	37736500	29403000	34385000	22895000	39819500	70138500
I3L316		CEP131	4	0.0029729	-0.86243	601650000	0	0	0	0	0
I3L443;Q9HC36	rRNA methyltransferase 3, mitochondrial	RNMTL1	2	0	38.495	23929500	20134500	27265500	0	16420000	15723000
J3KQU4;I3L4I4;O75674-2;O75674;I3L4G0;I3NI44;O75674-3;I3L3T4;I3L367;I3L1G1;I3L1Q1;I3L4N3;I3L0N2;I3L3M3	TOM1-like protein 1	TOM1L1	6	0	121.62	156030000	150520000	151615000	119620000	168775000	151920000
I3L4K6;Q9H081	Protein MIS12 homolog	MIS12	2	0	2.7153	62631000	45146500	45539500	56616500	62854500	49236000
I3L4Q0;I3L2L5;C9JLW8;I3L317;I3L3A7	Protein FAM195B	FAM195B	6	0	47.259	1270400000	1139150000	1212700000	1082650000	1268300000	1167500000
I3L4Q4;Q9BUL5-4;Q9BUL5;I3L410;I3L1N0;Q9BUL5-3;A0A087WVQ2;I3L0Y2;Q9BUL5-2	PHD finger protein 23	PHF23	3	0.0016023	-0.59264	7250700	11874500	2440500	5193650	6958300	7403700
I3L4X2;P33527;P33527-9;A0A0A0MS99;P33527-2;P33527-5;P33527-4;P33527-6;P33527-8;O15438;O15438-4	Multidrug resistance-associated protein 1	ABCC1	24	0	68.412	231010000	177125000	223800000	211660000	184865000	186090000
J3KMY0;Q99618;F5GX58;F8WDL1	Cell division cycle-associated protein 3	CDCA3	5	0	1.5365	17152000	0	20013000	18027000	23254500	24179500
J3KMZ7;Q9H0H0;A0A2R8Y4Z6;A0A2R8Y7F8;J3KRH0	Integrator complex subunit 2	INTS2	13	0	47.862	203160000	179435000	228190000	215065000	211150000	196985000
J3KMZ8;Q92785;Q92785-2;E9PN04	Zinc finger protein ubi-d4	DPF2	7	0	26.607	216465000	227470000	178560000	139890000	191980000	229700000
J3KMZ9;P01130-2;P01130-3;P01130-6;P01130-4;P01130;H0YMD1;P01130-5;H0YM92;H0YMQ3	Low-density lipoprotein receptor	LDLR	6	0	12.984	17087000	19165500	16380500	18593500	10204500	15690000
J3KN01;P55196;P55196-5;A8MQ02;Q5TIG5;P55196-6;P55196-3;P55196-1;P55196-2;H0Y7R8;F8W9I4;E9PFY5;H0Y8L4;H0Y8U8;H0Y948	Afadin	MLLT4	24	0	41.029	237600000	225250000	209365000	208125000	225000000	209510000
J3KN16;Q5VYK3;R4GMY1;F6XAQ5;R4GMY3	Proteasome-associated protein ECM29 homolog	KIAA0368;ECM29	45	0	135.16	1542900000	1657850000	1463050000	1402150000	1630550000	1539700000
J3KN34;P26045;P26045-3;P26045-2	Tyrosine-protein phosphatase non-receptor type;Tyrosine-protein phosphatase non-receptor type 3	PTPN3	2	0.00017298	0.73839	0	0	0	0	0	0
J3KN36;Q5JPE7-2;P69849;Q5JPE7;Q5JPE7-3;A0A087WTD5	Nodal modulator 2;Nodal modulator 3	NOMO3;NOMO2	31	0	12.033	0	6628000	0	0	0	0
J3KN59;Q12982;Q12982-2;H7C096;Q86WG3;Q86WG3-3	BCL2/adenovirus E1B 19 kDa protein-interacting protein 2	BNIP2	9	0	3.8564	87380500	73424500	109100000	148480000	81506500	90623000
J3KN75;Q0IIM8;H0Y552;Q0IIM8-2;Q0IIM8-3;D6RFZ2	TBC1 domain family member 8B	TBC1D8B	10	0	19.549	30098000	26973500	21057000	20066000	11395500	17747500
J3KND3;P60660;G3V1Y7	Myosin light polypeptide 6	MYL6	12	0	265.92	7973250000	8190750000	8268700000	8613100000	8649500000	8996550000
J3KNE8		CDKL2	2	0.0095851	-1.2067	0	0	0	192715000	29091800	64935000
J3KNF4;O14618;E9PP76;E9PK03	Copper chaperone for superoxide dismutase;Superoxide dismutase [Cu-Zn]	CCS	7	0	13.05	161890000	172090000	135270000	130840000	166865000	161150000
J3KNF5;O15078;F8VS29;A0A0A0MS86;A0A5F9ZHV7;S4R322;A0A5F9ZHU6;A0A5K1VW81	Centrosomal protein of 290 kDa	CEP290	5	0.0004931	-0.18465	14984000	18841500	17311000	0	22861000	8979000
J3KNI1;Q9H9E3;A0A0A0MS45;Q9H9E3-3;Q9H9E3-2;J3KRB5;H3BMV9;H3BSD2;J3QLW1;E9PRT5;H3BQB2	Conserved oligomeric Golgi complex subunit 4	COG4	27	0	112.13	312160000	330620000	294770000	281875000	310315000	302745000
J3KNN3;P15735-2;P15735;H3BP07;H3BTW6;H3BTI9	Phosphorylase b kinase gamma catalytic chain, liver/testis isoform	PHKG2	3	0	6.5341	36981500	30198500	31206000	44035000	34306000	18871500
J3KNN7;Q7Z569;Q7Z569-2	BRCA1-associated protein	BRAP	8	0	12.886	19099500	19756500	24527500	38125500	20354500	5932500
J3KNV4;Q13683-7;Q13683-9;Q13683-3;Q13683;Q13683-10;Q13683-13;H0YJ26;H0YJ98;G3V2C6	Integrin alpha-7;Integrin alpha-7 heavy chain;Integrin alpha-7 light chain;Integrin alpha-7 70 kDa form	ITGA7	12	0	46.055	319960000	289720000	274465000	271520000	304335000	267995000
J3KNV5;Q75QN2-2;Q75QN2;H0YBQ1;E5RIN8;E5RG48;E5RJL5;E5RJF0;H0YBS1;E5RH10;H0YC12	Integrator complex subunit 8	INTS8	9	0	12.436	107095000	97175500	84733000	79793000	94863000	100310500
J3KNZ9;H3BRE6		FBRS	2	0.00017221	0.65835	6222900	6827800	9974850	2944300	5804200	9191850
J3KPD3;Q9Y580;F5GXV8;F5GY08;F5H606;I3L521;G3V1T9;F5H674	RNA-binding protein 7	RBM7	7	0	26.766	124955000	100999000	112815000	129480000	109930500	134295000
J3KPJ3;Q8N5S9;Q8N5S9-2	Calcium/calmodulin-dependent protein kinase kinase 1	CAMKK1	3	0	4.6851	17912500	16765500	20186500	13070500	19481000	14643500
S4R360;J3KPP0;S4R2Z7;Q9Y6G3	39S ribosomal protein L42, mitochondrial	MRPL42	2	0	2.5759	22608000	13939000	29002500	14389500	21942500	20660000
J3KPP4;O95232;D6RDI2;C9JL41;O95232-2;D6RHH0;H7C5U7;U3KQT3;E7EN55;H0YBV7;H0YAR4;H0YA81	Luc7-like protein 3	LUC7L3	17	0	95.648	197710000	198915000	244135000	275530000	217730000	219040000
J3KPS0;Q9NXW2;V9GYN7;Q9NXW2-2;V9GY70	DnaJ homolog subfamily B member 12	DNAJB12	3	0.0011364	-0.38651	8645000	5404000	9044500	9605650	9408700	9855150
J3KPT4;Q9H4I3;Q9H4I3-2	TraB domain-containing protein	TRABD	2	0	5.1535	0	14380500	6829500	0	0	0
J3KQ32;Q9NTK5;Q9NTK5-2;Q9NTK5-3;C9JCJ9;C9JTK6	Obg-like ATPase 1	OLA1	25	0	314.76	3926750000	4299000000	4203750000	3934750000	3863550000	4033150000
J3KQ48;Q9Y3E5	Peptidyl-tRNA hydrolase 2, mitochondrial	PTRH2	5	0	15.218	271750000	182090000	211060000	154995000	200710000	153825000
J3KQE5;P62826;F5H018;B5MDF5;H0YFC6;B4DV51	GTP-binding nuclear protein Ran	RAN	21	0	162.05	8667650000	9370500000	8879500000	8844100000	9147750000	9150600000
J3KQJ1;Q8NBJ7;H7C3B2;C9J660;C9JL30;A8MXB9;A0A494C1B1;F8WA42;Q8NBJ7-2;Q8NBJ7-3;E9PBT8;J3QT17;Q8NBJ7-5;E9PG02;F8WES7;F8WEX5;Q8NBJ7-4;F8WEV7	Sulfatase-modifying factor 2	SUMF2	11	0	49.571	733155000	711905000	685910000	658585000	836960000	757465000
J3KQL8;Q9BQE5;E9PM95;B0QYK8	Apolipoprotein L2	APOL2	11	0	20.027	319345000	325530000	341110000	367720000	266955000	347060000
J3KQR7;Q9Y4F5-2;Q9Y4F5;Q9Y4F5-3	Centrosomal protein of 170 kDa protein B	CEP170B	10	0	7.6269	17987000	26256500	20372500	22602000	27367500	27701000
J3KR35;Q8WUD4;C9JUN5;S4R331	Coiled-coil domain-containing protein 12	CCDC12	4	0	0.79988	54475500	53837000	48147500	47506000	63760500	50800500
J3KR44;Q96FW1;F5GYN4;F5GYJ8;F5H6Q1;F5H3F0;Q96FW1-2	Ubiquitin thioesterase OTUB1	OTUB1	11	0	53.912	802255000	870275000	899895000	983445000	947585000	917545000
J3KR72;P49848-4;P49848;P49848-3;P49848-2;C9JFL8;C9JTY6;C9J088;C9JIS2;E5RHA1;E5RKA5;F8WEJ7;C9J7C4;C9JHQ8	Transcription initiation factor TFIID subunit 6	TAF6	14	0	20.06	125280000	110510000	119410000	95563500	114588000	124330000
J3KSH1;J3KS38;J3KRS2;J3QLK6;J3KRD0;Q86W34;J3KTM1;Q86W34-5	Archaemetzincin-2	AMZ2	3	0	4.0013	33306500	27597500	26352500	13937500	19136500	35496500
J3KRN4;J3QRB6;Q99759;Q99759-2	Mitogen-activated protein kinase kinase kinase 3	MAP3K3	6	0	11.591	0	3663800	3738000	6950000	3686550	21575000
J3KRP0;Q96KN2	Beta-Ala-His dipeptidase	CNDP1	2	0.0095794	-1.2115	53331000	51075500	53617500	73645500	67798500	56555500
J3KRP6;J3QS72;X6R3J2;J3QQM2;J3KT74;J3QQW2;Q15532-2;Q15532;F5GWN1;J3QSB3;J3QSG1;J3QQW6;J3QLJ7;J3QQX5;J3KT22;B4DLD3	Protein SSXT	SS18	3	0	2.3843	44665500	25269500	61869000	58499500	55252000	46272000
J3KRR7;Q9NQC7-2;Q9NQC7;H3BS09;J3QKR2	Ubiquitin carboxyl-terminal hydrolase CYLD	CYLD	3	0.00049554	-0.10761	5896750	5141850	5657000	0	0	0
J3KS15;Q14197	Peptidyl-tRNA hydrolase ICT1, mitochondrial	ICT1	4	0	3.2535	15584500	0	21320500	0	11428000	16571500
J3KS22;Q7Z4W1;J3QS36;J3QL34;J3KRZ4;J3QS45;J3KSZ5;J3QRQ2	L-xylulose reductase	DCXR	12	0	16.306	433790000	462220000	471595000	369365000	428880000	375340000
J3KS85;J3KS26		2024-09-04	2	0.0022208	-0.72838	4138200	0	2334250	0	0	0
J3KSQ7		FRG1	2	0.0070369	-1.0782	6797500	0	0	0	0	0
J3KTA4;P17844;P17844-2;J3KRZ1;J3QSF1;J3QRQ7;J3KRX8;J3KTQ4;J3QR02;X6RLV5;J3QKN9;J3QRN5	Probable ATP-dependent RNA helicase DDX5	DDX5	51	0	323.31	7909550000	6963300000	7734800000	7841800000	8580500000	8496800000
J3QR09;J3KTE4;P84098	Ribosomal protein L19;60S ribosomal protein L19	RPL19	12	0	78.607	2318550000	3086100000	2171550000	2176700000	2711400000	2805550000
J3KTL2;Q07955;Q07955-3;Q07955-2;J3KSR8;J3QQV5;J3KSW7	Serine/arginine-rich splicing factor 1	SRSF1	26	0	295.28	2371750000	2303100000	2438400000	2494800000	2206100000	2482350000
J3KTN0		EIF4A1	15	0.0004918	-0.2269	11524500	7253950	3195350	0	0	0
J3QL56;O75880	Protein SCO1 homolog, mitochondrial	SCO1	2	0	4.0925	63901500	20809000	34793500	24765000	24829000	11286000
J3QL71;Q96FV2;Q96FV2-2;J3KT79;J3QR84;J3QQM9;J3QRJ1	Secernin-2	SCRN2	5	0	25.155	66753000	61964500	57052500	59076000	63294500	55263000
J3QLE5;P14678-2;P63162;P14678;P63162-2;P14678-3;J3KRY3;S4R3P3	Small nuclear ribonucleoprotein-associated proteins B and B;Small nuclear ribonucleoprotein-associated protein N	SNRPN;SNRPB	10	0	41.955	3736800000	4116750000	3778400000	3839600000	3792750000	3607450000
J3QLR8		MRPS23	6	0.0019124	-0.67315	4471600	0	3481650	10118900	3906550	3635550
J3QLS3;Q9Y2R9;J3QQS1;J3QKW2;J3KSI8	28S ribosomal protein S7, mitochondrial	MRPS7	7	0	45.403	124275000	87258500	163935000	67577000	115625000	95972500
J3QQJ0;Q9UHR5-2;Q9UHR5;X6R3T8;J3QLH3;J3QLM2;J3KRR6;J3KS14;F5H478;J3KRU5	SAP30-binding protein	SAP30BP	4	0	9.9828	178835000	191245000	170285000	163860000	183760000	186380000
J3QQM5;Q9BT23;J3QL69	LIM domain-containing protein 2	LIMD2	2	0	1.2371	19056000	13980500	14632050	17699500	22054000	11011500
J3QQZ9;Q9NVS9;Q9NVS9-3;Q9NVS9-4;J3QQV6;A0A286YFL3	Pyridoxine-5-phosphate oxidase	PNPO	12	0	190.65	535495000	591375000	533935000	486810000	642910000	561005000
J3QR07;Q96MU7-2;Q96MU7;J3KS01	YTH domain-containing protein 1	YTHDC1	12	0	18.139	161935000	143770000	168750000	166700000	176640000	164985000
J3QRS3;P19105;O14950;P24844;J3KTJ1;P24844-2	Myosin regulatory light chain 12A;Myosin regulatory light chain 12B;Myosin regulatory light polypeptide 9	MYL12A;MYL12B;MYL9	14	0	323.31	4833200000	4842650000	4694650000	4143000000	5218650000	5117850000
J3QRS9;O43670;O43670-4;X6R4W8;O43670-3;J3KS31;J3QS27;J3KTL1;J3KRB6;J3KRW6;H0Y3M2	BUB3-interacting and GLEBS motif-containing protein ZNF207	ZNF207	10	0.0038898	-0.92869	0	0	0	9728500	0	0
J3QRU1;P07947;E5RFS5;Q573B4;P06239;P06239-3	Non-specific protein-tyrosine kinase;Tyrosine-protein kinase Yes	YES1	13	0	33.181	272740000	215320000	243225000	186770000	221920000	242345000
J3QS41;P42694;P42694-2;A0A075B6R3;J3KS59;J3KT20;J3QRR8	Probable helicase with zinc finger domain	HELZ	18	0	8.167	85565500	77209000	80276500	75889000	79723000	78520000
J3QSU0;Q7Z6G8	Ankyrin repeat and sterile alpha motif domain-containing protein 1B	ANKS1B	2	0.00033074	-0.082421	10192250	17199000	10519650	0	11390500	12966950
J3QSV6;O76021;I3L3C4;I3L3U9;I3L234;O76021-2;I3L1A3	Ribosomal L1 domain-containing protein 1	RSL1D1	24	0	157.31	1572600000	1700050000	1999100000	2041350000	2009600000	2124600000
J3QT09;Q9BQF6-2;Q9BQF6;Q9BQF6-4;Q9BQF6-5	Sentrin-specific protease 7	SENP7	5	0	5.8616	19388500	17565500	15417000	18115000	20932000	6284000
J3QTA2;Q99933-4;Q99933-3;Q99933-2;Q99933	BAG family molecular chaperone regulator 1	BAG1	2	0	2.8408	0	0	0	0	7003500	7403500
J9JIC5;Q9HAS0;J3KRR1;K7EII1;K7ERX0;K7EIQ2;J3QKQ1;J3KT97	Protein Njmu-R1	C17orf75	11	0	60.339	249260000	260035000	264120000	187575000	197975000	238175000
K4DI92;Q6NW29;D6R9C7;D6RCM5;D6RDH6;E7EV43;Q6NW29-2	RWD domain-containing protein 4	RWDD4	4	0	2.9103	25134500	24834500	44941500	44965500	28512500	32155000
K7EID0;Q9UH92;Q9UH92-2;Q9UH92-3	Max-like protein X	MLX	5	0	53.596	37936500	42189000	42566000	46960000	43453000	44844000
K7EIU8;Q13485;K7ES96;K7EIJ2;K7EL18;K7ENG1;K7EL15;A0A087WUF3;K7ELK2	Mothers against decapentaplegic homolog;Mothers against decapentaplegic homolog 4	SMAD4	13	0	42.209	397735000	335850000	300660000	401550000	391860000	349060000
K7EIY1;Q9Y421;K7ELZ8;K7ENN5;Q9Y421-3;Q9Y421-2	Protein FAM32A	FAM32A	3	0.0070423	-1.0769	9560600	13942000	10619500	12363000	0	0
X6R2W0;K7EIY4;Q5U8S2;O60499;K7ELY2;K7EJ05;F6RTM7;K7EK75;K7EPP9;O60499-2	Syntaxin-10	STX10	3	0	33.816	35418000	32105000	34614500	19128000	32454000	28900500
K7EIY6;Q9BV68;U3KQF4	E3 ubiquitin-protein ligase RNF126	RNF126	3	0	14.792	45835000	25824000	34710500	65745000	35133000	0
K7EJ57;O96008-2;O96008;K7EKG4	Mitochondrial import receptor subunit TOM40 homolog	TOMM40	2	0	1.3043	9118100	0	0	14902000	0	2976850
K7EJF0;Q96ST8;K7EQI2;A0A0C4DGP8;Q96ST8-3;Q96ST8-2	Centrosomal protein of 89 kDa	CEP89	2	0.0015959	-0.6494	0	0	0	0	0	0
K7EJH0;K7EMX1;K7EJV2;K7ESQ2;K7ERQ7;A0A0A0MSN0		SPC24	8	0	2.6999	72443000	93018000	96287000	80179000	78856500	86235000
K7EJH8		ACTN4	17	0	5.1552	14549500	27753000	18237000	11169000	20554000	19108000
K7EJV0		2024-09-09	10	0.0034327	-0.90036	0	0	0	0	0	32881000
K7EQ55;K7EK33;Q96EP5;Q96EP5-2;K7EQ02	DAZ-associated protein 1	DAZAP1	15	0	130.47	2419350000	2446500000	2346850000	2333300000	2846100000	2599900000
K7EK35;P42229;P42229-2;K7EM17;C9JVV6;K7EIF9	Signal transducer and activator of transcription;Signal transducer and activator of transcription 5A	STAT5A	14	0	7.8539	31163500	26293000	27111500	33599000	31146500	32045000
K7EK60;A0A0A0MR62;K7EJE6;K7EMY8;K7ERL1		FMNL1	11	0.0023734	-0.75648	0	0	0	6656200	0	0
K7EQ77;K7EK78;K7EP35;K7EMT4;Q86Y39;Q86Y39-2	NADH dehydrogenase [ubiquinone] 1 alpha subcomplex subunit 11	NDUFA11	2	0	11.548	110895000	49739000	88691000	26372500	39446500	22121500
K7EK80;Q8NDQ6-2;Q8NDQ6-4;Q8NDQ6	Zinc finger protein 540	ZNF540	2	0.0081657	-1.154	1036295000	928750000	1143515000	460145000	875795000	239945000
K7EKE6;P36776-2;P36776;K7EJE8;P36776-3;K7ER27;K7ERR6;K7EQF8;K7ER56	Lon protease homolog, mitochondrial	LONP1	26	0	173.83	1148200000	714210000	1596350000	613785000	701865000	622625000
K7EL76;Q6P597-2;Q6P597;Q6P597-3;K7ENJ3	Kinesin light chain 3	KLC3	3	0	1.208	8639150	0	9840100	7142800	5218000	6189250
K7ELC2;P62841;A0A0B4J2B4;S4R417;K7EQJ5;K7EJ78	40S ribosomal protein S15	RPS15	8	0	12.107	0	0	0	0	0	32926000
K7ELG9;Q3MHD2;Q3MHD2-2	Protein LSM12 homolog	LSM12	2	0	45.065	93772000	80543000	58661500	72255000	50311000	76499500
K7ELI4;P13994;K7ES43;K7EJZ6	Coiled-coil domain-containing protein 130	CCDC130	2	0	7.9285	13047500	16460500	15635500	13499000	10976000	17252000
K7ELL7;P14314-2;P14314;K7EPW7;K7EKX1;K7EJ70;A0A0C4DGP4;K7EIP3;K7EL27	Glucosidase 2 subunit beta	PRKCSH	30	0	323.31	6933600000	6623400000	7785400000	7319050000	7165500000	7026100000
K7EM09;K7EPR0;K7ELQ9;Q6UW68	Transmembrane protein 205	TMEM205	2	0	6.8198	89752500	64996500	54833000	62090000	0	41709500
K7EM05;Q8NC06;Q8NC06-2;Q8NC06-3	Acyl-CoA-binding domain-containing protein 4	ACBD4	3	0	4.9888	27442500	17666000	28422000	29680000	30806500	22978500
K7EM18;P41567;K7EQP2	Eukaryotic translation initiation factor 1	EIF1	8	0	166.93	963570000	1156250000	1007075000	876605000	1174350000	1114100000
K7EM38;I3L3R2;J3KT65		ACTG1	15	0	313.79	19625500000	22148500000	17519500000	17012500000	20915000000	20518500000
K7EM54		HAUS1	2	0.0078824	-1.1407	0	0	0	0	0	0
K7EM56;S4R456;A0A1Y8EIB3		RPS15	8	0	192.95	1612750000	1560750000	1507650000	1909100000	1933900000	1679650000
K7ENL2;K7EMC9;Q969T9;K7EIJ0;A6NG10;Q969T9-2;K7EIN1;K7ESN4;K7EIK1	WW domain-binding protein 2	WBP2	10	0	116.84	461295000	448375000	469760000	762585000	552700000	541620000
K7EMM8;Q49A26-5;Q49A26-2;Q49A26;Q49A26-3;Q49A26-4;K7EQB2;K7EPU6;K7ELL0	Putative oxidoreductase GLYR1	GLYR1	13	0	91.117	200580000	160760000	183225000	150815000	170490000	206830000
K7EN27		PARK7	8	0.0011365	-0.38378	8837500	15029000	8181000	5374000	21599000	11185000
K7ENL8;K7EQY5;P42679;P42679-2	Non-specific protein-tyrosine kinase;Megakaryocyte-associated tyrosine-protein kinase	MATK	2	0.0070293	-1.0861	20288000	9871000	14966000	0	0	13253500
K7ENL9;Q96DM3;A0A087WZD4;K7EIS6;K7EL80;K7EQJ3;K7EQ65	Uncharacterized protein C18orf8	C18orf8	5	0	18.495	15485500	16487500	20895000	25594000	25877500	24884500
K7EP90;Q9BTD8-4;Q9BTD8-2;Q9BTD8-3;Q9BTD8;K7EQ03;K7EML2;K7ER08	RNA-binding protein 42	RBM42	6	0	51.645	157235000	124180000	150880000	135285000	182025000	154875000
K7EPA4		DUS3L	2	0.0023637	-0.78956	8019300	9158050	9819300	0	0	0
K7EPE7;Q96GC9-2;Q96GC9	Vacuole membrane protein 1	VMP1	2	0	41.903	22621000	0	13307000	0	0	5502000
K7EPS8;Q9NSK7-3;Q9NSK7-4;F8W6J3;Q9NSK7-2	Protein C19orf12	C19orf12	4	0	1.1746	219130000	190825000	207765000	189285000	194680000	194530000
K7EPV0;Q9Y2R0	Cytochrome c oxidase assembly factor 3 homolog, mitochondrial	COA3	2	0	13.853	18363500	6053500	0	14079500	23564500	17899000
K7EQ91;Q13433-2	Zinc transporter ZIP6	SLC39A6	2	0.0016008	-0.60064	0	0	0	0	0	0
K7EQI0		GRN	4	0.0076243	-1.1049	0	1291900	0	0	0	1703500
K7ER00;Q9Y285;Q9Y285-2;K7ER16;K7EPH2;K7EK06;K7ERS0	Phenylalanine--tRNA ligase alpha subunit	FARSA	23	0	323.31	3065400000	3015150000	2758550000	2866450000	3375200000	2999950000
K7ER74;P02655;Q6P163;V9GYJ8	Apolipoprotein C-II;Proapolipoprotein C-II	APOC4-APOC2;APOC2	2	0.0070326	-1.0824	0	0	0	48389000	45813000	52473500
K7ERG2;Q9NYR9-2;Q9NYR9;H7BXP1;Q9NYR9-3	NF-kappa-B inhibitor-interacting Ras-like protein 2	NKIRAS2	2	0.0054163	-0.98191	0	10121000	16037000	11968000	11288500	9831100
K7ERP1;Q9GZN7;K7EL91;K7EMJ5;K7EPN1	Protein rogdi homolog	ROGDI	4	0.00049052	-0.2671	18410500	13790500	15310000	32594000	0	0
K7ERV3;P04183;K7ES52;K7ERJ1;K7ENW5	Thymidine kinase;Thymidine kinase, cytosolic	TK1	12	0	34.046	386515000	383270000	410575000	385100000	551715000	494210000
K7ES61;Q9BYD3;X6RAY8;Q9BYD3-2;K7EKI4;K7ELF1;K7ELQ0	39S ribosomal protein L4, mitochondrial	MRPL4	4	0	29.742	77479500	48840000	121620000	36904000	56593000	58002000
K7ESM1			2	0.0078955	-1.1299	0	0	0	0	0	8871200
K7ESN3;Q8N2G8-2;Q8N2G8-3;Q8N2G8;K7EJT7;K7EQ41;K7EL54	GH3 domain-containing protein	GHDC	4	0	12.569	8754050	14442500	10162050	0	9810050	8800400
L0R819;U3KQP6;U3KQ49;U3KQE3		ASNSD1	4	0	7.7407	41727000	49485000	41869500	41677000	41491000	47812500
M0QWZ7;M0R2C6;Q9NP81;Q9NP81-2;M0R259;M0QX29;B4DJM9;M0R2H5	Serine--tRNA ligase, mitochondrial	SARS2	8	0	7.8648	82896500	50403500	104006500	60702000	42857000	36995500
M0QXC4;M0R0F2;W4VSR2;M0R189;Q8N594-2;Q8N594	MPN domain-containing protein	MPND	2	0	4.3711	19975000	15502500	17654500	15469500	19836000	0
M0QXF9;O15382;B3KSI3;M0QZ10;O15382-2;M0QZP4;M0R2K7	Branched-chain-amino-acid aminotransferase;Branched-chain-amino-acid aminotransferase, mitochondrial	BCAT2	10	0	61.992	134080000	89755500	192920000	83115500	119150000	80864000
M0QXZ8;Q6ZW31-2;Q6ZW31;M0R101	Rho GTPase-activating protein SYDE1	SYDE1	3	0	2.2431	7886250	8970650	11622250	11872500	12193000	10669650
M0QY25;Q86YD1;Q86YD1-3	Prostate tumor-overexpressed gene 1 protein	PTOV1	4	0	1.4153	0	2892750	4727700	0	0	14399000
M0QY97;Q9UPT8	Zinc finger CCCH domain-containing protein 4	ZC3H4	15	0	86.24	165535000	158010000	164730000	160500000	163900000	182630000
M0QYA2;Q9NWS0;M0R3A4;M0R2P8;M0QYF4;M0QXD5;M0R028;M0QZM3;M0QZ61;M0QZZ1;M0R3A8;M0R0J2;M0R1R3;Q9NWS0-3	PIH1 domain-containing protein 1	PIH1D1	8	0	185.52	172240000	205165000	195895000	158075000	220205000	189490000
M0QYH6		PTOV1	2	0.0070487	-1.0674	18118500	12353000	0	0	23790000	0
M0QYJ8;O60234;M0QX47;M0QXC2	Glia maturation factor gamma	GMFG	3	0.0058606	-1.0151	0	0	0	0	0	0
M0QYT9;Q14653;M0R205;M0QZB8;M0QZB7;Q14653-4;M0QXC8;M0R0X9;M0R0R8;Q14653-3;Q14653-2	Interferon regulatory factor 3	IRF3	7	0	50.874	72658000	78267000	76031500	109027000	80663000	84009500
M0R0N4;M0QYZ2;P53680;M0QZ21;X6R390;P53680-2;M0R1S0	AP-2 complex subunit sigma	AP2S1	3	0.0026713	-0.81737	294075000	293340000	290960000	244705000	334310000	345205000
M0QZ12;Q96CP6-2;Q96CP6-3;Q96CP6	GRAM domain-containing protein 1A	GRAMD1A	2	0.00017194	0.62905	13637000	9020650	5292500	7688150	6575500	5038500
M0QZ22;Q5PRF9;A0A087WZT0;M0R0X3;M0QY61;M0QX45	Protein Smaug homolog 2	SAMD4B	11	0	31.398	183990000	167270000	188475000	219785000	198205000	190235000
M0QZM1		HNRNPM	43	0	13.82	121420000	157170000	142315000	115105000	119430000	120855000
M0QZR4;Q92888;Q92888-3;Q92888-2;Q92888-4;M0QYC1;M0R2C7;M0QYS3;M0R3H5;M0QZH8;M0QXV6	Rho guanine nucleotide exchange factor 1	ARHGEF1	41	0	323.31	1139500000	1124450000	980965000	968870000	1018045000	972805000
M0R019;M0R0N3;M0QYQ7;M0R0Y6		HNRNPM	28	0	10.921	4064050	0	3609100	1979450	7494150	8363750
M0R0F0;P46782;M0R0R2;M0QZN2	40S ribosomal protein S5;40S ribosomal protein S5, N-terminally processed	RPS5	22	0	323.31	2288450000	2130600000	1967250000	2675050000	2636050000	2777850000
M0R0X1;P61018;P61018-2;Q6PIK3	Ras-related protein Rab-4B	RAB4B	7	0	10.051	110586500	85873000	89011000	73400000	83276500	70598000
M0R3D6;M0R1A7	60S ribosomal protein L18a	RPL18A	20	0.0097102	-1.2223	0	0	0	0	0	0
M0R1H9;M0R3D4;Q9UI14;M0QXH1	Prenylated Rab acceptor protein 1	RABAC1	3	0.0025201	-0.79361	37778500	35791000	31159000	42150000	43194000	49721500
M0R208;Q16740	ATP-dependent Clp protease proteolytic subunit;ATP-dependent Clp protease proteolytic subunit, mitochondrial	CLPP	3	0	16.101	67164000	40448000	71907000	30744500	57779500	48486500
M0R2A0;Q5UCC4-2;Q5UCC4	ER membrane protein complex subunit 10	EMC10	3	0	31.557	75192000	78486500	84346000	73263500	93011000	78833500
M0R2B7;P28340;A0A087WYJ2;M0QZR8;A0A2R8Y7K6;A0A2R8Y705;M0QXE6;M0QXQ2;M0R3H8	DNA polymerase;DNA polymerase delta catalytic subunit	POLD1	41	0	323.31	949185000	846780000	920175000	791835000	944910000	903325000
M0R2P6;Q8TBC3;M0R0S1;M0R0S2;Q8TBC3-2;M0R204;M0QYB1;M0R0E3;M0QZF4;M0R2U6;M0QZF2;M0QXA4;M0QYJ9;M0R1G0;M0QZE8;M0R0K4	SH3KBP1-binding protein 1	SHKBP1	6	0	31.108	50315500	44575500	47978000	40061500	45387000	34927500
M0R2S1;M0R1M6		UBA52	6	0	36.038	17924000	14325500	18706500	15831500	5578600	12223750
M0R2Z9;Q8IX01-4;Q8IX01;Q8IX01-3;M0R3F6;M0R065;M0R216;M0R2Y3	SURP and G-patch domain-containing protein 2	SUGP2	23	0	40.725	288695000	243640000	242280000	262785000	284830000	277845000
M0R333;Q09013-12;Q09013-10;Q09013-2;Q09013-8;Q09013-5;Q09013-7;Q09013-11;Q09013-15;Q09013;Q09013-16;Q09013-6;Q09013-1;M0R1F3	Myotonin-protein kinase	DMPK	2	0.0071778	-1.0914	0	26557500	0	0	0	0
M9T4I7;Q5U5Q3;A1L020	RNA-binding E3 ubiquitin-protein ligase MEX3C;RNA-binding protein MEX3A	MEX3C;MEX3A	2	0	1.4261	14429000	13311500	11646700	24882000	13113500	12919900
O00115-2;O00115;K7ENE5	Deoxyribonuclease-2-alpha	DNASE2	7	0	27.83	144835000	116735000	138285000	92584000	138175000	125800000
O00116;A0A1B0GWA2;A0A2R8YEL0;B8ZZ81	Alkyldihydroxyacetonephosphate synthase, peroxisomal	AGPS	21	0	316.38	1526800000	1495800000	1338600000	1374100000	1461750000	1354300000
O00139-2;O00139-1;O00139-5;O00139;O00139-4;D6R9M0;A0A669KBE9;H0Y8H2	Kinesin-like protein KIF2A	KIF2A	19	0	92.77	248140000	204855000	211140000	201075000	194640000	239845000
O00148;O00148-2;K7EQN7;O00148-3;K7EPJ3;A0A0D9SEM9;K7EN69;K7ENP6;K7EL56;K7EIL8;A0A0G2JHN7;F6U6E2;F6S2B7;F6SXL5	ATP-dependent RNA helicase DDX39A	DDX39A	30	0	323.31	6567650000	6587400000	7110200000	6802400000	7224300000	6968550000
O00151	PDZ and LIM domain protein 1	PDLIM1	9	0	101.69	200195000	210250000	197515000	194120000	249895000	212915000
O00154-4;O00154-6;O00154-7;O00154;O00154-5;K7EKP8;O00154-2;O00154-3;Q6ZUV0	Cytosolic acyl coenzyme A thioester hydrolase	ACOT7	19	0	111.37	1790850000	1942250000	2111100000	2077650000	2260850000	2100000000
O00159-3;F5H6E2;O00159;O00159-2;I3L501;I3L3Y6;I3L3F5	Unconventional myosin-Ic	MYO1C	46	0	134	843320000	831590000	904020000	842665000	855560000	826450000
O00161;O00161-2;H3BM38;H3BV99;H3BNE1;H3BR18;H3BPJ0;H3BP15;H3BQY9;H3BNG6;H3BU94	Synaptosomal-associated protein 23;Synaptosomal-associated protein	SNAP23	13	0	61.538	414625000	385185000	419250000	418295000	402070000	399270000
O00165;O00165-2;O00165-5;O00165-3;E9PIQ7;Q5VYD6;O00165-4;O00165-6	HCLS1-associated protein X-1	HAX1	9	0	36.186	67369000	81707000	67049500	43325000	72172500	64745500
O00170;E9PMH2;V9GYQ3	AH receptor-interacting protein	AIP	19	0	92.087	444720000	400575000	522275000	564630000	486250000	427740000
O00178;F5H716;F5H257;B0QY59	GTP-binding protein 1	GTPBP1	16	0	222.7	499590000	423560000	478745000	454160000	473825000	445270000
O00186	Syntaxin-binding protein 3	STXBP3	14	0	25.113	391160000	426600000	440570000	402985000	432275000	380090000
O00203;O00203-3;H0YBD0;F5GYB0;A0A590UJ44;A0A590UK69	AP-3 complex subunit beta-1	AP3B1	38	0	264.41	2075400000	2077250000	2060050000	1977200000	2286100000	2123300000
Q7LC14;O00221;H3BNC2	NF-kappa-B inhibitor epsilon	NFKBIE	7	0	21.026	31960500	29885500	32702500	22706000	19066500	27662500
O00231;O00231-2;J3QRY4;J3QS13;J3KSW3	26S proteasome non-ATPase regulatory subunit 11	PSMD11	31	0	136.58	2642350000	2558750000	2815850000	3394200000	3028750000	3027050000
O00232;O00232-2;J3KTJ5;J3KSK1	26S proteasome non-ATPase regulatory subunit 12	PSMD12	33	0	179.57	1658800000	1749050000	1517400000	1531700000	1777150000	1734250000
O00244;E5RIM7;E5RGN3	Copper transport protein ATOX1	ATOX1	10	0	244.17	4918150000	6056700000	4298650000	4803350000	6140550000	5816000000
O00257;O00257-3	E3 SUMO-protein ligase CBX4	CBX4	7	0	5.9126	44594500	35377500	44678500	45100500	38212000	41149500
O00267-2;O00267;M0QYL9	Transcription elongation factor SPT5	SUPT5H	34	0	143.62	756870000	755350000	781070000	711840000	887090000	867360000
O00268;A0A0G2JRY5;V9GY14	Transcription initiation factor TFIID subunit 4	TAF4	4	0	6.6603	16262000	14685500	18388000	19148000	18126500	13875500
O00273;O00273-2;K7ERT1	DNA fragmentation factor subunit alpha	DFFA	15	0	86.338	762340000	728190000	705955000	774505000	783020000	679990000
O00291;O00291-4;O00291-3;C9JMG5	Huntingtin-interacting protein 1	HIP1	21	0	63.909	258790000	260700000	272280000	308200000	282645000	303065000
O00299	Chloride intracellular channel protein 1	CLIC1	18	0	258.58	4926650000	5544100000	5256800000	4344700000	4914000000	4731300000
O00303;H0YDT6;E9PQV8;A0A1W2PP79	Eukaryotic translation initiation factor 3 subunit F	EIF3F	18	0	287.1	2395600000	2174950000	2528250000	2895800000	2842350000	2514750000
O00308-2;O00308	NEDD4-like E3 ubiquitin-protein ligase WWP2	WWP2	5	0.0083044	-1.1675	14833500	14667000	11971000	10236000	14365500	7317500
O00311	Cell division cycle 7-related protein kinase	CDC7	2	0	3.2916	5831000	5360500	5986000	18552000	14093500	15927000
O00330-3;O00330;E9PLU0;E9PRI6;H0YD97	Pyruvate dehydrogenase protein X component, mitochondrial	PDHX	2	0	1.9586	20870500	16660000	30791500	11542000	12222000	18623500
O00399;E5RK00	Dynactin subunit 6	DCTN6	4	0	25.401	152125000	185265000	120913000	101856000	149935000	162190000
O00401	Neural Wiskott-Aldrich syndrome protein	WASL	17	0	147.98	603130000	544065000	555910000	535030000	548410000	534190000
O00410;O00410-3;H0Y8C6;O00410-2;E7ETV3;E7EV12;E7EQT5;H0Y3V4;E7EWK4;E7EX05;C9JQT6;C9JZD8;E7ETV8;E7ESZ1;C9J875;C9JXE0;C9J583;C9JZ53;F8WF30	Importin-5	IPO5	58	0	323.31	10981500000	11323500000	11865000000	11960000000	12820000000	11559500000
O00411	DNA-directed RNA polymerase, mitochondrial	POLRMT	2	0	7.5207	9973650	6609850	11441000	3938700	4470550	5025850
O00418;H3BRH4	Eukaryotic elongation factor 2 kinase	EEF2K	14	0	25.071	219885000	243140000	233950000	198450000	226740000	214890000
O00422;O00422-2;H7BZW6;U3KQ12;U3KPY7	Histone deacetylase complex subunit SAP18	SAP18	9	0	8.847	132945000	117420000	107948500	168690000	109395000	122195000
O00425;O00425-2;F8WD15	Insulin-like growth factor 2 mRNA-binding protein 3	IGF2BP3	19	0	140.57	1339350000	1243600000	1251500000	1065050000	1358000000	1347800000
O00429;O00429-3;O00429-6;O00429-5;O00429-7;F8VZ52;F8W1W3;B4DDQ3;B4DPZ9;F8VUJ9;F8VR28;F8VYL3;H0YHY4;H0YI79	Dynamin-1-like protein	DNM1L	52	0	323.31	2866250000	2994650000	3081000000	2944400000	3132750000	3256750000
O00429-2;O00429-4;O00429-8;O00429-9	Dynamin-1-like protein	DNM1L	52	0	14.357	9451500	18357000	18876500	6827500	23018500	20519000
O00442;O00442-2;A6NIC1	RNA 3-terminal phosphate cyclase	RTCA	9	0	43.882	716215000	611010000	592790000	761850000	664775000	669885000
O00443;A0A0C4DGF9;O00443-2;E9PPP3	Phosphatidylinositol 4-phosphate 3-kinase C2 domain-containing subunit alpha	PIK3C2A	17	0	27.31	306915000	302345000	286355000	287615000	292310000	301435000
O00458-2;O00458;E9PMY4;C9JNM6;C9JA65	Interferon-related developmental regulator 1	IFRD1	4	0	3.6553	14758000	11284500	8255000	0	3313900	0
O00459;E9PFP1;A0A5F9ZHY3;V9GYJ4	Phosphatidylinositol 3-kinase regulatory subunit beta	PIK3R2	10	0	12.979	62504500	53430500	60005000	43810000	62481500	52545500
O00463-3;O00463;O00463-2	TNF receptor-associated factor 5	TRAF5	4	0	15.984	36323000	36565500	38098000	33546500	38315500	39250500
O00468-6;O00468-7;A0A494C0G5;O00468-3;O00468-5;O00468-4;O00468;A0A087X208;A0A494C1I6;O00468-2	Agrin;Agrin N-terminal 110 kDa subunit;Agrin C-terminal 110 kDa subunit;Agrin C-terminal 90 kDa fragment;Agrin C-terminal 22 kDa fragment	AGRN	5	0	8.7469	51860000	42864500	44601000	41972000	35945000	47052000
O00469;O00469-2;E7ETU9;O00469-3;C9JXZ0;F8WEW3	Procollagen-lysine,2-oxoglutarate 5-dioxygenase 2	PLOD2	11	0	12.118	92189000	89715000	92057500	107010000	126930000	109265000
O00471;F8W9B8;A0A0A0MSI8;G3V4Z7	Exocyst complex component 5	EXOC5	18	0	63.39	321130000	353435000	324980000	381840000	389120000	340395000
O00483	Cytochrome c oxidase subunit NDUFA4	NDUFA4	4	0	4.4743	24985500	9020500	25829000	0	0	0
O00487	26S proteasome non-ATPase regulatory subunit 14	PSMD14	14	0	96.039	1646050000	1643800000	1544050000	1613850000	1721500000	1507900000
O00488;A9J4F5	Zinc finger protein 593	ZNF593	3	0	38.144	72138500	64330500	60356000	63694500	71957000	64948000
O00499-9;O00499-10;O00499-7;O00499-8;O00499-4;O00499-6;O00499-11;O00499-3;O00499-2;O00499-5;O00499	Myc box-dependent-interacting protein 1	BIN1	11	0	145.83	295455000	300145000	277190000	217155000	299085000	292400000
O00505;H0Y4S9	Importin subunit alpha-4	KPNA3	24	0	233.26	1060150000	1106000000	1013235000	1055225000	1110950000	1129350000
O00506-3;O00506-2;O00506;C9J6L2;C9JCC0;C9J232;H7C279;C9JDH9	Serine/threonine-protein kinase 25	STK25	6	0	1.797	43063500	44418500	46469500	35296000	55712000	56827000
O00507;O00507-2	Probable ubiquitin carboxyl-terminal hydrolase FAF-Y	USP9Y	31	0.00017206	0.63853	13797000	16948000	17147500	15588000	14794500	14461500
O00512	B-cell CLL/lymphoma 9 protein	BCL9	4	0	9.453	12872150	13347000	13757000	11952000	10897500	17441000
O00541;B5MCF9;O00541-2;B3KXD6;H7C267;H7BYY8	Pescadillo homolog	PES1	27	0	130.97	732900000	708225000	662680000	759040000	752215000	786195000
O00560;O00560-3	Syntenin-1	SDCBP	12	0	267.49	1215800000	1153100000	1172900000	1176250000	1271800000	1222800000
O00562;O00562-2	Membrane-associated phosphatidylinositol transfer protein 1	PITPNM1	2	0.0020671	-0.69955	0	0	0	0	0	0
O00566;U3KQ48	U3 small nucleolar ribonucleoprotein protein MPP10	MPHOSPH10	12	0	109.44	561660000	452860000	500495000	536175000	603570000	594745000
O00567;A0A494C128;Q5JXT2;H0YDU4;H0Y653	Nucleolar protein 56	NOP56	24	0	129.81	950995000	956695000	814240000	876870000	902685000	893265000
O00625	Pirin	PIR	20	0	323.31	2625750000	2677250000	2818300000	2702700000	2508050000	2943400000
O00629;H7C4F6	Importin subunit alpha-3	KPNA4	17	0	204.68	1112200000	1176050000	1158450000	984850000	1315450000	1262300000
O00635	E3 ubiquitin-protein ligase TRIM38	TRIM38	4	0.00033256	0.035302	73827000	66056500	70109000	33329000	79059500	74767500
O00743-2;O00743;O00743-3;Q5T1S7	Serine/threonine-protein phosphatase 6 catalytic subunit;Serine/threonine-protein phosphatase 6 catalytic subunit, N-terminally processed	PPP6C	13	0	21.032	523195000	608760000	484450000	591455000	482950000	617720000
O00754-2;O00754;M0QZ24;M0R174;M0QZG6;M0R2P5	Lysosomal alpha-mannosidase;Lysosomal alpha-mannosidase A peptide;Lysosomal alpha-mannosidase B peptide;Lysosomal alpha-mannosidase C peptide;Lysosomal alpha-mannosidase D peptide;Lysosomal alpha-mannosidase E peptide	MAN2B1	19	0	61.635	404980000	444815000	417820000	448645000	434320000	414960000
O00762;O00762-2;O00762-3;O00762-4;A0A0A0MSE8;A0A087WVK1;K4DI81	Ubiquitin-conjugating enzyme E2 C	UBE2C	10	0	82.062	265600000	268170000	278200000	355855000	406380000	378970000
O00763-3;O00763-2;O00763	Acetyl-CoA carboxylase 2;Biotin carboxylase	ACACB	8	0.005857	-1.019	0	0	0	0	0	0
O00764;F2Z2Y4;O00764-2;O00764-3;A8MV33	Pyridoxal kinase	PDXK	12	0	72.746	430235000	401335000	452260000	429875000	423075000	485970000
O00767	Acyl-CoA desaturase	SCD	6	0	23.896	48980500	30984000	44084500	33401000	20488500	7436950
O14497;H0Y488;A0A1B0GTU5;O14497-3;O14497-2;A0A087WUV6;H0YCU6;H0YEW5	AT-rich interactive domain-containing protein 1A	ARID1A	32	0	183.99	398010000	385090000	359295000	408555000	413355000	404835000
O14519-2;O14519;F5GZF0;O75956	Cyclin-dependent kinase 2-associated protein 1;Cyclin-dependent kinase 2-associated protein 2	CDK2AP1;CDK2AP2	2	0	37.891	40308500	34481500	37105500	67770500	24361500	41503500
O14530;O14530-2;B8ZZX4;F8WCJ3;F8WBV5;G3XAJ4	Thioredoxin domain-containing protein 9	TXNDC9	12	0	225.5	356900000	405485000	414345000	340205000	429680000	478515000
O14531;Q5T0Q6	Dihydropyrimidinase-related protein 4	DPYSL4	16	0	109.25	220860000	209645000	199005000	198870000	231755000	232390000
O14545;F8VNX8;S4R2Z9;F8VVF3;O14545-2	TRAF-type zinc finger domain-containing protein 1	TRAFD1	6	0.0058597	-1.0156	162655000	126570500	149280000	322015000	87043500	170760000
O14556;K7EP73	Glyceraldehyde-3-phosphate dehydrogenase, testis-specific	GAPDHS	11	0	238.58	570740000	614150000	600465000	391310000	474060000	429145000
O14561;H3BNK3;I3L505	Acyl carrier protein, mitochondrial;Acyl carrier protein	NDUFAB1	3	0	11.606	235710000	200815000	420050000	431025000	340380000	277755000
O14576-4;O14576-3;O14576-5;O14576-2;O14576;A0A0A0MTG2	Cytoplasmic dynein 1 intermediate chain 1	DYNC1I1	5	0	9.4763	33887500	9743500	45701000	33505000	73225500	24368000
O14578-4;O14578;H7BYJ3;O14578-3;O14578-2;P13612	Citron Rho-interacting kinase	CIT	55	0	302.07	634920000	587705000	641065000	691575000	727525000	708840000
O14579;M0QXB4;O14579-2;O14579-3;M0R061	Coatomer subunit epsilon	COPE	24	0	323.31	3833500000	4164600000	4031350000	3925300000	4696700000	4576500000
O14593;A0A024R7P0;O14593-2;O14593-3;K7ENE6;H0YGQ6;F5GY33	DNA-binding protein RFXANK	RFXANK	3	0.00017203	0.63631	34391000	27912000	35205500	37579500	44028000	34198500
O14602;A6NJH9	Eukaryotic translation initiation factor 1A, Y-chromosomal	EIF1AY	11	0	4.228	295240000	331200000	309925000	264510000	275120000	321520000
O14617-5;O14617;O14617-4;O14617-2;O14617-3;A0A2R8Y611;A0A2R8Y4J3;A0A087WYN6;K7ELX8;K7ERW8	AP-3 complex subunit delta-1	AP3D1	36	0	230.66	1749550000	1790550000	1690050000	1900550000	1732400000	1794050000
O14646-2;O14646;A0A1B0GTU9;H0Y8V4;A0A0D9SEP7	Chromodomain-helicase-DNA-binding protein 1	CHD1	41	0	97.627	475865000	444145000	458335000	435420000	460965000	477550000
O14647-2;O14647;A0A1B0GTM9	Chromodomain-helicase-DNA-binding protein 2	CHD2	7	0.00017319	0.76534	3661900	5617700	6305750	0	5517950	2513600
O14656;A0A494BZT7;O14656-2	Torsin-1A	TOR1A	8	0	8.4672	46934500	44386000	37887500	43843500	46595500	43902000
O14657;H0Y7C8	Torsin-1B	TOR1B	4	0	3.278	61400500	47081500	22621000	83898000	87879000	80355500
O14672;O14672-2;H3BS53;H0YK87;C9J9B4;H0YNC5	Disintegrin and metalloproteinase domain-containing protein 10	ADAM10	13	0	33.103	104090000	79980000	79399000	83203500	87508500	77817500
O14678;H0YJ82;H0YJ78	ATP-binding cassette sub-family D member 4	ABCD4	2	0.00016909	0.32398	3238750	0	0	5664350	0	0
O14686;O14686-3;A0A3B3ISC8	Histone-lysine N-methyltransferase 2D	KMT2D	10	0	4.9468	35219500	31768000	30729500	21520000	32430500	31137000
O14709	Zinc finger protein 197	ZNF197	2	0.0061567	-1.0264	0	0	0	0	0	0
O14715;J3KQ37;Q99666;F8W705;Q99666-2;H0YBN8;C9J6W1;Q7Z3J3-2;H7BZ48;C9J1W9;C9JF75	RANBP2-like and GRIP domain-containing protein 8;RANBP2-like and GRIP domain-containing protein 5/6	RGPD8;RGPD5	33	0	0.81707	4524550	10857850	2049350	0	6570550	2913800
O14727-4;O14727;C9JLV4;O14727-5;O14727-3;O14727-2;O14727-6;F8VNZ0	Apoptotic protease-activating factor 1	APAF1	11	0.00033107	-0.03901	48833000	35723500	52178000	43897500	48445000	46254500
O14732-2;O14732;K7ELF8;K7EII9;K7EL65	Inositol monophosphatase 2	IMPA2	5	0	44.429	47182500	46004000	41333500	32393500	43960000	55417500
O14733;O14733-4;O14733-3;O14733-2	Dual specificity mitogen-activated protein kinase kinase 7	MAP2K7	3	0	23.493	53035500	50093000	52798500	56892000	58276500	54050000
O14734;H7C5A7;E9PJN0;A0A494C0N6;E9PMC4;E9PIS4;E9PRD4;H0Y698;Q9BR14;F6VBM3	Acyl-coenzyme A thioesterase 8	ACOT8	11	0	25.341	145850000	151940000	150260000	164720000	148735000	141580000
O14737;O14737-2;K7EQA1;K7ESJ4;Q3HM38;X6R2P6	Programmed cell death protein 5	PDCD5	10	0	93.904	1464250000	1533400000	1411100000	1720500000	1500400000	1790550000
O14744;O14744-2;O14744-5;O14744-3;O14744-4;G3V580;G3V5L5;H0YJX6;G3V2L6;G3V2X6;C9JSX3;H0YJ77;G3V5T6;H0YJD3;H7BZ44;G3V507;H0YJY6;G3V2F5	Protein arginine N-methyltransferase 5;Protein arginine N-methyltransferase 5, N-terminally processed	PRMT5	27	0	312.14	1055600000	1196050000	1086950000	1318350000	1245750000	1199150000
O14745;O14745-2;J3QRP6;J3QRA3	Na(+)/H(+) exchange regulatory cofactor NHE-RF1	SLC9A3R1	17	0	182.49	706740000	735135000	704150000	677410000	816435000	815525000
O14772;O14772-2;A6NHC7;E9PKE1;H0YDF0;A0A3B3ITB1;Q59H18-3;Q59H18-4;Q59H18-1;V9GXZ4;O14772-3	Fucose-1-phosphate guanylyltransferase	FPGT	11	0	10.665	58380500	39808000	48163000	47075000	69760000	75763500
O14775-3;O14775-2;O14775;H0YNW7;H0YLU1;Q96F32	Guanine nucleotide-binding protein subunit beta-5	GNB5	3	0	19.235	12261000	14101000	13356000	10737000	23146000	15351000
O14776-2;O14776;G3V220;Q5VWI1	Transcription elongation regulator 1	TCERG1	37	0	163.04	1253850000	1215200000	1178700000	1229500000	1339550000	1211950000
O14777;I3L4G3;V9GYM9	Kinetochore protein NDC80 homolog	NDC80	25	0	100.54	290215000	328090000	300140000	294270000	334605000	353060000
O14787-2;O14787;A0A075B780;K7ESC1;K7ENW1;K7ESG1;K7ELC3;K7EMA3	Transportin-2	TNPO2	25	0	69.885	427300000	385865000	410260000	392430000	413695000	403310000
O14802;R4GMX2;Q7Z755	DNA-directed RNA polymerase III subunit RPC1	POLR3A	13	0	43.906	92109000	97023000	86044500	76831000	91687000	88100500
O14818;O14818-2;H0Y586;O14818-4;Q8TAA3-2;Q8TAA3-5;Q8TAA3;A0A087WYS6;F5GY34	Proteasome subunit alpha type-7	PSMA7	17	0	66.645	2813850000	3335100000	2961950000	2932900000	3568550000	3391700000
O14828;O14828-2	Secretory carrier-associated membrane protein 3	SCAMP3	9	0	59.125	360060000	293860000	315730000	371110000	265145000	277645000
O14874;O14874-2;O14874-3	[3-methyl-2-oxobutanoate dehydrogenase [lipoamide]] kinase, mitochondrial	BCKDK	3	0	29.712	22426000	0	34660500	5092000	12530500	17799500
O14879	Interferon-induced protein with tetratricopeptide repeats 3	IFIT3	5	0	21.853	11685500	14405500	14129000	14972500	11185200	11536100
Q5VV89;O14880;Q5VV87	Microsomal glutathione S-transferase 3	MGST3	4	0	128.93	91558000	48309000	47190000	83332000	53215500	21360550
O14908;O14908-2;K7EM11;K7ESN1;K7ELJ2;K7EIT0	PDZ domain-containing protein GIPC1	GIPC1	12	0	198.93	785115000	799190000	723305000	680120000	931825000	789245000
O14920;A0A499FJS7;O14920-4;O14920-2;G3V105;E5RGW5;O14920-3;J3KNS5;E5RJH2;E5RGA0;E5RIW0;E5RFT3;E5RFG5	Inhibitor of nuclear factor kappa-B kinase subunit beta	IKBKB	21	0	55.377	527355000	574910000	482425000	536830000	594210000	506520000
O14929;O14929-2;F8W9G7;F8WEW1	Histone acetyltransferase type B catalytic subunit	HAT1	17	0	164.47	857570000	835760000	973965000	1228050000	1001310000	974530000
O14933;O14933-2;E9PKW8	Ubiquitin/ISG15-conjugating enzyme E2 L6	UBE2L6	9	0	110.28	429875000	458450000	437450000	652645000	442845000	464215000
O14949	Cytochrome b-c1 complex subunit 8	UQCRQ	3	0	16.984	47288000	28297000	34627000	31604000	32726000	19304000
O14964;O14964-2;I3L1P5;I3L1E3;I3L165;I3L2H4	Hepatocyte growth factor-regulated tyrosine kinase substrate	HGS	23	0	28.528	1110900000	1241300000	1072750000	1130300000	1063515000	1070500000
O14965;A3KFJ0;Q5QPD4;A3KFJ1;Q5QPD2;Q5QPD1;A3KFJ2	Aurora kinase A	AURKA	13	0	27.833	83280000	81829000	69045000	71249000	97595000	101356000
O14974-4;O14974-2;O14974;O14974-5;O14974-3;F8VZN8;H0YIS4;H0YHI8;A0A3B3ISH4;H0YHL8;F8VW28;H0YIM2;A0A0U1RQZ1;H0YIS3	Protein phosphatase 1 regulatory subunit 12A	PPP1R12A	21	0	74.707	193365000	234995000	217250000	226230000	218365000	233130000
O14976;O14976-2;A0A087X1U9;D6RAW3;H0Y8H5;D6RF16;H0Y9M4;D6RC24;D6RAQ7;D6RE78	Cyclin-G-associated kinase	GAK	20	0	14.392	161475000	160805000	147635000	148935000	166275000	162885000
O14979-3;O14979-2;A0A087WUK2;O14979;A0A087WU03	Heterogeneous nuclear ribonucleoprotein D-like	HNRNPDL	12	0	106.25	1413950000	1373200000	1360400000	1077550000	1322650000	1432500000
O14980;C9JKM9;C9J673;C9IZS4;C9JQ02;C9JV99;F8WF71;C9IYM2;C9JF49;H7BZC5	Exportin-1	XPO1	59	0	323.31	6115900000	5957300000	6368450000	6635400000	6439900000	6400900000
O15014	Zinc finger protein 609	ZNF609	10	0	67.87	53609500	44180000	55695500	59106500	39472000	48442000
O15020-2;O15020;A4QPE4;E9PJZ2	Spectrin beta chain, non-erythrocytic 2	SPTBN2	39	0	115.47	165825000	149875000	155235000	139830000	196415000	157770000
O15021-2;O15021-3;O15021-6;O15021	Microtubule-associated serine/threonine-protein kinase 4	MAST4	2	0.0078967	-1.1293	35780000	31107000	28977000	0	0	0
O15027;O15027-5;O15027-4;F1T0I1;O15027-2;O15027-3;A0A3F2YNZ0;A0A3F2YNX0;X6RGP5;A0A0C4DH09;Q8N9G1	Protein transport protein Sec16A	SEC16A	40	0	323.31	652940000	621495000	572640000	564595000	616650000	631720000
O15031;E2PU09;A6QRG9;A6QRH1;A0A087WU36;H0Y6J7;H0YAM9	Plexin-B2	PLXNB2	19	0	16.851	95674000	92841000	93973000	88946000	85124000	82392500
O15037;G3V3G3;G3V331	Protein KHNYN	KHNYN	3	0.0014577	-0.42536	6491150	5238350	7139100	8813200	3487050	2646000
O15040-2;O15040	Tectonin beta-propeller repeat-containing protein 2	TECPR2	6	0	7.0938	40524500	44143000	45181500	87218500	44467000	53308500
O15047	Histone-lysine N-methyltransferase SETD1A	SETD1A	8	0.00017241	0.68883	54952500	46515500	49861000	53832500	57163500	32937500
O15066;O15066-2	Kinesin-like protein KIF3B;Kinesin-like protein KIF3B, N-terminally processed	KIF3B	12	0	41.337	69392000	79206500	62325500	78041000	74568500	71667500
O15067;H0YGH1;J3QSG0;J3QSH6;J3KTL4;J3QL39;J3KT98;J3KTQ5	Phosphoribosylformylglycinamidine synthase	PFAS	44	0	323.31	1791700000	1809200000	1666550000	1735800000	2082550000	1964700000
O15075-2;O15075;O15075-3;O15075-4;A0A1B0GWD1;A8K340;O43602-2;O43602	Serine/threonine-protein kinase DCLK1	DCLK1	24	0	92.437	1163050000	1143850000	1074700000	1071050000	1217550000	1115300000
O15083;H7C4G9	ERC protein 2	ERC2	9	0.0065981	-1.0504	0	0	0	0	0	0
O15084;O15084-4;O15084-1;O15084-2;B4DIW9	Serine/threonine-protein phosphatase 6 regulatory ankyrin repeat subunit A	ANKRD28	22	0	269.51	463095000	525845000	485140000	449040000	519920000	514250000
O15085;O15085-2	Rho guanine nucleotide exchange factor 11	ARHGEF11	23	0	98.728	334605000	313815000	326645000	279800000	356835000	337295000
O15091-4;O15091-2;O15091;A0A0A0MTQ0;O15091-3	Mitochondrial ribonuclease P protein 3	KIAA0391	3	0.00016998	0.41464	13089500	3796950	14604500	0	0	0
O15111	Inhibitor of nuclear factor kappa-B kinase subunit alpha	CHUK	12	0	19.07	147945000	148410000	170600000	126685000	153340000	157760000
O15116;E5RJ47;E5RH18	U6 snRNA-associated Sm-like protein LSm1	LSM1	4	0.00033245	0.029168	174445000	177225000	221735000	222045000	201685000	195145000
O15118;K7EQ23;O15118-2	Niemann-Pick C1 protein	NPC1	11	0	72.295	355075000	295425000	317125000	232620000	358625000	239460000
O15127;H3BV04;H3BN93;H3BUB6;H3BPL9	Secretory carrier-associated membrane protein 2	SCAMP2	5	0	28.551	94082500	85982000	90716000	74728500	83573000	75441500
O15143;C9JEY1;C9K057;F8VXW2;C9JBJ7;C9JTT6;C9JM51;F8WEB3	Actin-related protein 2/3 complex subunit 1B	ARPC1B	18	0	228.04	2994850000	2538300000	2794050000	3718600000	2790900000	2951050000
O15144;H7C3F9;C9JTV5;G5E9J0;G5E9S7	Actin-related protein 2/3 complex subunit 2	ARPC2	24	0	125.89	3747850000	3985650000	3995250000	3852650000	4694450000	4101850000
O15145;C9JZD1;F8VR50	Actin-related protein 2/3 complex subunit 3	ARPC3	13	0	125.77	2979350000	3619150000	3326450000	2942900000	3185800000	3322350000
O15164;O15164-2	Transcription intermediary factor 1-alpha	TRIM24	12	0	41.823	147435000	141715000	110285000	127870000	152845000	163055000
O15169-2;O15169	Axin-1	AXIN1	4	0	41.141	110180000	108404000	103680000	60322500	106808500	121185000
O15173;O15173-2;U3KQM0;U3KPU8	Membrane-associated progesterone receptor component 2	PGRMC2	5	0	7.572	245460000	127425000	177485000	123370000	132355000	112255000
O15211	Ral guanine nucleotide dissociation stimulator-like 2	RGL2	2	0	9.4488	0	6765500	9308150	11555300	0	9057200
O15212;A2AB88	Prefoldin subunit 6	PFDN6	9	0	83.337	1201200000	1127150000	1284550000	1821850000	1462550000	1402350000
O15213	WD repeat-containing protein 46	WDR46	12	0	12.65	95163500	96141000	92890500	93247000	88088500	101068000
O15226;O15226-2	NF-kappa-B-repressing factor	NKRF	21	0	50.907	264050000	220810000	239900000	259130000	247615000	258345000
O15228;O15228-2;Q5TBH8;Q5TBH6;A0A2R8YH69	Dihydroxyacetone phosphate acyltransferase	GNPAT	15	0	29.705	202420000	198855000	192165000	214295000	217175000	223135000
O15235	28S ribosomal protein S12, mitochondrial	MRPS12	2	0	6.8099	31721500	13781500	35054000	0	28270500	11734500
O15240;Q05BJ3	Neurosecretory protein VGF;Neuroendocrine regulatory peptide-1;Neuroendocrine regulatory peptide-2;Antimicrobial peptide VGF[554-577]	VGF	11	0	34.666	59205500	69347500	68967000	63073500	63000000	61991000
O15254;O15254-2	Peroxisomal acyl-coenzyme A oxidase 3	ACOX3	7	0	5.5445	524850000	436900000	347975000	365115000	377695000	450975000
O15258;Q5T092;A0A0A0MR06;Q5T091;Q5T093	Protein RER1	RER1	5	0	3.7404	121151500	38105000	26788500	77238000	42638500	46814500
Q5T8U5;O15260-2;O15260;O15260-3;B7Z1G8	Surfeit locus protein 4	SURF4	3	0	131.29	1640750000	365050000	184050000	495945000	193505000	490455000
O15269;A0A2R8Y4S0;A0A2R8Y6A2;O15269-2	Serine palmitoyltransferase 1	SPTLC1	8	0	9.1305	99270000	83192500	93651500	117645000	92833000	94775000
O15270;H0YJV2	Serine palmitoyltransferase 2	SPTLC2	5	0	12.242	22405500	14232000	9089000	0	11297000	11759500
O15294;O15294-3;O15294-2;O15294-4;C9JZL3	UDP-N-acetylglucosamine--peptide N-acetylglucosaminyltransferase 110 kDa subunit	OGT	34	0	213.09	949655000	1030550000	904560000	967100000	990435000	935430000
O15305;H3BV55;H3BPH4;O15305-2;H3BR08;H3BM92;H3BV34;H3BT06;H3BNY9	Phosphomannomutase 2;Phosphomannomutase	PMM2	10	0	25.398	371840000	483200000	317295000	312580000	426540000	415070000
O15327;E7EQN9;D6RJC3;E9PHC0;E9PG59	Type II inositol 3,4-bisphosphate 4-phosphatase	INPP4B	20	0	84.684	339000000	339990000	305895000	265360000	319950000	337045000
O15344;O15344-2;C9J453;A0A087X255;A0A087X0X0;A6PVI4;Q9UJV3-2;Q9UJV3	E3 ubiquitin-protein ligase Midline-1	MID1	15	0	29.54	152270000	155915000	183905000	141965000	151115000	170960000
O15355	Protein phosphatase 1G	PPM1G	20	0	323.31	946665000	871510000	914805000	900005000	853880000	1050800000
O15357;A0A0A0MTP6;O15357-2;F5GY16;H0YFZ4;Q92835-2;Q92835;H0Y5Q9;Q92835-3;D6RJB9;A0A0A0MSJ4;Q7Z7G1-3;Q7Z7G1	Phosphatidylinositol 3,4,5-trisphosphate 5-phosphatase 2	INPPL1	25	0	108.4	463590000	433260000	392220000	359875000	420640000	408380000
O15371-2;O15371-3;O15371;B0QYA5;B0QYA6;B0QYA4;B0QYA8	Eukaryotic translation initiation factor 3 subunit D	EIF3D	26	0	323.31	2964650000	2914200000	2848250000	2869200000	3197100000	3105200000
O15379;O15379-2;E7ESJ6;E7EW19	Histone deacetylase 3	HDAC3	6	0	23.956	103614500	94373500	102217000	127160000	122440000	111805000
O15381;O15381-5;O15381-2;O15381-3;O15381-4;E7EWK7;E9PH71;E9PGD8;F8WF01;C9JP83;C9J6P7;A0A087WV72	Nuclear valosin-containing protein-like	NVL	21	0	26.466	134025000	117825000	127430000	145755000	157970000	138325000
O15397;O15397-2;F5H244;H0YH64;F5GXT5;F5H2I3;F5H292	Importin-8	IPO8	19	0	28.31	78417000	85399000	76003500	52087000	81639000	81795500
O15400-2;O15400	Syntaxin-7	STX7	8	0	48.677	285515000	253780000	248295000	306875000	265235000	285280000
O15439-2;O15439;O15439-3;A0A2R8YDC1;A0A2R8Y6V8;O15439-4	Multidrug resistance-associated protein 4	ABCC4	14	0	23.355	152210000	108475500	116600000	115685000	118425000	102993000
O15440-5;O15440;C9JZL5;A5PKY6;F8WCY8;O15440-4;O15440-3;O15440-2	Multidrug resistance-associated protein 5	ABCC5	12	0.0015992	-0.61435	59100500	62935000	41569500	30528500	40574500	42178000
O15446;O15446-2	DNA-directed RNA polymerase I subunit RPA34	CD3EAP	6	0	18.451	42438000	45184500	43093000	40073000	46396000	43485500
O15460-2;O15460;E7ENX0;E7EPI9;A8MXE0;E7ERI1;C9JX45;C9JN43;C9JIG4;C9JCP0	Prolyl 4-hydroxylase subunit alpha-2	P4HA2	14	0	149.98	422275000	379535000	512320000	497970000	515035000	439680000
O15479	Melanoma-associated antigen B2	MAGEB2	2	0.0055641	-0.99077	0	0	0	0	0	0
O15498;O15498-2;H7C3K7	Synaptobrevin homolog YKT6	YKT6	10	0	75.906	507385000	521490000	469295000	516645000	535450000	500710000
O15504;C9JYA1;O15504-2;B4DT96	Nucleoporin-like protein 2	NUPL2	5	0	68.157	158155000	145720000	138885000	138275000	145980000	145225000
O15511;B1ALC0;O15511-2	Actin-related protein 2/3 complex subunit 5	ARPC5	10	0	252.34	2028000000	2036500000	2148400000	1986850000	2151750000	2137450000
O15514;E9PHV4;E9PB93	DNA-directed RNA polymerase II subunit RPB4	POLR2D	5	0	14.331	37339000	55477500	48252000	42363500	51457000	47398500
O15516;C9JK03	Circadian locomoter output cycles protein kaput	CLOCK	2	0.0023667	-0.78089	8052000	7188800	5025500	3224750	5142000	4296650
O15523;O15523-2;O15523-3;C9J081;C9J8G5	ATP-dependent RNA helicase DDX3Y	DDX3Y	41	0	2.0883	57566000	66893500	54606500	50551000	68717000	62827500
O15525	Transcription factor MafG	MAFG	2	0.0076173	-1.1116	0	3987600	4423250	0	0	0
O15540;O15540-2	Fatty acid-binding protein, brain	FABP7	7	0	16.52	351545000	378945000	416890000	389195000	353795000	366765000
O15541	RING finger protein 113A	RNF113A	11	0	39.556	98364000	114030000	115635000	119410000	102177000	114335000
O43143	Pre-mRNA-splicing factor ATP-dependent RNA helicase DHX15	DHX15	46	0	246.49	3178650000	2933200000	2573700000	3219400000	3281150000	3294300000
O43148;O43148-2;K7EP06;K7EPP5;K7ERH6	mRNA cap guanine-N7 methyltransferase	RNMT	9	0	323.31	500755000	442685000	472600000	441355000	506390000	484645000
O43149;O43149-3;I3L141;O43149-2;I3L1Q8	Zinc finger ZZ-type and EF-hand domain-containing protein 1	ZZEF1	21	0	75.454	254515000	264005000	269520000	282980000	261455000	251115000
O43150;O43150-2;A0A286YFG8	Arf-GAP with SH3 domain, ANK repeat and PH domain-containing protein 2	ASAP2	14	0	54.773	118885000	103414000	100185500	147315000	122380000	99218000
O43156	TELO2-interacting protein 1 homolog	TTI1	15	0	91.296	240245000	247840000	253060000	256030000	249270000	264855000
O43159;E9PPY3;E9PPP6	Ribosomal RNA-processing protein 8	RRP8	12	0	93.878	265800000	269560000	249030000	244280000	228900000	248020000
O43164-2;O43164	E3 ubiquitin-protein ligase Praja-2	PJA2	6	0	46.131	62665500	70877000	51215500	61148000	73610500	60086000
O43166-3;O43166-2;O43166;F5GYF8;H0YJY2	Signal-induced proliferation-associated 1-like protein 1	SIPA1L1	9	0	12.039	55042500	41874000	38079500	49793500	50378500	47661000
O43172-2;O43172	U4/U6 small nuclear ribonucleoprotein Prp4	PRPF4	19	0	230.58	622625000	747265000	718265000	808665000	820810000	745465000
O43181	NADH dehydrogenase [ubiquinone] iron-sulfur protein 4, mitochondrial	NDUFS4	2	0.00017227	0.67427	61901000	37492000	92609000	27896500	40220500	31778500
O43237;O43237-2;B4E2E0;J3KRI4;J3KRZ2;H3BUM4;J3KSD2	Cytoplasmic dynein 1 light intermediate chain 2	DYNC1LI2	23	0	91.606	1262350000	1260500000	1124200000	1201200000	1214250000	1260550000
O43242;O43242-2;H0YGV8;F5H8K4	26S proteasome non-ATPase regulatory subunit 3	PSMD3	37	0	323.31	2131400000	2109200000	1968550000	2006650000	1983550000	2076350000
O43251-6;O43251-8;B0QYV1;A0A0G2JRA5;O43251-5;O43251-10;O43251-2;O43251;S4R469;F8VR27;F8VZY7;B0QYY4;A0A087X2B1;J3KNW3;B7Z1U7;F8VZG9;A0A286YEU2;O43251-9;Q9NWB1-3;O43251-4;Q9NWB1-4;Q9NWB1-5;Q9NWB1;O43251-7;Q9NWB1-2;A0A0G2JRD1;S4R3K7;I3L1D4;A0A3B3ITL7;J3QRF4;A6NFN3;A6NFN3-2;O43251-3;A0A0G2JSB3;B0QYY7;F8VRS4;J3QQZ2;F5H0M1	RNA binding protein fox-1 homolog 2;RNA binding protein fox-1 homolog;RNA binding protein fox-1 homolog 1;RNA binding protein fox-1 homolog 3	RBFOX2;RBFOX1;RBFOX3	8	0	33.971	57589000	46475000	60171000	70626500	50440000	56821500
O43252	Bifunctional 3-phosphoadenosine 5-phosphosulfate synthase 1;Sulfate adenylyltransferase;Adenylyl-sulfate kinase	PAPSS1	18	0	213.51	389360000	410765000	413875000	369725000	427680000	431140000
O43264;O43264-2;F5H3C1	Centromere/kinetochore protein zw10 homolog	ZW10	30	0	178.91	651590000	659595000	659205000	684160000	711600000	675890000
O43290;E9PQI8	U4/U6.U5 tri-snRNP-associated protein 1	SART1	30	0	172.38	606975000	543520000	534245000	506140000	628350000	633705000
O43293;O43293-2;M0R0D0;Q9UIK4;Q9UIK4-2;M0QYY8;M0QYW5	Death-associated protein kinase 3	DAPK3	8	0	3.7514	71056500	61139000	45324500	57618500	74599000	63747000
O43294-2;O43294;H3BQC4;H3BSN4	Transforming growth factor beta-1-induced transcript 1 protein	TGFB1I1	5	0	38.66	45287000	46595500	52579500	35147000	48346000	48114000
O43295-2;O43295;O43295-3;A0A087WZH4	SLIT-ROBO Rho GTPase-activating protein 3	SRGAP3	3	0.0076185	-1.1114	3019600	5177450	3524100	2658900	3072100	3945650
O43299;O43299-2;O43299-3;A0A3B3IS81;A0A3B3ISJ0;A0A3B3IU94;A0A3B3IRY2;A0A3B3IRY4;A0A3B3ITJ1	AP-5 complex subunit zeta-1	AP5Z1	9	0	47.917	87858000	104144000	85225500	77716500	112900000	95146000
O43301;A0A1B0GTF3;K7ENF6;K7ELE6	Heat shock 70 kDa protein 12A	HSPA12A	19	0	53.665	232480000	252685000	255855000	222825000	255405000	237840000
O43306-2;O43306;F8VZJ5;C9JQ38;C9JRT8;B3KWA8;O95622-2;O95622	Adenylate cyclase type 6	ADCY6	5	0.0001715	0.5864	21183000	18269000	20943500	0	16130500	0
O43310;O43310-2;K7EK08;K7EPK6	CBP80/20-dependent translation initiation factor	CTIF	9	0.00017044	0.4646	44977000	40396000	43211000	37520500	45037500	48388500
O43318-2;O43318-4;O43318;O43318-3;Q9UG54	Mitogen-activated protein kinase kinase kinase 7	MAP3K7	11	0	56.188	120230000	110565000	87096000	98877000	117400000	109050000
O43324;D6RBD7;C9J1V9;O43324-2;H0YAL7;H0YAH9	Eukaryotic translation elongation factor 1 epsilon-1	EEF1E1;EEF1E1-BLOC1S5	8	0	29.384	350010000	378375000	388465000	365150000	331635000	346240000
O43347;H0YHB7	RNA-binding protein Musashi homolog 1	MSI1	4	0	7.4528	0	5176000	4019750	0	3550850	0
O43353-2;O43353	Receptor-interacting serine/threonine-protein kinase 2	RIPK2	6	0	94.761	88924500	111682500	82101000	63294000	81926000	65002000
O43379;O43379-4;A0A2R8YD43;O43379-3;O43379-2;H7C3R4	WD repeat-containing protein 62	WDR62	20	0	34.705	289635000	363120000	231785000	265920000	312545000	315130000
O43390;O43390-3;B4DT28;A0A286YEZ8	Heterogeneous nuclear ribonucleoprotein R	HNRNPR	30	0	152.75	775485000	632005000	660710000	679000000	724860000	719855000
O43390-2;O43390-4	Heterogeneous nuclear ribonucleoprotein R	HNRNPR	29	0	19.238	29135000	28265500	24728000	33523000	35595000	30474500
O43395;O43395-3	U4/U6 small nuclear ribonucleoprotein Prp3	PRPF3	11	0	11.548	136595000	127105000	88529000	115627000	129670000	132115000
O43396;K7ER96;K7EPB7;K7EML9;K7EKG2;K7EME7	Thioredoxin-like protein 1	TXNL1	16	0	273.48	1905150000	1991300000	1823900000	1745500000	2212000000	1887000000
O43399;O43399-5;O43399-7;A0A087WYR3;A0A087WZ51	Tumor protein D54	TPD52L2	16	0	252.17	1379000000	1386450000	1571750000	1717400000	1665000000	1559800000
O43399-2;O43399-4;O43399-3;O43399-6	Tumor protein D54	TPD52L2	14	0	15.696	50708000	73952500	66123000	35846500	54638500	59886000
O43402;M0R1B0;O43402-2	ER membrane protein complex subunit 8	EMC8	7	0	51.262	116380000	125870000	119410000	129605000	111235000	121195000
O43414-3			7	0	51.998	196265000	221190000	202915000	196020000	198355000	179595000
O43422;O43422-2;E9PSI2	52 kDa repressor of the inhibitor of the protein kinase	PRKRIR	5	0	6.1911	97463000	84294000	82266500	66400000	94760500	85483000
O43427-2;O43427;H0YCE7;E9PSD3;E9PJW6	Acidic fibroblast growth factor intracellular-binding protein	FIBP	3	0	1.5943	26336500	27128000	24478000	25003000	29443000	21398500
O43439-4;O43439-2;O43439-5;O43439;O43439-3	Protein CBFA2T2	CBFA2T2	6	0	7.2009	83792500	66414000	73289000	49632500	94826500	79857500
O43447;C9JQD4;O43447-2;H0YEL5;A6NM32;C9JAN8	Peptidyl-prolyl cis-trans isomerase H;Peptidyl-prolyl cis-trans isomerase	PPIH	15	0	131.38	732610000	811730000	796995000	787480000	847840000	864780000
O43488;H3BLU7;A0A499FJT0;Q8NHP1;H7C5H7;O95154;Q8NHP1-3	Aflatoxin B1 aldehyde reductase member 2	AKR7A2	10	0	241.32	1341500000	1411700000	1342700000	1361550000	1525450000	1445800000
O43502;J3QKK3;H7C1R0;J3QLQ2;Q7KZJ0;O43502-2;J3QLB5;E9PI66;A0A087WZ35;J3QR58;H7C2Q5	DNA repair protein RAD51 homolog 3	RAD51C	5	0	39.943	55586500	44306000	56506500	51221500	62942000	83845500
O43504;R4GMU8;E9PLX3;A0A0C4DGV4	Ragulator complex protein LAMTOR5	LAMTOR5	4	0	90.748	273975000	298995000	291325000	263635000	296260000	308680000
O43513;E5RIE8	Mediator of RNA polymerase II transcription subunit 7	MED7	2	0	20.5	0	0	0	0	0	0
O43516-2;O43516;O43516-3;E9PB87;O43516-4;C9JB04	WAS/WASL-interacting protein family member 1	WIPF1	6	0	15.747	95915000	69803500	86908000	86303500	105583500	94621500
O43529;C9JCK7;C9JUE4;C9J5X0;B8ZZ48;C9JWY0	Carbohydrate sulfotransferase 10	CHST10	2	0.0029757	-0.84928	4465900	0	3223450	7890250	8218950	10032500
O43542;G3V3C8;G3V3H9;G3V399;G3V5K0;G3V3Q2	DNA repair protein XRCC3	XRCC3	4	0.0025153	-0.81045	3348250	8144100	9079350	10292950	11678300	8159350
O43572;E7EMD6;J3QRM7;J3QL61	A-kinase anchor protein 10, mitochondrial	AKAP10	7	0	5.0951	68472500	62867000	88542000	96680500	86712000	84720500
O43592;F8WDU6;F5GYW6;F5GZM3	Exportin-T	XPOT	22	0	128.16	645285000	670750000	671370000	708290000	684925000	573970000
O43598;H0Y8X4;O43598-2	2-deoxynucleoside 5-phosphate N-hydrolase 1	DNPH1	8	0	40.145	920255000	979335000	867600000	894395000	1041000000	922185000
O43615;M0QXU7;M0R301;M0QXM9;M0R124	Mitochondrial import inner membrane translocase subunit TIM44	TIMM44	12	0	24.843	315630000	209870000	344830000	126245000	165875000	147325000
O43617;A0A087WWM0;O43617-2;A6NKE1;A0A087WYS5	Trafficking protein particle complex subunit 3	TRAPPC3	7	0	21.12	780575000	786905000	818210000	698850000	736705000	855635000
O43633;M0R1L7;M0R1T5;M0QXX8	Charged multivesicular body protein 2a	CHMP2A	9	0	50.951	305005000	291765000	227550000	209575000	192845000	229590000
O43639;E7EPF5	Cytoplasmic protein NCK2	NCK2	13	0	26.981	99051500	141685000	128640000	164935000	133975000	128530000
O43660-2;O43660;D6RA26;B7Z982;H0YA24;H0YAA2	Pleiotropic regulator 1	PLRG1	14	0	86.65	508610000	514745000	340660000	626025000	624515000	622250000
O43663-4;O43663;O43663-3;O43663-2;H0YL53;G3V3N7;H0YM42;H0YLA0	Protein regulator of cytokinesis 1	PRC1	15	0	20.37	180975000	172235000	182240000	172285000	187565000	223575000
O43665;O43665-2;O43665-1	Regulator of G-protein signaling 10	RGS10	9	0	195.17	427750000	469165000	493065000	317410000	410360000	404280000
O43670-2	BUB3-interacting and GLEBS motif-containing protein ZNF207	ZNF207	10	0	57.456	1390600000	1404950000	1198400000	1370450000	1232900000	1122950000
O43676;C9JKQ2	NADH dehydrogenase [ubiquinone] 1 beta subcomplex subunit 3	NDUFB3	3	0	3.6237	116850000	39257500	82751500	39460000	44456500	29394500
O43678;O43678-2	NADH dehydrogenase [ubiquinone] 1 alpha subcomplex subunit 2	NDUFA2	6	0	8.9125	191560000	148250000	268660000	102573000	223875000	148240000
O43681	ATPase ASNA1	ASNA1	13	0	188.09	2423050000	2564500000	2524100000	2535750000	2699900000	2355650000
O43683-2;O43683-3;O43683;A0A590UK50;A0A590UJ99	Mitotic checkpoint serine/threonine-protein kinase BUB1	BUB1	8	0	90.01	28829500	22349500	40764000	59420000	50554000	39419500
O43684-2;O43684;J3QT28;J3QSX4	Mitotic checkpoint protein BUB3	BUB3	15	0	266.3	1076585000	1157450000	1144000000	1213300000	1160400000	1191300000
O43707;O43707-2;F5GXS2;O43707-3;H7C144;Q08043;A0A087WSZ2;A0A494C033;A0A494C166;K7EP19;A0A494C0Q3;G3V2E8	Alpha-actinin-4	ACTN4	72	0	323.31	21513000000	24859500000	23295000000	24883000000	25082500000	24702500000
O43709;O43709-3;H7C0G4;F8VZ18;F8WD87;B3KR83;F8WD67;E9PCQ7;F2Z3D9;O43709-2	Probable 18S rRNA (guanine-N(7))-methyltransferase	WBSCR22	3	0	7.7	222160000	246755000	234940000	229220000	213760000	287930000
O43719;Q5H919;Q5H918	HIV Tat-specific factor 1	HTATSF1	21	0	262.73	186070000	162405000	211460000	232215000	151550000	209655000
O43739-2;O43739	Cytohesin-3	CYTH3	8	0	132.18	132995000	150555000	157285000	153210000	171725000	152705000
O43741;O43741-2	5-AMP-activated protein kinase subunit beta-2	PRKAB2	3	0	5.9054	38177500	71741000	68202000	52767000	72426500	68473000
O43747;O43747-2;H3BNR4;H3BR36;H3BUN9;B4DGE1;H3BN71;H3BRM7;B3KNW1;H3BS13;H3BV30	AP-1 complex subunit gamma-1	AP1G1	32	0	208.38	1587400000	1652350000	1591600000	1584750000	1799450000	1573050000
O43752;O43752-2	Syntaxin-6	STX6	6	0	36.181	91346500	78489000	86475000	63169000	72399500	66548500
O43765;K7EMD6;K7ERW5	Small glutamine-rich tetratricopeptide repeat-containing protein alpha	SGTA	11	0	28.718	681260000	776215000	813500000	853470000	932490000	801625000
O43776;K7EIU7;O43776-2;K7EJ19;K7EPK2;K7EQ35;K7EMQ6	Asparagine--tRNA ligase, cytoplasmic	NARS	34	0	323.31	3993850000	3764450000	3806400000	3506550000	3998800000	4041900000
O43805	Sjoegren syndrome nuclear autoantigen 1	SSNA1	2	0.00033102	-0.041119	15627650	22846500	28969500	38071000	9544500	32411500
O43809;H3BV41;H3BND3	Cleavage and polyadenylation specificity factor subunit 5	NUDT21	10	0	65.187	559525000	687605000	584910000	687160000	601385000	647710000
O43813;E9PHS0;F8WDS9;H7C2E3	LanC-like protein 1	LANCL1	14	0	80.552	722385000	700195000	709885000	787045000	786360000	766960000
O43815;O43815-2	Striatin	STRN	21	0	103.34	543580000	638230000	572200000	562455000	625755000	614420000
O43818	U3 small nucleolar RNA-interacting protein 2	RRP9	14	0	76.996	456410000	399415000	387260000	442285000	378145000	436380000
O43819	Protein SCO2 homolog, mitochondrial	SCO2	2	0.0022215	-0.72596	7292050	0	4272450	0	0	0
O43823;M0QYL4	A-kinase anchor protein 8	AKAP8	19	0	122.33	234875000	225925000	232165000	240190000	257335000	232895000
O43824	Putative GTP-binding protein 6	GTPBP6	3	0	1.6518	20423500	8006500	25295500	0	0	0
O43847;O43847-2;G3V1R5;F5H7V1;H0Y5G9	Nardilysin	NRD1	32	0	214.94	804740000	848845000	808180000	806955000	932820000	853765000
[truncated: 4,840 more rows]

## Sheet: table S18
TableS18_proteins statistically significant in global proteome of IGR37 DMSO vs IGR37 3I. For each significant protein, the UniProt accession number, protein name, gene name, Z-score of LFQ (Label-Free Quantification) intensity values, and p-value are reported.
Z-score D2	Z-score D3	Z-score D1	Z-score 3I3	Z-score 3I2	Z-score 3I1	C: Student's T-test Significant IGR37_3I_IGR37_D	N: -Log Student's T-test p-value IGR37_3I_IGR37_D	N: Student's T-test Difference IGR37_3I_IGR37_D	N: Student's T-test Test statistic IGR37_3I_IGR37_D	T: Protein IDs	T: Majority protein IDs	T: Protein names	T: Gene names
-0.777808	-0.0577723	-0.0422465	-0.461283	-1.12814	-0.877024	+	1.47929	-0.529541	-2.4689	Q14249	Q14249	Endonuclease G, mitochondrial	ENDOG
-0.493279	0.739841	0.539459	-1.00891	-1.00891	-1.00891	+	2.73742	-1.27092	-4.19937	Q14686;F6M2K2;A0A0D9SFT8;F6M2K4	Q14686;F6M2K2	Nuclear receptor coactivator 6	NCOA6
-0.808286	0.756587	1.24048	-0.832391	-0.677091	-0.977924	+	1.75486	-1.2254	-2.83879	Q15717;Q15717-2;M0QZR9;M0R055;A0A494C015;A0A494C1D9;A0A494C0F8;B1APY9;A0A494C147;A0A0A0MRX1;A0A0R4J2E6;Q12926-2;Q12926;P26378-4;P26378-2;P26378-5;P26378-1;P26378-3;P26378;A0A494C0Q5;A0A494C0M6;A0A494C011;A0A494C173;B1AM48	Q15717;Q15717-2	ELAV-like protein 1	ELAVL1
0.253632	1.57688	0.489687	-1.40627	0.0547365	-0.0847315	+	1.337	-1.25215	-2.27693	P45984-2;P45984;P45984-3;P45984-4;J3KNK1;D7R525;D6RCB1;A0A286YF83;A0A286YEY0;A0A286YEV3;A0A286YFN2;A0A286YFB6;A0A286YFM6;A0A286YF35;A0A286YF19;D6RJF9;A0A286YFI3;A0A286YEQ0;A0A286YEQ7;A0A286YEX7;A0A286YFC0;A0A286YFJ6;A0A1P0B7D2;A0A286YFJ4;A0A286YFD7;A0A286YES9;A0A286YEN5;A0A286YF85;A0A286YF97;A0A286YFA6;A0A286YF62;F8W9R5;A0A286YEW9;P45984-5;P45983-5;P45983-2;P53779-2;P53779-3;P45983;P53779;D6R9C1;…	P45984-2;P45984;P45984-3;P45984-4;J3KNK1;D7R525;D6RCB1;A0A286YF83;A0A286YEY0;A0A286YEV3;A0A286YFN2;A0A286YFB6;A0A286YFM6;A0A286YF35;A0A286YF19;D6RJF9;A0A286YFI3;A0A286YEQ0;A0A286YEQ7;A0A286YEX7;A0A286YFC0;A0A286YFJ6;A0A1P0B7D2;A0A286YFJ4;A0A286YFD7;A0A286YES9;A0A286YEN5;A0A286YF85;A0A286YF97;A0A286YFA6;A0A286YF62;F8W9R5;A0A286YEW9;P45984-5;P45983-5;P45983-2;P53779-2;P53779-3;P45983;P53779	Mitogen-activated protein kinase 9;Mitogen-activated protein kinase 8;Mitogen-activated protein kinase 10	MAPK9;MAPK10;MAPK8
0.433305	0.872702	0.90216	-0.500147	0.502201	-0.782441	+	1.92771	-0.996184	-3.07148	Q9BV86;Q9BV86-2;S4R338;S4R344;S4R3J7	Q9BV86;Q9BV86-2	N-terminal Xaa-Pro-Lys N-methyltransferase 1;N-terminal Xaa-Pro-Lys N-methyltransferase 1, N-terminally processed	NTMT1
0.369517	1.2812	0.728968	0.269429	-1.54423	-0.481373	+	1.54956	-1.37862	-2.56332	Q9HCS7	Q9HCS7	Pre-mRNA-splicing factor SYF1	XAB2
1.21666	1.10255	-0.371261	-0.609653	-1.13143	0.0359925	+	1.47985	-1.21768	-2.46965	P07196;A0A0S2Z436;A0A087X0W2	P07196;A0A0S2Z436;A0A087X0W2	Neurofilament light polypeptide	NEFL
1.57877	0.124379	-0.026854	-0.868532	-0.910934	-0.615535	+	2.30465	-1.3571	-3.58642	Q13616;A0A590UJR3;A0A590UJ21;A0A0C4DGX4;A0A590UJ50;A0A590UK34;A0A590UJ56;A0A590UJC4;A0A590UJA0;A0A590UJM8;A0A590UJ97;A0A590UJ59;K7EKM2;A0A286YF31;Q8NI38-2	Q13616;A0A590UJR3;A0A590UJ21;A0A0C4DGX4;A0A590UJ50;A0A590UK34;A0A590UJ56;A0A590UJC4	Cullin-1	CUL1
0.810474	0.865803	0.639064	-0.595356	-1.65252	0.0901206	+	2.04894	-1.49103	-3.23569	A0A0A0MRR3;C9J7M8;Q7Z7C8-4	A0A0A0MRR3;C9J7M8;Q7Z7C8-4	Transcription initiation factor TFIID subunit 8	TAF8
0.797135	0.209417	0.883235	0.0149515	-1.6637	-0.296859	+	1.70271	-1.27846	-2.76879	Q9NQ29-2;Q9NQ29;Q9NQ29-3;A8MYV2;B8ZZ10;B8ZZ12;F8WBC1;F2Z322	Q9NQ29-2;Q9NQ29;Q9NQ29-3;A8MYV2	Putative RNA-binding protein Luc7-like 1	LUC7L
-0.0584215	0.0334458	1.52225	-0.469148	-1.3534	0.241612	+	1.31355	-1.02607	-2.24514	P17931;G3V3R6	P17931;G3V3R6	Galectin-3;Galectin	LGALS3
-0.25089	0.619112	1.08433	-0.260883	-0.212915	-1.10667	+	1.92603	-1.01101	-3.06921	P62277;J3KMX5;E9PS50	P62277;J3KMX5	40S ribosomal protein S13	RPS13
-0.47769	0.618509	1.26814	-0.793411	-0.397457	-0.560285	+	1.56514	-1.05337	-2.58423	Q8N573-2;Q8N573-5;Q8N573-8;Q8N573;H0YC07;Q8N573-3;Q8N573-6;E9PLW2;Q8N573-7;Q8N573-4	Q8N573-2;Q8N573-5;Q8N573-8;Q8N573;H0YC07;Q8N573-3	Oxidation resistance protein 1	OXR1
-0.013782	0.517517	1.82182	-0.313059	-0.87895	-0.294145	+	1.58217	-1.27057	-2.60708	Q9BQ04;E9PLB0;E9PM61;U3KQD5;H0YDG8	Q9BQ04;E9PLB0;E9PM61;U3KQD5	RNA-binding protein 4B	RBM4B
0.613723	1.01384	0.90015	-0.735346	-0.322771	-0.293219	+	3.67645	-1.29302	-5.6562	Q13356;Q13356-2	Q13356;Q13356-2	Peptidyl-prolyl cis-trans isomerase-like 2	PPIL2
0.272673	0.861349	1.78387	-1.211	-0.460369	0.343942	+	1.9491	-1.4151	-3.10037	C9J7K9;O15162-2;O15162;C9J9P4;H7C5I5;C9J0H3;C9JE06	C9J7K9;O15162-2;O15162;C9J9P4;H7C5I5;C9J0H3;C9JE06	Phospholipid scramblase 1	PLSCR1
-0.228658	1.05925	2.03995	-0.650882	0.114504	-0.599786	+	1.6829	-1.33557	-2.74221	P04075;J3KPS3;H3BQN4;P04075-2;H3BUH7;H3BR04;H3BMQ8;H3BU78;H3BR68	P04075;J3KPS3;H3BQN4;P04075-2;H3BUH7	Fructose-bisphosphate aldolase A;Fructose-bisphosphate aldolase	ALDOA
0.392387	0.192208	1.50308	-0.734584	-1.36587	-0.352161	+	1.94542	-1.51343	-3.09541	Q92615;H0Y4V9;A0A087X183;H0Y641;X6RCG6;V9GYI5;B5MCU2	Q92615	La-related protein 4B	LARP4B
-0.018788	0.368449	1.98946	-0.934812	-1.19649	-0.267715	+	1.88824	-1.57938	-3.01821	Q96IY1;Q5SY74;Q96IY1-2;Q5SY76	Q96IY1;Q5SY74;Q96IY1-2	Kinetochore-associated protein NSL1 homolog	NSL1
-0.597918	0.619333	1.72439	-0.306629	-0.845197	-0.847349	+	1.44377	-1.24833	-2.4211	P20248	P20248	Cyclin-A2	CCNA2
-0.538786	0.939798	1.24738	-0.842691	-1.24306	-0.239195	+	1.35605	-1.32445	-2.30272	O95684-2;O95684;A0A087WV25;Q8N103-3;O95684-3	O95684-2;O95684;A0A087WV25	FGFR1 oncogene partner	FGFR1OP
-0.500975	-0.0199955	1.69468	-0.891357	-0.891357	-0.891357	+	1.59455	-1.28259	-2.62369	J3KNE8	J3KNE8		CDKL2
0.676704	0.876372	0.611687	-1.48606	-0.725861	-0.383803	+	2.00211	-1.58683	-3.17214	A0A087WT18;Q96A73-2;Q96A73;Q96A73-3	A0A087WT18;Q96A73-2;Q96A73;Q96A73-3	Putative monooxygenase p33MONOX	KIAA1191
-0.306651	0.948657	1.71043	-1.23328	-1.23328	-0.329831	+	2.20081	-1.71628	-3.44317	A0A087WY96;P31641;C9JPV1;A0A087WYN0;P31641-2	A0A087WY96;P31641;C9JPV1;A0A087WYN0;P31641-2	Transporter;Sodium- and chloride-dependent taurine transporter	SLC6A6
0.0701845	0.910702	0.899465	-0.590251	0.244775	-1.74065	+	1.53081	-1.32216	-2.53814	Q9GZS3;H0YN81;H0YL19;H0YMF9;H3BQA8;H0YM76;H0YLA1	Q9GZS3;H0YN81;H0YL19;H0YMF9	WD repeat-containing protein 61;WD repeat-containing protein 61, N-terminally processed	WDR61
-0.462268	0.42649	1.70615	-1.11364	-0.301833	-0.832046	+	1.57365	-1.30597	-2.59565	Q96F86;H3BPN4;H3BSQ0;H3BPW9;H3BQ37;H3BQP5;H3BU87;H3BMB8;H3BTH0;H3BNJ7;H3BTF8;H3BTD6	Q96F86;H3BPN4	Enhancer of mRNA-decapping protein 3	EDC3
0.646197	0.852946	1.36959	-0.884957	-0.316281	-1.34868	+	3.99719	-1.80622	-6.2061	P11142;E9PKE3;E9PNE6;P11142-2;A8K7Q2;E9PN89;E9PLF4;E9PQQ4;E9PQK7;E9PS65;E9PPY6;E9PI65;E9PN25;E9PM13	P11142;E9PKE3;E9PNE6;P11142-2;A8K7Q2	Heat shock cognate 71 kDa protein	HSPA8
-0.658417	1.28457	0.815484	-1.25642	-0.437431	-0.900493	+	1.59315	-1.34533	-2.62181	O14737;O14737-2;K7EQA1;K7ESJ4;Q3HM38;X6R2P6	O14737;O14737-2;K7EQA1	Programmed cell death protein 5	PDCD5
0.335249	1.19471	0.507879	-1.92939	-0.777403	-0.153291	+	2.09855	-1.63264	-3.30324	O00541;B5MCF9;O00541-2;B3KXD6;H7C267;H7BYY8	O00541;B5MCF9;O00541-2;B3KXD6	Pescadillo homolog	PES1
-0.370676	1.46977	0.948248	-0.934218	-0.934218	-0.934218	+	2.31952	-1.61667	-3.60704	E9PJ90	E9PJ90		HBS1L
-0.348442	1.09253	1.32897	-1.74181	-0.360444	-0.876505	+	2.3707	-1.68394	-3.67821	E9PB90;P52789;P52790	E9PB90;P52789	Hexokinase;Hexokinase-2	HK2
-0.274155	1.69531	0.375788	-1.08664	-0.127974	-0.654887	+	1.30686	-1.22215	-2.23605	E9PIW9;Q6SPF0;F8WDT5	E9PIW9;Q6SPF0	Atherin	SAMD1
0.0097225	0.412879	0.36682	-0.109891	-1.2373	-1.40902	+	2.08681	-1.18187	-3.28723	Q9UQ80;Q9UQ80-2;F8VR77;F8W0A3;H0YIN7;F8VZ69	Q9UQ80;Q9UQ80-2;F8VR77	Proliferation-associated protein 2G4	PA2G4
0.475685	0.45641	0.748385	0.731917	-1.93626	-1.19314	+	1.44655	-1.35932	-2.42485	Q9HAF1-2;Q9HAF1;Q9HAF1-4;Q9HAF1-3	Q9HAF1-2;Q9HAF1;Q9HAF1-4;Q9HAF1-3	Chromatin modification-related protein MEAF6	MEAF6
0.0847028	-0.374925	0.797595	-0.412872	-1.24633	-0.780289	+	1.48664	-0.982288	-2.47879	Q9BPX5	Q9BPX5	Actin-related protein 2/3 complex subunit 5-like protein	ARPC5L
0.425766	0.419311	1.8133	-0.382567	-1.35872	-1.0413	+	2.93882	-1.81365	-4.4954	O00231;O00231-2;J3QRY4;J3QS13;J3KSW3	O00231;O00231-2	26S proteasome non-ATPase regulatory subunit 11	PSMD11
-0.174451	0.552067	0.69974	-0.237966	-0.923011	-1.38766	+	1.66921	-1.20866	-2.72384	P83916;B5MD17;J3KS05;K7ELA4;C9JWS9	P83916;B5MD17;J3KS05;K7ELA4	Chromobox protein homolog 1	CBX1
0.938524	0.258959	1.55424	-0.136027	-1.17199	-1.0978	+	2.64182	-1.71918	-4.06143	Q9NZD8;Q9NZD8-2;H0YMB7;H0YKB0;H0YLT5;H0YKM6;H3BRR0;H0YML6;H0YLD7;H0YLW1	Q9NZD8;Q9NZD8-2;H0YMB7;H0YKB0	Maspardin	SPG21
0.747675	-0.207589	1.75545	-0.18219	-0.338369	-1.59912	+	1.79098	-1.47174	-2.88731	Q13509;A0A0B4J269;Q13509-2;G3V2A3;G3V5W4;G3V2R8;G3V3R4;G3V2N6;G3V542;G3V3J6;G3V3W7	Q13509;A0A0B4J269;Q13509-2	Tubulin beta-3 chain	TUBB3
0.18278	0.169096	1.43093	0.511229	-1.56732	-0.979267	+	1.34904	-1.27272	-2.29322	P62306;A0A0B4J254;F8W0W6	P62306;A0A0B4J254;F8W0W6	Small nuclear ribonucleoprotein F	SNRPF
1.29683	-0.192452	1.26695	-0.427291	-1.13775	-1.13059	+	2.31579	-1.68899	-3.60186	P13674-2;P13674-3	P13674-2;P13674-3	Prolyl 4-hydroxylase subunit alpha-1	P4HA1
0.440132	0.194921	1.00244	0.300572	-1.27538	-1.44712	+	1.52839	-1.35314	-2.53488	O75717;O75717-2;C9JYB3;H3BSQ1	O75717;O75717-2	WD repeat and HMG-box DNA-binding protein 1	WDHD1
0.890738	0.102928	1.28315	0.192418	-1.19524	-1.25103	+	1.97182	-1.51022	-3.1311	O43399;O43399-5;O43399-7;A0A087WYR3;A0A087WZ51	O43399;O43399-5;O43399-7;A0A087WYR3;A0A087WZ51	Tumor protein D54	TPD52L2
0.815726	0.275593	0.940519	0.462075	-1.37788	-1.37788	+	2.20865	-1.44184	-3.45394	G3XAI9;Q5BKY9;Q5BKY9-2;Q8N9E0	G3XAI9;Q5BKY9;Q5BKY9-2;Q8N9E0	Protein FAM133B;Protein FAM133A	FAM133B;FAM133A
0.435632	0.975609	0.584712	0.38633	-1.01784	-1.61627	+	1.96128	-1.41458	-3.11684	J3QSV6;O76021;I3L3C4;I3L3U9;I3L234;O76021-2;I3L1A3	J3QSV6;O76021;I3L3C4;I3L3U9	Ribosomal L1 domain-containing protein 1	RSL1D1
0.13157	0.471033	1.55218	-0.521655	-1.27037	-0.779964	+	1.92504	-1.57559	-3.06787	Q92734-4;Q92734-3;Q92734-2;Q92734;C9JJP5;C9JUE0;C9JTY3	Q92734-4;Q92734-3;Q92734-2;Q92734;C9JJP5;C9JUE0;C9JTY3	Protein TFG	TFG
-0.039995	0.374552	1.51763	0.239304	-1.05525	-1.22329	+	1.31753	-1.29714	-2.25053	E7EM64;Q7L5N1;H7C3T0	E7EM64;Q7L5N1	COP9 signalosome complex subunit 6	COPS6
0.466949	0.72436	0.949388	0.166123	-1.94776	-1.02286	+	2.16644	-1.6484	-3.39602	P22692-2;P22692	P22692-2;P22692	Insulin-like growth factor-binding protein 4	IGFBP4
-0.0969627	-0.308117	1.84608	-0.909558	-0.909558	-0.909558	+	1.84831	-1.38989	-2.96442	Q9NXF7	Q9NXF7	DDB1- and CUL4-associated factor 16	DCAF16
-0.107674	0.705369	1.8597	-0.858649	-0.858649	-0.23606	+	1.8496	-1.47025	-2.96616	Q9H1D0;A0A0G2JMR5;A0A1X7SBT1;Q9H1D0-2	Q9H1D0;A0A0G2JMR5;A0A1X7SBT1;Q9H1D0-2	Transient receptor potential cation channel subfamily V member 6	TRPV6
0.041634	-0.123088	2.059	-0.684944	-1.20098	-0.392458	+	1.45727	-1.41864	-2.43927	A0A669KAX4;K4DI93;Q13620-1;Q13620;Q13620-3;A6NE76;A0A669KAU9	A0A669KAX4;K4DI93;Q13620-1;Q13620;Q13620-3	Cullin-4B	CUL4B
-0.417453	-0.184851	2.03602	-0.507499	-1.4146	-0.596526	+	1.33129	-1.31745	-2.2692	B7Z7F3;Q9H6Z4-2;Q9H6Z4-3;Q9H6Z4;K7EIJ4;K7ESQ0;K7EN31;K7EMH9;K7ENJ2;K7EID7;K7ENB9;K7EPW1;K7EMT3	B7Z7F3;Q9H6Z4-2;Q9H6Z4-3;Q9H6Z4	Ran-binding protein 3	RANBP3
0.245305	0.0600275	0.398425	-0.343056	-1.05597	-1.5136	+	1.94365	-1.20546	-3.093	P02686;J3QQK6;P02686-2;J3KS94;J3QKN5;E9PJ72;J3QL64;A8MZH3;P02686-5;P02686-3;E9PMR5;C9J6H1;H0YF02;H0YEA2;J3QKL5;J3KT34;F5H7N4;F8WEU6;E9PNZ1;E9PKX9;J3KT01	P02686;J3QQK6;P02686-2;J3KS94	Myelin basic protein	MBP
1.06986	-0.242214	0.765968	-0.366977	-1.13211	-1.03083	+	1.81366	-1.37451	-2.9178	A0A2R8YEM2;P51946;D6RHI7;D6RG18;A0A2R8Y4K6	A0A2R8YEM2;P51946;D6RHI7;D6RG18	Cyclin-H	CCNH
0.75338	-0.101396	1.11121	-0.138327	-1.33543	-1.1393	+	1.92948	-1.45875	-3.07387	F8WCT1;Q66PJ3-2;A0A0C4DG62;Q66PJ3-7;Q66PJ3-3;Q66PJ3;A0A0C4DH18;F5GYV5;Q66PJ3-5;F8WEP2;H7BZV4;Q66PJ3-4;F5H7X4	F8WCT1;Q66PJ3-2;A0A0C4DG62;Q66PJ3-7;Q66PJ3-3;Q66PJ3;A0A0C4DH18;F5GYV5;Q66PJ3-5;F8WEP2;H7BZV4;Q66PJ3-4	ADP-ribosylation factor-like protein 6-interacting protein 4	ARL6IP4
1.07916	-0.751922	0.287878	-0.92177	-0.588331	-1.04632	+	1.66909	-1.05718	-2.72368	Q9UHD8-7;Q9UHD8-2;Q9UHD8-5;Q9UHD8;Q9UHD8-3;Q9UHD8-9;Q9UHD8-8;K7ENL0;K7EJ51;K7EPY1;K7ER14;K7EJL9;K7ER34;K7ERG1	Q9UHD8-7;Q9UHD8-2;Q9UHD8-5;Q9UHD8;Q9UHD8-3;Q9UHD8-9;Q9UHD8-8	Septin-9	2009-09-01
0.806951	-0.461869	1.61593	-1.21919	-0.220585	-1.21976	+	2.00288	-1.54018	-3.17318	Q9NZL9;Q9NZL9-3;H7C0X7;E5RJR3;Q9NZL9-5	Q9NZL9;Q9NZL9-3;H7C0X7	Methionine adenosyltransferase 2 subunit beta	MAT2B
-0.0519555	-0.838824	0.438212	-1.0419	-0.728131	-0.883965	+	1.48785	-0.733811	-2.48041	Q9NR33	Q9NR33	DNA polymerase epsilon subunit 4	POLE4
0.755956	-0.584758	1.2147	-0.105729	-0.769796	-1.50123	+	1.47316	-1.25421	-2.46066	P55327-2;P55327-4;P55327;P55327-7;P55327-5;P55327-6;P55327-3;E5RK35	P55327-2;P55327-4;P55327;P55327-7;P55327-5;P55327-6;P55327-3	Tumor protein D52	TPD52
0.852173	-0.408696	0.956363	-0.701092	-1.17883	-1.17048	+	2.62066	-1.48341	-4.03113	A0A5F9ZH67;A0A3B3ISL5;A0A0A0MQW5;Q96Q04	A0A5F9ZH67;A0A3B3ISL5;A0A0A0MQW5;Q96Q04	Serine/threonine-protein kinase LMTK3	LMTK3
0.939502	-0.390006	0.809819	-1.28941	-1.01175	-0.739836	+	2.80704	-1.46677	-4.30083	K7EM56;S4R456;A0A1Y8EIB3	K7EM56;S4R456		RPS15
1.14182	-0.173655	0.793926	-1.07821	-1.07821	-1.07821	+	3.17839	-1.66558	-4.85824	Q9H496	Q9H496	Torsin-1A-interacting protein 2, isoform IFRG15	TOR1AIP2
1.07365	0.018828	0.466223	-0.893523	-1.12815	-0.71469	+	1.79037	-1.43169	-2.88649	Q96QR8	Q96QR8	Transcriptional activator protein Pur-beta	PURB
0.014065	-0.60797	-0.229105	-0.830826	-0.543494	-1.41245	+	1.31471	-0.654586	-2.24671	P43490;A0A0C4DFS8;C9JG65;C9JF35	P43490;A0A0C4DFS8	Nicotinamide phosphoribosyltransferase	NAMPT
1.4421	-0.553359	1.009	-1.38612	-0.589009	-0.622664	+	1.86568	-1.49851	-2.98781	P13489;H0YCR7;E9PIM9;E9PMJ3;E9PLZ3;E9PIK5;E9PMN0;E9PMA9;E9PR82;E9PMI1	P13489;H0YCR7	Ribonuclease inhibitor	RNH1
0.988878	0.471593	0.763069	-1.30207	-1.30207	-1.30207	+	5.75963	-2.04325	-9.90219	G3V3Y1;Q8N8N7;Q8N8N7-2;G3V2R9	G3V3Y1;Q8N8N7;Q8N8N7-2	Prostaglandin reductase 2	PTGR2
0.928247	-0.906054	-0.0127685	-0.906054	-0.906054	-0.906054	+	1.30353	-0.909195	-2.23153	B7Z5R6;Q14596-2;Q14596	B7Z5R6;Q14596-2;Q14596	Next to BRCA1 gene 1 protein	NBR1
0.09025	-0.261767	0.788208	-1.0494	-0.939963	-1.03328	+	2.78998	-1.21311	-4.27588	E9PB61;Q86V81	E9PB61;Q86V81	THO complex subunit 4	ALYREF
0.328099	0.51012	0.68869	-0.397399	-0.286979	-2.06838	+	2.1088	-1.42655	-3.31721	Q15003;E9PHA2;C9J470;Q15003-2;C9JZP1;H7C415	Q15003;E9PHA2;C9J470;Q15003-2	Condensin complex subunit 2	NCAPH
-0.61978	0.275061	0.758756	-0.542575	-1.03846	-1.03846	+	1.91684	-1.01117	-3.0568	P63167;F8VXI7;F8VXL2;F8VRV5	P63167	Dynein light chain 1, cytoplasmic	DYNLL1
-0.546138	0.203946	0.574591	-0.162801	-1.06319	-0.957534	+	1.52519	-0.805308	-2.53058	F6RGN5	F6RGN5		SLC25A10
0.302952	0.278396	1.27563	-0.37317	-0.424625	-0.888683	+	1.4637	-1.18115	-2.44793	I3L0U5;Q6PK04;I3L4F6	I3L0U5;Q6PK04	Coiled-coil domain-containing protein 137	CCDC137
-0.0825445	0.92026	0.447159	-0.795523	-0.795523	-0.795523	+	2.74698	-1.22381	-4.21325	Q6DT37	Q6DT37	Serine/threonine-protein kinase MRCK gamma	CDC42BPG
0.69041	0.611878	-0.0660085	-1.38902	0.0857058	-0.458295	+	1.59234	-0.999296	-2.62073	F5H785;P0DI82;P0DI81;P0DI81-3	F5H785;P0DI82;P0DI81;P0DI81-3	Trafficking protein particle complex subunit 2B;Trafficking protein particle complex subunit 2	TRAPPC2;TRAPPC2B
0.727666	0.214549	-0.504271	-1.20002	-0.0200755	-1.09895	+	1.39157	-0.918998	-2.35071	P60174-1;P60174;P60174-4;U3KPZ0;U3KQF3;U3KPS5	P60174-1;P60174;P60174-4;U3KPZ0;U3KQF3	Triosephosphate isomerase	TPI1
1.27192	0.610425	0.094859	-0.665127	-1.10797	-0.184819	+	1.5465	-1.3117	-2.55921	Q9NW64;Q9NW64-2;E5RJW4;E5RHA8	Q9NW64;Q9NW64-2;E5RJW4	Pre-mRNA-splicing factor RBM22	RBM22
0.883354	0.326284	-0.11417	-0.763659	-1.1354	-0.754465	+	1.43042	-1.24966	-2.40311	Q9BUP3;E9PI87;Q9BUP3-2	Q9BUP3;E9PI87;Q9BUP3-2	Oxidoreductase HTATIP2	HTATIP2
1.19727	1.02399	-0.126012	-0.826577	-1.76188	0.374379	+	1.71485	-1.43644	-2.78508	O00566;U3KQ48	O00566	U3 small nucleolar ribonucleoprotein protein MPP10	MPHOSPH10
0.820291	0.402164	0.372392	-1.08733	-0.777391	-0.342517	+	2.76983	-1.26736	-4.2465	Q7Z460;F8WA11;Q7Z460-2;Q7Z460-5;Q7Z460-3;H0Y5T1;C9J151;C9JP76	Q7Z460;F8WA11;Q7Z460-2;Q7Z460-5;Q7Z460-3;H0Y5T1	CLIP-associating protein 1	CLASP1
1.25244	0.182859	1.0882	-0.948438	-0.832425	-0.716053	+	3.07108	-1.67347	-4.69419	Q9UM13;D6R9Q5;A0A3B3ISY7;A0A286YEY6;D6RD74;D6RA92	Q9UM13;D6R9Q5;A0A3B3ISY7;A0A286YEY6;D6RD74;D6RA92	Anaphase-promoting complex subunit 10	ANAPC10
1.47392	0.0833711	0.368554	-0.872471	-0.723674	0.0686015	+	1.47798	-1.15113	-2.46714	Q969U7-2;Q969U7;K7ENR6;V9GZ55;K7ER45	Q969U7-2;Q969U7;K7ENR6;V9GZ55	Proteasome assembly chaperone 2	PSMG2
0.685669	1.09508	0.611464	-0.442072	-1.16977	-0.161587	+	2.22049	-1.38854	-3.47022	O43529;C9JCK7;C9JUE4;C9J5X0;B8ZZ48;C9JWY0	O43529;C9JCK7;C9JUE4;C9J5X0;B8ZZ48;C9JWY0	Carbohydrate sulfotransferase 10	CHST10
1.62125	-0.214437	1.26299	-0.812368	-0.862026	-0.315781	+	2.03588	-1.55333	-3.21795	A0A0U1RRM1;Q8WXI9;A0A0U1RR30;A0A0U1RRK3;A0A0U1RR34;A0A1B0GVS4	A0A0U1RRM1;Q8WXI9;A0A0U1RR30	Transcriptional repressor p66-beta	GATAD2B
1.58963	0.278036	0.774099	-0.449363	-1.09064	-0.0090505	+	1.79545	-1.39694	-2.89332	O15381;O15381-5;O15381-2;O15381-3;O15381-4;E7EWK7;E9PH71;E9PGD8;F8WF01;C9JP83;C9J6P7;A0A087WV72	O15381;O15381-5;O15381-2;O15381-3;O15381-4	Nuclear valosin-containing protein-like	NVL
1.91713	-0.04907	0.268252	-0.672225	-0.703244	-0.805037	+	1.8624	-1.43894	-2.98339	Q6PL18;A0A0B4J211;Q6PL18-2	Q6PL18;A0A0B4J211	ATPase family AAA domain-containing protein 2	ATAD2
2.30093	0.269859	-0.299019	-0.671874	-0.229939	-0.757191	+	1.34327	-1.31026	-2.28542	P05198;G3V4T5;H0YJS4	P05198;G3V4T5;H0YJS4	Eukaryotic translation initiation factor 2 subunit 1	EIF2S1
2.32632	0.457551	-0.483187	-0.79442	-0.308727	-0.370119	+	1.32996	-1.25798	-2.26739	P47897;P47897-2;A0A0U1RQT0;C9J165;A0A0U1RQM8;A0A0U1RQE9;A0A0U1RQU2;F2Z2V6;A0A0U1RQC3	P47897;P47897-2	Glutamine--tRNA ligase	QARS
1.24128	-0.0294885	0.152744	-0.937239	-0.607176	-0.822772	+	1.98985	-1.24391	-3.15553	O75044;A0A286YEY3;P0DJJ0	O75044	SLIT-ROBO Rho GTPase-activating protein 2	SRGAP2
1.49643	-0.019898	0.411907	-0.628893	-0.720518	-1.09572	+	2.55534	-1.44453	-3.93798	Q9H993;F5GZY1	Q9H993;F5GZY1	Protein-glutamate O-methyltransferase	ARMT1
1.62829	0.921223	0.0513995	-0.480734	-0.714033	-0.972178	+	2.60752	-1.58929	-4.01233	Q96HA7-2;Q96HA7;A0A087X1F6	Q96HA7-2;Q96HA7	Tonsoku-like protein	TONSL
1.09891	0.796588	0.423943	0.170706	-1.52019	-0.551708	+	1.93004	-1.40688	-3.07462	Q9NXN4-2;Q9NXN4	Q9NXN4-2;Q9NXN4	Ganglioside-induced differentiation-associated protein 2	GDAP2
0.663674	0.706631	0.0022895	-0.146854	-1.66784	-0.1085	+	1.52039	-1.0986	-2.52415	Q9H9B4;D6RFI0;D6RDG7;S4R2X2;D6RAE9	Q9H9B4	Sideroflexin-1	SFXN1
0.915132	1.12467	-0.386506	-1.1743	-0.0750821	-0.965446	+	2.16683	-1.28937	-3.39656	P49321;P49321-3;P49321-4;P49321-2;Q5T624;E9PI86;E9PPR5;E9PPQ8;E9PRH9;H0YF33;H0YDS9;E9PNB5;E9PQG5;E9PAU3;E9PKR5	P49321;P49321-3;P49321-4;P49321-2;Q5T624	Nuclear autoantigenic sperm protein	NASP
0.0531325	0.353367	0.597307	0.113437	-1.50541	-0.683885	+	1.38348	-1.02656	-2.33979	P18583-3;P18583-6;P18583-8	P18583-3;P18583-6	Protein SON	SON
0.428757	0.0156955	0.34362	-0.739167	0.125425	-1.87871	+	1.36053	-1.09351	-2.30878	P12814-2;P12814;P12814-3;P12814-4;H9KV75;G3V2N5;G3V2W4;H0YJ11;H0YJW3;H7C5W8;G3V2X9;G3V5M4;G3V380;Q14721;Q92953	P12814-2;P12814;P12814-3;P12814-4;H9KV75	Alpha-actinin-1	ACTN1
-0.158031	0.256028	0.253769	-0.550312	-0.422986	-0.691285	+	1.82457	-0.672116	-2.93247	O60832;O60832-2;H7C0M1;C9IYT0;H7C2Q9;H7C2Q2;H7BZF2	O60832;O60832-2;H7C0M1;C9IYT0	H/ACA ribonucleoprotein complex subunit 4	DKC1
0.667969	0.918932	0.76503	-1.05821	-1.05821	-1.05821	+	9.01995	-1.84219	-21.7235	K7ER74;P02655;Q6P163;V9GYJ8	K7ER74;P02655;Q6P163;V9GYJ8	Apolipoprotein C-II;Proapolipoprotein C-II	APOC4-APOC2;APOC2
0.981292	1.01096	0.207559	-0.999861	-0.999861	-0.999861	+	5.72194	-1.73313	-9.80865	A0A087WW00;C9J9H9;Q9Y2X8;P51668	A0A087WW00;C9J9H9;Q9Y2X8;P51668	Ubiquitin-conjugating enzyme E2 D4;Ubiquitin-conjugating enzyme E2 D1	UBE2D1;UBE2D4
0.66084	1.31242	0.388796	-1.16823	-1.16823	-1.16823	+	5.71948	-1.95559	-9.80257	H7C3D5;Q8NC44	H7C3D5;Q8NC44	Protein FAM134A	FAM134A
1.44609	-0.005834	0.500978	-1.03833	0.140995	-0.383033	+	1.33954	-1.07387	-2.28036	Q9NX76	Q9NX76	CKLF-like MARVEL transmembrane domain-containing protein 6	CMTM6
1.28732	0.59214	0.691276	-1.1264	-0.217563	-0.698458	+	1.98204	-1.53772	-3.14494	Q9NVP1;H7C452	Q9NVP1	ATP-dependent RNA helicase DDX18	DDX18
1.26652	-0.0261403	0.213963	-0.849516	-0.165023	-1.28527	+	1.68138	-1.25139	-2.74016	Q8IUC4;Q8IUC4-2;K7EL35;A8MT19	Q8IUC4;Q8IUC4-2	Rhophilin-2	RHPN2
1.14241	0.64938	1.33739	-1.08241	-0.89963	-0.996124	+	5.9264	-2.03578	-10.3251	Q16576;E9PC52;Q16576-2;Q5JP01;Q5JP02;C9J7L0;Q5JNZ6	Q16576;E9PC52;Q16576-2;Q5JP01	Histone-binding protein RBBP7	RBBP7
0.205674	-0.129018	1.51124	-0.287326	-0.445983	-1.49975	+	1.43744	-1.27365	-2.41257	P30050;P30050-2	P30050;P30050-2	60S ribosomal protein L12	RPL12
1.44697	0.447906	0.881144	-0.500711	-0.621486	-1.18782	+	3.46335	-1.69535	-5.30702	P50502;Q3KNR6;H7C3I1;Q8IZP2;F6VDH7;F8WAQ7	P50502;Q3KNR6;H7C3I1	Hsc70-interacting protein	ST13
1.27019	0.270235	0.989924	-0.730305	-0.675816	-0.970325	+	2.39318	-1.6356	-3.70959	Q9UJ83-2;Q9UJ83;Q9UJ83-3;Q9UJ83-4;C9J306;B3KPX4;Q7Z773;F8WCH9;C9JJM7	Q9UJ83-2;Q9UJ83;Q9UJ83-3;Q9UJ83-4;C9J306	2-hydroxyacyl-CoA lyase 1	HACL1
0.464103	-0.334493	1.84346	-0.471609	-0.665452	-0.789489	+	1.71408	-1.29987	-2.78405	Q9UKA9;Q9UKA9-2;Q9UKA9-4;Q9UKA9-3;Q9UKA9-5;Q9UKA9-6	Q9UKA9;Q9UKA9-2;Q9UKA9-4;Q9UKA9-3;Q9UKA9-5;Q9UKA9-6	Polypyrimidine tract-binding protein 2	PTBP2
0.682469	0.068864	1.3789	-0.810451	-0.810453	-1.26846	+	2.34752	-1.6732	-3.64594	Q99460-2;Q99460;A0A087WW66;H7C378;C9J9M4;H7BZR6;F8WCE3	Q99460-2;Q99460;A0A087WW66	26S proteasome non-ATPase regulatory subunit 1	PSMD1
0.252342	1.1906	0.894604	0.0851696	-0.592882	-0.882243	+	1.31857	-1.2425	-2.25194	Q6IPU0;A0A087WTF1	Q6IPU0;A0A087WTF1	Centromere protein P	CENPP
0.439931	-0.0688028	1.70713	0.064566	-0.585162	-1.55786	+	1.64511	-1.38557	-2.69151	P51571;A6NLM8	P51571;A6NLM8	Translocon-associated protein subunit delta	SSR4
1.07838	0.134625	0.707633	-0.324495	-0.89762	-1.39533	+	1.81448	-1.5127	-2.9189	Q15633-2;Q15633;F8VYK6;F8VZZ7;F8VP94;F8VYK3;F8VSA1	Q15633-2;Q15633;F8VYK6;F8VZZ7;F8VP94;F8VYK3;F8VSA1	RISC-loading complex subunit TARBP2	TARBP2
1.14459	1.19431	-0.0764716	-0.98098	-0.463723	-0.898196	+	2.24104	-1.53511	-3.49852	Q9HCN4-4;Q9HCN4;Q9HCN4-5;Q9HCN4-3;Q9HCN4-2	Q9HCN4-4;Q9HCN4;Q9HCN4-5;Q9HCN4-3;Q9HCN4-2	GPN-loop GTPase 1	GPN1
1.38985	0.694299	0.0481205	-0.791902	-0.791902	-0.791902	+	1.85511	-1.50266	-2.97358	Q8N511;J3KS81	Q8N511;J3KS81	Transmembrane protein 199	TMEM199
1.39423	0.758522	-0.491041	-1.13452	-0.503181	-0.871784	+	1.7456	-1.3904	-2.82636	Q96AE4;E9PEB5	Q96AE4;E9PEB5	Far upstream element-binding protein 1	FUBP1
0.95881	1.22866	0.80619	-0.689468	-0.42394	-1.6773	+	3.33483	-1.92812	-5.10216	P31153;P31153-2;Q00266	P31153;P31153-2	S-adenosylmethionine synthase isoform type-2	MAT2A
0.792392	0.779579	0.0637283	-0.418461	-0.99291	-1.50835	+	2.17425	-1.51847	-3.40673	Q9Y547;A6NIR2;X6R7Y7;A6NG08	Q9Y547;A6NIR2;X6R7Y7	Intraflagellar transport protein 25 homolog	HSPB11
0.216124	1.67353	0.166309	-0.584691	-0.14301	-0.975612	+	1.57084	-1.25309	-2.59187	Q9UHY7;A0A0C4DGY8;D6RA00;Q9UHY7-2	Q9UHY7;A0A0C4DGY8;D6RA00	Enolase-phosphatase E1	ENOPH1
0.572939	0.816899	0.763818	-0.09096	-0.377996	-0.860609	+	1.30581	-1.16107	-2.23463	Q9BY32;Q9BY32-2;Q9BY32-3	Q9BY32;Q9BY32-2;Q9BY32-3	Inosine triphosphate pyrophosphatase	ITPA
1.23305	0.732455	0.459106	0.0531972	-0.450691	-1.3506	+	2.20005	-1.3909	-3.44212	Q86WR0;Q86WR0-2;G3V121;B7Z2L8;Q0VGD4	Q86WR0;Q86WR0-2	Coiled-coil domain-containing protein 25	CCDC25
0.58289	0.520512	0.392501	0.298071	-0.886989	-0.725063	+	1.46061	-0.936627	-2.44377	Q15843	Q15843	NEDD8	NEDD8
1.51034	0.911418	-0.203824	-1.25515	0.20217	-1.10585	+	1.94655	-1.45892	-3.09692	Q13347;Q5TFK1	Q13347	Eukaryotic translation initiation factor 3 subunit I	EIF3I
0.775289	0.631742	0.684564	0.08624	-1.28509	-0.39985	+	1.46787	-1.2301	-2.45354	F8WC89;A6NKF1;H9KVA8;A6NKF1-2	F8WC89;A6NKF1	SAC3 domain-containing protein 1	SAC3D1
1.18634	0.854901	0.610151	-0.273129	-1.04424	-1.04424	+	3.63356	-1.671	-5.58493	O94782	O94782	Ubiquitin carboxyl-terminal hydrolase 1	USP1
0.84048	1.42715	-0.226187	0.038226	-0.789565	-1.01116	+	1.62994	-1.26798	-2.67117	Q01518;Q01518-2;Q5T0R1;Q5T0R7;Q5T0R6;Q5T0R5;Q5T0R4;Q5T0R3;Q5T0R2;Q5T0R9;Q5T0S3;Q5T0R8	Q01518;Q01518-2	Adenylyl cyclase-associated protein 1	CAP1
1.08552	1.09211	-0.866535	-0.866535	-0.866535	-0.866535	+	1.98017	-1.30357	-3.14241	P82664	P82664	28S ribosomal protein S10, mitochondrial	MRPS10
0.966529	0.833635	-0.198123	-0.713788	0.272491	-2.30207	+	1.61263	-1.44847	-2.64795	P62424;Q5T8U3;Q5T8U2	P62424;Q5T8U3	60S ribosomal protein L7a	RPL7A
0.901397	1.45663	0.607764	-0.682441	-0.0311105	-1.64402	+	3.13029	-1.77445	-4.78439	P60842;J3KT12;P60842-2;J3QS69;J3KTB5;J3QL43;J3KSZ0;J3QR64;J3QLN6;J3QKZ9;J3KS25;J3QL52;J3KS93;J3QQP0	P60842;J3KT12;P60842-2;J3QS69;J3KTB5;J3QL43;J3KSZ0	Eukaryotic initiation factor 4A-I	EIF4A1
1.26209	1.14093	-0.353155	0.0046735	-0.707217	-1.76752	+	1.86466	-1.50665	-2.98644	P50990;P50990-2;P50990-3;H7C2U0	P50990;P50990-2;P50990-3	T-complex protein 1 subunit theta	CCT8
0.637712	0.327209	0.474698	-0.822878	0.455496	-2.27897	+	1.57315	-1.36199	-2.59497	O43707;O43707-2;F5GXS2;O43707-3;H7C144;Q08043;A0A087WSZ2;A0A494C033;A0A494C166;K7EP19;A0A494C0Q3;G3V2E8	O43707;O43707-2;F5GXS2;O43707-3	Alpha-actinin-4	ACTN4
0.849854	1.727	-0.939219	-0.110739	-0.689366	-1.53777	+	1.32406	-1.32517	-2.25938	P46060;H0Y4Q3;B0QYT5;B0QYT4;B0QYT6	P46060	Ran GTPase-activating protein 1	RANGAP1
1.2217	0.576102	0.328396	0.272765	-0.607982	-1.3948	+	1.47258	-1.28541	-2.45987	Q8NG31-2;Q8NG31;H0YCZ2;Q8NG31-4;E9PPJ1;Q8NG31-3;H0YEY7	Q8NG31-2;Q8NG31;H0YCZ2;Q8NG31-4;E9PPJ1;Q8NG31-3	Protein CASC5	CASC5
0.656767	1.51276	0.768771	-0.574461	-0.849416	-1.7885	+	3.878	-2.05023	-5.99816	Q8N0X7	Q8N0X7	Spartin	SPG20
1.00529	1.06809	0.210022	-0.263401	0.281228	-2.10364	+	1.76731	-1.45641	-2.85551	P62249;M0R210;M0R3H0;M0R1M5;M0QX76;Q6IPX4	P62249;M0R210;M0R3H0;M0R1M5	40S ribosomal protein S16	RPS16
-0.0193035	0.448735	0.723189	-0.322736	-1.11647	-1.15033	+	2.26083	-1.24738	-3.52581	P50479;P50479-2;C9J542	P50479	PDZ and LIM domain protein 4	PDLIM4
0.653874	0.338102	0.622079	-0.572565	-0.031553	-1.59639	+	1.64965	-1.27152	-2.69761	P49247	P49247	Ribose-5-phosphate isomerase	RPIA
1.54835	0.890932	0.447277	-1.11502	-1.11502	-1.11502	+	5.2159	-2.07721	-8.6209	O96007	O96007	Molybdopterin synthase catalytic subunit	MOCS2
0.93145	0.480614	0.448829	0.141757	-0.742421	-2.02785	+	1.80947	-1.49647	-2.91217	O95433;O95433-2;G3V438;H0YJG7;G3V3W9;H0YJU2;H0YJ63	O95433;O95433-2;G3V438;H0YJG7	Activator of 90 kDa heat shock protein ATPase homolog 1	AHSA1
1.39167	0.719329	0.589637	-0.359011	-1.32156	-1.32156	+	3.9503	-1.90092	-6.12377	E9PLX2;E9PQV2;Q8WVD5	E9PLX2;E9PQV2;Q8WVD5	RING finger protein 141	RNF141
0.672918	1.18236	0.0744293	0.368355	-1.48525	-1.48525	+	2.13542	-1.51062	-3.35357	A0A0A0MR88;A0A096LPC5;Q9Y4E1-2;Q9Y4E1-1;Q9Y4E1;J3KP36;Q9Y4E1-3;Q9Y4E1-5;Q9Y4E1-6;B1AP61;A0A0A0MT65;Q5SRD0	A0A0A0MR88;A0A096LPC5;Q9Y4E1-2;Q9Y4E1-1;Q9Y4E1;J3KP36;Q9Y4E1-3;Q9Y4E1-5;Q9Y4E1-6	WASH complex subunit FAM21C	FAM21C
-0.1168	1.2214	-0.109404	0.399818	-1.50395	-1.20532	+	1.34592	-1.10155	-2.28901	A0A1W2PPZ5;P23193;A0A1W2PRL9;P23193-2;E5RIS7;E5RJ93;B7Z4S1;E5RK46;A0A1W2PS15;E5RFI1;A0A1W2PPV7	A0A1W2PPZ5;P23193;A0A1W2PRL9;P23193-2	Transcription elongation factor A protein 1	TCEA1
1.17705	0.643613	-0.148048	-0.883733	-0.892065	-1.02967	+	1.82898	-1.4927	-2.9384	Q99661;Q99661-2;Q5JR91;Q5JR89;H0Y5Z9	Q99661;Q99661-2	Kinesin-like protein KIF2C	KIF2C
0.166791	1.31266	-0.199212	-0.387737	-0.2063	-1.52808	+	1.61137	-1.13412	-2.64626	Q93100-4;Q93100-3;Q93100-2;Q93100;I3NHZ9;H3BQ89;H3BV13;I3L213;I3L1N3	Q93100-4;Q93100-3;Q93100-2;Q93100	Phosphorylase b kinase regulatory subunit beta	PHKB
1.25036	1.07398	-0.422815	-0.357399	-0.721072	-0.732779	+	1.60178	-1.23759	-2.63339	Q5JP53;P07437;Q5ST81;A6NNZ2;Q9H4B7	Q5JP53;P07437;Q5ST81	Tubulin beta chain	TUBB
0.435536	0.0769975	0.10103	-0.983984	-0.98197	-0.844825	+	1.42319	-1.14145	-2.39337	P40306;J3QQN1;J3QL48	P40306;J3QQN1	Proteasome subunit beta type-10	PSMB10
1.24374	0.595149	0.019505	-0.550099	-1.18683	-1.45454	+	2.40245	-1.68329	-3.72254	P78371;P78371-2;F5GWF6;F8VQ14	P78371;P78371-2;F5GWF6;F8VQ14	T-complex protein 1 subunit beta	CCT2
1.15254	0.555011	0.042491	-1.28545	-1.28545	-1.28545	+	4.81997	-1.86879	-7.77307	P0CG24	P0CG24	Zinc finger protein 883	ZNF883
0.0049	1.2455	0.0262845	-1.21607	-1.21607	-1.21607	+	3.78253	-1.64163	-5.8347	G3V5R9;Q07866-3;Q07866;Q07866-5;Q07866-9;G3V2E7;G3V3H3;E7EVH7;Q07866-8;Q07866-2;Q07866-10;F8W6L3;G5E9S8;G3V2P7;H0YJU9;H0YJT3;H0YJL0;H0YGB8	G3V5R9;Q07866-3;Q07866;Q07866-5;Q07866-9;G3V2E7;G3V3H3;E7EVH7;Q07866-8;Q07866-2;Q07866-10;F8W6L3;G5E9S8	Kinesin light chain 1	KLC1
0.621353	0.449157	-0.643985	-1.29069	-1.29069	-0.410258	+	1.60728	-1.13939	-2.64077	C9J8B8;Q969S8-2;Q969S8;Q969S8-4;Q969S8-5	C9J8B8;Q969S8-2;Q969S8;Q969S8-4	Histone deacetylase 10	HDAC10
0.703874	0.958422	0.0031105	-1.2742	-1.2742	-1.2742	+	5.03167	-1.82934	-8.21804	A0A0B4J1Y0;A0A087X1P4;Q8N3P8;Q9HCZ1	A0A0B4J1Y0;A0A087X1P4;Q8N3P8;Q9HCZ1	Zinc finger protein 334	ZNF334;DKFZp572F2170
1.15606	1.01555	0.187635	-0.622502	-1.27522	-1.27522	+	2.72603	-1.84406	-4.18285	S6FRS6;A0A2R8Y4K8;Q9NSI8;Q9NSI8-3;Q9NSI8-2	S6FRS6;A0A2R8Y4K8;Q9NSI8;Q9NSI8-3;Q9NSI8-2	SAM domain-containing protein SAMSN-1	SAMSN1
1.09751	0.486849	0.775776	-1.14817	-0.56808	-0.618374	+	1.79239	-1.56492	-2.8892	V9GY01;Q9Y448;Q9Y448-2;H0YM11;Q9Y448-3;H0YKF8;H0YLA7	V9GY01;Q9Y448;Q9Y448-2;H0YM11;Q9Y448-3	Small kinetochore-associated protein	KNSTRN
0.758865	1.40222	-0.0141158	-1.7271	-0.409629	-0.75475	+	2.29811	-1.67948	-3.57736	Q9Y2U5;F8W6K3	Q9Y2U5	Mitogen-activated protein kinase kinase kinase 2	MAP3K2
1.11771	-0.134063	0.964425	-0.343212	-1.57836	-0.775022	+	2.41603	-1.54822	-3.74154	Q9NTJ4-3;Q9NTJ4-2;Q9NTJ4;Q9NTJ4-4;B4DH23;H3BRI3;H3BRV3;H3BQJ2;H3BSE5;H3BMJ3;H3BUW3;H3BQH9;A0A0C4DGU9	Q9NTJ4-3;Q9NTJ4-2;Q9NTJ4;Q9NTJ4-4	Alpha-mannosidase 2C1	MAN2C1
0.50008	0.575485	0.316148	-0.261231	-1.61402	-1.61402	+	3.07766	-1.62699	-4.70417	Q8IUH4;Q8IUH4-3;Q8IUH4-2	Q8IUH4;Q8IUH4-3;Q8IUH4-2	Palmitoyltransferase ZDHHC13	ZDHHC13
1.26185	0.297692	1.2122	-1.45466	-1.16769	-0.229391	+	3.09837	-1.8745	-4.73567	Q86VP1-3;Q86VP1-4;Q86VP1-2;Q86VP1;B8ZZD4	Q86VP1-3;Q86VP1-4;Q86VP1-2;Q86VP1;B8ZZD4	Tax1-binding protein 1	TAX1BP1
0.0755775	0.480181	1.08745	-0.993816	-1.86993	-0.540594	+	2.95245	-1.68252	-4.51571	Q5T3I0;Q5T3I0-3;A0A0A0MRK1;E9PAV9;F8W895;E9PPY4;F2Z3C6;Q5T3I0-2	Q5T3I0;Q5T3I0-3;A0A0A0MRK1;E9PAV9;F8W895	G patch domain-containing protein 4	GPATCH4
0.702192	0.915801	1.00425	-1.3278	-1.3278	-1.3278	+	10.4545	-2.20188	-30.3681	Q53HL2	Q53HL2	Borealin	CDCA8
1.4428	0.635555	0.973302	-0.850433	-1.09884	-0.867509	+	4.45821	-1.95615	-7.05405	Q15024	Q15024	Exosome complex component RRP42	EXOSC7
0.249526	1.65729	0.433232	-1.25163	-0.61492	-0.967554	+	2.31316	-1.72472	-3.59821	P13984	P13984	General transcription factor IIF subunit 2	GTF2F2
0.881697	0.744862	0.427546	-0.501531	-1.72625	-0.686608	+	2.15691	-1.65616	-3.38297	H7C4C8	H7C4C8		CCT8
0.915727	0.679007	0.881794	-1.33449	-1.33449	-1.33449	+	9.61745	-2.16	-24.9857	A0A087WUW9;Q9NXU5;R4GN67	A0A087WUW9;Q9NXU5;R4GN67	ADP-ribosylation factor-like protein 15	ARL15
0.993025	0.012654	1.23959	-0.958601	-0.958601	-0.958601	+	3.21775	-1.70702	-4.91907	A0A0D9SFC3;Q5HYK9	A0A0D9SFC3;Q5HYK9	Zinc finger protein 667	ZNF667
0.933153	1.91148	-0.212569	-0.411957	-0.769699	-0.248619	+	1.61811	-1.35411	-2.6553	H0YAR2;H0YB86	H0YAR2		PABPC1
0.558669	1.40535	0.423251	-1.00239	-0.401575	-0.143777	+	1.84394	-1.31167	-2.95854	M0R1H9;M0R3D4;Q9UI14;M0QXH1	M0R1H9;M0R3D4;Q9UI14	Prenylated Rab acceptor protein 1	RABAC1
0.422735	1.47732	0.171188	-0.151819	-1.27119	-0.688595	+	1.65595	-1.39428	-2.70605	Q96CP2;I3L1Y9;I3L4I0	Q96CP2;I3L1Y9;I3L4I0	FLYWCH family member 2	FLYWCH2
1.16072	1.12477	-0.306103	0.103541	-0.757082	-0.639776	+	1.48548	-1.0909	-2.47722	Q13263;Q13263-2;M0R0K9;M0R2I3;M0R3C0	Q13263;Q13263-2;M0R0K9	Transcription intermediary factor 1-beta	TRIM28
0.616849	1.31987	0.543112	-0.154538	-0.312441	-0.75303	+	2.42976	-1.23328	-3.76077	J3KND3;P60660;G3V1Y7	J3KND3;P60660;G3V1Y7	Myosin light polypeptide 6	MYL6
1.15594	1.08272	0.601156	-0.0440675	-1.17791	-0.461229	+	2.30811	-1.50767	-3.59122	A0A087X0G7;A0A087WUW6;A0A087X1B1;Q9Y6K9;Q9Y6K9-2;C9JN51;Q9Y6K9-3;A0A087WV30;C9J2V2;C9JH59;C9JCG6;A0A087X1K7	A0A087X0G7;A0A087WUW6;A0A087X1B1;Q9Y6K9;Q9Y6K9-2;C9JN51;Q9Y6K9-3;A0A087WV30;C9J2V2	NF-kappa-B essential modulator	IKBKG
0.657872	1.03275	0.113472	-0.158728	-1.75661	0.329083	+	1.40299	-1.13011	-2.36613	A0A0A0MR39;A0A0A0MQW0;A0A087WUT0;Q9P2K5;Q9P2K5-2;H0YN19;A0A0C4DGV1;Q9P2K5-3;H0YKS1;A0A087WWC8;Q9P2K5-4	A0A0A0MR39;A0A0A0MQW0;A0A087WUT0;Q9P2K5;Q9P2K5-2;H0YN19;A0A0C4DGV1	Myelin expression factor 2	MYEF2
1.14471	0.627712	0.07609	-0.856861	0.110833	-0.903052	+	1.34517	-1.16586	-2.28799	Q9Y692-2;Q9Y692	Q9Y692-2;Q9Y692	Glucocorticoid modulatory element-binding protein 1	GMEB1
1.32418	0.556915	0.554198	-0.361281	-0.585737	-0.80999	+	1.73311	-1.39743	-2.80959	Q9NRR5;Q9NRR5-2;H0YDS0;C9IYQ4;Q9H347	Q9NRR5	Ubiquilin-4	UBQLN4
1.10053	1.24987	0.132084	-0.550332	-0.818622	-1.02627	+	2.6796	-1.6259	-4.11576	Q9GZZ1;E7EQ69;C9J5D1;A0A087WWJ2;Q9GZZ1-2;B0AZT5;A0A0D9SF32;F8WCK0;C9JZU6;C9J5J3	Q9GZZ1;E7EQ69;C9J5D1;A0A087WWJ2;Q9GZZ1-2	N-alpha-acetyltransferase 50	NAA50
1.24571	1.38971	0.162992	-0.71567	-0.039868	-0.819341	+	2.64012	-1.45776	-4.059	O60493;O60493-4;O60493-2;O60493-3	O60493;O60493-4;O60493-2;O60493-3	Sorting nexin-3	SNX3
0.840484	0.724832	0.885803	-1.42944	-0.774752	-0.46821	+	2.869	-1.70784	-4.39189	P40222	P40222	Alpha-taxilin	TXLNA
0.797114	1.16429	0.468229	-0.29259	-0.2267	-0.900229	+	1.80781	-1.28305	-2.90994	P07237;H7BZ94;H0Y3Z3;I3L398;I3L0S0;I3L4M2;I3NI03;I3L3U6;I3L312;I3L514;I3L3P5;I3L1Y5	P07237;H7BZ94;H0Y3Z3	Protein disulfide-isomerase	P4HB
-0.194359	1.85398	0.432586	-0.700708	-0.700708	-0.700708	+	2.14162	-1.39811	-3.36205	Q96BQ5	Q96BQ5	Coiled-coil domain-containing protein 127	CCDC127
0.834845	2.2216	-0.441761	-0.473911	-0.400299	-0.53531	+	1.56349	-1.3414	-2.58201	Q14186;Q5JSB5;Q14186-2;F5H452;Q5JSB6	Q14186;Q5JSB5;Q14186-2	Transcription factor Dp-1	TFDP1
1.37433	0.777321	0.126303	-0.240906	-0.434712	-1.29963	+	2.43843	-1.41774	-3.77294	P51948;H0YJ92;H0YJF2;P51948-2	P51948;H0YJ92;H0YJF2;P51948-2	CDK-activating kinase assembly factor MAT1	MNAT1
0.464983	1.66568	-0.205372	-0.138659	-0.588875	-0.732367	+	1.4196	-1.1284	-2.38853	P43487-2;P43487;F6WQW2;C9JXG8;C9JJ34;C9JGV6;C9JDM3;C9JIC6	P43487-2;P43487;F6WQW2;C9JXG8;C9JJ34;C9JGV6	Ran-specific GTPase-activating protein	RANBP1
1.10723	1.44263	-0.225701	-0.634905	-0.634905	-0.634905	+	2.68348	-1.40963	-4.12135	A0A0A0MRV9;Q5T593;A0A0A0MRW0;A0A0A0MRW3;Q8IW50-7;Q8IW50-4;Q8IW50;A0A0A0MRW1;Q5T586;A0A0A0MRW2;Q8IW50-3;Q8IW50-2;Q8IW50-5;Q8IW50-6	A0A0A0MRV9;Q5T593;A0A0A0MRW0;A0A0A0MRW3;Q8IW50-7;Q8IW50-4;Q8IW50;A0A0A0MRW1;Q5T586;A0A0A0MRW2;Q8IW50-3;Q8IW50-2;Q8IW50-5;Q8IW50-6	Protein FAM219A	FAM219A
1.19323	1.50368	-0.67695	-0.67695	-0.67695	-0.67695	+	1.90833	-1.35027	-3.04531	C9JDZ2;Q9NVQ4;Q9NVQ4-3;Q9NVQ4-2	C9JDZ2;Q9NVQ4;Q9NVQ4-3;Q9NVQ4-2	Fas apoptotic inhibitory molecule 1	FAIM
1.1057	1.19952	0.39695	-1.33332	-0.941191	-0.168238	+	2.36311	-1.71497	-3.66763	S4R3H4;E7EQT4;Q9UKV3;Q9UKV3-5;Q9UKV3-3;Q9UKV3-2;G3V3B0;G3V3T3;A0A087WYN3	S4R3H4;E7EQT4;Q9UKV3;Q9UKV3-5;Q9UKV3-3;Q9UKV3-2	Apoptotic chromatin condensation inducer in the nucleus	ACIN1
0.915397	1.74809	0.331485	-1.09929	-0.619466	0.323106	+	1.85722	-1.46354	-2.97642	P12270;P12270-2;Q5SWX9	P12270	Nucleoprotein TPR	TPR
0.641414	1.23663	0.606805	-1.7732	-0.297988	-0.185048	+	1.93582	-1.58036	-3.08242	Q9BZK7;A0A0D9SF63;A0A1B0GVH3;O60907-2;O60907;A0A2R8YFW3;A0A0D9SFI2;A0A494C153	Q9BZK7;A0A0D9SF63;A0A1B0GVH3	F-box-like/WD repeat-containing protein TBL1XR1	TBL1XR1
1.6441	0.324989	-0.179383	-0.520769	-0.28746	-0.06485	+	1.33469	-0.887596	-2.2738	Q96T17-5;Q96T17-4;Q96T17;Q96T17-2;Q96T17-3	Q96T17-5;Q96T17-4;Q96T17;Q96T17-2	MAP7 domain-containing protein 2	MAP7D2
1.24452	1.08324	-0.168409	-0.173188	0.399473	-0.978017	+	1.30886	-0.970363	-2.23876	H3BNT4;Q99547;H3BSB3;H3BNK8;H3BU96	H3BNT4;Q99547;H3BSB3	M-phase phosphoprotein 6	MPHOSPH6
1.41734	0.200432	0.482253	-0.368149	-0.35486	-0.62765	+	1.33618	-1.15023	-2.27582	O43264;O43264-2;F5H3C1	O43264;O43264-2	Centromere/kinetochore protein zw10 homolog	ZW10
1.51588	0.393917	0.540617	-0.762265	0.02532	-0.14002	+	1.49293	-1.10913	-2.48723	P42575;P42575-2;C9JRR9;A0A087WYM1;P42575-3	P42575;P42575-2	Caspase-2;Caspase-2 subunit p18;Caspase-2 subunit p13;Caspase-2 subunit p12	CASP2
1.1629	1.54477	0.0251478	0.166742	-0.195822	-0.851224	+	1.53807	-1.20437	-2.54788	P31689;P31689-2	P31689;P31689-2	DnaJ homolog subfamily A member 1	DNAJA1
1.90745	0.689056	-0.0237084	-1.28247	0.060371	-0.12213	+	1.4667	-1.30568	-2.45196	Q13363-2;E7ESU7;E7EPF8;E9PGB1;E7EUB3	Q13363-2;E7ESU7;E7EPF8	C-terminal-binding protein 1	CTBP1
1.17637	0.592777	0.917759	-1.6154	0.32419	-0.991502	+	2.28245	-1.65654	-3.55569	Q9BQE3;F5H5D3;A0A1W2PQM2	Q9BQE3;F5H5D3;A0A1W2PQM2	Tubulin alpha-1C chain	TUBA1C
1.53817	0.381042	0.302689	-1.31422	0.805333	-1.00439	+	1.39871	-1.24506	-2.36035	Q2NL82;I3L1Q5	Q2NL82	Pre-rRNA-processing protein TSR1 homolog	TSR1
1.35207	0.233514	1.04591	-1.81829	0.41554	-0.532096	+	1.80235	-1.52211	-2.90259	O75843;H0YJ08;G3V532;G3V3Z2;G3V2V9;H0YJ47	O75843	AP-1 complex subunit gamma-like 2	AP1G2
1.73278	0.643218	0.45583	-0.72672	-0.020271	-0.644333	+	2.32993	-1.40772	-3.62149	Q16531;F5GY55;Q16531-2;F5H2L3;F5GWI0;F5GZY8;F5GYG8;F5H198	Q16531;F5GY55	DNA damage-binding protein 1	DDB1
0.835111	0.893268	-0.02188	-1.9173	0.286913	-0.541095	+	1.31729	-1.29266	-2.25021	Q6GMV3	Q6GMV3	Putative peptidyl-tRNA hydrolase PTRHD1	PTRHD1
0.824276	1.13464	0.729716	-1.46637	0.197274	-0.925684	+	2.15061	-1.6278	-3.37434	Q9HD26-2;Q9HD26;F5H1Y4;Q9HD26-3;A0A0J9YVX5	Q9HD26-2;Q9HD26;F5H1Y4;Q9HD26-3	Golgi-associated PDZ and coiled-coil motif-containing protein	GOPC
0.391804	0.870937	1.46922	-0.746664	-0.481566	-0.297956	+	2.34965	-1.41938	-3.6489	Q9NVX2;A0A0A0MRH0;K7EN33;Q9NVX2-2;K7ERN7	Q9NVX2;A0A0A0MRH0;K7EN33	Notchless protein homolog 1	NLE1
1.00288	0.462306	0.493756	-0.777543	-0.853571	0.418366	+	1.39264	-1.05723	-2.35216	X6RKU3;Q6P3S6	X6RKU3;Q6P3S6	F-box only protein 42	FBXO42
0.847849	0.48567	1.88578	-0.652395	-0.961287	0.0186735	+	2.99107	-1.60477	-4.57349	Q8TDN6	Q8TDN6	Ribosome biogenesis protein BRX1 homolog	BRIX1
1.11416	0.337124	0.923714	-0.901049	-1.174	0.640027	+	1.64538	-1.27001	-2.69188	O75367-3;O75367;O75367-2;B4DJC3;D6RCF2	O75367-3;O75367;O75367-2;B4DJC3	Core histone macro-H2A.1;Histone H2A	H2AFY
0.668864	0.686118	1.11291	-0.811673	-1.29846	0.433218	+	1.40771	-1.3816	-2.3725	Q7Z417;Q7Z417-2	Q7Z417	Nuclear fragile X mental retardation-interacting protein 2	NUFIP2
0.44445	0.768682	1.35545	-0.717196	0.416814	0.14014	+	1.35633	-0.909607	-2.30309	P15927;P15927-2;P15927-3;Q5TEJ7;Q5TEJ0	P15927;P15927-2;P15927-3;Q5TEJ7	Replication protein A 32 kDa subunit	RPA2
0.853848	1.27151	0.789259	-0.200476	0.44725	-0.133427	+	1.4967	-0.933758	-2.4923	A0A3B3ISG5;P14735;P14735-2;Q5T5N3	A0A3B3ISG5;P14735;P14735-2	Insulin-degrading enzyme	IDE
0.902369	1.11369	0.854352	-0.856841	0.296032	0.097847	+	1.43438	-1.11112	-2.40845	P20290;H0Y9Y1	P20290	Transcription factor BTF3	BTF3
1.2208	0.485326	0.56972	-0.669036	-0.415329	-0.259251	+	3.15295	-1.20649	-4.81911	Q9H5K3;E5RJD5	Q9H5K3	Protein O-mannose kinase	POMK
0.646837	1.14088	1.34501	-0.958805	-0.241089	0.000821	+	2.76634	-1.44393	-4.2414	Q9BV20;Q9BV20-2	Q9BV20;Q9BV20-2	Methylthioribose-1-phosphate isomerase	MRI1
0.549337	0.64549	1.50326	-0.0442875	-0.905206	-0.309404	+	2.68133	-1.31899	-4.11824	Q96LW7-2;Q96LW7	Q96LW7-2;Q96LW7	Bcl10-interacting CARD protein	C9orf89
0.907544	1.07003	0.180681	-0.943818	-0.943818	0.564206	+	1.45058	-1.16056	-2.43027	P78310-7;P78310-2;P78310-6;P78310;P78310-3;P78310-4;P78310-5	P78310-7;P78310-2;P78310-6;P78310;P78310-3;P78310-4;P78310-5	Coxsackievirus and adenovirus receptor	CXADR
0.522817	0.146834	1.23904	-0.497396	-0.866297	0.150037	+	1.87593	-1.04078	-3.00162	P55072;C9IZA5;C9JUP7	P55072	Transitional endoplasmic reticulum ATPase	VCP
1.19921	0.364504	1.46801	-1.00285	-0.900336	0.47046	+	2.55004	-1.48815	-3.93046	P51798;P51798-2;H0Y2M6;H3BNG8;I3L470	P51798;P51798-2;H0Y2M6	H(+)/Cl(-) exchange transporter 7	CLCN7
0.711762	-0.137717	1.33546	-0.0443075	-0.986776	-0.348829	+	1.55967	-1.09647	-2.57688	A0A024RCR6;A0A0G2JK23;P46379-2;P46379;P46379-3;A0A0G2JL47;P46379-5;P46379-4;F6S6P2;X6REW1;A0A0G2JJM1;F6UR09;F6U1F2;F6XTU0;A0A0G2JJR8;A0A1B0GX79;F6WML8;F6VEM6;F6X9W3;F6U341;H0Y710;H0Y4L1;F6TC96	A0A024RCR6;A0A0G2JK23;P46379-2;P46379;P46379-3;A0A0G2JL47;P46379-5;P46379-4	Large proline-rich protein BAG6	BAT3;BAG6
0.244054	1.00752	0.958003	-0.166632	-0.369103	-0.251952	+	1.80121	-0.999087	-2.90106	P41229-2;P41229-5;P41229;P41229-3;P41229-4;H7BZF9;F8WF56	P41229-2;P41229-5;P41229;P41229-3;P41229-4	Lysine-specific demethylase 5C	KDM5C
0.839743	-0.0801825	0.877833	0.125403	-0.461093	-1.73949	+	1.52261	-1.23752	-2.52712	Q12874	Q12874	Splicing factor 3A subunit 3	SF3A3
0.519484	0.310412	1.35438	0.0202305	-0.612464	-1.33327	+	2.2195	-1.36993	-3.46886	G8JLB6;P31943;E9PCY7;D6RBM0;H0YB39;D6RIU0;D6RFM3;D6RIT2;D6RAM1;D6R9T0;D6RDU3;D6RJ04;D6RIH9;H0YBD7;E5RGV0;E7EQJ0;E7EN40;H0YBG7;D6RDL0;E5RGH4;D6RF17;H0YAQ2;E5RJ94	G8JLB6;P31943;E9PCY7;D6RBM0;H0YB39;D6RIU0	Heterogeneous nuclear ribonucleoprotein H;Heterogeneous nuclear ribonucleoprotein H, N-terminally processed	HNRNPH1
-0.24478	1.52246	1.05845	-0.661369	-0.0552935	-0.439763	+	1.42964	-1.16419	-2.40206	P63272;D3DTZ5;J3QSB9;J3KSQ6	P63272;D3DTZ5;J3QSB9	Transcription elongation factor SPT4	SUPT4H1
0.0517315	0.925779	1.89941	-0.668635	0.265567	-0.911788	+	1.97017	-1.39726	-3.12888	Q9UKX7-2;Q9UKX7;B0QY21	Q9UKX7-2;Q9UKX7	Nuclear pore complex protein Nup50	NUP50
0.38409	0.334661	2.00617	-1.01341	-0.088019	-0.389165	+	1.92424	-1.40517	-3.06679	Q8IX90;Q8IX90-3;F5GWG1;F5H8H7;Q8IX90-2	Q8IX90;Q8IX90-3	Spindle and kinetochore-associated protein 3	SKA3
0.421831	0.426154	1.69155	-0.265466	-0.494915	-0.47968	+	1.598	-1.25987	-2.62832	Q96LR5;R4GND1;A0A1B0GX65;Q969T4;A0A087X283;R4GN77;C9J180;F8WF15;F8W8F0	Q96LR5;R4GND1;A0A1B0GX65;Q969T4;A0A087X283	Ubiquitin-conjugating enzyme E2 E2;Ubiquitin-conjugating enzyme E2 E3	UBE2E2;UBE2E3
0.779679	0.787305	0.899921	-0.362613	0.171374	0.157527	+	1.52895	-0.833539	-2.53564	Q9UK76;Q9UK76-3;J3KT51;Q9UK76-2;J3KSH8	Q9UK76;Q9UK76-3;J3KT51;Q9UK76-2;J3KSH8	Hematological and neurological expressed 1 protein;Hematological and neurological expressed 1 protein, N-terminally processed	HN1
1.44724	-0.007737	1.23005	-0.827494	0.278926	0.049407	+	1.50782	-1.05624	-2.50726	A6PVD3;P56693-2;P56693;H0Y5N4;P57073;P48436;A0A494C0R1	A6PVD3;P56693-2;P56693	Transcription factor SOX-10	SOX10
0.231921	1.14947	0.450356	-0.660432	0.433602	-0.617518	+	1.35896	-0.892033	-2.30665	Q9GZL7	Q9GZL7	Ribosome biogenesis protein WDR12	WDR12
0.879055	1.18043	0.632937	0.067409	-0.588384	-0.089345	+	1.7376	-1.10092	-2.81562	Q99459	Q99459	Cell division cycle 5-like protein	CDC5L
0.482494	1.06022	1.04735	0.135642	-0.60711	0.0780713	+	1.76064	-0.994488	-2.84655	Q9NPI1;Q9NPI1-2;I3L4V5	Q9NPI1;Q9NPI1-2	Bromodomain-containing protein 7	BRD7
0.901998	1.12887	0.792372	-0.0500135	0.204644	0.340346	+	1.72107	-0.776088	-2.79343	O15228;O15228-2;Q5TBH8;Q5TBH6;A0A2R8YH69	O15228;O15228-2;Q5TBH8	Dihydroxyacetone phosphate acyltransferase	GNPAT
0.588716	1.19339	0.747113	0.0104412	-0.498692	0.237351	+	2.20938	-0.926707	-3.45496	Q8TCY9-3;Q8TCY9-4;Q8TCY9-2;Q8TCY9;C9J0W2;C9JKA8;F8WCC3	Q8TCY9-3;Q8TCY9-4;Q8TCY9-2;Q8TCY9	Up-regulator of cell proliferation	URGCP
0.359922	1.03588	1.29107	-0.961936	-0.192232	0.775452	+	1.34995	-1.02186	-2.29446	Q9UPN7;K7EM28	Q9UPN7	Serine/threonine-protein phosphatase 6 regulatory subunit 1	PPP6R1
1.1474	0.604561	1.28755	-0.969936	0.300518	-0.0568915	+	2.2479	-1.25527	-3.50799	Q8TEQ6	Q8TEQ6	Gem-associated protein 5	GEMIN5
-0.046909	1.46537	1.41153	-0.607904	-0.0623607	-0.398311	+	1.66147	-1.29952	-2.71346	P51114;B4DXZ6;P51114-2;E9PFF5;P51114-3;E7EU85;C9JZE0;C9JY20;C9JAJ4;H7C4S4;C9IZ22;C9J5B4;C9JYQ6	P51114;B4DXZ6;P51114-2;E9PFF5;P51114-3;E7EU85	Fragile X mental retardation syndrome-related protein 1	FXR1
0.829392	1.23182	1.1488	-0.917463	-0.013204	0.318568	+	2.62453	-1.27404	-4.03665	H3BSS6;Q9H2Y7;A0A0C4DGM5;Q9H2Y7-2;H3BS99;H3BNX5;H3BRD4;U3KQH7;H3BNJ4	H3BSS6;Q9H2Y7;A0A0C4DGM5;Q9H2Y7-2	Zinc finger protein 106	ZNF106
0.128004	1.39372	1.64367	-0.755514	-0.334753	-0.256212	+	2.38797	-1.50396	-3.70231	A0A087WTP3;Q92945;M0R0I5;M0QYH3;M0QXW7;M0R3J3;M0QYG1;M0R0C6;M0R251;M0R263	A0A087WTP3;Q92945;M0R0I5	Far upstream element-binding protein 2	KHSRP
0.749529	0.368265	1.32033	-0.456091	0.265615	0.130064	+	1.40426	-0.832846	-2.36784	F8W9J4;Q03001;E9PHM6;F6QMI7;Q03001-14;Q03001-8;A0A0U1RQJ2;A0A494C073;A0A494C1D7;Q03001-9;E7ETB9;H0YC82;A0A494C1U5;Q6P0N6;Q03001-10;Q03001-13;H0YAT7;H0YC65;Q5T0V7	F8W9J4;Q03001;E9PHM6;F6QMI7;Q03001-14;Q03001-8;A0A0U1RQJ2	Dystonin	DST
0.426337	1.01981	1.21863	-1.5309	0.037188	0.417847	+	1.46747	-1.24688	-2.453	Q92900-2;Q92900	Q92900-2;Q92900	Regulator of nonsense transcripts 1	UPF1
0.429158	0.097956	0.749567	-0.271378	-1.44845	0.164868	+	1.62491	-0.943881	-2.66442	Q9NP58-4;Q9NP58	Q9NP58-4;Q9NP58	ATP-binding cassette sub-family B member 6, mitochondrial	ABCB6
0.688653	1.08538	0.693455	-0.393771	0.109643	-0.907168	+	1.61252	-1.21959	-2.6478	Q96B36;Q96B36-3;H9KV91;Q96B36-2	Q96B36;Q96B36-3;H9KV91	Proline-rich AKT1 substrate 1	AKT1S1
0.644935	1.28145	0.0439275	-0.641582	-0.178894	-0.284796	+	1.56535	-1.02519	-2.58451	P07948-2;P07948;H0Y3C5;J3KPD6;P08631-3;P08631-2;P08631-4;P08631	P07948-2;P07948;H0Y3C5;J3KPD6;P08631-3;P08631-2;P08631-4;P08631	Tyrosine-protein kinase Lyn;Non-specific protein-tyrosine kinase;Tyrosine-protein kinase HCK	LYN;HCK
0.501362	1.76989	0.404445	0.0598316	-1.16262	-0.428966	+	2.21925	-1.40249	-3.46852	A6NHL2-2;A6NHL2	A6NHL2-2;A6NHL2	Tubulin alpha chain-like 3	TUBAL3
1.04202	0.607185	0.378252	-0.014218	-0.910544	-0.413477	+	2.42512	-1.1219	-3.75427	B4E3L3;Q96RU2-2;Q96RU2;G3V1N5;Q96RU2-3;H0YFT9;H0YG96;H0YFX3;F5GZ74	B4E3L3;Q96RU2-2;Q96RU2;G3V1N5	Ubiquitin carboxyl-terminal hydrolase;Ubiquitin carboxyl-terminal hydrolase 28	USP28
1.00907	0.729515	0.196165	-0.376717	-0.327717	-0.390503	+	2.33439	-1.00989	-3.62769	Q86TB9-4;Q86TB9;Q86TB9-2;Q86TB9-3	Q86TB9-4;Q86TB9;Q86TB9-2	Protein PAT1 homolog 1	PATL1
1.18729	0.172539	1.68514	-0.196077	-0.530799	-0.526561	+	2.1153	-1.4328	-3.32609	Q01082;A0A087WUZ3;Q01082-2;Q01082-3;F8W6C1;P11277-3;P11277;P11277-2;A0A494C1G7	Q01082;A0A087WUZ3;Q01082-2;Q01082-3	Spectrin beta chain, non-erythrocytic 1	SPTBN1
1.46673	0.101034	1.0798	-0.176672	-0.336991	-1.1587	+	2.1182	-1.43998	-3.33004	P48739;P48739-2;A0A0A0MSW4;P48739-3;B3KYB6;B3KYB7;I3L3W1	P48739;P48739-2;A0A0A0MSW4;P48739-3;B3KYB6	Phosphatidylinositol transfer protein beta isoform	PITPNB
0.489627	0.0767335	0.746857	0.125036	-0.35126	-0.894473	+	1.31225	-0.811306	-2.24337	E9PDF6;O43795;O43795-2;E7EQD9;H7C2Y7;A0A0U1RRI3;C9JYW1;C9JUP5	E9PDF6;O43795;O43795-2	Unconventional myosin-Ib	MYO1B
1.35535	0.244042	0.859274	0.721922	-0.474718	-0.913811	+	1.39014	-1.04175	-2.34878	P24666;G5E9R5;P24666-4;P24666-3;F2Z2Q9	P24666;G5E9R5;P24666-4;P24666-3	Low molecular weight phosphotyrosine protein phosphatase	ACP1
1.04975	0.852279	0.773664	0.238543	-1.05662	0.288377	+	1.59624	-1.06847	-2.62596	Q9UBW7;Q9UBW7-2;A0A087X151	Q9UBW7	Zinc finger MYM-type protein 2	ZMYM2
0.952282	0.398296	0.933311	-0.308949	-0.64523	-0.094386	+	1.72994	-1.11082	-2.80533	Q8WXE1-5;Q8WXE1-3;Q8WXE1-2;Q8WXE1;A0A0U1RQW3;A0A0U1RQJ8;A0A0U1RQR9;A0A0U1RRM7	Q8WXE1-5;Q8WXE1-3;Q8WXE1-2;Q8WXE1;A0A0U1RQW3;A0A0U1RQJ8	ATR-interacting protein	ATRIP
1.24728	-0.0617895	1.24398	0.262152	-0.732205	-0.291966	+	1.40576	-1.06383	-2.36987	O95881;V9GY50;V9GYV4	O95881	Thioredoxin domain-containing protein 12	TXNDC12
0.48129	0.388923	1.50271	-0.414711	-0.568967	-0.0508715	+	1.99067	-1.13583	-3.15663	E9PEJ6;P98196;H0Y547;H0Y8F0;H0Y624;A2A3G9	E9PEJ6;P98196;H0Y547	Phospholipid-transporting ATPase;Probable phospholipid-transporting ATPase IH	ATP11A
1.52508	0.5913	0.30691	0.361294	-0.810382	-0.196299	+	1.5242	-1.02289	-2.52925	A6PVP4;B7ZBQ3;Q9H944;B7ZBQ1;Q9H944-2	A6PVP4;B7ZBQ3;Q9H944;B7ZBQ1;Q9H944-2	Mediator of RNA polymerase II transcription subunit 20	MED20
1.48822	0.197491	0.753545	-0.222867	-0.657854	0.39348	+	1.72011	-0.9755	-2.79214	A0A087WUV8;A0A087X2B5;P35613-3;P35613-4;P35613-2;P35613;R4GMX5;I3L192;R4GN83	A0A087WUV8;A0A087X2B5;P35613-3;P35613-4;P35613-2;P35613;R4GMX5;I3L192	Basigin	BSG
1.16511	0.764338	0.522153	0.574222	-1.24907	-0.378936	+	1.66201	-1.16846	-2.71418	A0A2R8Y6S3;C9J167;P54278;P54278-3;P54278-2;Q68D20	A0A2R8Y6S3;C9J167;P54278	Mismatch repair endonuclease PMS2	PMS2
1.58341	0.586315	0.454026	-0.643964	0.426087	-0.139293	+	1.70534	-0.99364	-2.77232	Q9P206;Q9P206-3;Q9P206-2	Q9P206;Q9P206-3;Q9P206-2	Uncharacterized protein KIAA1522	KIAA1522
0.730877	0.193777	1.39865	-0.085834	-0.209988	0.188744	+	1.51146	-0.810126	-2.51215	Q6PID8;Q6PID8-2;C9JRX2;C9JRT7	Q6PID8;Q6PID8-2;C9JRX2	Kelch domain-containing protein 10	KLHDC10
0.950489	0.652332	0.873362	-0.156169	-0.631148	0.343199	+	1.74371	-0.973433	-2.82382	F8W9X7;Q567U6;H7C050	F8W9X7;Q567U6	Coiled-coil domain-containing protein 93	CCDC93
1.14019	1.26035	0.231341	-0.146753	-0.170921	-0.165188	+	1.42959	-1.03825	-2.402	Q53HC5;M0R1P3;M0R1N0;M0QXE1	Q53HC5	Kelch-like protein 26	KLHL26
1.59858	0.565763	0.073985	0.145151	-1.32544	-0.59206	+	1.62311	-1.33689	-2.66201	Q8NBJ5;M0QX72;M0QYH0	Q8NBJ5	Procollagen galactosyltransferase 1	COLGALT1
1.40305	0.540451	-0.0038985	0.465694	-1.23265	-0.736513	+	1.31935	-1.14769	-2.25301	Q6PHR2-3;Q6PHR2;Q6PHR2-4;Q6PHR2-2;H3BPN6;H3BT78;H3BP85	Q6PHR2-3;Q6PHR2;Q6PHR2-4	Serine/threonine-protein kinase ULK3	ULK3
0.916783	0.730829	0.28494	-0.134568	-0.778865	-0.365905	+	1.87828	-1.07063	-3.00478	H3BSW6;Q2VPK5-3;Q2VPK5-5;Q2VPK5	H3BSW6;Q2VPK5-3;Q2VPK5-5;Q2VPK5	Cytoplasmic tRNA 2-thiolation protein 2	CTU2
1.44278	0.771476	0.338715	0.734	-1.01063	-1.25795	+	1.67705	-1.36252	-2.73436	P48147;A0A499FJL1	P48147;A0A499FJL1	Prolyl endopeptidase	PREP
1.05073	1.19797	1.02844	-0.59906	-1.24514	0.51845	+	2.49576	-1.5343	-3.85362	Q9C0C9;K7ES11;K7EQ12	Q9C0C9;K7ES11	E2/E3 hybrid ubiquitin-protein ligase UBE2O	UBE2O
0.919935	1.0814	0.439306	-0.681288	-1.26334	0.888729	+	1.60772	-1.16551	-2.64135	Q14980-2;A0A087WY61;H0YFY6;K4DIE0	Q14980-2;A0A087WY61	Nuclear mitotic apparatus protein 1	NUMA1
0.987815	1.1019	0.964004	-0.635001	-1.26287	0.654021	+	1.99355	-1.43252	-3.16054	Q12906;Q12906-7;Q12906-5;Q12906-2;Q12906-3;Q12906-4;Q12906-6;K7EKJ9;K7EQR9;K7ER69;K7EKY0;K7ERM6;K7ENK6;K7EM82;K7EJ09;K7EPG3;K7ELV3;K7EQ75	Q12906;Q12906-7;Q12906-5;Q12906-2;Q12906-3;Q12906-4;Q12906-6	Interleukin enhancer-binding factor 3	ILF3
0.636393	1.02546	1.01259	0.0435141	-0.263526	0.672912	+	1.41936	-0.740516	-2.3882	O60828-2;O60828;A0A5H1ZRR1;O60828-5;O60828-4;O60828-3;H7C053;O60828-6;O60828-7;O60828-10;O60828-9;O60828-8	O60828-2;O60828;A0A5H1ZRR1;O60828-5;O60828-4;O60828-3;H7C053;O60828-6	Polyglutamine-binding protein 1	PQBP1
1.59247	1.02592	0.773408	-0.595161	-1.33191	0.159891	+	3.1864	-1.71966	-4.8706	A8MXP9;Q68E03	A8MXP9		MATR3
0.971418	1.06973	1.37025	-0.111836	-1.26849	0.344537	+	2.73235	-1.48239	-4.192	A0A087WVR3;A0A087WTW0;Q96T88;Q96T88-2;A0A087WWG9	A0A087WVR3;A0A087WTW0;Q96T88;Q96T88-2	E3 ubiquitin-protein ligase UHRF1	UHRF1
0.901249	0.42476	0.39451	-0.0525952	-1.71356	0.470809	+	1.32142	-1.00529	-2.25581	H7C2W2;A0A0D9SFM0;Q149N8-5;Q149N8-4;Q149N8;K4DI94;Q149N8-2	H7C2W2;A0A0D9SFM0;Q149N8-5;Q149N8-4;Q149N8;K4DI94;Q149N8-2	E3 ubiquitin-protein ligase SHPRH	SHPRH
1.53143	1.07026	0.302445	-0.429239	-0.777685	0.634943	+	1.48154	-1.1587	-2.47192	P50548-2;P50548	P50548-2;P50548	ETS domain-containing transcription factor ERF	ERF
0.810666	1.57831	0.629987	-0.63698	-0.592232	-0.428287	+	2.03251	-1.55882	-3.21338	Q9Y2K7-2;I3VM54;Q9Y2K7-4;Q9Y2K7-5;Q9Y2K7;Q9Y2K7-3	Q9Y2K7-2;I3VM54;Q9Y2K7-4;Q9Y2K7-5;Q9Y2K7	Lysine-specific demethylase 2A	KDM2A
0.802827	1.34918	0.635964	-0.489187	-0.860766	-0.881236	+	2.63374	-1.67305	-4.04985	Q8TEY7-3;Q8TEY7-2;Q8TEY7;E9PP47;E9PLK7;H0YD08;E9PQP0;H0YCV3	Q8TEY7-3;Q8TEY7-2;Q8TEY7	Ubiquitin carboxyl-terminal hydrolase 33	USP33
0.715966	1.34834	0.347127	-0.881128	0.133626	-0.448262	+	1.31185	-1.2024	-2.24283	Q8N4Q1;Q8N4Q1-2	Q8N4Q1;Q8N4Q1-2	Mitochondrial intermembrane space import and assembly protein 40	CHCHD4
0.600577	1.54577	0.671742	0.126993	-0.91551	-0.098884	+	1.69653	-1.23516	-2.7605	E9PMJ2;J3KP39;Q9BPY3;G3V179;E9PIM5;E9PMW3	E9PMJ2;J3KP39;Q9BPY3;G3V179;E9PIM5	Protein FAM118B	FAM118B
0.890617	1.44671	0.820984	-0.527556	-1.69697	-0.351349	+	3.65908	-1.91139	-5.62727	C9JRZ6;Q9NX63;F8WAR4;A0A286YEX5	C9JRZ6;Q9NX63;F8WAR4	MICOS complex subunit MIC19	CHCHD3
1.10185	1.17855	0.931635	-0.37564	-0.667872	-0.232327	+	2.94732	-1.49596	-4.50806	E9PKP7;P17480-2;P17480;E9PMM2;E9PLT2;H0YDH7	E9PKP7;P17480-2;P17480	Nucleolar transcription factor 1	UBTF
1.884	1.01882	-0.0167705	-0.54503	0.328426	-0.347166	+	1.54799	-1.14994	-2.5612	Q9NVU0;A0A0C4DH01;Q9NVU0-3;Q9NVU0-2;Q9NVU0-5;Q9NVU0-4;H3BNJ0;H3BS41;H3BSI5;H3BMR4	Q9NVU0;A0A0C4DH01;Q9NVU0-3;Q9NVU0-2;Q9NVU0-5;Q9NVU0-4	DNA-directed RNA polymerase III subunit RPC5	POLR3E
1.43138	1.57591	-0.176573	-0.238466	0.05415	-0.487298	+	1.54638	-1.16745	-2.55905	Q9NVD7;E9PS97;Q9NVD7-2	Q9NVD7	Alpha-parvin	PARVA
0.81347	2.38522	-0.456956	-0.456956	-0.456956	-0.456956	+	1.45654	-1.37087	-2.43829	Q9NSK7	Q9NSK7	Protein C19orf12	C19orf12
1.18266	1.71173	0.207627	-0.665845	-0.258338	0.0264815	+	2.01264	-1.33324	-3.18641	P52732	P52732	Kinesin-like protein KIF11	KIF11
0.474606	2.13763	0.785125	-0.566227	-0.566227	-0.566227	+	2.58663	-1.69868	-3.98252	P16104;Q96QV6	P16104;Q96QV6	Histone H2AX;Histone H2A type 1-A	H2AFX;HIST1H2AA
1.39552	1.2949	0.337932	-0.236123	-0.477249	0.164899	+	1.80079	-1.19228	-2.90049	B7Z493;E9PJX4;F8VWL3;Q96M96;F8W1R0;E9PNX0;Q96M96-2;E9PQT1;Q96M96-3;J3KSS3;F8VVF1;H0YDQ0	B7Z493;E9PJX4;F8VWL3;Q96M96;F8W1R0	FYVE, RhoGEF and PH domain-containing protein 4	FGD4
1.56233	2.04493	-0.515323	-0.515323	-0.515323	-0.515323	+	1.95207	-1.54597	-3.1044	H0YL38;Q6N043-2;Q6N043;H0YLA6;Q6N043-3;Q6N043-4;H0YN90;A0A0D9SEJ8;Q6N043-6;Q86YH2	H0YL38;Q6N043-2;Q6N043;H0YLA6;Q6N043-3	Zinc finger protein 280D	ZNF280D
1.47113	1.48853	1.0087	-0.661395	-0.661395	-0.661395	+	5.68288	-1.98418	-9.71247	R9WNI0	R9WNI0		FMR1
1.7119	0.716325	0.894551	-1.05753	-0.0467808	-0.697581	+	2.8006	-1.70822	-4.29141	Q9Y314;A0A075B6F9;M0R3B2;A0A075B797;M0R1K2;M0QX85;M0R1T7	Q9Y314;A0A075B6F9;M0R3B2	Nitric oxide synthase-interacting protein	NOSIP
1.20524	1.35848	0.666504	-0.723601	-0.0191035	-0.150754	+	2.03278	-1.37456	-3.21374	Q5VTR2;C9J0A5;C9JXC9;C9JWJ4	Q5VTR2	E3 ubiquitin-protein ligase BRE1A	RNF20
1.76769	0.975294	0.633514	-0.533864	-0.92994	-0.73287	+	3.10347	-1.85773	-4.74344	Q13526;K7EN45;K7EMU7	Q13526;K7EN45;K7EMU7	Peptidyl-prolyl cis-trans isomerase NIMA-interacting 1	PIN1
1.47412	0.933018	0.656853	-0.510663	-0.510663	-0.510663	+	1.90539	-1.53199	-3.04135	U3NG26;Q06187;Q06187-2	U3NG26;Q06187;Q06187-2	Non-specific protein-tyrosine kinase;Tyrosine-protein kinase BTK	BTK
1.12733	1.22144	0.885593	-0.320297	0.18021	-0.471916	+	2.15016	-1.28212	-3.37373	P57740;P57740-2;P57740-3;G3V1T4;H0YG15	P57740;P57740-2;P57740-3	Nuclear pore complex protein Nup107	NUP107
1.85903	1.32242	0.368596	-0.591677	-0.591677	-0.591677	+	3.03291	-1.77503	-4.63644	O94886;Q2HIZ8;X6RI56	O94886;Q2HIZ8;X6RI56	CSC1-like protein 1	TMEM63A
1.73029	1.44291	0.480591	-0.833915	-0.732861	0.17261	+	3.39251	-1.68265	-5.19358	A0A494C0R8;K7EIG1;I3L2B0;I3L4B5;I3L318;I3L350;Q9Y5I4-2;Q9Y5I4	A0A494C0R8;K7EIG1;I3L2B0		CLUH
0.921648	1.40429	1.05439	-1.35471	-0.798723	-0.261456	+	3.60233	-1.93174	-5.53336	M0R0F0;P46782;M0R0R2;M0QZN2	M0R0F0;P46782;M0R0R2;M0QZN2	40S ribosomal protein S5;40S ribosomal protein S5, N-terminally processed	RPS5
1.87898	1.06108	-0.110816	0.148029	-1.00402	-0.0971575	+	1.6231	-1.2608	-2.662	Q9UKK3	Q9UKK3	Poly [ADP-ribose] polymerase 4	PARP4
1.27812	0.717952	0.603414	0.0835175	-0.319455	-0.783573	+	1.72878	-1.20633	-2.80378	Q9UJX3-2;Q9UJX3;H0YIW2;H0YIX7	Q9UJX3-2;Q9UJX3	Anaphase-promoting complex subunit 7	ANAPC7
1.27738	1.45938	-0.382098	-0.571666	-0.356661	-0.737615	+	1.95854	-1.3402	-3.11314	Q9UBE0;B3KNJ4;Q9UBE0-2;Q9UBE0-3;A0A590UK93;A0A590UKC5;M0QZS6;M0QX65;M0R054;M0QYM8;M0R286;A0A590UKA0;M0QYP2;M0R375	Q9UBE0;B3KNJ4;Q9UBE0-2;Q9UBE0-3;A0A590UK93;A0A590UKC5;M0QZS6;M0QX65	SUMO-activating enzyme subunit 1;SUMO-activating enzyme subunit 1, N-terminally processed	SAE1
0.777639	2.17192	-0.010907	0.0207177	-0.91329	-0.310755	+	1.8487	-1.38066	-2.96495	Q9H173;D6REA1;D6RG16;D6RBP7;D6RAI3;D6RIU8;D6R940	Q9H173;D6REA1	Nucleotide exchange factor SIL1	SIL1
1.2529	1.58797	0.27635	-0.596998	-1.02996	-0.508284	+	2.84232	-1.75082	-4.35258	Q8TDX7;F8WAG2;Q8TDX7-2;F5H3U7	Q8TDX7	Serine/threonine-protein kinase Nek7	NEK7
1.14166	1.36643	0.197307	-0.367731	-1.12874	-0.537678	+	2.58198	-1.57985	-3.9759	P35249;C9JZI1;P35249-2;C9J8M3;C9JTT7;C9JXZ7;C9JGY5;F8WE44;C9JW34;H7C1P0	P35249;C9JZI1;P35249-2;C9J8M3;C9JTT7	Replication factor C subunit 4	RFC4
1.20884	1.72153	-0.210525	-0.299152	-1.48056	0.402609	+	1.45863	-1.36565	-2.4411	A0A0G2JN29;A0A087X117;Q15155;A0A0G2JP90;A0A087WW46;H3BUC9;H3BPS9;I3L0Q6;H3BTW1	A0A0G2JN29;A0A087X117;Q15155;A0A0G2JP90;A0A087WW46	Nodal modulator 1	NOMO1
1.48108	1.58461	0.0366315	-0.674357	-0.674357	-0.674357	+	3.01945	-1.70847	-4.61615	F8W787	F8W787		CTSD
1.01914	1.86516	0.161123	-0.967166	-0.404338	-0.975733	+	3.06598	-1.79755	-4.68645	Q8NEM2;I3L3Z1	Q8NEM2	SHC SH2 domain-binding protein 1	SHCBP1
0.806002	1.84509	-0.0960665	-1.13403	-0.322562	-0.456781	+	1.7889	-1.48946	-2.88452	Q7L014;A0A0C4DG89;D6RJA6;H0Y9U3	Q7L014;A0A0C4DG89	Probable ATP-dependent RNA helicase DDX46	DDX46
1.16617	1.62187	0.272941	-0.40472	-1.47242	-0.247383	+	2.66557	-1.7285	-4.09555	P08670;B0YJC4;B0YJC5;A0A1B0GTT5;A0A1B0GVG8;H7C5W5;CON__Q9DCV7;CON__Q3KNV1;CON__P08729;CON__Q9NSB2;CON__Q6ISB0;P08729;P41219;P41219-2;Q9NSB2;U3KPR1;B4DIR1;K7ELP4;K7EKH9;CON__Q61726;CON__P12035;E7EMV2;E7ESP9;Q8IWY7;Q16352;P07197-2;P12035;P07197;F8W835	P08670;B0YJC4;B0YJC5	Vimentin	VIM
0.873577	2.16594	-0.434216	-0.434216	-0.434216	-0.434216	+	1.30436	-1.30265	-2.23266	C9J1D1;Q8WTS1;A0A2R8YG22;H7BZY9;A0A2U3TZT9	C9J1D1;Q8WTS1;A0A2R8YG22	1-acylglycerol-3-phosphate O-acyltransferase ABHD5	ABHD5
0.932873	2.43941	-0.481755	-0.481755	-0.481755	-0.481755	+	1.64572	-1.44527	-2.69234	H0YCD5;Q9Y3B7-3	H0YCD5;Q9Y3B7-3	39S ribosomal protein L11, mitochondrial	MRPL11
2.14087	0.892046	-0.095421	-0.30383	-0.632262	-0.433524	+	1.74166	-1.43571	-2.82107	G5EA30;Q92879-4;Q92879-2;Q92879-3;Q92879-6;Q92879;Q92879-5;E9PKU1;E9PSH0;F5H0D8;E9PQK4;F5H4Y5;E9PKA1;F5H3J7	G5EA30;Q92879-4;Q92879-2;Q92879-3;Q92879-6;Q92879;Q92879-5	CUGBP Elav-like family member 1	CELF1
1.975	0.834224	-0.083772	-0.377248	-0.505154	-0.0810226	+	1.61401	-1.22963	-2.64979	Q8WX93-4;Q8WX93-3;Q8WX93;Q8WX93-8;Q8WX93-2;Q8WX93-9;Q8WX93-5;Q8WX93-7;H0YA05;A0A3B3ISX8;F8WA26;D6R9F5	Q8WX93-4;Q8WX93-3;Q8WX93;Q8WX93-8;Q8WX93-2;Q8WX93-9;Q8WX93-5;Q8WX93-7	Palladin	PALLD
1.87487	0.282618	0.741745	-0.394526	0.138568	-0.951591	+	2.0121	-1.36893	-3.18568	Q6UXN9;C9JBU3;C9J355	Q6UXN9	WD repeat-containing protein 82	WDR82
1.87369	0.806912	0.837422	-0.731794	-0.164341	-0.528634	+	2.83081	-1.6476	-4.33567	Q13137-4	Q13137-4	Calcium-binding and coiled-coil domain-containing protein 2	CALCOCO2
1.86539	0.560467	0.695867	0.0126725	-0.53165	-0.732285	+	2.33321	-1.45766	-3.62604	Q0VDF9;H7C2A1;B0YIZ1	Q0VDF9	Heat shock 70 kDa protein 14	HSPA14
1.89322	0.847246	0.252832	-0.908651	-0.329747	-0.00553275	+	1.91183	-1.41241	-3.05004	P68363;P68363-2;P68366-2;P68366;F8VVB9;F8VS66;F8VRZ4;F8VWV9;C9JDS9;F8VX09;F8W0F6;F8VRK0;F8VXZ7	P68363;P68363-2;P68366-2;P68366	Tubulin alpha-1B chain;Tubulin alpha-4A chain	TUBA1B;TUBA4A
2.2184	0.847973	-0.14946	-0.971526	0.2169	-0.542868	+	1.68751	-1.4048	-2.7484	P62906	P62906	60S ribosomal protein L10a	RPL10A
2.06198	0.842699	0.697499	-0.775864	0.0023872	-0.669376	+	3.40701	-1.68168	-5.2167	P23921;E9PL69;E9PP77;H0YCY7	P23921;E9PL69	Ribonucleoside-diphosphate reductase large subunit	RRM1
2.05737	1.0378	-0.317182	-0.905044	0.062623	-0.33108	+	1.48311	-1.31717	-2.47403	P12268	P12268	Inosine-5-monophosphate dehydrogenase 2	IMPDH2
1.3908	1.24831	-0.0593945	-0.409141	0.0357885	-0.974117	+	1.853	-1.30906	-2.97074	P06733;A0A2R8Y6G6;P06733-2;K7EM90;A0A2R8YEM5;A0A2R8Y879;K7ERS8;A0A2R8Y6I8;A0A2R8Y798;A0A2R8YEG5	P06733;A0A2R8Y6G6;P06733-2	Alpha-enolase	ENO1
2.04306	1.09765	-0.13797	-0.350755	-0.428613	-0.162996	+	1.8557	-1.31504	-2.97437	E9PR30;P62861;E9PM49	E9PR30;P62861	40S ribosomal protein S30	FAU
1.99062	1.12352	-0.521726	-0.137594	-0.54932	-0.500389	+	1.5185	-1.25991	-2.5216	K7ERV3;P04183;K7ES52;K7ERJ1;K7ENW5	K7ERV3;P04183;K7ES52;K7ERJ1	Thymidine kinase;Thymidine kinase, cytosolic	TK1
2.1972	0.387883	0.0930275	-0.203684	-1.10381	-0.221886	+	1.52947	-1.4025	-2.53634	Q9P0N9-3;Q9P0N9-2;Q9P0N9;U3KPS8;Q5SZL5;Q5SZL6;Q5SZL4;Q5SZL3;B4DK47;Q9P0N9-4;Q5SZM1;Q5SZL8;Q5SZM2;U3KQD8;U3KPY5	Q9P0N9-3;Q9P0N9-2;Q9P0N9;U3KPS8;Q5SZL5;Q5SZL6;Q5SZL4;Q5SZL3;B4DK47;Q9P0N9-4	TBC1 domain family member 7	TBC1D7
1.77121	0.502061	0.711253	0.150982	-1.63925	-0.554814	+	2.51499	-1.67587	-3.8808	Q99623;J3KPX7;F5GY37;Q99623-2;F5GWA7;F5H3X6;F5H0C5;F5H2D2;U3KPZ5	Q99623;J3KPX7;F5GY37;Q99623-2;F5GWA7	Prohibitin-2	PHB2
1.70971	0.804383	0.392723	0.306113	-0.768053	-1.19786	+	1.91381	-1.5222	-3.0527	Q92805;R4GNH1;Q5T165;H0YE54	Q92805	Golgin subfamily A member 1	GOLGA1
2.22474	0.815131	-0.434268	-0.434268	-0.434268	-0.434268	+	1.30469	-1.3028	-2.2331	Q8WXF7-2;Q8WXF7	Q8WXF7-2;Q8WXF7	Atlastin-1	ATL1
1.81248	1.07466	0.193476	-0.592561	-1.34108	-0.793548	+	3.43728	-1.93593	-5.26512	Q5T1M5;Q5T1M5-2;Q5T1M5-3	Q5T1M5;Q5T1M5-2	FK506-binding protein 15	FKBP15
1.80802	0.335304	0.651724	0.030737	-0.724753	-0.825335	+	1.85278	-1.43813	-2.97044	P78362;P78362-2;H7C5L6;H7C521;F8WBW4;C9JWF7;C9J2M4;A8MPP7;A8MPY5;E7ETV6;Q9UPE1-2;Q9UPE1-3;Q9UPE1-4;Q9UPE1;H7C2I2	P78362;P78362-2	SRSF protein kinase 2;SRSF protein kinase 2 N-terminal;SRSF protein kinase 2 C-terminal	SRPK2
1.74795	0.935032	-0.456728	0.0456575	-0.701118	-0.685171	+	1.3333	-1.18896	-2.27191	P11021	P11021	78 kDa glucose-regulated protein	HSPA5
2.18126	0.770745	0.590687	-0.603245	-0.79029	-0.592745	+	3.42611	-1.84299	-5.24724	O00469;O00469-2;E7ETU9;O00469-3;C9JXZ0;F8WEW3	O00469;O00469-2;E7ETU9;O00469-3	Procollagen-lysine,2-oxoglutarate 5-dioxygenase 2	PLOD2
2.26833	0.477347	-0.286558	-0.366309	-0.932318	-0.011985	+	1.33322	-1.25658	-2.2718	A0A2U3TZL8;H7BYN4;Q02241-2;Q02241;Q02241-3;H0YME6;A0A2R8Y531;H0YMJ4	A0A2U3TZL8;H7BYN4;Q02241-2;Q02241;Q02241-3	Kinesin-like protein;Kinesin-like protein KIF23	KIF23
1.74804	0.925772	0.645613	-0.498904	-0.569987	-1.19371	+	3.19578	-1.86068	-4.88508	A0A0B4J2F8;F6S314;E2QRJ6;P52435;D6RAG0;E7EP90;A0A0B4J1Z8;A6NFM0;E7EWC6;H0Y980;Q9H1A7;Q9GZM3;F8WF84;Q9GZM3-2	A0A0B4J2F8;F6S314;E2QRJ6;P52435;D6RAG0;E7EP90;A0A0B4J1Z8;A6NFM0;E7EWC6;H0Y980;Q9H1A7;Q9GZM3	DNA-directed RNA polymerase II subunit RPB11-a;DNA-directed RNA polymerase II subunit RPB11-b2;DNA-directed RNA polymerase II subunit RPB11-b1	POLR2J3;POLR2J;POLR2J2
2.3468	0.553885	0.160792	-0.283562	-0.545686	-0.633561	+	1.95181	-1.50809	-3.10404	A0A2C9F2P4;A0A286YFF7;P50897;Q5T0S4;A0A286YFE3;A0A286YFL8;P50897-2;A0A286YFL6;E9PIA8;E9PSE5;E9PK48	A0A2C9F2P4;A0A286YFF7;P50897;Q5T0S4;A0A286YFE3;A0A286YFL8;P50897-2	Palmitoyl-protein thioesterase 1	PPT1
1.76224	0.643995	0.399965	0.465314	-0.423295	-0.668012	+	1.49335	-1.14407	-2.4878	Q99733;Q99733-2;C9JZI7;C9J6D1;E9PS34;E9PNJ7;A8MXH2;E9PP22;E9PKT8;E9PNW0;E9PJJ2;H0YCI4;E9PKI2;C9J1B1	Q99733;Q99733-2;C9JZI7;C9J6D1;E9PS34;E9PNJ7;A8MXH2;E9PP22;E9PKT8	Nucleosome assembly protein 1-like 4	NAP1L4
1.84924	0.471669	0.890568	-0.151406	-0.676713	-0.662343	+	2.82854	-1.56731	-4.33234	Q13951;A0A494C0A9;J3KS23	Q13951;A0A494C0A9;J3KS23	Core-binding factor subunit beta	CBFB
1.66894	0.944937	-0.11347	-0.357958	-0.856559	-0.340925	+	1.6732	-1.35195	-2.72919	A0A2R8Y620;A0A2R8Y7U2;A0A2R8Y600;A0A2R8Y455;Q86VX2-2;Q86VX2;V9GY66	A0A2R8Y620;A0A2R8Y7U2;A0A2R8Y600;A0A2R8Y455;Q86VX2-2;Q86VX2;V9GY66	COMM domain-containing protein 7	COMMD7
2.03455	0.531283	0.257371	0.304913	-0.221393	-0.727264	+	1.66377	-1.15565	-2.71654	O75528-2;O75528;C9JMS0	O75528-2;O75528;C9JMS0	Transcriptional adapter 3	TADA3
2.12437	0.621179	-0.645211	-1.0926	-0.0232241	-0.705831	+	1.32148	-1.30733	-2.2559	P62195-2;P62195;J3QQM1;J3QSA9;J3KRP2;J3QLH6;J3QSE0;J3QRW1;J3QRR3;J3KTQ9	P62195-2;P62195;J3QQM1;J3QSA9;J3KRP2;J3QLH6	26S protease regulatory subunit 8	PSMC5
1.74432	1.05417	-0.799347	-0.595118	-0.612197	-0.851722	+	1.53594	-1.35273	-2.54503	P54132;H0YNU5;A0A3B3IT82;H0YLV8	P54132;H0YNU5;A0A3B3IT82	Bloom syndrome protein	BLM
1.94601	0.507001	-0.04736	-0.626541	-0.998984	-0.306099	+	1.53601	-1.44576	-2.54512	A0A0C4DGW2;P57768-2;P57768;E5RGQ6;E5RHF1;E5RGS8;E5RH07	A0A0C4DGW2;P57768-2;P57768;E5RGQ6	Sorting nexin-16	SNX16
1.26127	1.65278	-0.237133	-1.07212	0.007787	-0.927729	+	2.03373	-1.55632	-3.21504	A0A2R8YEA7	A0A2R8YEA7
1.80295	1.43744	-0.348484	-0.837166	-1.08294	-0.387047	+	2.30988	-1.73302	-3.59367	Q9BWF3;E9PB51;Q9BWF3-4;D6R9K7;J3QRR5;Q9BWF3-3;Q9BWF3-2	Q9BWF3;E9PB51;Q9BWF3-4;D6R9K7;J3QRR5;Q9BWF3-3;Q9BWF3-2	RNA-binding protein 4	RBM4
2.06005	1.48076	-0.127912	-0.568817	-0.568817	-0.568817	+	2.62693	-1.70645	-4.04009	Q8WWF6	Q8WWF6	DnaJ homolog subfamily B member 3	DNAJB3
1.94787	1.21927	-0.155185	-0.34731	-0.63278	-0.871991	+	2.37046	-1.62135	-3.67788	Q15365	Q15365	Poly(rC)-binding protein 1	PCBP1
1.58401	1.14962	-0.601617	-0.797759	-0.784862	0.0653383	+	1.49593	-1.21643	-2.49128	Q14644-2;Q14644	Q14644-2;Q14644	Ras GTPase-activating protein 3	RASA3
1.53283	1.75437	0.193036	-0.927201	-0.846978	-0.404058	+	3.24518	-1.88616	-4.96168	P49454;A0A087WTY4	P49454	Centromere protein F	CENPF
1.70216	1.28547	-0.173414	-0.757856	-0.976785	-0.085476	+	1.91384	-1.54478	-3.05275	H0Y473;H0Y5X0;H0Y3D0;O75354-2;O75354-3;O75354	H0Y473;H0Y5X0;H0Y3D0;O75354-2;O75354-3;O75354	Ectonucleoside triphosphate diphosphohydrolase 6	ENTPD6
1.42427	0.847461	-0.713511	-0.516697	-1.204	-0.742252	+	1.34618	-1.34039	-2.28935	P43034;I3L3N5;I3L495;P43034-2	P43034	Platelet-activating factor acetylhydrolase IB subunit alpha	PAFAH1B1
1.83326	0.805987	0.213931	-0.628022	-0.675505	0.0815215	+	1.62278	-1.3584	-2.66157	Q6Y288	Q6Y288	Beta-1,3-glucosyltransferase	B3GALTL
1.30615	1.52694	-0.101699	-0.508794	-0.971841	-0.0895105	+	1.67993	-1.43385	-2.73823	A0A0A0MTN0;Q13617;Q13617-2;Q5T2B5;Q5T2B7	A0A0A0MTN0;Q13617;Q13617-2;Q5T2B5	Cullin-2	CUL2
1.82382	1.24597	-0.538562	-0.166015	-1.27196	-0.219772	+	1.54228	-1.39632	-2.55354	A0A0R4J2F3;P0DPB6	A0A0R4J2F3;P0DPB6
0.736546	1.30434	0.913892	0.0460515	-0.396893	-0.421069	+	2.28065	-1.24223	-3.5532	Q9NV88-2;Q9NV88;Q9NV88-3;G3XAN1;E5RK47;E5RG70;H0YBK3;E5RJ88;H0YBH8	Q9NV88-2;Q9NV88;Q9NV88-3;G3XAN1	Integrator complex subunit 9	INTS9
0.826846	0.948311	1.57319	-0.764165	0.032494	-0.115332	+	2.70577	-1.39845	-4.15352	Q9H910;Q9H910-3;A6NGP5;H3BMV3;Q9H910-2;H3BU16;H3BMT0;H3BTV5;H3BMM8;B4E1P3;H3BS08	Q9H910;Q9H910-3;A6NGP5;H3BMV3;Q9H910-2;H3BU16	Hematological and neurological expressed 1-like protein	HN1L
1.13777	0.550877	1.49889	-0.509576	0.129165	0.0288425	+	2.53192	-1.1797	-3.90476	Q9BRJ7;K7EIN2;K7ENA3;W4VSQ8;Q9BRJ7-2	Q9BRJ7;K7EIN2;K7ENA3;W4VSQ8;Q9BRJ7-2	Protein syndesmos	NUDT16L1
0.81813	1.42692	1.0594	0.249969	-0.815192	-0.156805	+	2.83475	-1.34216	-4.34146	Q96AZ6;H0YMM4;H3BLY5;Q96AZ6-2	Q96AZ6;H0YMM4;H3BLY5;Q96AZ6-2	Interferon-stimulated gene 20 kDa protein	ISG20
0.911123	0.401672	1.69331	0.482517	-0.061465	-0.70566	+	1.74448	-1.0969	-2.82485	Q7KZ85;Q7KZ85-3	Q7KZ85	Transcription elongation factor SPT6	SUPT6H
0.109863	1.40964	0.943678	-0.546075	0.0219585	-0.218823	+	1.56361	-1.0687	-2.58217	Q14152;Q14152-2	Q14152;Q14152-2	Eukaryotic translation initiation factor 3 subunit A	EIF3A
1.22533	0.267852	1.39782	-0.023675	0.334215	-0.10276	+	1.47683	-0.894407	-2.46559	Q12965;H0YNQ8;O00160;H0YLE5;H0YNB0;H0YN00;H0YLJ4	Q12965	Unconventional myosin-Ie	MYO1E
0.759238	1.08088	1.7598	-0.517711	0.0773425	-0.411218	+	3.81339	-1.48384	-5.88725	P61353;K7ELC7;K7EQQ9;K7ERY7	P61353;K7ELC7	60S ribosomal protein L27	RPL27
0.742941	0.939204	1.15077	-0.416839	0.269505	0.394033	+	2.10248	-0.862073	-3.3086	P28482;P28482-2;K7ELV1;K7EN18;P31152	P28482;P28482-2	Mitogen-activated protein kinase 1	MAPK1
0.908518	0.657717	1.93573	-0.380209	-0.125836	-0.496248	+	3.18798	-1.50142	-4.87304	P06493;A0A024QZP7;A0A087WZZ9;P06493-2;E5RIU6	P06493;A0A024QZP7;A0A087WZZ9;P06493-2;E5RIU6	Cyclin-dependent kinase 1	CDK1;CDC2
1.00088	0.22424	1.40477	0.021291	-0.154304	0.0015005	+	1.59631	-0.920467	-2.62605	J3KRP0;Q96KN2	J3KRP0;Q96KN2	Beta-Ala-His dipeptidase	CNDP1
0.221658	1.44768	1.43412	0.010754	-0.205195	-0.179344	+	2.13229	-1.15908	-3.34929	A0A1W2PNX8;Q9H3U1-2;Q9H3U1;Q9H3U1-3	A0A1W2PNX8;Q9H3U1-2;Q9H3U1	Protein unc-45 homolog A	UNC45A
0.745325	1.0025	1.46115	-0.282591	0.173887	-0.295036	+	3.3422	-1.20424	-5.1138	B0QY89;Q9Y262;Q9Y262-2;B0QY90;C9JHP4;C9K0Q7;H7C3A0;H0Y7E6	B0QY89;Q9Y262;Q9Y262-2;B0QY90	Eukaryotic translation initiation factor 3 subunit L	EIF3L
0.360195	1.28437	0.870968	0.362958	0.397583	0.123164	+	1.4403	-0.543946	-2.41642	Q9UBF6-4;Q9UBF6	Q9UBF6-4;Q9UBF6	RING-box protein 2	RNF7
0.941462	0.840013	1.65342	0.0435278	-0.77177	-0.118127	+	3.01199	-1.42709	-4.60492	Q96S55-2;Q96S55;Q96S55-3;Q96S55-4	Q96S55-2;Q96S55;Q96S55-3	ATPase WRNIP1	WRNIP1
0.773518	0.809936	1.72079	-0.145025	-0.0609894	-0.0917604	+	2.88394	-1.20067	-4.41396	Q8NAV1	Q8NAV1	Pre-mRNA-splicing factor 38A	PRPF38A
1.10804	-0.133903	1.69568	-0.768808	0.166135	-0.143356	+	1.53741	-1.13862	-2.547	P15559-2;P15559;B4DLR8;P15559-3;H3BNV2;H3BRK3	P15559-2;P15559;B4DLR8;P15559-3;H3BNV2;H3BRK3	NAD(P)H dehydrogenase [quinone] 1	NQO1
1.04532	0.78132	1.68093	-0.142401	-0.127844	-0.0565235	+	3.57342	-1.27811	-5.48584	C9JA08;Q96D46;C9J0B9;C9IZW9;C9K0C2;C9IY70	C9JA08;Q96D46	60S ribosomal export protein NMD3	NMD3
0.677003	0.285671	1.95403	-0.319414	0.274934	-0.211433	+	1.46462	-1.05754	-2.44916	A0A590UJK4;A0A590UK01;A0A590UJP7;A0A590UK80;Q13247-3;Q13247;Q13247-2	A0A590UJK4;A0A590UK01;A0A590UJP7;A0A590UK80;Q13247-3;Q13247;Q13247-2	Serine/arginine-rich splicing factor 6	SRSF6
0.76837	0.523814	1.68445	0.101542	-0.843066	0.371826	+	1.55389	-1.11544	-2.56912	A0A0B4J2A0;Q9UHJ6	A0A0B4J2A0;Q9UHJ6	Sedoheptulokinase	TRPV1;SHPK
0.66748	0.705446	0.828174	0.324902	0.207915	-0.144044	+	1.42414	-0.604109	-2.39465	A0A3B3ISA1;A0A499FJD3;Q96S15	A0A3B3ISA1;A0A499FJD3;Q96S15	WD repeat-containing protein 24	WDR24
1.14709	0.816153	1.13617	-0.402914	0.341192	-0.119379	+	2.14895	-1.09351	-3.37208	Q9UNP9-2;Q9UNP9;Q9UNP9-3;E9PKY5;E9PEQ6;E9PIB0;E9PK21	Q9UNP9-2;Q9UNP9;Q9UNP9-3;E9PKY5;E9PEQ6	Peptidyl-prolyl cis-trans isomerase E;Peptidyl-prolyl cis-trans isomerase	PPIE
1.15075	0.504882	1.59634	-0.271803	-0.372357	-0.0304208	+	2.33201	-1.30885	-3.62438	Q15648;Q15648-3;J3QKZ7;J3KSD7	Q15648;Q15648-3	Mediator of RNA polymerase II transcription subunit 1	MED1
0.868323	0.260887	1.5672	-0.340656	0.419786	0.0993317	+	1.79289	-0.839316	-2.88988	P29218;P29218-3;H0YBL1;E5RG13;E5RIP7;P29218-2;E5RG94;E5RIF4;E5RHE9;E5RI82;E5RGY4	P29218;P29218-3;H0YBL1;E5RG13;E5RIP7;P29218-2;E5RG94;E5RIF4;E5RHE9;E5RI82;E5RGY4	Inositol monophosphatase 1	IMPA1
1.07722	0.920663	0.893672	0.285651	0.207934	0.019013	+	2.44472	-0.792989	-3.78176	A0A087WYT3;Q15185-4;Q15185;Q15185-3;B4DDC6;Q15185-2	A0A087WYT3;Q15185-4;Q15185;Q15185-3;B4DDC6;Q15185-2	Prostaglandin E synthase 3	PTGES3
0.601495	1.15706	1.04844	-0.15723	0.0009535	0.120416	+	2.42755	-0.94762	-3.75768	A6PW57;Q99755-3;Q99755;Q99755-4;Q99755-2	A6PW57;Q99755-3;Q99755;Q99755-4;Q99755-2	Phosphatidylinositol 4-phosphate 5-kinase type-1 alpha	PIP5K1A
1.6658	0.826269	1.21054	-0.543046	-0.516155	-0.172349	+	3.97634	-1.64472	-6.1694	Q9UMX0;Q9UMX0-2;Q9UMX0-3;Q9UMX0-4;H0YEZ9	Q9UMX0;Q9UMX0-2	Ubiquilin-1	UBQLN1
1.63902	0.514728	1.10897	-0.48121	0.142436	-0.096138	+	2.4424	-1.23254	-3.77851	Q96II8;Q96II8-2;Q96II8-4;Q96II8-3;E9PD99;H7C1G3;H7C0J8;F8WFB5	Q96II8;Q96II8-2;Q96II8-4;Q96II8-3;E9PD99	Leucine-rich repeat and calponin homology domain-containing protein 3	LRCH3
1.45334	0.21295	1.57292	-0.560094	-0.264848	0.154053	+	2.25179	-1.30336	-3.51335	E9PG22;Q8IW35;Q8IW35-2;F8WF91;H7C4Y5	E9PG22;Q8IW35;Q8IW35-2	Centrosomal protein of 97 kDa	CEP97
0.733204	0.673491	1.5276	-0.0916504	0.0944105	-0.015817	+	1.75992	-0.982451	-2.84558	Q68CZ6;A0A5F9ZHQ7;Q68CZ6-2	Q68CZ6;A0A5F9ZHQ7;Q68CZ6-2	HAUS augmin-like complex subunit 3	HAUS3
1.06248	0.605931	1.24202	0.154141	-0.216701	0.263097	+	1.71514	-0.903298	-2.78547	Q9Y4C1;F8WE62;C9J7Q7;C9JC73	Q9Y4C1;F8WE62	Lysine-specific demethylase 3A	KDM3A
0.88993	0.953648	1.51114	-0.441943	-0.097757	-0.119332	+	3.87602	-1.33792	-5.99473	Q9UBB4;Q9UBB4-2;A0A1W2PQD2;B1AHE4;B1AHE3	Q9UBB4;Q9UBB4-2;A0A1W2PQD2	Ataxin-10	ATXN10
1.15139	1.1897	0.835284	0.399759	-0.457164	0.1622	+	2.60087	-1.02386	-4.00283	Q9NYL2-2	Q9NYL2-2	Mitogen-activated protein kinase kinase kinase MLT	ZAK
1.29599	1.01991	0.973646	-0.034089	-0.88241	0.393849	+	2.31171	-1.27073	-3.59621	Q9NRG9;F8VZ44;Q9NRG9-2;H3BU82;F8VUB6	Q9NRG9;F8VZ44;Q9NRG9-2;H3BU82	Aladin	AAAS
0.758349	0.773305	1.38872	-0.040174	0.0633042	0.56938	+	2.39943	-0.775955	-3.71831	Q96QK1;I3L4S0;A0A1W2PP10;A0A3B3ITD4	Q96QK1	Vacuolar protein sorting-associated protein 35	VPS35
0.418869	0.8845	1.47929	0.322585	-0.684771	-0.0749735	+	1.34574	-1.07327	-2.28876	Q8TB03;Q8TB03-2;Q8TB03-3	Q8TB03;Q8TB03-2	Uncharacterized protein CXorf38	CXorf38
0.713757	1.35527	1.18721	-0.0141355	-0.689865	0.438319	+	2.37415	-1.17397	-3.68302	Q6P2Q9;I3L0J9;I3L3Z8;I3L1T8	Q6P2Q9	Pre-mRNA-processing-splicing factor 8	PRPF8
1.25967	0.578499	1.17374	0.378602	-1.24153	0.440431	+	1.6494	-1.1448	-2.69727	Q15910;Q15910-2;Q15910-3;Q15910-4;Q15910-5;G3XAL2;A0A0A0MSY9;Q92800-5;Q92800-4;Q92800-3;Q92800;Q92800-2;E9PDH6	Q15910;Q15910-2;Q15910-3;Q15910-4;Q15910-5	Histone-lysine N-methyltransferase EZH2	EZH2
0.75784	0.876548	1.3142	-0.21611	-0.822242	0.563888	+	2.09297	-1.14102	-3.29563	Q15382;C9J931;C9J469;F8WBL3	Q15382;C9J931	GTP-binding protein Rheb	RHEB
1.16959	0.940325	0.929628	-0.256154	-1.0342	0.701693	+	2.15758	-1.2094	-3.38388	Q15149;Q15149-7;Q15149-9;Q15149-5;Q15149-4;Q15149-6;E9PKG0;E9PIA2;E9PQ28	Q15149;Q15149-7;Q15149-9;Q15149-5;Q15149-4;Q15149-6	Plectin	PLEC
0.779296	0.444871	1.6848	0.371022	-0.518745	0.182829	+	1.44474	-0.957952	-2.4224	M0QZ22;Q5PRF9;A0A087WZT0;M0R0X3;M0QY61;M0QX45	M0QZ22;Q5PRF9;A0A087WZT0;M0R0X3	Protein Smaug homolog 2	SAMD4B
1.33126	0.94843	0.850674	0.0927989	-0.423479	0.687689	+	2.27135	-0.924454	-3.54035	A0A087WU64;A6NMQ1;P09884	A0A087WU64;A6NMQ1;P09884	DNA polymerase;DNA polymerase alpha catalytic subunit	POLA1
1.1581	0.696913	1.51838	-0.265634	-0.416516	0.265775	+	2.81499	-1.26326	-4.31247	E9PF10;O75694-2;O75694	E9PF10;O75694-2;O75694	Nuclear pore complex protein Nup155	NUP155
1.17988	0.866869	1.0565	-0.0496483	-1.15288	0.629971	+	1.80826	-1.22527	-2.91054	Q9UKU9;Q9UKU9-2;K7EKF6;Q8NI99;O95841	Q9UKU9	Angiopoietin-related protein 2	ANGPTL2
1.58901	0.524842	0.943779	-0.303322	-0.51928	0.406866	+	1.6951	-1.15779	-2.75857	Q9BW27;Q9BW27-3;J3KT10;J3QL54;Q9BW27-2;J3QLD4;F5H0W7;J3QLH0;J3QLV0;J3KSH3;J3KRC0;J3KS87;J3QL91;J3QS63;J3KTC7	Q9BW27;Q9BW27-3;J3KT10;J3QL54;Q9BW27-2	Nuclear pore complex protein Nup85	NUP85
1.17383	0.980424	1.05245	-0.800667	-0.585271	0.694463	+	1.99127	-1.29939	-3.15744	Q8NBJ4-2;Q8NBJ4;F8WAT9;C9JYM4;C9J941	Q8NBJ4-2;Q8NBJ4;F8WAT9;C9JYM4	Golgi membrane protein 1	GOLM1
1.05206	0.423521	1.71446	0.0133817	-0.246064	-0.015229	+	2.07646	-1.14598	-3.27314	Q56P03;G3V2W9;A0A087X060	Q56P03;G3V2W9;A0A087X060	E2F-associated phosphoprotein	EAPP
1.33317	0.35854	1.3068	-0.50983	-0.239495	0.569691	+	1.47293	-1.05938	-2.46034	Q13415	Q13415	Origin recognition complex subunit 1	ORC1
0.974372	0.0317293	1.84142	0.060846	-0.163686	-0.294149	+	1.51501	-1.0815	-2.51691	A0A087X2H1;Q9ULT8;H0YJP0;G3V4V5;H0YJD4;A0A087WVU6	A0A087X2H1;Q9ULT8	E3 ubiquitin-protein ligase HECTD1	HECTD1
1.01633	0.980442	1.24772	-1.06546	-0.844618	0.513667	+	2.38534	-1.54697	-3.69864	A0A2R8Y855;Q969G3-2;Q969G3;B4DGM3;A0A2R8Y765;J3QKS7;A0A2R8Y7U4;A0A2U3TZQ7;A0A2R8Y7I9;A0A2R8Y4T4;Q969G3-6;Q969G3-5;Q969G3-3;Q969G3-4;A0A2R8YES3;J3QR61;J3KT85;A0A2R8YD78;J3QKX6;A0A2R8YEB8;A0A2R8YFC8;A0A2R8YDQ4;J3QL66	A0A2R8Y855;Q969G3-2;Q969G3;B4DGM3;A0A2R8Y765;J3QKS7;A0A2R8Y7U4;A0A2U3TZQ7;A0A2R8Y7I9;A0A2R8Y4T4;Q969G3-6;Q969G3-5;Q969G3-3;Q969G3-4;A0A2R8YES3;J3QR61	SWI/SNF-related matrix-associated actin-dependent regulator of chromatin subfamily E member 1	SMARCE1
1.61104	0.671126	0.984583	-0.483921	0.087295	-0.26515	+	2.20124	-1.30951	-3.44377	Q9Y4C2-2;Q9Y4C2;C9K0E7;C9J9F4;C9JD13	Q9Y4C2-2;Q9Y4C2	TRPM8 channel-associated factor 1	TCAF1
[truncated: 1,040 more rows]

## Sheet: table S19
TableS19_Global proteome__proteins detected by LC–MS/MS analysis performed in data-dependent acquisition (DDA) mode in WM266.4 DMSOvs WM266.4 3I. For each identified protein, the UniProt accession number, Protein name, Gene name, and MaxQuant LFQ (Label-Free Quantification) intensity values are reported.
[truncated: 6,791 more rows]

[truncated: 12 more sheets: table S20, table S21, table S22, table S23, table S24, table S25, table S26, table S27, table S28, table S29, table S30, Sheet1]
