# Supplementary material for: BACE2 tunes lipid uptake through lipid transporters shedding supporting cancer cell proliferation
Source: J Exp Clin Cancer Res. 2026 Jan 8;45:36. doi: 10.1186/s13046-025-03626-x (PMC12870435; doi:10.1186/s13046-025-03626-x)
Supplement: Supplementary file 6 — Supplementary Material 6. [file 13046_2025_3626_MOESM6_ESM.zip › LipidUptakeS31_39_rev.xlsx]

## Sheet: TableS31
TableS31_endogenous Free fatty acids quantification by LCMSMS analysis in IGR37 DSMO vs 3I. For each identified lipid, Lipid Species, Lipid name, Peak intensity and statistical analysis are reported.
T: Lipid Species Profiles for Samples	lipid name	IGR37_DMSO_1	IGR37_DMSO_2	IGR37_DMSO_3	IGR37_3I_1	IGR37_3I_2	IGR37_3I_3	N: -Log Student's T-test p-value 3I_D	N: Student's T-test Difference 3I_D
FFA 12:0	Lauric	0.670254	-1.51713	0.838689	-0.890529	0.500196	0.398517	0.00305556	0.00545532
FFA 14:0	Myristic	1.0959	-1.32206	0.767465	-1.02022	0.201038	0.27788	0.253764	-0.36087
FFA 14:1	myristoleic	0.663046	-1.12154	0.901442	-0.545432	0.11098	-0.00849565	0.1991	-0.295299
FFA 16:0	Palmitic	0.369028	0.251958	-0.571635	1.32299	-0.265533	-1.10682	0.0187563	-0.0329021
FFA 16:1	Palmitoleic	1.35169	-1.51267	-0.333877	-0.124213	0.827427	-0.208353	0.227425	0.329909
FFA 18:0	Stearic	-0.223273	0.973306	0.497346	-1.98848	0.53217	0.737618	0.27958	-0.6554
FFA 18:1	Oleic	-0.651693	-1.11409	0.0404	0.121465	0.408444	1.19548	1.41034	1.15026
FFA 18:2	Linoleic	-1.02626	1.22293	-0.887644	0.679493	-0.655536	0.667012	0.345485	0.460647
FFA 18:3	Linolenic	-0.623107	-0.30325	-0.194559	1.88328	-0.732157	-0.0302105	0.678233	0.747278
FFA 20:4	Arachidonic	-1.01906	0.949581	-0.400575	1.59858	-0.485224	-0.643306	0.213742	0.313367
FFA 20:5	Eicosapentanoic	-0.707846	0.965535	-0.254463	1.06859	-0.920303	-0.451513	0.128417	0.131254
FFA 22:6	Docosahexaenoic (DHA)	-0.972888	-0.53466	-1.09052	1.27868	0.862097	0.457289	4.27481	1.73204
FA class	SUM	-1.07421	-3.06209	-0.687926	3.3842	0.383598	1.2851
	average	-0.0895176	-0.255174	-0.0573272	0.282017	0.0319665	0.107092

## Sheet: TableS32
TableS32_exogenous lipid species (uptake) quantification by LCMSMS analysis in IGR37 DSMO vs 3I. For each identified lipid, Lipid name, Peak intensity values upon medium substraction are reported.
average medium	IGR37_DMSO1-medium	IGR37_DMSO2-medium	IGR37_DMSO3-medium	IGR37_3i_1-medium	IGR37_3i_2-medium	IGR37_3i_3-medium	T: Metabolite.name
0.735644	-0.583924	-1.14738	0.0260005	-1.93626	-1.32176	-1.65747	ST 27:1;O
0.366618	-0.0032105	-0.51341	-0.956363	-0.879505	-0.147971	-0.799104	NAE 9:0
0.201551	0.258284	-1.36624	-0.622699	-0.297555	-0.259684	0.47394	NAE 13:0
0.108977	1.6709	-1.49309	-0.700088	-0.497512	0.597808	-0.558809	NAE 14:0
0.315837	1.59354	-1.23716	-1.73055	-1.01619	-0.0144252	-0.437758	NAE 16:1
0.841959	-0.475672	-1.68875	-2.47505	-1.88096	-0.515147	-0.54205	NAE 16:0
1.10873	-1.88747	-1.65405	-1.42802	-1.45418	-1.87017	-1.68468	NAE 17:0
0.260983	0.65911	-0.391909	-0.989363	-1.51434	-0.188847	0.0765128	NAE 18:5
0.0353895	-0.271619	-0.283202	-1.33805	1.78693	-0.419336	0.206771	NAE 18:3
0.626519	-0.667659	-0.198294	-1.1704	-2.02441	-1.0732	-0.504704	NAE 18:1
0.30488	-0.0650287	-0.762524	-1.08835	-1.14083	1.09633	-0.783522	NAE 18:0
0.839004	-1.5837	0.091693	-1.06444	-1.57983	-1.72722	-1.68754	NAE 19:3
-0.222968	-0.322004	1.51127	0.666318	-0.666065	0.314953	0.502246	NAE 19:1
0.663471	-1.22135	-1.84294	-1.82354	-1.33277	0.0622853	0.187072	NAE 19:0
0.71322	0.669385	-0.342408	-1.88106	-2.02848	-1.51312	-1.32329	NAE 20:4
-0.0185778	-1.0122	0.203067	1.68031	0.243848	-1.0249	0.0770803	MG 16:0
-0.452061	-0.0202882	2.54382	1.56028	-0.0107517	-0.0420437	0.0375388	NAE 20:2
-0.417479	-0.17067	2.56507	1.6194	-0.493723	-0.332724	0.569959	NAE 20:1
0.359869	-0.288084	-1.71055	-0.854323	-0.572361	-0.759954	0.946452	Cer 20:2;3O|Cer 12:2;2O/8:0;O
0.43966	-1.76588	-1.7053	-0.0385158	-1.13402	0.25163	0.435144	NAE 20:0
-0.0575465	0.0787995	0.128493	-0.108	-0.725084	-0.200784	1.34449	NAE 21:3
0.651925	0.466714	-1.31851	-2.28073	-1.27582	-0.244368	-1.21461	ST 27:2;O
-0.439131	-0.0803642	2.85214	1.26415	0.0167338	-0.0892152	-0.0112647	Cer 22:1;3O|Cer 13:1;2O/9:0;O
-0.286345	-0.0448015	2.37749	0.255122	-0.044443	-0.046236	0.0799775	Cer 22:1;3O|Cer 12:1;2O/10:0;O
0.385765	-1.36184	-0.678641	0.592346	0.220244	-1.27354	-0.970449	LPE O-11:0
-0.452467	-0.0405687	2.67007	1.47661	-0.0192972	-0.0929432	0.0783428	Cer 22:0;3O|Cer 12:0;2O/10:0;O
0.813453	-2.13715	-1.41121	-1.56848	-1.14406	-0.786524	-0.273643	NAE 21:0
-0.340366	0.156023	1.96222	1.01735	-0.256204	-0.221493	0.405395	NAE 22:5
0.0612364	-1.17927	0.0885747	2.04736	-0.552171	-1.0442	0.088581	MG 18:0
-0.129393	-0.264281	0.421317	0.594943	0.000945967	-0.622642	1.03425	ST 28:4;O
0.0723692	-0.407066	0.450613	0.94861	0.382593	-1.87303	-0.153041	Cer 22:2;3O|Cer 13:2;2O/9:0;O
0.0282066	2.28599	-0.731119	-0.679092	-0.00629348	-0.271381	-0.851962	Cer 23:0;3O|Cer 15:0;2O/8:0;O
-0.101733	-0.910502	0.967011	1.66488	-1.06257	-0.993857	1.25063	Cer 22:1;3O|Cer 14:1;2O/8:0;O
0.374078	-0.687311	-1.0549	-0.81552	-1.46782	0.848803	-0.189956	LPC 9:0/0:0
0.981323	-0.327061	-0.608827	-2.13841	-2.46515	-1.47666	-1.8158	NAE 23:0
-0.051796	0.0305905	-0.398124	0.772986	0.01774	-0.516756	0.559729	NAE 24:6
0.461746	-1.38829	-0.556543	0.0114731	-2.03135	-0.147872	-0.0431237	Cer 22:1;4O|Cer 13:1;3O/9:0;(2OH)
-0.142738	-0.781211	0.182159	0.969384	1.25939	-0.777964	0.43289	NAE 24:5
0.596724	0.552354	-1.31324	-2.29891	-1.39772	-0.39436	-0.51864	Cer 23:0;3O|Cer 13:0;2O/10:0;O
-0.271488	-0.562989	0.263989	2.34695	0.576667	-0.514388	0.333161	MG 20:0
0.375001	-0.632615	-0.348525	-1.66154	-1.4233	0.145372	0.545605	NAE 24:3
0.867258	-1.30219	-1.98516	-2.0591	-2.02495	-0.428833	-0.00509165	ST 27:0;O
0.790899	-1.41775	-1.4805	-1.45255	-1.42108	-0.0166593	-1.32955	LPC 10:0/0:0
0.654811	-0.616037	-1.31146	-2.42039	-1.3917	-0.115061	-0.0386443	Cer 24:2;3O|Cer 16:2;2O/8:0;O
0.572441	-1.85349	-0.259189	-1.53136	-0.945213	-0.632109	0.069401	Cer 25:0;3O|Cer 12:0;2O/13:0;O
-0.0527932	0.884314	-0.709447	-0.746515	-0.61057	2.06575	-0.408393	NAE 24:0
-0.381822	-0.0157385	3.08083	0.397278	0.002495	-0.021684	-0.0067835	ST 29:2;O
0.483042	-1.68731	-0.736152	-0.785644	-1.18861	0.139558	-0.0892175	SPB 26:0;2O
0.379064	-1.50175	0.684816	0.169719	-0.41941	-1.52622	-0.818722	Cer 24:0;3O|Cer 15:0;2O/9:0;O
0.537959	-0.346571	-0.645147	-2.38065	-1.60364	0.396082	-0.261699	Cer 24:0;3O|Cer 13:0;2O/11:0;O
0.657012	-0.102945	-0.0111005	-1.20944	-2.1404	-1.41487	-1.03436	MG 21:1
0.0387409	-1.97259	1.06699	-0.105466	-0.37652	0.428432	0.610487	Cer 24:0;3O|Cer 14:0;2O/10:0;O
0.238478	0.225228	-1.46235	-0.401658	-1.06541	0.333319	0.224554	ST 28:2;O
1.14355	-2.09809	-1.38905	-1.60526	-2.26617	-1.86483	-1.06851	DG 20:0|DG 10:0_10:0
0.5176	-1.43838	-1.45714	-0.89858	-1.2564	-0.335108	0.727209	Cer 26:2;3O|Cer 13:1;2O/13:1;O
-0.53893	1.03903	2.25829	1.18522	0.119472	-0.27925	0.527598	ST 28:1;O
-0.523461	0.599354	0.608431	1.20259	-0.109542	1.62385	0.786466	Cer 26:1;3O|Cer 12:0;2O/14:1;O
-0.356767	-0.218659	0.283218	-0.302619	2.27698	0.980984	0.191004	NAE 25:0
0.188783	0.0502523	0.33132	-0.295168	-0.342874	-2.04231	0.599727	NAE 26:6
0.81981	-1.79106	-1.34397	0.353241	-1.76988	-1.95834	-0.868282	Cer 24:1;4O|Cer 13:1;3O/11:0;(2OH)
0.772748	-2.07359	-1.57608	0.0500596	-1.65037	-1.67927	-0.0254865	Cer 24:1;4O|Cer 16:1;3O/8:0;(2OH)
0.219526	0.221207	0.468636	-2.22211	0.684972	-0.0982974	-1.03015	NAE 26:3
0.694498	-0.998592	-1.95769	-1.39972	-1.54096	-0.680446	0.326916	NAE 26:2
-0.518805	2.39017	0.679037	0.417365	0.0834176	-0.0814284	1.18068	ST 29:1;O
0.318853	-1.41216	-0.510816	-0.16371	0.937132	-1.28874	-0.431391	Cer 27:1;3O|Cer 18:1;2O/9:0;O
0.210607	0.82096	-1.60462	-1.77216	0.390725	0.256426	0.0132002	Cer 27:1;3O|Cer 13:1;2O/14:0;O
0.602113	-1.95747	-1.46894	-1.34329	-0.679605	0.208777	-0.178492	Cer 27:0;3O|Cer 17:0;2O/10:0;O
0.532165	-2.13918	-0.359726	-0.158176	-0.113485	-2.11773	0.0988037	Cer 27:0;3O|Cer 15:0;2O/12:0;O
0.628362	0.0156047	-1.11131	-1.24854	-1.30812	-0.858942	-1.14396	NAE 26:0
0.753999	-0.592096	-1.71703	-2.5505	-1.06691	-0.0290423	-0.830412	Cer 26:1;3O|Cer 14:1;2O/12:0;O
0.537141	-2.19296	-1.51092	0.0148211	-0.440301	-1.14073	0.435813	Cer 26:1;3O|Cer 13:0;2O/13:1;O
0.586477	-0.0296225	-1.50041	-2.11658	-1.50732	0.334569	-0.458931	Cer 26:0;3O|Cer 17:0;2O/9:0;O
0.509567	0.495384	-0.520227	-1.64166	-1.1685	-0.696337	-1.05478	Cer 26:0;3O|Cer 14:0;2O/12:0;O
0.525503	-0.679228	-0.820286	-2.09812	-1.64553	-0.0176279	0.531266	Cer 26:0;3O|Cer 16:0;2O/10:0;O
0.928833	-1.24169	-1.7928	-2.30164	-1.74934	-0.311318	-0.962707	Cer 26:0;3O|Cer 12:0;2O/14:0;O
0.905933	-1.69498	-1.79626	-1.47931	-1.82639	-0.444912	-0.911531	DG 22:0|DG 8:0_14:0
0.095571	-1.54107	-0.588111	0.697058	0.177817	-0.587063	0.981224	Cer 28:3;3O|Cer 13:2;2O/15:1;O
0.0119548	-0.0793563	-0.927253	0.131872	-0.890717	1.25979	0.398066	LPC 13:0
0.269619	-0.751356	-0.591691	-0.0595405	1.0381	-2.57379	0.511712	NAE 28:7
0.85429	-1.19712	-1.2158	-2.09316	-1.77854	-0.429211	-0.974787	NAE 27:0
0.494585	-2.03617	-0.575725	-0.434881	0.0770883	-1.55098	0.0693938	NAE 28:5
0.183975	-1.15078	1.70236	-1.22778	0.304221	-0.584099	-0.699705	Cer 27:0;3O|Cer 13:0;2O/14:0;O
-0.546469	-0.150827	1.27116	2.48691	0.814909	-0.00876333	0.504828	Cer 27:0;3O|Cer 12:0;2O/15:0;O
0.908347	-1.23646	-2.17217	-1.32824	-1.89634	-1.01009	-0.53182	Cer 28:6;3O|Cer 12:2;2O/16:4;O
0.827126	-0.00918433	-0.277752	-1.77069	-1.91934	-1.83607	-1.63111	NAE 28:4
-0.616653	-0.22378	0.544773	2.02946	1.22235	0.721471	1.2556	MG 24:0
0.987161	-2.0496	-2.04778	-1.24205	-1.99476	-1.10919	-0.441075	NAE 28:3
-0.400095	0.624091	0.624365	1.45771	0.339318	-0.328286	0.88366	DG 23:1
0.451395	-0.578458	0.872233	-1.3154	-1.26356	-0.633644	-1.14373	Cer 28:4;3O|Cer 12:0;2O/16:4;O
0.0362675	-0.513721	0.756657	0.995532	-0.284116	-1.01177	-0.26899	Cer 28:4;3O|Cer 12:2;2O/16:2;O
-0.0253557	-0.749414	-0.737125	-0.217043	-0.0384878	1.96718	0.00309417	Cer 28:2;3O|Cer 15:2;2O/13:0;O
-0.156177	-0.432284	1.54498	1.64533	-0.419327	-0.584631	-0.348478	NAE 28:0
0.404205	0.869668	-1.77497	-0.895002	-1.44399	0.636715	-1.03027	Cer 28:1;3O|Cer 14:0;2O/14:1;O
0.249935	-0.420818	-0.914259	-1.48009	-0.792643	0.0251272	1.33326	Cer 30:5;3O|Cer 14:1;2O/16:4;O
-0.33528	0.380409	-0.147823	1.43469	-0.541336	0.880632	1.01095	Cer 28:0;3O|Cer 12:0;2O/16:0;O
0.755408	-0.395642	-2.00028	-2.25348	-1.41575	-0.277834	-0.455692	Cer 28:0;3O|Cer 14:0;2O/14:0;O
0.897121	0.212628	-1.12657	-2.01442	-1.86492	-1.64042	-1.64039	MG 25:1
0.360542	-1.06676	-1.32534	0.0618642	-0.716489	-0.36714	0.16898	ST 24:1;O3;S
0.372306	0.0548793	-0.730521	0.708761	-0.871727	-1.76148	-0.750662	DG 24:0|DG 8:0_16:0
0.330149	-1.65957	-1.72076	-0.686323	-0.54136	0.680192	0.956485	MG 25:0
0.644456	-0.025696	-0.949309	-1.83663	-1.88844	0.156679	-1.25672	Cer 30:3;3O|Cer 12:1;2O/18:2;O
-0.243871	0.217753	-0.217134	-0.397802	0.153382	0.763955	1.67468	LPC 15:2
0.944587	-1.23405	-0.781755	-1.05563	-2.33543	-1.71311	-1.38132	Cer 29:4;3O|Cer 13:1;2O/16:3;O
0.00251283	-1.34914	0.200758	0.423945	0.902028	-0.877645	0.677434	Cer 30:2;3O|Cer 21:2;2O/9:0;O
0.75452	-1.93242	-1.41481	-1.1876	-1.34333	-0.894727	-0.0177932	Cer 30:2;3O|Cer 16:2;2O/14:0;O
0.462994	-1.63824	-1.0853	0.80223	-1.41838	-1.04382	0.21656	Cer 29:3;3O|Cer 13:0;2O/16:3;O
0.999671	-1.81009	-1.70991	-2.04948	-1.39277	-1.36697	-0.667824	MG 26:4
0.334153	-0.971901	0.022746	0.41336	0.0690928	-2.15888	-0.381793	Cer 31:7;3O|Cer 13:2;2O/18:5;O
-0.373823	0.095759	0.108806	1.18854	0.421921	0.140331	1.40905	Cer 31:7;3O|Cer 15:3;2O/16:4;O
0.977353	-2.66204	-2.04268	-1.42247	-1.19507	-0.985143	-0.488767	Cer 30:0;3O|Cer 18:0;2O/12:0;O
0.68424	-2.11906	-1.02504	-0.461616	-0.570681	-1.51714	-0.464616	Cer 30:0;3O|Cer 12:0;2O/18:0;O
-0.265977	-0.0450283	-1.01779	0.87107	-0.222615	1.51149	1.29667	Cer 30:0;3O|Cer 16:0;2O/14:0;O
0.694799	-1.26828	-1.35754	-1.21265	-1.31377	-0.617081	-0.483869	Cer 30:0;3O|Cer 14:0;2O/16:0;O
-0.596786	0.314216	0.61885	1.65602	1.28888	0.627261	0.865843	Cer 29:4;2O|Cer 12:2;2O/17:2
0.374824	-1.23836	-1.52738	-0.447729	-1.14064	0.263527	0.717149	Cer 29:0;3O|Cer 16:0;2O/13:0;O
0.0715068	-0.0829018	-0.699384	-0.628609	-0.303293	1.47223	-0.401601	LPC 16:4
0.359963	-1.95208	0.556374	-0.401324	-0.173268	-1.41565	0.146288	TG 24:0|TG 8:0_8:0_8:0
0.499424	-1.2001	-1.0739	-1.74745	-1.18516	0.277728	0.434062	MG 26:0
0.0501768	-0.162155	-0.98988	-0.476703	-0.628897	1.25354	0.552501	LPC 16:3
0.608637	-1.38796	-1.03943	-1.72109	-0.900043	-0.164008	-0.265213	ST 24:1;O4;S
0.285131	0.255269	-1.32418	0.666601	-0.867127	-0.759638	-0.537103	Cer 31:3;3O|Cer 15:2;2O/16:1;O
0.613305	-0.325709	-1.5421	-0.128115	-1.20261	-1.10027	-1.22094	Cer 31:3;3O|Cer 14:1;2O/17:2;O
0.510543	0.557776	-1.17822	-1.19426	-1.3264	-0.407357	-1.04642	DG 25:1
-0.164156	0.66904	-1.04661	-0.290679	0.313778	0.587261	1.24461	Cer 30:7;2O|Cer 12:2;2O/18:5
0.777244	0.294154	-0.971808	-1.78316	-1.69823	-1.1393	-1.69684	Cer 30:4;3O|Cer 12:2;2O/18:2;O
0.748443	0.190908	-1.81704	-1.89083	-1.89267	-0.0314837	-1.29487	Cer 31:2;3O|Cer 18:1;2O/13:1;O
0.286743	-0.15978	-1.38534	-0.0268942	-0.791728	0.47179	-0.688739	Cer 31:2;3O|Cer 17:1;2O/14:1;O
-0.617618	-0.212227	0.908322	2.28063	1.92843	0.350514	0.302893	Cer 31:2;3O|Cer 12:2;2O/19:0;O
0.0672202	0.323976	-1.13273	-1.38036	-0.56364	1.70577	0.441997	LPC 16:0/0:0
0.009455	0.029303	0.258466	0.998486	0.0469505	-2.11057	0.692274	Cer 32:7;3O|Cer 14:2;2O/18:5;O
-0.427197	-0.260539	0.413519	1.41711	0.568547	0.526433	1.1797	Cer 32:7;3O|Cer 12:2;2O/20:5;O
0.110717	0.122512	0.240925	-1.40245	-1.33638	-0.342852	1.7218	Cer 30:2;3O|Cer 15:1;2O/15:1;O
0.77782	-0.918084	-0.589947	-1.59272	-1.43187	-1.02621	-1.44156	Cer 32:6;3O|Cer 14:1;2O/18:5;O
-0.0459345	0.628518	-1.41863	-0.289219	-0.868459	1.56146	0.799737	Cer 30:1;3O|Cer 12:0;2O/18:1;O
-0.0373876	2.03785	-0.584941	-1.30751	0.0867397	0.455508	-0.351161	MG 28:7
0.0673458	2.3259	-0.689866	-0.682566	-0.801976	-0.0812035	-0.676406	DG 26:1
0.820958	-1.22232	-1.25698	-2.37792	-1.35094	-0.862814	-0.317643	Cer 31:4;3O|Cer 15:3;2O/16:1;O
-0.401473	0.190963	1.92746	0.717318	-0.115769	-0.604381	1.49767	SL 25:2;2O|SL 12:2;O/13:0;O
-0.454148	0.222174	0.212949	1.82794	0.220894	0.168755	1.43462	Cer 33:8;3O|Cer 15:3;2O/18:5;O
0.178088	2.02663	-1.11622	-0.821892	-1.26283	-0.278465	-0.15002	Cer 32:1;3O|Cer 17:0;2O/15:1;O
-0.121385	-0.568545	0.698634	1.18367	0.652225	-1.4871	0.613584	Cer 33:7;3O|Cer 13:2;2O/20:5;O
-0.095222	0.0522753	0.0134268	-0.402463	0.11368	-0.0977045	1.17778	Cer 31:5;2O|Cer 12:2;2O/19:3
0.704661	-1.00033	-2.06791	-2.06933	-1.27014	0.136035	-0.0702868	MG 28:3
0.987515	-2.01801	-2.27201	-0.774527	-2.16938	-1.0867	-0.567008	Cer 32:0;3O|Cer 13:0;2O/19:0;O
0.5756	-0.577931	-0.278405	0.352829	-0.772453	-2.49741	-1.40703	Cer 33:6;3O|Cer 15:3;2O/18:3;O
0.000942667	-0.0834772	-0.494099	0.0306473	-0.620546	-0.227679	1.38668	Cer 33:6;3O|Cer 15:2;2O/18:4;O
-0.121915	-0.0341957	0.224768	-0.10689	0.257143	-0.215193	0.971601	Cer 31:4;2O|Cer 12:2;2O/19:2
-0.60929	-0.107957	1.10078	2.14963	1.30736	0.0715173	0.962274	TG 26:0|TG 8:0_8:0_10:0
0.612862	0.752933	-1.74292	-1.65318	-1.69068	-0.468915	-0.713	Cer 33:4;3O|Cer 15:3;2O/18:1;O
-0.116224	1.68758	0.363507	-0.527489	-0.822315	-0.478034	0.822764	VAE 14:1
0.206918	0.577842	0.225117	-0.526852	0.319189	-1.52418	-0.933373	Cer 32:5;3O|Cer 12:2;2O/20:3;O
-0.0887305	-0.757678	1.86888	0.220044	0.494551	-0.995699	-0.0315255	Cer 32:5;3O|Cer 12:1;2O/20:4;O
0.467825	-1.60556	-1.42036	-1.66011	-0.163611	0.983795	-0.344568	Cer 33:3;3O|Cer 18:2;2O/15:1;O
0.263347	0.853618	-0.476087	0.0894589	-1.24922	-0.550155	-1.03774	Cer 33:2;3O|Cer 18:1;2O/15:1;O
0.91894	-1.52757	-2.14192	-1.0266	-1.18812	-0.831112	-1.55514	Cer 34:1;2O|Cer 18:1;2O/16:0
0.438476	-0.489197	-1.46112	-0.650244	-0.817358	1.06765	-1.59602	LPC 18:0/0:0
0.900482	-2.45128	-1.82483	-1.04545	-1.01863	-1.07862	-0.685535	Cer 33:0;3O|Cer 18:0;2O/15:0;O
0.025561	-0.684569	-0.296089	0.675561	0.098256	-0.795965	0.77276	Cer 34:6;3O|Cer 12:2;2O/22:4;O
0.0874995	-1.19483	-1.23027	-0.0914643	0.189739	1.54409	-0.00476095	VAE 15:3
-0.177599	-0.935811	0.0912727	1.03025	-0.542575	0.714043	1.2412	Cer 33:7;3O|Cer 17:3;2O/16:4;O
0.0500953	0.506321	-1.25909	-0.267277	-0.14082	0.242853	0.467151	MG 30:8
-0.120569	-0.869917	-0.206596	1.34274	0.41921	-0.280072	0.679754	DG 28:1|DG 14:0_14:1
-0.675071	-0.421879	0.149548	1.18982	1.15805	2.49373	1.50638	DG O-29:1|DG O-15:0_14:1
-0.160974	-0.429569	0.878639	1.1982	-0.378699	0.169529	0.0106696	Cer 32:0;3O|Cer 16:0;2O/16:0;O
-0.715657	2.33003	0.223995	0.90977	0.564412	1.09464	1.31807	LPC 19:4
-0.552663	-0.462446	0.390098	1.84897	1.3661	0.543436	1.28781	DG 28:0|DG 14:0_14:0
-0.058724	-0.71424	-1.31182	1.37404	-0.175092	0.849407	0.50622	DG 28:2
0.122525	-1.11353	-1.33747	-0.703773	0.494725	1.08762	0.46969	LPC 19:3
0.511473	-1.41032	-1.3023	-0.573665	-0.559545	-0.233406	-0.524025	Cer 33:5;3O|Cer 16:3;2O/17:2;O
0.818556	-0.958817	-1.62546	-2.06487	-1.5376	-0.476325	-0.703926	Cer 33:5;3O|Cer 15:2;2O/18:3;O
0.714067	-0.991899	-0.975153	-0.92603	-0.988292	-1.26239	-1.28284	TG 27:0|TG 9:0_9:0_9:0
0.964724	-2.31928	-1.81642	-1.58385	-1.17828	-1.46672	-0.31796	Cer 33:3;3O|Cer 14:1;2O/19:2;O
0.591102	-1.89556	-1.32584	-0.534681	-1.33598	-0.346104	0.118237	Cer 34:1;3O|Cer 15:1;2O/19:0;O
0.0434157	-0.237129	-0.0484187	-1.02965	-0.497774	0.406323	1.01591	Cer 35:7;3O|Cer 13:2;2O/22:5;O
-0.077376	-1.25156	0.368053	1.07091	0.599318	-1.20658	1.11624	Cer 35:7;3O|Cer 15:3;2O/20:4;O
0.511341	-0.516295	-0.749819	-0.976701	-1.92069	-0.459322	0.0207594	Cer 35:7;3O|Cer 17:3;2O/18:4;O
1.04391	-1.99825	-1.41996	-2.20121	-2.05414	-1.25926	-0.462342	Cer 33:2;3O|Cer 19:1;2O/14:1;O
-0.057741	0.197373	0.286333	0.490117	-0.24564	-1.42255	1.21404	Cer 34:8;3O|Cer 12:2;2O/22:6;O
-0.160174	-0.21652	-0.0250691	0.922684	0.0238711	-0.720605	1.4572	Cer 35:6;3O|Cer 19:3;2O/16:3;O
-0.0179773	1.57206	0.422282	-0.706775	-0.37769	-0.426394	-0.321686	Cer 35:6;3O|Cer 13:2;2O/22:4;O
0.490829	-1.18231	-1.562	-0.371005	-0.952339	-0.180502	-0.169309	Cer 34:0;2O|Cer 18:0;2O/16:0
-0.217035	0.032632	0.94007	1.5537	-0.360961	-0.231094	0.0189647	LPC 20:5
0.465332	0.390047	-2.69813	-0.2454	-0.546201	-0.2729	-0.815404	DG 29:1|DG 13:0_16:1
-0.403937	-0.584913	0.503884	1.76734	1.51063	-0.220339	0.658824	TG 28:0|TG 8:0_10:0_10:0
-0.282594	0.0751986	1.7239	1.06557	-0.156758	-0.169629	0.00506567	DG 29:0|DG 8:0_21:0
0.716858	-0.47234	-0.735586	-1.99915	-1.24363	-1.22699	-0.774035	DG 29:0|DG 14:0_15:0
-0.046415	-0.544909	-0.755138	0.0286835	-0.483278	1.21714	0.955233	DG 29:2
-0.240271	-0.208143	0.501707	1.07377	0.164559	-0.409097	1.03965	Cer 34:8;2O|Cer 12:2;2O/22:6
0.454219	-1.85311	-1.47166	-0.784212	-0.416418	0.525118	-0.0876834	DG 30:8
0.277994	0.427339	-0.182601	-1.19732	-0.791422	-0.568169	-0.18977	LPC 20:2/0:0
0.234433	1.88683	-0.843248	-0.964208	-0.916855	-0.321342	-0.951067	Cer 34:7;2O|Cer 12:2;2O/22:5
0.522618	-1.77558	-1.33691	-0.208883	-0.787102	0.265835	-0.860915	Cer 35:2;3O|Cer 15:2;2O/20:0;O
0.0455768	2.34495	-0.627311	-0.688999	-0.761962	-0.0537711	-0.6231	TG 28:0|TG 8:0_8:0_12:0
0.391209	-1.571	-0.551426	-0.593661	-1.10311	0.573122	-0.274812	Cer 35:1;3O|Cer 13:1;2O/22:0;O
0.899924	-0.570601	-1.88473	-2.03309	-1.96509	-0.244085	-1.40172	Cer 35:1;3O|Cer 13:0;2O/22:1;O
0.86871	-1.2492	-1.64286	-1.94641	-0.418268	-1.92631	-0.635346	DG 30:6
0.270245	-0.632163	-1.0135	-0.978562	-0.894325	1.33858	-0.252238	SL 30:6;2O|SL 12:1;O/18:5;O
-0.105085	-0.935463	0.735668	1.09369	0.799889	-1.06796	0.31993	Cer 35:8;3O|Cer 13:2;2O/22:6;O
-0.364468	-0.621494	0.397765	1.79074	1.03434	-0.13144	0.810296	DG 30:2|DG 14:1_16:1
-0.101901	-0.924657	-0.399934	1.56737	-0.266185	-0.472219	1.41274	Cer 34:1;3O|Cer 20:1;2O/14:0;O
-0.127251	-1.07032	-0.186919	1.44358	0.558057	-0.604149	1.005	Cer 34:1;3O|Cer 18:1;2O/16:0;O
-0.225949	-0.327311	-0.46553	-0.427008	1.08189	1.97082	0.200686	DG 30:4
0.880073	-0.782986	-2.16475	-1.67126	-1.60824	-0.694078	-0.999349	DG 30:1|DG 14:0_16:1
0.673789	-0.825632	-1.16634	-1.16302	-1.11541	-0.749176	-1.04451	DG O-31:1|DG O-17:0_14:1
0.683593	-0.931655	-0.984781	-1.01632	-0.995418	-1.19375	-1.03042	DG 30:3
0.580952	-0.65655	-1.5837	-1.52943	-1.54441	0.741992	-0.656483	Cer 35:6;3O|Cer 15:2;2O/20:4;O
0.262582	-1.22921	-1.21731	-0.55483	-0.923717	0.955933	0.605895	Cer 35:6;3O|Cer 13:1;2O/22:5;O
0.539262	-1.52842	-2.01464	-0.354243	-0.71738	-0.0314249	-0.207253	DG 30:0|DG 14:0_16:0
-0.195691	2.15579	-0.0894322	-0.703783	-0.536488	0.471087	0.464051	DG 30:0
-0.32951	-0.726335	-0.0610877	1.45874	1.0025	-0.0632652	1.35504	Cer 35:3;3O|Cer 22:2;2O/13:1;O
-0.602489	-0.193353	0.998955	2.23175	1.4549	0.0631418	0.867012	Cer 35:3;3O|Cer 13:0;2O/22:3;O
0.535904	-0.62576	-1.55347	-1.53572	-1.15455	0.804136	-0.757776	Cer 35:3;3O|Cer 15:1;2O/20:2;O
0.73791	-1.58226	-1.87704	-0.859148	-1.68239	0.132967	-0.773325	Cer 35:3;3O|Cer 12:2;2O/23:1;O
0.570097	-0.180885	-1.34954	-1.25873	-1.27604	-1.32914	0.263451	Cer 37:7;3O|Cer 19:2;2O/18:5;O
0.413107	-1.77162	-1.17615	0.445783	-0.155504	-1.01395	-0.0465143	Cer 36:0;3O|Cer 12:0;2O/24:0;O
0.534358	-1.71999	-2.17608	0.287883	-0.605031	-0.735519	0.139521	Cer 36:0;3O|Cer 14:0;2O/22:0;O
0.450581	-1.13772	-1.59424	-0.378963	-1.30608	-0.156925	0.518698	Cer 36:0;3O|Cer 18:0;2O/18:0;O
0.0945575	0.0814237	0.418918	-0.46269	-1.33624	-0.992323	1.4399	LPC 22:6/0:0
0.444144	0.524443	-1.04258	-1.79307	-1.87238	0.0301627	0.156136	Cer 37:6;3O|Cer 13:2;2O/24:4;O
0.347571	-0.0712062	-0.944192	0.0884813	-0.135192	-1.58255	-0.483484	Cer 37:6;3O|Cer 19:2;2O/18:4;O
0.887124	-1.35941	-1.67415	-1.20129	-1.68006	-0.995794	-1.07341	DG 31:2|DG 15:1_16:1
0.206832	-1.34289	-0.99863	-0.361429	-0.737673	1.22612	0.353024	NAGly 31:2;2O|NAGly 9:0;O(FA 22:1)
0.268382	-1.34705	0.693453	0.63249	0.322759	-1.48713	-1.22996	Cer 36:7;3O|Cer 12:2;2O/24:5;O
-0.00707037	-0.34115	0.877601	-0.79324	0.0638429	-0.150295	0.406873	Cer 36:7;3O|Cer 14:2;2O/22:5;O
-0.718083	0.001245	1.73192	2.65097	1.42955	0.126747	0.522314	Cer 36:7;3O|Cer 18:3;2O/18:4;O
-0.32621	-0.684845	0.551775	2.00893	1.35203	0.00995065	-0.301951	DG 31:1|DG 15:0_16:1
0.975393	-1.60139	-1.88739	-1.29458	-1.61768	-1.61357	-0.76393	Cer 35:0;3O|Cer 16:0;2O/19:0;O
0.927939	-1.64266	-1.86918	-1.25529	-1.54436	-1.54486	-0.495089	Cer 35:0;3O|Cer 12:0;2O/23:0;O
0.572707	-1.16578	-1.16001	-1.58711	-0.980279	0.678463	-0.939649	TG 30:0|TG 10:0_10:0_10:0
0.526845	-1.53201	-1.62446	-0.431564	-0.925698	0.10929	-0.337171	DG 31:0|DG 15:0_16:0
0.296676	-0.0396599	0.273615	-1.67667	-0.313991	-0.0888445	-0.824539	Cer 37:4;3O|Cer 19:3;2O/18:1;O
0.0157745	-0.533847	-0.733259	0.040071	-0.233913	1.32662	-0.00764355	DG 31:2
0.236185	-1.11844	-0.840942	-0.118635	-0.666945	0.634336	-0.0150448	Cer 36:5;3O|Cer 14:2;2O/22:3;O
0.325965	-0.180486	-1.49846	0.167769	-0.0904747	-0.768506	-0.563524	DG 31:0
-0.0714658	2.30251	0.0991048	-0.878154	-0.995404	0.672348	-0.557219	Cer 36:5;2O|Cer 15:2;2O/21:3
0.415539	-0.838073	-0.92925	-0.0539651	-0.888378	-0.634149	-0.396034	Cer 37:8;3O|Cer 19:3;2O/18:5;O
0.539241	-0.720139	-1.61032	-1.09239	-1.25996	-0.454329	0.283961	Cer 37:8;3O|Cer 13:2;2O/24:6;O
-0.521625	-0.510393	0.69449	2.04485	1.66438	0.00553083	0.795776	DG 32:2|DG 16:1_16:1
0.244078	-1.90602	-0.754907	-0.0939216	-0.077074	-0.55253	1.18775	VAE 19:3
0.231583	-2.15377	-0.526261	-0.730503	0.604395	0.591468	0.130432	Cer 37:7;3O|Cer 15:2;2O/22:5;O
-0.298051	-0.712558	0.391031	1.87993	0.42044	-0.102389	0.806007	DG 32:1|DG 16:0_16:1
-0.571756	-0.501554	0.151011	1.45879	0.727337	1.51822	1.79199	DG O-33:1|DG O-17:0_16:1
-0.229156	-1.09187	-0.112479	0.6002	0.134095	1.6546	0.877856	DG O-33:1|DG O-19:0_14:1
0.584286	-1.14215	-1.22253	-1.21381	-1.11379	-0.383027	-0.183273	Cer 38:4;3O|Cer 18:3;2O/20:1;O
0.33402	-1.44358	-1.41781	-0.34691	-0.348268	0.698005	-0.147623	DG 32:0|DG 16:0_16:0
0.21308	-0.895096	0.378118	-1.29312	-0.667559	0.263241	0.296698	MG 34:6
0.0213212	2.00295	-0.633443	-0.153519	-0.329047	-0.0561152	-1.02273	DG 32:1
0.669551	-0.36621	-1.53815	-1.69935	-1.51287	0.405857	-1.31524	DG 32:0
0.461888	-0.0914524	-0.917442	-0.348988	-1.39442	-0.42036	-0.984336	Cer 37:3;3O|Cer 18:2;2O/19:1;O
0.138964	-1.09183	-0.117504	0.512292	-0.520046	0.137502	-0.17109	Cer 37:3;3O|Cer 20:1;2O/17:2;O
0.75518	-1.98547	-1.99296	0.138712	-1.34161	-1.14336	-0.471919	Cer 38:1;3O|Cer 16:1;2O/22:0;O
0.251262	-1.60204	-1.21297	0.708098	-0.0868335	-0.739353	0.671747	Cer 37:3;3O|Cer 13:2;2O/24:1;O
0.520553	-1.04892	0.268921	-2.06356	-0.331918	-0.37507	-1.13443	Cer 39:7;3O|Cer 15:3;2O/24:4;O
0.681131	-0.614681	-1.63335	-2.32416	-1.05658	-0.477875	-0.0235343	Cer 39:6;3O|Cer 13:2;2O/26:4;O
0.110041	2.10895	-0.962501	-0.862845	-1.02928	0.0149781	-0.259678	Cer 39:6;3O|Cer 15:1;2O/24:5;O
0.714585	-2.02987	-1.30913	-0.480847	-0.282636	-2.04515	-0.283631	Cer 39:6;3O|Cer 13:1;2O/26:5;O
0.199153	2.02116	-0.809215	-1.33678	-1.20847	-0.142169	-0.316902	Cer 39:6;3O|Cer 19:1;2O/20:5;O
0.845683	-0.777719	-1.71236	-0.831253	-1.68524	-1.14959	-1.45498	DG 33:2|DG 16:1_17:1
0.185714	-1.44066	-0.392842	0.69505	0.257698	-1.47565	0.68498	Cer 38:7;3O|Cer 14:1;2O/24:6;O
0.261339	-0.767667	0.344928	-1.98937	-0.761361	-0.363089	1.18451	Cer 38:7;3O|Cer 20:3;2O/18:4;O
0.646401	-2.06423	-1.39388	-1.51989	-0.777685	0.278552	-0.340473	Cer 37:3;2O|Cer 13:2;2O/24:1
0.375917	0.656156	-0.391596	-0.833292	-0.970768	-1.08292	-0.760836	DG 33:1|DG 17:0_16:1
0.860511	-0.393104	-1.02879	-1.63989	-1.64186	-1.45809	-1.58286	DG 33:1|DG 15:0_18:1
1.02524	-1.81288	-0.328741	-2.20301	-1.95523	-1.30405	-1.62327	DG 33:1|DG 16:0_17:1
0.512939	-1.79911	-1.05397	-1.1142	-1.18272	0.907436	-0.373882	TG 32:0|TG 8:0_12:0_12:0
-0.0615899	-0.924039	-0.634402	-0.151588	0.0526514	1.90616	0.305524	DG 33:0|DG 16:0_17:0
0.48741	0.413156	-1.07402	-1.05122	-1.08282	-0.497433	-1.09435	SM 27:3;2O|SM 18:3;2O/9:0
0.444515	0.585597	-1.01606	-1.04601	-1.03704	-0.46551	-1.0216	SM 27:3;2O|SM 17:3;2O/10:0
0.465726	-1.82175	-1.33145	-0.28932	-0.858864	0.431334	-0.321487	Cer 38:3;3O|Cer 16:0;2O/22:3;O
0.856533	-1.05884	-1.99293	-1.49952	-1.64398	-0.605128	-0.908407	DG 34:3|DG 16:1_18:2
0.591414	-1.51271	-1.71795	-0.668289	-1.29695	-0.629607	0.502776	Cer 38:2;3O|Cer 19:2;2O/19:0;O
0.728024	-0.929109	-0.750178	-2.67231	-1.64589	-0.395051	-0.159679	Cer 39:8;3O|Cer 17:2;2O/22:6;O
-0.321656	-0.665542	0.434833	1.78636	0.678493	-0.30788	0.968637	Cer 40:6;3O|Cer 18:2;2O/22:4;O
0.45667	-0.0430849	-1.35483	-1.29951	-1.43626	0.604306	-0.580649	DG O-35:2|DG O-21:1_14:1
0.372475	-1.30082	-0.866326	-0.0847267	-0.150077	-1.66724	0.71692	Cer 39:7;3O|Cer 17:3;2O/22:4;O
0.113107	1.37517	-1.33411	-0.928972	-1.08427	-0.140414	1.09464	Cer 39:7;3O|Cer 15:1;2O/24:6;O
0.777068	-1.59209	-1.57283	-0.858178	-1.80129	-0.514445	-0.65478	Cer 40:5;3O|Cer 18:0;2O/22:5;O
0.463141	-1.31017	-1.4229	-0.704014	-0.817711	0.635571	-0.549032	DG 34:1|DG 16:0_18:1
0.474882	-0.709303	-0.945595	-0.909192	-0.767484	-0.79696	-0.145404	CE 14:1
0.545531	-0.953355	-1.47062	-1.35749	-0.821675	-0.0640308	-0.242601	Cer 40:4;3O|Cer 16:3;2O/24:1;O
0.578162	-0.726064	-1.05419	-1.05844	-0.97675	-0.533606	-0.854396	DG 34:0|DG 16:0_18:0
0.643024	-0.077212	-1.10472	-2.12339	-1.63884	-0.508724	-0.334324	DG 35:6|DG 16:1_19:5
0.316093	0.75294	-0.514968	-2.43079	-0.105917	0.186667	-0.732768	DG 34:1
0.356626	-1.77736	-0.77018	-0.212009	-0.507848	0.23323	-0.175473	Cer 39:4;3O|Cer 17:2;2O/22:2;O
0.599321	-0.480924	-1.54235	-1.84002	0.168377	-1.20875	-0.490227	SM 27:2;3O
-0.0801625	-1.0783	-0.929323	0.0725078	0.846574	1.37407	0.435937	DG 34:0
0.711132	-1.7493	-1.7245	0.199129	-1.63077	-1.10474	-0.390002	Cer 41:8;3O|Cer 17:2;2O/24:6;O
0.30039	-1.52908	-0.107684	0.112259	-0.493573	-0.972602	0.287166	LPC 26:7
0.136749	-1.22054	-1.05327	-0.384477	-0.270752	1.46956	0.228742	Cer 40:1;2O|Cer 18:1;2O/22:0
-0.00817983	0.237176	-0.717946	0.636345	-0.54791	-0.67376	1.13971	LPC 26:6
0.738376	0.138455	-1.2748	-1.48792	-1.42534	-1.28919	-1.30659	DG 35:2|DG 17:1_18:1
0.404873	-1.58708	-1.25874	-0.0225226	-0.800485	0.109904	-0.0849296	Cer 39:1;3O|Cer 12:0;2O/27:1;O
0.608293	-0.415534	-1.68832	-1.52596	-1.04338	-0.134156	-0.667295	Cer 39:1;3O|Cer 20:0;2O/19:1;O
0.632194	0.449538	-1.57299	-1.8542	-1.73505	-0.303232	-0.673805	Cer 40:7;3O|Cer 12:1;2O/28:6;O
0.614773	-0.969108	-1.47583	-1.63236	-1.22825	0.758879	-0.986272	TG 34:1|TG 8:0_8:0_18:1
-0.505087	-0.18536	0.901956	2.12016	1.31536	0.210258	0.183404	TG 34:1|TG 8:0_12:0_14:1
0.0620001	-0.0757651	-0.571678	0.84537	-0.346992	0.293005	-0.701949	Cer 41:5;3O|Cer 15:1;2O/26:4;O
0.455723	-0.252194	-1.28259	-1.27707	-1.13	0.0161305	-0.175785	DG 35:1|DG 17:0_18:1
0.141165	-0.574075	-1.1417	-0.354534	-0.272029	1.10897	-0.0371197	Cer 40:6;3O|Cer 12:2;2O/28:4;O
-0.522315	-0.770385	0.538205	1.24638	1.36937	0.513803	1.80346	TG 34:0|TG 10:0_12:0_12:0
0.820968	-0.776713	-1.48758	-1.49486	-1.44496	-0.83848	-1.34612	TG 34:0|TG 8:0_12:0_14:0
0.537686	-0.602648	-1.31745	-1.44466	-1.49946	0.513839	-0.488801	Cer 41:4;3O|Cer 19:0;2O/22:4;O
-0.0462127	-1.35238	-0.254318	-0.20083	0.171533	0.904125	1.14778	Cer 41:4;3O|Cer 13:1;2O/28:3;O
-0.345713	-0.513151	-0.199131	0.337157	0.034053	2.57152	0.880971	DG 35:0|DG 17:0_18:0
0.995105	-1.08636	-1.58198	-1.31459	-1.79933	-1.54593	-1.62776	TG 34:1|TG 9:0_9:0_16:1
0.281993	-1.26819	-1.48696	-0.24448	-0.367152	1.01344	-0.184595	TG 34:0|TG 8:0_8:0_18:0
0.658659	-1.31427	-1.44512	-0.810662	-1.554	-0.434508	-0.369372	DG 36:4|DG 18:2_18:2
-0.0870523	2.23901	-0.301931	-0.00930967	-0.122844	-0.424818	-0.596638	PC 25:0|PC 12:0_13:0
0.684298	0.857082	-1.31084	-1.4835	-1.56647	-1.22036	-1.43459	DG 36:3|DG 18:1_18:2
0.170009	-0.399467	-1.50113	-0.531111	-1.05717	1.11439	0.844406	Cer 41:0;3O|Cer 20:0;2O/21:0;O
0.172646	-0.918908	-0.160713	-0.127959	1.26128	-0.722216	-0.885304	Cer 41:8;3O|Cer 15:3;2O/26:5;O
0.618362	-0.0828552	-1.35877	-1.29644	-1.2456	-0.531842	-1.04975	DG 36:2|DG 18:1_18:1
-0.24613	-0.82764	-0.125092	-0.169871	-0.115323	2.36638	1.08672	Cer 40:1;3O|Cer 18:1;2O/22:0;O
0.0320697	2.48921	-0.730989	-0.634645	-0.987375	-0.128787	-0.296037	Cer 41:7;3O|Cer 19:1;2O/22:6;O
0.177401	2.15136	-0.855919	-1.02034	-1.16713	-0.314704	-0.389876	Cer 41:7;3O|Cer 17:1;2O/24:6;O
-0.394479	-0.467324	-0.149138	0.537623	0.503781	2.46274	0.662628	DG 36:1|DG 18:0_18:1
0.260606	-1.19014	-1.17197	-0.34345	-0.462742	0.84395	-0.0210997	Cer 39:1;4O|Cer 18:0;3O/21:1;(2OH)
-0.194661	0.358959	-0.731324	0.480962	0.898675	-0.538376	1.28305	CE 16:1
0.67191	-0.736864	-1.39254	-1.34603	-1.37671	-0.00568233	-1.18937	Cer 39:1;4O|Cer 16:0;3O/23:1;(2OH)
0.514871	-1.28731	-1.29652	-1.36145	-1.01494	0.961404	-0.635019	Cer 42:4;3O|Cer 20:0;2O/22:4;O
-0.0930835	-0.871404	-0.738085	-0.217914	0.017126	2.26026	0.38777	DG 36:0|DG 18:0_18:0
0.271389	-1.02065	-0.0437446	1.06027	-1.02797	-1.31649	-0.0939143	Cer 42:4;3O|Cer 14:0;2O/28:4;O
0.553089	-1.11678	-0.945911	-0.952815	-0.924066	0.27682	-1.31505	CE 16:0
-0.668437	-0.376543	0.319427	1.14438	1.36687	1.61071	1.95109	DG 36:2
0.538788	0.287088	-1.14607	-1.2062	-1.15731	-0.479113	-1.14749	SM 29:3;3O
0.809581	-1.24867	-1.43077	-1.56878	-1.52679	-0.0759732	-1.43524	Cer 42:3;2O|Cer 18:2;2O/24:1
0.785354	-1.19175	-1.1926	-1.16868	-1.14863	-1.19526	-1.17127	DG 37:7
0.287033	-1.15886	-0.845425	-1.33752	-0.0941377	0.972886	-0.120239	DG 36:0
-0.294749	-0.650263	-0.044657	0.56891	0.43613	1.38518	0.957441	Cer 42:2;2O|Cer 18:1;2O/24:1
-0.0811224	-0.928895	-0.675114	-0.0279611	0.49784	1.15397	0.710259	Cer 42:1;3O|Cer 17:0;2O/25:1;O
0.51751	-1.12774	-1.41006	-1.3764	-1.15698	0.654935	-0.241346	Cer 42:1;3O|Cer 18:0;2O/24:1;O
0.678354	-0.955765	-1.7931	-1.61744	-1.5561	0.615026	-0.797812	Cer 42:0;3O|Cer 18:0;2O/24:0;O
-0.0582056	-0.758459	-0.702805	-0.431169	-0.25852	2.22232	0.452481	Cer 42:1;2O|Cer 18:1;2O/24:0
0.315553	-1.05618	-1.05747	-1.10037	-0.889234	0.926049	0.337234	Cer 42:0;3O|Cer 20:0;2O/22:0;O
-0.575831	-0.310535	0.416843	1.63227	1.94831	0.288766	1.20683	Cer 42:0;3O|Cer 16:0;2O/26:0;O
-0.226744	2.08021	-0.599949	-0.395907	-0.185371	1.55034	-0.408641	LPC 28:6
0.437647	-1.63085	-0.186918	-1.57839	-0.896318	-0.655214	1.00886	Cer 42:8;3O|Cer 16:2;2O/26:6;O
0.609733	-0.967961	-1.23339	-1.35937	-1.32853	0.587901	-1.18624	Cer 43:5;3O|Cer 17:1;2O/26:4;O
-0.00995933	-1.07773	-0.749026	-0.464214	0.137592	1.89645	0.346564	Cer 42:7;3O|Cer 18:1;2O/24:6;O
-0.357347	-0.583508	0.165918	1.55797	0.541737	-0.0729041	1.60691	Cer 43:5;3O|Cer 23:3;2O/20:2;O
-0.527628	1.16668	-0.12918	0.824157	-0.435851	2.57141	0.751426	DG 38:10
0.475496	0.275784	-1.18987	-1.28689	-1.21648	-0.0402739	-0.821736	TG 36:0|TG 12:0_12:0_12:0
-0.184819	-0.48154	-0.6687	0.717558	0.952176	0.56977	0.574102	Cer 43:4;3O|Cer 15:2;2O/28:2;O
0.176752	-1.20697	-1.22035	-0.43619	-0.509405	1.49876	0.283378	TG 36:0|TG 10:0_12:0_14:0
-0.671199	-0.220732	0.360143	1.20089	1.9296	1.71265	1.05825	Cer 43:4;3O|Cer 15:1;2O/28:3;O
-0.0647867	0.350232	0.70181	0.748271	0.246087	-2.08139	0.618074	LPC 28:3
0.00737945	-0.503248	0.532759	-0.605579	0.181598	-0.226061	0.554114	Cer 42:8;2O|Cer 12:2;2O/30:6
-0.75775	-0.32947	1.03156	1.72966	1.34145	1.24939	1.79717	DG 38:6|DG 14:0_24:6
-0.020861	0.572655	-0.970706	0.304051	-0.476894	0.0130858	0.745558	TG 34:1;2O|TG 8:0_9:0_17:1;2O
-0.0607404	-0.957352	-0.735612	-0.492433	0.424724	2.00298	0.304357	Cer 43:3;3O|Cer 27:3;2O/16:0;O
-0.463828	-0.403939	0.26091	2.52333	1.30941	-0.0706182	0.555355	DG 38:5|DG 16:0_22:5
-0.243698	-0.777124	-0.938586	1.38636	0.598199	1.00604	0.918401	Cer 42:4;3O|Cer 25:3;2O/17:1;O
-0.243086	-0.907529	-0.425212	0.331222	0.344622	2.18542	0.659255	Cer 41:4;4O|Cer 19:0;3O/22:4;(2OH)
-0.175674	-0.855631	-0.277409	0.745911	0.778494	0.120253	1.06945	Cer 42:3;3O|Cer 16:0;2O/26:3;O
-0.50772	-0.418005	0.132335	1.79633	0.964572	1.11385	0.980398	Cer 42:3;3O|Cer 17:3;2O/25:0;O
0.565444	-0.540007	-0.68001	-0.939874	-1.03013	-0.869082	-1.02988	CE 18:2
-0.318098	-0.796207	-0.198499	0.511351	-0.00388583	1.64194	1.70818	Cer 42:1;3O|Cer 24:1;2O/18:0;O
0.469977	0.380787	-1.09012	-0.914138	-1.14886	-0.328868	-1.12859	SM 32:5;2O|SM 14:1;2O/18:4
-0.44276	0.881378	0.175979	2.3583	-0.119632	0.340918	0.34789	PC 28:5|PC 13:1_15:4
0.756616	-0.781101	-0.77555	-1.08006	-1.79373	-1.53933	-0.839766	Cer 44:5;3O|Cer 20:3;2O/24:2;O
-0.325066	-0.334488	-0.104771	-0.129814	-0.148702	2.14342	1.49995	Cer 44:5;3O|Cer 14:2;2O/30:3;O
0.219823	-0.166203	-0.66286	-0.398355	-0.77388	-0.471454	0.494337	CE 18:1
0.717469	-0.976072	-1.35508	-1.3434	-1.18984	-0.531276	-1.06155	DG 38:0|DG 18:0_20:0
0.20156	-1.33006	-0.953223	-0.156982	-0.706125	1.13577	0.196589	DG 38:0|DG 11:0_27:0
0.527592	-1.46084	-1.23887	-1.09003	-0.447831	-0.910705	0.399959	SE 29:1/16:0
-0.040541	-0.963448	-0.764996	-0.130248	-0.0295255	1.88552	0.367573	Cer 44:1;3O|Cer 26:0;2O/18:1;O
-0.346928	0.0927597	0.0421102	-0.0357343	0.0528702	2.95821	0.0121287	SM 33:7;2O|SM 15:3;2O/18:4
0.927684	-0.498009	-1.62041	-1.11094	-2.07228	-1.66757	-1.37995	PC 28:0|PC 14:0_14:0
-0.227515	-1.01862	0.945435	1.55777	-0.123794	-0.349364	1.03621	Cer 45:7;3O|Cer 23:3;2O/22:4;O
0.557222	-1.37372	-1.26232	-1.00957	-1.40303	0.443755	-0.410123	Cer 43:2;3O|Cer 15:2;2O/28:0;O
-0.167356	1.99635	-0.661602	-0.352907	-0.364149	1.48902	-0.600508	PC O-30:6
0.949901	-1.79942	-2.31191	-0.646316	-1.1449	-1.26877	-1.3778	Cer 43:4;2O|Cer 21:2;2O/22:2
0.007842	-0.979144	-0.40373	1.56747	0.547569	-0.869788	0.06704	Cer 45:6;3O|Cer 15:1;2O/30:5;O
0.216841	-1.49373	-1.43076	0.145209	-0.526886	1.03426	0.320343	Cer 43:1;3O|Cer 16:1;2O/27:0;O
0.147273	1.99382	-0.811189	-0.732062	-0.847116	-0.0979433	-0.83097	SM 33:5;2O|SM 14:1;2O/19:4
-0.169067	-0.0809558	-0.170416	2.26322	-0.2329	-0.17616	-0.0811923	PC 29:5|PC 13:1_16:4
0.688325	-0.779483	-1.418	-1.42599	-1.36265	0.016401	-1.22521	Cer 44:7;3O|Cer 18:1;2O/26:6;O
-0.215742	-1.04405	-0.391731	-0.262684	0.386113	2.01794	1.2361	Cer 45:5;3O|Cer 27:3;2O/18:2;O
0.671171	-1.83255	-1.51821	-1.0693	-1.1162	0.35049	-0.854758	TG 38:0|TG 12:0_12:0_14:0
-0.0144057	-0.829821	-0.448851	-0.47191	-0.153339	1.00546	1.02812	Cer 45:4;3O|Cer 30:3;2O/15:1;O
-0.577808	-0.509872	0.0211527	0.756199	1.09994	2.33783	1.49503	Cer 42:0;4O|Cer 18:0;3O/24:0;(2OH)
0.19302	-0.341207	0.152712	-0.514675	-1.19462	-0.507897	0.668509	Cer 44:8;2O|Cer 12:2;2O/32:6
0.806555	-0.657022	-1.67429	-1.96704	-2.08308	0.223982	-1.10154	DG 40:6|DG 16:0_24:6
-0.550781	-0.602704	-0.00520032	1.53166	1.39442	1.34949	1.28936	DG 40:5|DG 16:0_24:5
-0.716851	0.0172566	-0.104433	1.50372	1.14779	2.29037	1.59695	DG 40:5|DG 18:2_22:3
-0.0892893	-1.23811	-1.05471	0.389346	0.847677	1.05441	0.804984	Cer 44:4;3O|Cer 20:1;2O/24:3;O
0.889194	-0.199067	-1.39171	-1.25388	-1.81761	-1.23568	-2.10479	PE 32:1|PE 16:0_16:1
-0.0501113	0.443677	-0.699525	-0.408761	-0.434695	0.442508	1.1078	Cer 45:1;3O|Cer 18:0;2O/27:1;O
1.04464	-1.84825	-1.32643	-1.11366	-1.84155	-1.56602	-1.70581	PC 29:0|PC 14:0_15:0
0.728309	-1.47588	-1.73387	-0.719144	-1.37075	-0.239676	-1.01546	PE 32:0|PE 16:0_16:0
0.909886	-0.813048	-2.34271	-1.19724	-1.95755	-1.25056	-0.627876	Cer 45:9;3O|Cer 17:3;2O/28:6;O
0.35626	-1.50437	-1.04805	0.571092	-0.272437	-1.45981	0.507243	Cer 45:9;3O|Cer 15:3;2O/30:6;O
-0.150254	-0.922886	-0.622137	0.0208556	0.459076	1.88239	0.534988	Cer 44:2;3O|Cer 20:0;2O/24:2;O
-0.0930947	-0.899376	-0.579113	0.335721	0.530498	0.930031	0.520093	Cer 45:0;3O|Cer 14:0;2O/31:0;O
0.45011	-1.23798	-1.42625	-1.22632	-0.982432	0.585915	0.236079	Cer 45:0;3O|Cer 23:0;2O/22:0;O
-0.423505	0.723494	-0.0579013	2.67811	0.490181	0.0161502	-0.0384853	PC 30:6|PC 15:3_15:3
-0.316119	0.133094	-0.0113132	2.61412	0.0674258	0.0369698	0.00477483	PC 30:5|PC 15:1_15:4
0.737147	-0.519852	-1.34637	-1.5918	-1.82007	-0.00538705	-1.35084	Cer 46:5;3O|Cer 14:0;2O/32:5;O
0.225683	-0.591692	-0.799247	-0.803231	-0.763614	1.45941	-0.532766	Cer 44:0;3O|Cer 20:0;2O/24:0;O
-0.296797	-0.0207245	-0.010072	2.70963	0.025977	0.0073715	-0.0410105	PC 30:4|PC 12:0_18:4
0.139855	-0.981177	-1.19215	-0.658987	0.307689	1.24582	0.0201095	TG 38:1;1O|TG 9:0_16:0_13:1;1O
0.533268	0.357641	-1.65951	-1.4532	-1.63714	-0.463996	0.0567928	Cer 45:8;2O|Cer 25:3;2O/20:5
1.07588	-0.778744	-1.86813	-2.18212	-1.8696	-1.13889	-1.84546	HexCer 34:1;2O|HexCer 18:1;2O/16:0
0.664478	1.18529	-1.39134	-1.53868	-1.29057	-1.28725	-1.65775	SM 34:2;2O|SM 16:1;2O/18:1
0.236273	1.9065	-0.746319	-0.880364	-0.907166	-0.555349	-0.943755	SM 34:2;2O|SM 20:1;2O/14:1
1.03436	-0.529296	-1.40863	-1.72432	-1.79067	-1.8296	-2.02676	SM 34:2;2O|SM 14:2;2O/20:0
1.00658	-1.97921	-1.39946	-1.15158	-1.86968	-1.15566	-1.50362	PE P-34:1|PE P-16:0_18:1
0.926659	-1.6165	-1.46028	-1.09252	-1.6506	-0.9844	-1.53564	PE P-34:1|PE P-18:1_16:0
0.367368	-1.41489	-1.13506	0.635056	-0.58844	-0.711682	-0.0912888	Cer 47:9;3O|Cer 23:3;2O/24:6;O
1.16855	-0.918766	-1.74795	-1.71617	-1.94905	-1.92122	-2.26378	SM 34:1;2O|SM 18:1;2O/16:0
1.19644	-0.914028	-1.67992	-1.97067	-2.02756	-2.09889	-2.0769	PC 30:1|PC 14:0_16:1
1.1215	-0.638974	-2.15006	-1.59587	-2.22856	-1.59433	-1.88571	SM 34:0;2O|SM 15:0;2O/19:0
-0.150677	-0.454041	0.672087	1.45378	0.206597	-0.589239	0.0669085	SM 34:0;2O|SM 14:0;2O/20:0
1.09177	-0.462091	-1.64545	-1.65773	-2.08723	-1.75707	-2.21638	PC 30:0|PC 14:0_16:0
0.717968	-1.00849	-1.37849	-1.15083	-1.97675	-1.37082	0.423677	PC 31:6|PC 16:2_15:4
0.195467	-1.1317	-1.32077	0.106954	-0.852635	0.608851	0.830096	Cer 45:1;3O|Cer 19:1;2O/26:0;O
-0.25905	0.3929	-0.211211	2.64494	-0.110896	-0.359116	-0.0251765	PC 31:5|PC 16:1_15:4
0.515655	-1.44593	-1.33446	0.886402	-1.75526	-1.26796	0.276303	Cer 47:5;3O|Cer 17:1;2O/30:4;O
0.700601	-1.78429	-1.38459	-0.886319	-1.46323	-0.154101	-0.632863	TG 40:0|TG 10:0_14:0_16:0
1.07597	-1.65142	-1.78698	-1.67847	-1.48687	-1.47326	-1.60676	TG 40:0|TG 12:0_14:0_14:0
-0.0788648	-0.589677	-0.620523	-0.630137	-0.238087	2.35507	0.433139	Cer 44:0;4O|Cer 18:0;3O/26:0;(2OH)
0.637731	-1.97628	-0.968146	-0.813036	-1.56773	-0.10659	-0.307802	DG 42:6|DG 16:0_26:6
-0.14149	1.59202	-0.414202	-0.583472	-0.814842	1.75054	-0.256628	TG 41:8|TG 11:0_15:4_15:4
-0.259903	-0.284992	1.14325	1.62872	0.240047	-0.156461	-0.23144	PE 34:2|PE 16:1_18:1
-0.262778	-0.845722	-0.629413	0.197261	0.782614	2.08388	0.776374	DG 42:5|DG 18:0_24:5
1.18342	-1.04877	-2.24708	-1.69606	-2.09065	-1.53727	-2.03101	SM 35:1;2O|SM 23:1;2O/12:0
-0.308678	-0.460745	1.13291	1.54908	1.05624	-0.367386	-0.132001	SM 35:1;2O|SM 14:1;2O/21:0
0.835579	-1.53462	-1.24129	-0.969319	-1.81089	-0.567923	-1.39617	PE 34:1|PE 16:0_18:1
1.28042	-1.75705	-1.96637	-1.77582	-2.08909	-1.83476	-2.1007	PC 31:1|PC 15:0_16:1
1.2167	-0.762454	-1.99998	-2.07256	-2.14107	-1.80184	-2.17236	PC 31:1|PC 14:0_17:1
0.395766	-1.1326	-0.171412	-0.13859	-0.64365	-0.632927	-0.842715	PC O-32:1
1.12659	-0.80123	-1.66909	-1.82877	-2.34363	-1.49671	-1.99992	PC 31:0|PC 15:0_16:0
1.11922	-0.597833	-1.98623	-2.23618	-2.20778	-1.23814	-1.80684	PC O-32:0
0.910257	-0.839108	-1.35135	-1.30612	-1.76846	-1.04433	-1.88295	Cer 47:9;3O|Cer 15:3;2O/32:6;O
-0.168569	2.094	-0.716497	0.150239	-0.221402	0.706913	-0.496135	PC O-33:6
-0.5687	-0.253283	0.469099	1.54472	1.30632	0.508671	1.54277	Cer 48:6;3O|Cer 14:0;2O/34:6;O
-0.127027	-0.679909	0.603794	1.98697	0.234481	-0.545184	-0.456899	Cer 48:6;3O|Cer 12:2;2O/36:4;O
0.246112	-0.987029	-1.11381	-0.616588	-0.933095	1.17306	0.262447	Cer 48:6;3O|Cer 16:0;2O/32:6;O
1.1215	-2.01975	-1.41278	-1.30038	-2.04634	-1.51455	-1.79966	PE P-36:4|PE P-16:0_20:4
0.151338	-1.19959	-0.666505	0.921614	0.408017	-0.447487	-0.378088	Cer 47:7;3O|Cer 17:1;2O/30:6;O
1.05403	-1.67249	-2.43474	-0.983561	-1.53192	-1.4081	-1.45548	Cer 47:7;3O|Cer 15:1;2O/32:6;O
0.174198	-0.731771	-0.572133	-0.950495	-0.510821	1.56126	-0.363817	Cer 46:0;3O|Cer 20:0;2O/26:0;O
0.246059	1.7267	-0.866143	-0.939803	-1.01662	-0.143894	-0.97477	DG 43:10
1.1237	-0.558518	-1.66695	-2.27239	-2.0766	-1.59503	-1.94379	SM 36:4;2O|SM 19:1;2O/17:3
0.755896	-1.70233	-1.08358	-0.676647	-1.47737	-0.655975	-1.20715	PE P-36:2|PE P-18:1_18:1
0.140861	2.18419	-0.958698	-1.13267	-1.04997	0.0824733	-0.393068	Cer 47:8;2O|Cer 27:3;2O/20:5
0.300716	-0.195101	-1.30531	-0.296816	-1.22925	0.556655	-0.236624	TG 39:1;2O|TG 14:0_17:1_8:0;2O
1.24641	-1.48734	-1.675	-1.79496	-2.16815	-1.9011	-2.19119	PC 32:2|PC 16:0_16:2
1.04914	-0.318484	-1.77172	-1.92646	-1.76607	-1.71179	-1.94769	PC 32:2|PC 16:1_16:1
1.09389	-1.81863	-1.76603	-1.55373	-1.75691	-1.42655	-1.52319	PE 35:2|PE 17:1_18:1
-0.372321	-0.31078	1.34231	1.67948	0.550194	-0.116333	0.20602	SM 36:1;2O|SM 18:1;2O/18:0
1.06711	-1.52319	-2.14503	-1.22049	-2.04086	-1.03712	-1.63726	PE 35:1|PE 17:0_18:1
-0.106644	-0.694414	1.32287	1.13293	0.296909	-0.640131	-0.458366	PC 32:1|PC 16:0_16:1
0.171173	-0.975481	0.168538	0.304891	-0.128133	-0.294004	-0.616369	PC O-33:1
1.13172	-1.67439	-1.42683	-1.38873	-2.04331	-1.68687	-1.96537	SM 35:1;3O
0.687708	-1.03197	-1.35181	-1.3286	-1.13184	-0.293365	-1.05178	PC 33:7|PC 15:2_18:5
1.08505	-0.973229	-1.63593	-1.52886	-2.04606	-1.40931	-2.17209	PC 32:0|PC 16:0_16:0
-0.118075	0.320655	-0.142959	0.394475	-0.414992	0.317492	0.588014	TG 42:5|TG 10:0_10:0_22:5
0.750912	-1.35968	-1.86225	-1.10232	-1.46036	-1.16744	0.193843	Cer 48:8;3O|Cer 22:2;2O/26:6;O
-0.569552	-0.136004	0.620237	1.54273	1.22934	0.185828	1.68384	Cer 48:8;3O|Cer 16:2;2O/32:6;O
0.681596	-0.847308	-1.20116	-1.36217	-1.33039	-0.227361	-1.16599	TG 42:2|TG 12:0_14:1_16:1
0.690423	-1.36916	-1.37413	-1.00803	-1.39024	-1.16246	0.0902102	Cer 49:6;3O|Cer 23:3;2O/26:3;O
0.0953092	-0.684871	-0.857551	0.226541	-0.281251	-0.541812	1.28116	TG 42:1|TG 12:0_14:0_16:1
0.568476	-1.16445	-0.548321	-0.904851	-1.06341	-1.3716	-0.0636465	TG 42:1|TG 12:0_16:0_14:1
1.19138	-1.54813	-1.72755	-1.5095	-2.1633	-1.6848	-2.08911	PE 36:4|PE 16:0_20:4
1.20293	-2.15184	-1.57072	-1.42411	-2.1142	-1.70334	-1.86215	PE 36:4
-0.156605	-0.872771	-0.483941	0.35042	0.0473313	1.47784	0.890561	TG 41:1;1O|TG 10:0_16:0_15:1;1O
-0.142768	-0.190353	1.54599	0.21306	-0.194826	-0.0656401	-0.0233135	Cer 48:6;3O|Cer 20:0;2O/28:6;O
-0.0586895	-0.339898	-0.225041	-0.042196	-0.12496	0.256622	1.00368	TG 42:0|TG 12:0_14:0_16:0
1.09115	-1.526	-1.92509	-1.12839	-2.02139	-1.3874	-1.83208	PE 36:3|PE 18:1_18:2
0.615662	-1.51172	-1.26232	-1.49344	-0.932093	0.182036	-0.523422	DG 44:6|DG 16:0_28:6
0.884944	-1.48198	-1.40683	-0.946919	-1.71906	-0.835098	-1.5746	PE 36:2|PE 18:1_18:1
1.23285	-0.983757	-2.00702	-2.09009	-2.07573	-1.85276	-2.08633	PC 33:2|PC 16:1_17:1
-0.0303571	-0.681794	0.813699	1.15912	-0.256657	-0.585882	-0.175268	PC O-34:2
1.13092	-1.45162	-1.38094	-1.45438	-2.17307	-1.73953	-1.97877	SM 36:2;3O
0.432366	-1.15357	0.0707433	-0.377224	-0.60108	-0.738739	-1.09143	PC 33:1|PC 16:0_17:1
-0.386899	-0.4908	0.54834	1.25083	0.268432	1.37297	0.532309	PE 36:1|PE 18:0_18:1
-0.193288	-0.726801	0.887405	1.31433	0.616565	-0.339761	-0.012144	PC O-34:1
0.456165	-1.32202	-0.167852	0.291139	-0.683855	-1.06908	-1.15382	PC 33:0|PC 16:0_17:0
1.09568	-0.9816	-2.1363	-1.84676	-1.93667	-1.04511	-1.9147	SM 38:6;2O|SM 20:1;2O/18:5
1.06007	-1.98729	-1.33095	-1.15342	-1.96423	-1.38523	-1.71952	PE P-38:5|PE P-18:1_20:4
0.693354	-1.68956	-0.876241	0.0293284	-1.54922	-0.974024	-1.18047	TG 43:2|TG 13:0_14:1_16:1
0.933061	-1.08851	-2.02396	-2.18769	-1.8429	-0.922891	-0.331598	SM 37:6;3O
0.849449	-1.05948	-2.07275	-1.2585	-1.87895	-0.939032	-0.436333	SM 38:5;2O|SM 16:1;2O/22:4
0.86157	-1.80967	-1.12901	-0.872845	-1.83174	-0.881689	-1.22917	PE P-38:4|PE P-18:0_20:4
-0.265987	-0.0658637	1.15094	1.37637	-0.189977	-0.0752752	0.197688	TG 43:1|TG 13:0_14:0_16:1
0.864447	-0.843771	-1.42113	-1.44106	-1.42915	-1.25097	-1.39394	TG 43:1|TG 14:0_15:0_14:1
0.350411	-0.0828358	-0.408202	-0.726813	-0.993391	-0.79763	-0.14483	SM 38:4;2O|SM 20:1;2O/18:3
-0.0139113	-0.218718	0.226786	-0.159279	-0.386815	0.773539	-0.11031	SM 38:4;2O|SM 14:1;2O/24:3
0.485015	-0.801475	-1.13726	-1.48143	-1.13536	-0.111372	0.30176	SM 38:4;2O|SM 17:2;2O/21:2
-0.184596	-0.659351	0.571579	-0.673667	-0.0781817	1.63451	0.866476	TG 43:3|TG 15:0_13:1_15:2
-0.505357	-0.251546	0.968931	1.93984	0.803608	-0.043647	1.13103	SM 38:4;2O
0.697275	-1.00219	-1.66271	-0.777976	-1.22303	-0.701302	-0.908259	SM 38:4;2O|SM 17:0;2O/21:4
0.17759	-0.527177	-0.72755	0.535114	-0.582631	0.244298	-0.540371	TG 43:0|TG 14:0_14:0_15:0
0.978042	-1.32074	-1.84539	-1.00428	-1.39723	-1.45987	-1.77485	TG 43:0|TG 13:0_14:0_16:0
1.0145	-0.847886	-1.35686	-1.62344	-1.75553	-1.69224	-1.85457	PC 34:3|PC 16:1_18:2
0.34829	-0.659264	-1.03695	-1.01906	-0.488932	-0.712012	0.781607	TG 42:0;1O|TG 16:0_16:0_10:0;1O
0.0179347	-0.862561	0.781164	0.413636	-0.0881507	-0.0571262	-0.348376	PC 35:9|PC 17:4_18:5
1.31842	-2.08327	-2.03349	-1.7667	-2.16948	-1.76335	-2.04952	PC 34:2|PC 16:1_18:1
1.13739	-0.803772	-2.10631	-1.77145	-2.20165	-1.50843	-1.84489	PC 34:2|PC 17:1_17:1
0.87579	-2.36556	-2.07401	-0.978223	-1.34464	-1.027	-0.0926628	Cer 51:9;3O|Cer 27:3;2O/24:6;O
0.976574	-2.11082	-1.94178	-1.15955	-1.78152	-0.418163	-1.37733	SM 38:1;2O|SM 15:1;2O/23:0
1.17335	-1.25559	-2.10177	-2.10193	-2.2051	-1.16852	-1.72726	SM 38:1;2O|SM 18:1;2O/20:0
0.702689	-1.56618	-1.18162	-0.757274	-1.87052	-0.610153	-0.338452	PC O-36:8
1.07938	-1.05462	-1.57003	-1.43316	-2.07124	-1.52053	-2.06483	PC 34:1|PC 16:0_18:1
-0.409214	-0.369501	1.05008	1.62018	0.716006	0.0405035	0.625653	PC 34:0|PC 16:0_18:0
1.18238	-1.92316	-1.64986	-1.50581	-1.96185	-1.67579	-1.92499	PC 35:6|PC 13:0_22:6
-0.133066	0.162233	-0.162996	1.89829	-0.177635	-0.458812	-0.0634863	Cer 50:8;3O|Cer 12:2;2O/38:6;O
0.150448	-0.443901	-0.567869	-0.660904	-0.349888	0.447507	0.22103	TG 44:2|TG 14:0_14:1_16:1
1.12947	-1.67255	-1.67158	-1.26185	-2.09563	-1.51854	-1.94506	PE 38:5|PE 16:0_22:5
1.12077	-1.72347	-1.59979	-1.31225	-2.00509	-1.44786	-1.99851	PE 38:5|PE 14:0_24:5
0.181654	2.19171	-1.06477	-0.416212	-1.06365	-0.424281	-0.857676	PG 34:1|PG 16:0_18:1
0.0159548	-0.807741	-0.638976	-0.819768	-0.416596	2.13126	0.408234	TG 43:2;1O|TG 10:0_16:0_17:2;1O
0.704795	-0.995383	-0.635258	-1.26776	-0.90606	-1.23463	-1.30407	TG 43:2;1O|TG 14:0_14:0_15:2;1O
0.978454	-1.94576	-1.93891	-0.95088	-1.8807	-1.12139	-0.968452	Cer 50:7;3O|Cer 14:1;2O/36:6;O
-0.23948	-0.268449	1.98133	0.322406	-0.0110633	0.0627312	0.0683667	TG 44:1|TG 14:0_14:0_16:1
0.966413	-1.21202	-1.16298	-0.865723	-2.01104	-1.5122	-1.93374	TG 44:1|TG 14:0_16:0_14:1
-0.000476	-1.02466	-0.371768	-0.305366	1.74027	-0.33128	0.29709	SM 39:4;2O|SM 15:1;2O/24:3
0.389476	0.563887	-0.588102	-1.43816	-0.873831	-0.559628	-0.609459	SM 39:4;2O|SM 21:1;2O/18:3
1.09998	-1.35463	-1.96664	-1.96442	-2.04702	-0.859872	-1.70725	PE 38:4|PE 18:0_20:4
-0.220107	-0.526345	0.653705	1.65435	0.282144	-0.20245	0.119557	PE 38:4
1.31643	-1.84114	-2.10328	-2.19152	-2.19729	-1.56763	-1.94697	PC 35:4|PC 15:0_20:4
0.578436	-1.31572	-0.476622	-0.398226	-1.03772	-1.01389	-0.963744	PC O-36:4
0.564619	-0.879435	-1.0689	-1.12405	-0.843125	-0.171142	-0.994925	TG 44:0|TG 14:0_14:0_16:0
0.189335	0.136114	-1.15588	-0.118893	-0.633867	-0.515159	0.583667	TG 44:0|TG 13:0_15:0_16:0
0.449067	0.597128	-1.36564	-2.01811	-1.0035	-0.175922	-0.0755595	SM 38:4;3O
-0.279245	-0.681446	0.278383	1.18181	1.86218	-0.623614	0.495893	SM 39:3;2O|SM 15:1;2O/24:2
1.03413	-1.37005	-1.98618	-1.79707	-1.68522	-0.799946	-1.66875	PE 38:3|PE 18:0_20:3
1.14953	-1.67417	-1.43202	-1.50082	-2.14474	-1.60126	-1.9928	PC O-36:3
0.373815	-0.765727	-1.26121	-1.28425	-1.0055	0.888375	0.0639807	TG 42:1;2O|TG 17:0_17:1_8:0;2O
1.15685	-1.50517	-1.92646	-1.4172	-2.06891	-1.4962	-1.99772	SM 38:3;3O
1.01795	-0.539896	-1.54461	-1.69228	-1.85811	-1.69217	-1.8345	SM 39:2;2O|SM 28:2;2O/11:0
-0.153094	-0.604948	0.527032	2.50098	-0.39149	-0.582962	-0.0707629	SM 39:2;2O|SM 19:2;2O/20:0
-0.380615	-0.526048	1.76106	2.07752	-0.560158	-0.49685	1.17	SM 39:2;2O|SM 14:1;2O/25:1
-0.371778	-0.572711	1.79843	2.03941	-0.414661	-0.587923	1.08345	TG 44:1|TG 11:0_11:0_22:1
0.378833	-1.21228	-0.0935502	-0.0226787	-0.697954	-0.658921	-0.724117	PC 35:2|PC 17:1_18:1
0.941353	-1.40242	-1.46778	-1.09565	-1.78133	-0.979228	-1.74578	PC O-36:2
0.785023	0.140986	-1.4482	-1.03748	-1.78427	-1.15019	-1.78605	TG 44:0|TG 14:0_15:0_15:0
0.377302	-0.893616	-1.25428	-0.170377	-0.715228	0.101929	-0.464148	PC 36:8|PC 15:4_21:4
1.05499	-0.414902	-1.99652	-2.26665	-1.97493	-1.09932	-1.74257	PC O-37:8
-0.208158	-0.503555	1.04318	1.49248	0.378413	-0.184354	-0.35274	PC 35:1|PC 17:0_18:1
0.827477	-1.20313	-1.84089	-1.76439	-1.73513	0.119608	-1.02337	PC O-36:1
-0.325308	-0.420623	1.32847	1.62786	0.395126	-0.0103273	0.00726651	Cer 52:8;3O|Cer 16:2;2O/36:6;O
0.721863	-1.27095	-0.905644	-1.48424	-1.82909	-0.725494	-0.281339	SM 40:7;2O|SM 19:2;2O/21:5
1.17571	-1.33869	-2.00979	-2.02681	-2.15189	-1.16034	-1.89388	PE P-40:6|PE P-18:1_22:5
0.977628	-2.63372	-1.33226	-1.25425	-1.27581	-1.05547	-1.24715	Cer 51:0;3O|Cer 19:0;2O/32:0;O
-0.00530617	-0.962525	-0.840041	-0.358746	-0.155542	1.99819	0.366413	TG 44:3;1O|TG 9:0_18:1_17:2;1O
0.441128	0.16873	-0.824945	-0.729076	-0.86685	-0.835313	-0.882697	TG 45:2|TG 14:0_15:1_16:1
0.65888	-1.1977	-1.65826	-1.22412	-1.5034	-0.0854029	-0.261057	TG 45:2|TG 14:0_14:1_17:1
-0.137871	-0.319026	0.297921	1.62078	-0.314438	-0.260181	0.215773	TG 45:2|TG 15:0_15:1_15:1
-0.357592	-0.0684258	-0.0846728	-0.0849463	-0.0508363	2.84692	0.660289	SM 39:6;3O
1.12758	-0.679088	-1.95437	-1.81982	-2.09701	-1.45658	-2.14136	PC 36:5|PC 16:0_20:5
-0.134624	0.0104085	-0.685454	1.20871	-0.0849245	0.183908	0.578962	TG 45:1|TG 14:0_15:0_16:1
1.24428	-1.07924	-2.07409	-1.84189	-2.22763	-1.83151	-2.14416	PC 36:4|PC 16:0_20:4
1.17548	-0.837615	-2.15017	-1.6575	-2.34685	-1.55751	-2.02968	PC 36:4|PC 18:1_18:3
0.228512	-1.09052	-0.901413	-1.40881	-0.25593	1.48265	0.117422	TG 43:2;2O|TG 16:0_15:2_12:0;2O
0.0507712	-0.810542	0.272173	0.163097	-0.156042	-0.114717	0.189096	TG 45:0|TG 14:0_15:0_16:0
0.0910411	-0.735736	0.840213	0.966478	-0.231832	-0.767016	-0.891479	PC 36:3|PC 18:1_18:2
0.496972	-1.77435	-1.47652	-0.637893	-0.694718	0.442233	-0.331493	TG 43:1;2O|TG 10:0_16:0_17:1;2O
1.00101	-1.28788	-1.7894	-1.81413	-1.81381	-0.584392	-1.71949	HexCer 40:1;2O|HexCer 18:1;2O/22:0
0.947388	-0.62477	-2.12145	-1.66633	-1.56142	-1.43017	-1.12235	SM 39:3;3O
1.04919	-1.20853	-1.91283	-1.92894	-2.00693	-0.75584	-1.62965	SM 40:2;2O|SM 18:1;2O/22:1
1.02768	-1.56355	-1.31527	-1.34766	-2.12539	-1.16001	-1.73721	PC 36:2|PC 18:1_18:1
1.02598	-1.12041	-1.47897	-1.3085	-2.04168	-1.29089	-1.99336	PC 36:2|PC 18:0_18:2
0.890419	-1.28578	-1.78368	-1.76165	-1.78476	0.199895	-1.5978	SM 40:1;2O|SM 18:1;2O/22:0
0.581427	-0.202948	-0.799746	-1.54759	-1.13202	0.0002315	-1.55078	SM 40:1;2O|SM 21:0;2O/19:1
0.383075	-0.459213	-0.41244	0.544832	-0.940819	-1.27754	-0.902485	TG 45:0|TG 15:0_15:0_15:0
-0.367511	-0.26672	1.04548	1.82477	0.696865	0.0306287	-0.0234288	PC 36:1|PC 18:0_18:1
1.02221	-1.29631	-1.9979	-2.08304	-1.90567	-0.596234	-1.32071	SM 40:8;3O
0.448902	-1.10398	-0.0557685	0.0344005	-0.957365	-0.994158	-0.963246	PE 40:7|PE 16:1_24:6
1.2332	-1.49905	-1.93559	-1.91784	-2.04476	-1.65627	-2.0453	PE 40:7|PE 18:1_22:6
1.03228	-1.11309	-1.86836	-2.02502	-1.88929	-0.751151	-1.64359	PS 36:1|PS 18:0_18:1
0.519283	-0.622938	-0.913239	-1.74563	-1.52697	0.488511	-0.353291	PC 36:0|PC 18:0_18:0
0.783616	-0.981337	-1.12453	-1.44366	-1.17628	-0.846336	-1.4804	TG 46:3|TG 14:1_16:1_16:1
0.261749	1.7304	-0.933144	-0.854189	-1.00209	-0.255378	-1.04134	DG 48:12
1.00939	-2.07919	-1.41357	-1.26172	-1.78053	-1.06621	-1.48327	PE 40:6|PE 21:1_19:5
1.10861	-1.70678	-1.61199	-1.15323	-1.98772	-1.62845	-1.88929	PC 37:6|PC 15:0_22:6
1.26854	-1.7152	-1.96397	-2.01171	-2.0989	-1.69001	-1.93705	PC 37:6|PC 15:1_22:5
1.07165	-1.1309	-1.81146	-1.77991	-1.91478	-1.20602	-1.80181	PE 40:6|PE 16:1_24:5
0.228774	-0.799286	-0.83975	-1.00073	-0.929313	1.7276	-0.217489	TG 45:3;1O|TG 10:0_18:1_17:2;1O
0.861227	-1.0328	-1.72475	-1.74742	-1.56489	-0.0446578	-1.63652	Cer 52:8;3O|Cer 16:3;2O/36:5;O
0.0928047	-0.15934	-0.54932	-0.429001	-0.573962	0.544792	0.331586	TG 46:2|TG 14:0_16:1_16:1
0.298806	-0.901854	-0.907038	0.5446	-0.450477	-0.142055	-0.832428	TG 46:2|TG 14:0_14:1_18:1
-0.219139	-0.167256	1.93837	0.364758	-0.101723	-0.0611007	-0.000795667	TG 46:2|TG 16:0_14:1_16:1
0.77495	-1.56311	-0.737193	-0.610692	-1.32317	-1.42979	-1.3106	DG 48:11
-0.535868	0.129009	0.849602	2.95065	0.116902	0.0124292	0.764214	SM 41:5;2O|SM 26:2;2O/15:3
0.453001	-1.47737	-0.703653	-0.292771	-1.1819	0.365292	-0.78661	DG 47:4
0.922125	-1.58044	-1.45779	-0.983143	-1.90966	-0.816731	-1.55136	PE 40:5|PE 18:0_22:5
0.860437	-0.226164	-1.28686	-1.23757	-1.6084	-1.72661	-1.65832	PC 37:5|PC 15:0_22:5
1.06748	-1.39668	-1.91438	-1.86648	-1.96591	-0.807674	-1.65621	PE 40:5
-0.0857685	2.57587	-0.374234	-0.402666	-0.467884	-0.189773	-0.369395	PC 37:5|PC 22:1_15:4
1.22068	-1.2523	-2.1233	-1.59515	-2.24289	-1.70924	-2.06324	PC O-38:5
0.141708	-0.597971	-0.631319	0.802363	-0.584449	-0.559473	0.295478	TG 46:1|TG 14:0_16:0_16:1
0.297521	-0.548127	-1.13369	-0.385104	-0.870402	-0.174859	0.434493	DG 47:1|DG 16:0_31:1
1.19675	-1.35117	-1.68081	-1.64845	-2.18598	-1.7764	-2.12794	SM 40:5;3O
0.767889	-1.72076	-1.01497	-0.752934	-1.69135	-0.461692	-1.26928	PE 40:4
1.1059	-0.859359	-2.01774	-2.00407	-2.14661	-1.11651	-1.80877	PC O-38:4
-0.184306	0.281223	1.82052	-0.0333445	0.191283	-0.278086	-0.322837	TG 46:0|TG 14:0_15:0_17:0
0.794261	-0.849623	-1.48281	-1.4903	-0.951875	-0.893989	-1.47976	TG 46:0|TG 14:0_16:0_16:0
0.39308	-0.667745	-0.831273	0.542156	-0.839014	-0.821752	-0.920087	Cer 53:4;3O|Cer 21:0;2O/32:4;O
-0.197423	0.00566783	1.81813	0.0753998	-0.378721	0.0886543	0.16768	Cer 53:4;3O|Cer 15:2;2O/38:2;O
1.11874	-1.83516	-1.8683	-1.04133	-1.69171	-1.76081	-1.87136	PC 37:3|PC 19:1_18:2
0.914343	-1.29561	-2.02758	-0.984148	-1.866	-0.784752	-1.271	PC O-38:3
-0.100033	-0.643864	-0.582163	-0.301222	-0.142287	2.48544	0.0843951	TG 45:0;1O|TG 18:0_18:0_9:0;1O
-0.415138	-0.317152	0.967817	1.82343	0.61056	0.114569	0.53702	SM 41:2;2O|SM 18:1;2O/23:1
0.816647	-0.970887	-1.48058	-1.52173	-0.993582	-0.856072	-1.52697	TG 46:1|TG 15:0_15:0_16:1
1.07397	-1.43672	-1.94052	-2.18965	-1.53749	-1.27903	-1.28229	PC O-39:9
0.877702	-1.60231	-1.21672	-0.925767	-1.89863	-0.826384	-1.42952	PC 37:2|PC 18:1_19:1
0.700594	-0.747343	-1.5385	-1.64898	-1.46786	-0.773067	-0.129593	SM 42:8;2O|SM 21:3;2O/21:5
0.258233	-1.11668	-0.286713	-0.0364045	-0.416227	-0.941861	0.473786	SM 42:8;2O|SM 20:2;2O/22:6
-0.501286	-0.353065	0.786268	1.66676	0.992631	0.341266	1.07771	SM 41:1;2O|SM 15:1;2O/26:0
0.548504	-1.50336	-1.12175	-0.766393	-1.49284	0.295425	-0.347625	SM 41:1;2O|SM 18:1;2O/23:0
0.756987	-1.56707	-1.77479	-0.735062	-1.6597	-0.063916	-1.01234	PC 37:1|PC 19:0_18:1
0.774981	0.550707	-1.54871	-1.12494	-1.56687	-1.1532	-2.13182	PC O-39:7
0.849752	-1.16844	-1.58614	-1.6258	-1.44753	-0.477688	-1.34217	TG 47:3|TG 15:1_16:1_16:1
0.846625	-1.94451	-2.09344	-0.979563	-0.976194	-1.42037	-0.205543	Cer 53:0;3O|Cer 15:0;2O/38:0;O
0.838362	-1.93648	-2.02438	-1.08102	-0.965288	-1.49614	-0.041954	Cer 53:1;2O|Cer 26:1;2O/27:0
1.26883	-1.04488	-2.08472	-2.17704	-2.14478	-1.82752	-2.1405	PC 38:6|PC 16:0_22:6
0.0738805	2.13143	-0.666299	-0.563053	-0.513804	-0.414023	-0.639184	Hex2Cer 30:1;2O|Hex2Cer 18:1;2O/12:0
-0.261931	-0.148098	1.90038	0.202564	0.4353	-0.0336866	0.00092335	TG 47:2|TG 14:0_15:1_18:1
0.641383	-0.71431	-0.41179	-1.32006	-1.0419	-0.988624	-1.29577	TG 47:2|TG 15:0_15:1_17:1
-0.298666	-0.310343	-0.217587	0.317012	-0.377812	0.743862	2.53286	TG 47:2|TG 15:0_16:1_16:1
1.23691	-1.17395	-1.69274	-1.83019	-2.21247	-1.95596	-2.26691	PC 38:5|PC 18:1_20:4
-0.003604	-0.610045	-0.578872	1.18276	0.666614	-0.0329675	-0.595054	TG 47:1|TG 15:0_16:0_16:1
-0.00300717	0.0628067	0.56295	1.06548	-0.593852	-0.576041	-0.494277	Cer 54:5;3O|Cer 18:1;2O/36:4;O
-0.136314	-0.389555	2.16912	0.135816	-0.29119	-0.281903	-0.115469	Cer 54:5;3O|Cer 16:0;2O/38:5;O
-0.117535	-0.630701	1.12725	1.13163	0.0472933	-0.352644	-0.265016	SM 41:5;3O
1.0752	-1.2644	-2.14347	-1.24468	-2.17065	-1.03008	-1.82356	SM 42:4;2O|SM 27:1;2O/15:3
1.19352	-1.22203	-2.12734	-2.04379	-2.18895	-1.24278	-1.91679	SM 42:4;2O|SM 18:1;2O/24:3
-0.00719175	-0.672108	0.755295	1.21393	-0.247949	-0.211958	-0.77248	PC 38:4|PC 18:1_20:3
-0.325008	-0.278438	1.24982	1.47888	0.532112	-0.171059	0.113767	PC 38:4|PC 18:0_20:4
0.856986	-1.58928	-1.46118	-0.692931	-1.86462	-0.619794	-1.48507	HexCer 42:2;2O|HexCer 18:1;2O/24:1
-0.105603	-0.340863	1.4241	0.47926	0.12537	-0.389659	-0.347785	TG 47:0|TG 15:0_16:0_16:0
0.116229	-0.100506	-1.08321	0.395307	0.633976	0.265385	-1.15701	TG 47:0|TG 14:0_16:0_17:0
0.933598	-1.40334	-1.97619	-1.02813	-1.92277	-0.702465	-1.36949	SM 42:3;2O|SM 18:1;2O/24:2
0.295336	-0.458125	-0.241201	0.374929	-0.355966	-0.966791	-1.01087	PC 38:3|PC 16:0_22:3
0.909729	-1.29222	-1.8663	-0.992171	-1.77312	-0.779927	-1.48383	PC 38:3|PC 18:0_20:3
1.00553	-1.5433	-1.63225	-1.27108	-2.19108	-0.938572	-1.47345	PC O-39:3
0.317216	-1.22346	-1.13989	-0.625565	-0.665841	1.1746	-0.37479	HexCer 41:2;3O|HexCer 18:1;2O/23:1;O
0.353731	-1.2441	-1.14896	-0.831565	-0.751936	1.20283	-0.409843	HexCer 42:1;2O|HexCer 18:1;2O/24:0
0.716274	-1.59135	-1.37067	-0.785869	-1.38759	-0.246429	-1.06456	SM 42:2;2O|SM 18:1;2O/24:1
0.706515	-0.686905	-0.838301	-0.994441	-1.2885	-1.03407	-1.51641	TG 47:1|TG 15:0_15:0_17:1
-0.0163259	0.720531	-0.263485	-0.224163	-0.20641	0.594436	-0.473972	SM 42:2;2O|SM 24:2;2O/18:0
-0.109295	-0.928041	-0.241153	0.264538	-0.218654	1.69531	0.411645	SM 42:2;2O|SM 28:1;2O/14:1
0.957809	-1.26731	-1.8772	-1.88597	-1.77566	-0.304527	-1.50962	PC 38:2|PC 18:1_20:1
0.739245	-1.89134	-1.25181	-1.00187	-1.64435	0.00320323	-0.867033	SM 41:2;3O
-0.582314	-0.174509	0.727976	1.36318	0.560719	0.253691	2.50977	SM 42:1;2O|SM 18:1;2O/24:0
0.725909	-1.28295	-1.78349	-1.70665	-1.53121	0.369294	-0.598176	PC 38:1|PC 16:0_22:1
0.246462	1.95703	-1.12308	-0.990482	-1.34745	-0.0235764	-0.690592	PC 38:1|PC 13:0_25:1
0.437485	-1.25744	-1.27113	-1.25751	-1.31939	0.86146	0.306643	SM 42:0;2O|SM 25:0;2O/17:0
1.27709	-1.41878	-1.99036	-2.10483	-2.02265	-1.91283	-2.04435	PC O-40:7
-0.213034	-0.0764735	-0.168554	2.15204	0.00411105	-0.001428	0.007613	Cer 54:9;3O|Cer 16:3;2O/38:6;O
0.725211	-0.264797	-1.33357	-1.29345	-0.984434	-1.29909	-1.35155	TG 48:3|TG 16:1_16:1_16:1
0.577099	-0.120913	-0.782927	-1.10007	-1.21525	-0.782445	-1.19229	Cer 55:7;3O|Cer 19:2;2O/36:5;O
0.96648	-1.3634	-1.11057	-1.24963	-1.79128	-1.4604	-1.72305	PC O-40:6
-0.257235	-0.101521	2.08836	0.279955	0.0203702	-0.0411648	0.0691152	TG 48:2|TG 16:0_16:1_16:1
-0.129319	0.34221	-0.618476	0.477164	-0.670173	0.28516	1.34798	TG 48:2|TG 14:0_16:1_18:1
1.11045	-1.61539	-1.60847	-1.70979	-1.8256	-1.57744	-1.65733	PC 39:5|PC 17:0_22:5
0.991071	-0.86495	-1.694	-1.56922	-1.78818	-1.47111	-1.53218	PC 39:5|PC 17:1_22:4
0.980291	-1.52644	-1.43922	-1.02277	-1.82569	-1.1619	-1.84659	PC O-40:5
0.0826463	-0.511645	-0.598487	0.970364	0.392313	-0.500525	-0.495838	TG 48:1|TG 14:0_16:0_18:1
0.923634	-0.669479	-1.52332	-1.53179	-1.5295	-1.52262	-1.53599	TG 48:1|TG 16:0_16:0_16:1
0.30595	-0.605895	-0.822102	-0.354685	0.265057	-0.678196	-0.557731	TG 47:1;1O|TG 16:0_16:0_15:1;1O
0.742095	-0.978673	-1.45626	-1.50227	-0.431493	-0.917997	-1.39215	Cer 54:6;3O|Cer 30:0;2O/24:6;O
0.237633	0.431225	-0.863045	-0.59615	-0.128755	-0.753307	-0.22866	TG 48:0|TG 16:0_16:0_16:0
-0.122905	-0.282773	2.12108	-0.174097	-0.475911	-0.386239	0.30408	TG 48:0|TG 15:0_16:0_17:0
-0.344822	0.63244	0.324097	0.740835	-0.41321	0.39955	1.41969	TG 48:0|TG 14:0_16:0_18:0
0.655654	-1.10452	-1.1506	-0.658914	-1.32777	-0.187823	-1.47127	SM 42:3;3O
0.582192	-1.77487	-1.08967	-0.614107	-1.10236	-0.016542	-0.642174	SM 43:2;2O|SM 18:1;2O/25:1
1.10269	-1.30388	-1.79518	-1.52017	-1.92496	-1.05125	-2.32878	SM 42:2;3O
1.24653	-1.29439	-1.69311	-1.8958	-2.21486	-1.99572	-2.12493	PC 40:8|PC 20:4_20:4
0.762514	-1.09824	-0.91721	-0.963367	-1.28762	-1.25247	-1.34372	PC 40:7|PC 18:1_22:6
0.390751	0.302811	-0.905705	-0.794093	-0.531674	-0.738636	-0.849462	TG 49:3|TG 15:1_17:1_17:1
0.555536	-1.32088	-0.894833	-0.542135	-1.1279	-0.976761	-0.137313	TG 49:3|TG 16:1_16:1_17:1
-0.302392	-0.293362	1.03181	1.67925	0.408677	-0.245516	0.140663	PC 40:6|PC 18:0_22:6
1.29382	-1.21401	-2.04508	-2.16223	-2.25444	-1.79777	-2.17082	PC 40:6|PC 18:1_22:5
1.09274	-1.53094	-1.91105	-1.24404	-2.08919	-1.30399	-1.7555	PC 40:6|PC 20:3_20:3
0.0637208	0.143837	-0.718509	-0.368752	0.551547	-0.584588	0.40298	TG 49:2|TG 15:0_16:1_18:1
0.624876	-2.2682	-0.791731	-0.541816	-0.948514	-0.41057	-0.663047	TG 50:11|TG 15:3_15:4_20:4
0.824477	-1.4061	-1.59141	-1.16526	-1.55423	-0.491681	-1.21161	SM 44:5;2O|SM 18:1;2O/26:4
1.03425	-0.872149	-1.98758	-1.98788	-1.89639	-1.01129	-1.55295	SM 42:2;2O
0.985528	-0.615198	-1.92607	-1.93736	-1.79581	-0.962558	-1.63275	PC 40:5|PC 18:0_22:5
-0.0270013	-0.358796	1.65819	0.119289	-0.406501	-0.535882	-0.233292	TG 48:2;1O|TG 15:0_18:1_15:1;1O
0.0229078	-0.750243	0.899619	-0.423921	0.882181	-0.394564	-0.419241	TG 48:2;1O|TG 16:0_18:1_14:1;1O
0.767604	-1.70936	-0.934421	-0.694859	-0.945709	-0.856844	-1.76724	TG 48:2;1O|TG 15:0_16:0_17:2;1O
0.322258	-0.260922	-0.747526	-0.263928	-0.742153	-0.702377	-0.183421	TG 49:1|TG 15:0_16:0_18:1
-0.104112	-0.650517	0.36541	1.02593	-0.221444	0.369829	0.0477956	PC 40:4|PC 16:0_24:4
0.744728	-0.867792	-1.23116	-1.2096	-1.3736	-0.780791	-1.23962	PC 40:4|PC 20:1_20:3
0.621558	-1.40822	-1.30388	0.275945	-0.985932	-1.31181	-0.860124	TG 49:0|TG 16:0_16:0_17:0
0.611707	-1.68714	-1.17793	-0.524422	-1.41876	0.150283	-0.847391	SM 44:3;2O|SM 18:1;2O/26:2
0.644051	-1.39677	-1.38707	-0.294673	-1.35186	-0.370085	-0.995996	PC 40:3|PC 16:0_24:3
0.847419	-0.650312	-1.739	-1.965	-1.3568	-0.3937	-1.52197	SM 45:9;2O|SM 15:3;2O/30:6
0.491735	-1.24662	-1.31176	-0.668927	-1.18884	0.73787	-0.747339	SM 44:2;2O|SM 29:0;2O/15:2
0.334624	-1.39094	-1.29819	-0.367562	-0.753224	1.02477	-0.226466	PC 40:2|PC 16:1_24:1
0.800386	-1.40829	-1.67145	-1.57405	-1.65789	0.0964582	-0.98825	PC 40:2|PC 18:1_22:1
-0.270564	-0.0160783	2.07887	0.307513	0.0545117	-0.00917533	0.0194327	TG 49:4;1O|TG 16:1_18:1_15:2;1O
0.753379	-0.417105	-1.34879	-1.26178	-1.1718	-1.28058	-1.30036	TG 50:3|TG 16:1_16:1_18:1
-0.334434	-0.0785223	2.03563	0.746055	0.0137362	0.141249	0.151753	TG 49:3;1O|TG 16:1_18:1_15:1;1O
-0.325424	0.00492717	0.490347	1.96376	0.0960914	0.0632302	0.310451	TG 49:3;1O|TG 16:0_16:1_17:2;1O
-0.014098	-0.106104	-0.840043	0.893547	-0.70231	-0.0420205	0.923818	TG 49:3;1O|TG 17:0_16:2_16:1;1O
0.373851	-0.942816	-0.978663	-0.775736	0.0967372	-0.886319	0.122137	TG 50:2|TG 16:0_16:1_18:1
0.662169	-0.210744	-1.24576	-1.20975	-1.10757	-1.06077	-1.12491	TG 50:1|TG 16:0_16:0_18:1
0.497194	-0.329636	-1.12112	-0.792424	-0.970853	-0.975371	-0.285349	TG 50:0|TG 16:0_16:0_18:0
0.67791	-1.5146	-1.40254	-1.51461	-0.259063	-0.0649705	-1.3454	TG 49:1;1O|TG 16:0_16:0_17:1;1O
1.27775	-1.43958	-1.80533	-1.92283	-2.18171	-2.02314	-2.12713	PC 42:9|PC 20:4_22:5
0.361974	-0.569417	-0.882398	-0.296546	-0.786051	0.358042	-1.08139	TG 50:4;1O|TG 16:1_18:1_16:2;1O
0.789097	-1.15618	-1.35289	-1.03195	-1.39943	-0.858586	-1.30283	TG 51:3|TG 16:1_17:1_18:1
1.00617	-1.21253	-1.90212	-1.18671	-2.08918	-0.742354	-1.92261	PC 42:6|PC 18:1_24:5
1.11257	-0.970684	-2.02657	-2.02308	-2.07829	-1.10709	-1.80741	PC 42:6|PC 24:2_18:4
0.515989	-1.03153	-1.15414	-0.179193	-0.923723	-0.52793	-0.827386	TG 51:2|TG 17:0_16:1_18:1
-0.244828	-0.42036	0.736622	1.57773	0.149622	-0.113776	0.273612	PC 42:5|PC 21:2_21:3
0.880702	-1.4844	-1.59509	-0.682267	-1.80363	-0.839267	-1.52167	PC 42:5|PC 18:1_24:4
0.514794	-0.609848	-1.59493	-0.982006	-1.00333	-1.15205	0.709012	TG 51:1|TG 16:0_17:0_18:1
0.708963	-1.04306	-1.35854	-1.09126	-1.41044	-0.114872	-1.3625	TG 51:0|TG 16:0_17:0_18:0
-0.107677	0.59938	-0.380006	-0.224407	-0.369501	1.40932	-0.0656903	TG 51:2|TG 16:0_17:1_18:1
0.0766112	0.551117	-0.688124	-1.34293	0.146455	0.77076	-0.126785	TG 51:1|TG 16:0_16:0_19:1
0.473992	-1.17224	-1.08961	0.0846523	-1.03849	-0.701078	-0.34916	TG 52:4|TG 16:1_18:1_18:2
-0.00513533	-0.429506	-0.59952	-0.51659	0.0868883	0.248891	1.25605	TG 52:3|TG 16:0_18:1_18:2
0.667719	-1.4889	-0.855019	-0.322909	-1.23432	-0.702761	-1.40556	TG 52:3|TG 16:1_18:1_18:1
-0.0194202	-0.670205	0.131872	0.819942	-0.620416	0.0335682	0.480017	TG 52:2|TG 16:0_18:1_18:1
-0.257414	0.00195878	2.14567	0.139517	-0.00801872	0.00648728	0.0311098	TG 52:1|TG 16:0_18:0_18:1
0.699355	1.15953	-1.27535	-1.54277	-1.56594	-1.46121	-1.60845	PI 36:2
0.691791	-0.601897	-1.2081	-1.07005	-1.12983	-1.06637	-1.14987	Cer 58:6;3O|Cer 22:1;2O/36:5;O
0.0966515	-0.613525	-0.610911	0.854918	0.231781	-0.585535	-0.146589	TG 52:0|TG 16:0_18:0_18:0
0.808614	-0.428249	-1.19907	-0.923813	-1.69998	-1.20625	-1.82017	PI 36:1
-0.261988	0.998407	-0.571065	-0.496347	0.0831289	1.43392	0.909855	TG 52:1|TG 16:0_16:0_20:1
0.410658	-1.07915	-1.05559	-0.507817	-0.709737	-0.147854	-0.195769	TG 52:3;1O|TG 16:0_18:1_18:2;1O
0.480226	-0.966072	-1.19226	-1.15696	-1.01479	0.696204	-0.688146	TG 53:2|TG 17:0_18:1_18:1
0.75675	-1.27217	-1.32525	-1.13908	-1.0499	-0.748201	-1.27616	TG 54:5|TG 18:1_18:2_18:2
0.466615	-1.2384	-0.81023	0.0552012	-0.755855	-0.352168	-1.09808	TG 54:4|TG 18:1_18:1_18:2
-0.153049	-0.149813	-0.131286	2.01587	-0.0794872	-0.185083	-0.0927538	TG 54:3|TG 18:1_18:1_18:1
1.11797	-0.256209	-1.928	-1.90118	-2.04191	-1.87974	-2.05466	PI 38:4
0.546591	-0.865225	-1.09881	-0.622336	-0.63711	-1.07608	-0.619751	TG 54:2|TG 18:0_18:1_18:1
0.62274	-0.995818	-1.30754	-0.520718	-1.25014	-0.306024	-1.22443	TG 54:4|TG 19:0_19:0_16:4
0.852832	-0.827835	-1.34336	-1.32654	-1.40597	-1.28896	-1.48282	TG 54:1|TG 18:0_18:0_18:1
0.0102602	-0.820117	-0.0718852	0.162715	-0.41177	0.349072	0.699644	TG 54:0|TG 14:0_16:0_24:0
0.736257	-1.33679	-1.34655	-1.34482	-1.01165	-0.368188	-1.21831	TG 54:4;1O|TG 18:1_18:1_18:2;1O
0.180926	-1.22303	-1.03584	-0.0442973	-0.887632	1.40575	0.15671	TG 54:3;1O|TG 18:1_18:1_18:1;1O
0.785581	-1.13313	-1.2721	-1.28322	-1.16197	-1.03512	-1.18468	TG 55:3|TG 18:1_18:1_19:1
1.01218	-0.574945	-1.82019	-1.71312	-1.88615	-1.41893	-1.69633	PI 40:5
0.152288	-1.43812	-1.07023	0.411918	-0.965091	1.53106	0.159886	TG 57:8;1O|TG 22:3_21:5_14:0;1O
1.0256	-1.5643	-1.48345	-0.962594	-1.87273	-1.37877	-1.96858	Hex2Cer 42:2;2O|Hex2Cer 18:1;2O/24:1
0.543271	-0.290924	-1.52895	-1.42575	-0.532031	0.0841732	-1.19595	TG 64:10|TG 22:2_21:4_21:4
-0.114937	0.308089	-0.94467	-0.0187888	0.540165	0.0515722	1.09807	s
0.453895	-1.06306	-0.453035	-1.08741	-0.391164	-2.17251	1.08212	DG 27:3
-0.206736	0.739859	-0.294819	0.6995	-0.174621	-0.245	1.1357	DG 28:3
0.0507838	2.3404	-0.623759	-0.677546	-0.72873	-0.101383	-0.666038	DG 31:3
0.517624	-0.53398	-1.39892	-0.184776	-1.33145	-0.140472	-1.06902	DG 37:0
0.166983	0.207987	-0.366218	0.0143063	-0.598872	-1.74836	0.98831	DG 41:8
-0.166347	0.265302	0.863183	0.522557	-0.837382	0.0019022	0.681558	PC O-32:6
0.770154	-1.68542	-1.66202	-0.325154	-1.68833	-1.01176	-0.558712	NAE 26:4
-0.347855	1.70433	-0.787352	-0.205885	1.28181	-0.126183	1.26397	DG 24:1
0.501873	-0.9129	-1.36939	-1.13649	-1.14613	0.678636	-0.630593	LPC 19:5/0:0
-0.0364631	-0.392403	0.479517	-0.651212	0.975544	-0.649888	0.566609	DG 29:3
-0.32075	0.782773	0.204665	-0.444918	0.795067	0.085483	1.46368	DG 31:8
0.538971	-1.28828	-1.2901	-0.262705	-1.1434	-0.242271	-0.623986	DG 30:1
1.0648	-1.37351	-2.18258	-1.83472	-1.97672	-1.417	-0.798706	PE 37:1
0.353374	-1.41808	-1.03018	-0.75412	-1.18487	0.697209	0.509664	DG 48:0
-0.494953	-0.00250483	2.81622	1.47339	0.0134867	-0.00796833	0.161958	DG 40:0
1.22693	-0.93504	-2.19084	-2.24382	-2.2623	-1.56967	-1.84074	PC O-31:0
-0.551128	0.561174	0.284891	2.41952	0.418692	0.731051	0.544826	PC O-32:3
0.980098	-1.57467	-1.93599	-1.27686	-1.6326	-1.622	-0.778765	DG 45:7
-0.213377	-0.0168994	0.412033	-0.211883	0.180048	0.300946	1.25615	Cer 30:5;2O|Cer 12:2;2O/18:3
-0.157177	-0.713078	1.21103	0.881142	0.457687	-0.880886	0.458696	DG 34:8
0.48108	0.562294	-1.04036	-1.13953	-1.11514	-0.455807	-1.14118	DG 35:5
0.240931	0.0860583	0.597399	0.249572	-0.492538	-2.76515	0.156282	DG 38:7
0.785798	-0.401427	-1.81545	-1.6662	-2.03617	-0.565467	-0.587462	DG 46:5
0.792844	-1.07614	-1.43688	-1.43051	-1.35201	-0.603773	-1.23628	Cer 44:4;3O|Cer 24:0;2O/20:4;O
-0.433973	-0.444267	-0.0587172	0.933785	0.245538	1.49645	1.73298	DG 41:10
-0.499478	0.0137258	0.0102198	2.24922	0.594225	0.725643	0.902258	PC 30:3|PC 15:0_15:3
-0.0600897	-0.130435	-0.0221838	0.290022	-0.24079	-0.448739	1.09293	DG 33:5
-0.190781	-0.405371	1.35631	1.88676	-0.801523	-1.10848	0.789336	DG 45:2
-0.284372	-0.545398	-0.483094	0.998062	-0.240404	1.66002	1.17017	Cer 38:3;3O|Cer 14:1;2O/24:2;O
0.801413	-2.00375	-1.53283	-0.625718	-1.84446	-0.942568	-0.263386	Cer 47:9;3O|Cer 25:3;2O/22:6;O
-0.512843	1.9966	0.765459	0.656381	1.27575	-0.134182	0.055576	VAE 14:0
0.2154	1.66051	-0.89897	-0.987821	-0.788694	-0.240835	-0.682795	NAGly 33:3;2O|NAGly 18:0;O(FA 15:2)
0.564051	-1.51661	-0.966096	-1.77164	-1.09029	1.16842	-0.900252	TG 31:1;1O|TG 8:0_8:0_15:1;1O
0.081818	1.50389	0.69196	-0.799806	-0.278132	-1.0306	-0.823669	Cer 38:7;4O|Cer 16:3;3O/22:4;(2OH)
0.791663	-0.29809	-1.77389	-2.43563	-1.74563	-0.657351	-0.214366	SM 40:7;2O|SM 20:3;2O/20:4
0.618132	-0.0268373	-1.53838	-1.27151	-1.13976	-0.243313	-1.3434	TG 50:3;1O|TG 17:0_16:1_17:2;1O
0.345376	-1.60902	-0.123421	0.334634	0.272081	-1.50013	-0.482533	DG 27:1
-0.104836	-0.336439	2.1239	0.731279	-0.747616	-0.955059	0.127463	DG 24:3
-0.238645	1.82611	0.253635	-0.715761	-0.332226	0.675264	0.440773	DG 40:6
0.990107	-1.46688	-1.98473	-1.88935	-1.77571	-1.32319	-0.471105	DG 52:12
1.18068	-1.62572	-1.37967	-1.06668	-2.21611	-2.67645	-1.66151	Cer 25:0;3O|Cer 13:0;2O/12:0;O
-0.0024025	-1.21351	0.310961	0.408148	0.974523	-0.654115	0.195618	HexCer 36:0;3O|HexCer 20:0;2O/16:0;O
1.13925	-0.669237	-2.14314	-1.84689	-2.03276	-1.43078	-2.13041	PC O-39:8
-0.397831	0.350245	-0.0123118	0.14482	0.0237592	3.09546	-0.0214898	DG 39:10
0.718001	-0.669963	-1.27913	-1.69932	-1.14328	-0.865877	-0.804432	Cer 29:3;3O|Cer 19:3;2O/10:0;O
-0.336348	-0.498165	-0.308094	-0.0669658	0.208838	2.51294	1.17857	Cer 37:6;3O|Cer 15:0;2O/22:6;O
-0.517523	1.41365	-0.227087	-0.131785	0.517715	0.701552	2.38366	PC 26:1|PC 13:0_13:1
-0.553256	1.43238	0.153237	0.224396	0.062794	2.89439	0.212109	PC O-35:7
0.0323432	1.90217	-0.533615	-0.473603	-0.295793	-0.469402	-0.420846	DG 39:0
0.701148	-1.71628	-1.24225	-0.316909	-1.11969	-0.937076	-0.978136	PE O-36:4
0.73113	-0.704739	-1.40019	-0.89896	-1.36424	-1.56331	-0.648735	PC 38:1|PC 11:0_27:1
0.162345	-1.3799	-0.935591	-0.903344	0.0205103	1.32135	0.415867	DG 43:5|DG 21:0_22:5
0.364686	-0.876848	-0.883104	-1.19797	-0.619765	0.44976	-0.15424	Cer 46:7;3O|Cer 16:3;2O/30:4;O
0.54254	-0.0315752	-0.999005	-1.6174	-0.985457	-0.515458	-0.733963	Cer 35:1;2O|Cer 13:0;2O/22:1
0.274532	0.567715	-1.13869	-0.420297	-1.06601	-0.473734	0.0602192	LPC 21:5
0.968424	-1.40588	-1.85553	-0.998247	-1.84206	-1.08591	-1.52819	DG 48:10
0.148965	2.02683	-0.771364	-0.800738	-0.874405	-0.110728	-0.810272	DG 38:8
0.626526	-0.313015	-1.10687	-1.08579	-1.14517	-0.826634	-1.16125	DG 42:10
0.68126	-1.20797	-1.67918	-0.901097	-0.793025	-1.32602	-0.224042	Cer 48:7;3O|Cer 18:1;2O/30:6;O
-0.833633	1.91203	0.750123	1.4779	0.682363	1.99421	0.686072	DG 36:5
-0.422168	0.677114	-0.148936	-0.110086	-0.174928	2.83388	0.722466	PC O-37:7
0.813488	-0.867399	-2.06959	-2.13419	-1.26823	-0.289409	-0.692569	DG 23:4
0.70217	-0.875507	-1.76413	-1.9149	-1.34967	0.485805	-0.901129	Cer 32:2;3O|Cer 15:0;2O/17:2;O
-0.172295	0.235695	0.477959	-0.213172	0.790625	-0.255503	0.51505	Cer 39:0;2O|Cer 17:0;2O/22:0
0.62523	-0.608161	-0.925075	-2.23983	-1.70017	-0.398325	0.244479	DG 39:3
0.494927	0.897773	-1.12663	-1.25251	-1.1943	-0.721567	-1.05711	TG 38:1;1O|TG 9:0_14:0_15:1;1O
0.696425	-1.5103	-1.46153	-0.951044	-1.70022	-0.511572	-0.133163	PC O-40:8
0.822528	-1.59607	-1.7485	-0.978583	-1.56763	-1.49053	-0.0214295	Cer 48:6;4O
0.0808875	-1.33419	-0.300018	0.187109	1.06668	-1.50705	1.15948	DG 25:3
0.87524	0.128842	-0.63958	-2.09076	-1.87922	-1.83858	-1.55787	DG 21:0
-0.0645199	-1.10621	-0.881811	1.31362	0.33591	-0.430135	1.3493	VAE 18:5
0.500534	0.47405	-1.08892	-1.13807	-1.10105	-0.487032	-1.1638	DG 40:7
-0.382833	-0.895372	0.0907253	1.06922	0.982017	0.336674	1.86223	DG 45:11
0.354983	0.394697	0.452828	-2.21452	-1.54714	-0.0240498	-0.256672	DG 41:7
0.143645	0.00119767	-0.378296	0.362278	-0.163727	-1.85932	0.745061	DG 35:8
0.337057	-2.08318	-0.159982	-0.443616	-0.0262183	-0.986538	0.666026	Cer 37:7;3O|Cer 17:2;2O/20:5;O
-0.271432	2.84486	-0.345239	-0.139204	-0.0514312	0.421007	-0.287106	PC O-31:6
0.285878	-0.45277	-0.845135	-0.433333	-1.03699	0.616851	-0.421538	DG 41:6|DG 15:0_26:6
0.872922	0.244455	-1.73826	-1.72734	-1.71953	-1.21709	-1.69852	PC 32:3|PC 16:0_16:3
0.366337	-0.319376	0.276786	-0.261544	-1.13561	-0.842879	-1.01441	PC 34:2|PC 13:1_21:1
-0.166624	0.23651	-0.739729	-0.821614	0.129874	1.48824	1.20633	DG 22:1
-0.668614	0.767796	3.03397	0.501924	1.02334	0.499227	0.191271	Cer 35:8;2O|Cer 15:3;2O/20:5
0.757405	-0.843815	-1.2444	-1.2318	-2.04243	-1.41436	-0.0398488	PC O-35:1
0.556347	-1.45727	-1.54342	-0.998808	-1.46318	0.405696	0.0498602	Cer 55:8;3O|Cer 17:2;2O/38:6;O
-0.163189	1.69157	-0.215965	-0.0802889	0.334082	0.243731	-0.504426	SL 34:7;2O
-0.588752	-0.0590902	0.590227	1.54071	2.6337	0.185027	0.408192	Cer 44:5;3O|Cer 12:1;2O/32:4;O
0.338872	0.0462842	-0.210199	0.0212212	-1.18597	-1.08337	-0.63781	PE O-33:8
-0.067706	-0.60104	0.327082	-0.212381	-0.950331	1.03171	1.01432	Cer 35:0;2O|Cer 19:0;2O/16:0
1.03306	-1.78172	-2.14459	-2.22457	-1.60566	-0.864561	-0.676403	Cer 43:9;3O|Cer 19:3;2O/24:6;O
0.295773	-0.336506	-1.2552	-0.455515	-1.25257	1.15611	-0.518282	DG 28:5
0.486682	0.500656	-1.07465	-1.07452	-1.09153	-0.492523	-1.14757	DG 37:8
-0.68055	-0.354875	0.533858	2.06758	1.79751	0.90286	1.17802	Cer 43:5;3O|Cer 15:1;2O/28:4;O
-0.348077	1.11507	0.353697	1.92079	-1.12839	-0.461131	1.33266	Cer 47:5;3O|Cer 25:3;2O/22:2;O
0.876526	-1.67845	-1.79778	-1.75538	-1.67041	-0.188561	-0.798155	PC O-39:1
0.272013	-1.22931	-1.59431	-0.0489896	-0.33425	0.745181	0.0135754	Cer 43:5;4O|Cer 26:3;3O/17:2;(2OH)
0.764324	-2.39368	-0.782362	-0.583569	-1.99056	-0.898987	-0.22976	PC 35:0|PC 15:0_20:0
-0.117215	2.52699	-0.431999	-0.698403	-0.0517113	0.382624	-0.672565	PC 36:5|PC 14:1_22:4
0.385117	-0.925326	-1.1067	-0.310988	-1.03705	-0.944724	0.858732	Cer 49:5;3O|Cer 13:2;2O/36:3;O
0.143973	-1.43699	-0.92215	-0.133318	-0.356807	0.508338	1.04518	DG 41:11
1.06626	-1.5005	-1.87003	-1.79337	-1.75518	-1.10632	-1.57091	PE 38:3
0.0528513	0.433122	-0.79722	0.249484	-0.554871	-0.481683	0.675504	TG 51:2;1O|TG 16:0_18:1_17:1;1O
0.0537652	0.173295	0.0689543	-0.430819	-0.301066	-0.159055	0.164802	Cer 33:7;4O|Cer 13:2;3O/20:5;(2OH)
0.800662	-0.0243245	-1.01909	-0.767202	-2.11781	-2.0044	-1.27314	NAGly 33:9;2O|NAGly 15:3;O(FA 18:5)
0.886116	-1.95877	-0.985379	-0.779711	-1.84149	-0.889442	-1.52025	PC O-36:9
0.152298	-0.1091	0.0246075	-0.850237	-1.22994	-0.044883	0.838871	PC 35:1|PC 12:0_23:1
0.715261	-0.90421	-1.52299	-1.30609	-1.50055	-1.25217	0.048656	Cer 29:6;4O|Cer 13:2;3O/16:4;(2OH)
-0.345936	-0.766919	2.16734	1.90561	-0.13931	-0.0707372	0.0174398	VAE 20:0
0.785249	-1.06893	-1.30922	-1.78929	-1.73792	-1.41916	0.257286	DG 39:6
-0.273142	-0.507228	1.58514	1.04028	-0.231764	0.718951	-0.1471	Cer 31:0;3O|Cer 13:0;2O/18:0;O
0.301866	-1.29339	-1.33262	-0.249921	-0.85702	0.136798	0.879361	Cer 40:4;3O|Cer 18:1;2O/22:3;O
-0.380499	1.83213	0.0712442	0.330942	1.05524	0.0986547	0.0362802	DG 24:2
0.68148	-1.69332	-1.80544	-0.82061	-1.35686	0.328971	-0.786059	Cer 39:0;3O|Cer 13:0;2O/26:0;O
0.874574	-1.4529	-2.08379	-1.25271	-1.83327	-0.884816	-0.363678	PC 37:8|PC 17:3_20:5
-0.212912	-0.046623	0.717317	0.307983	-0.617409	1.03754	0.517392	Cer 32:0;2O|Cer 16:0;2O/16:0
-0.302933	2.74511	-0.270105	-0.492388	-0.289544	0.893366	0.139954	DG 28:0
0.548903	-0.962366	-1.21824	-1.21565	-1.17463	0.658946	-1.02819	PC 35:2|PC 15:0_20:2
-0.328861	0.000381333	-0.00322717	2.8791	0.00689533	0.0820758	-0.00547717	PC 28:4
-0.50518	-0.224805	1.53724	1.21022	1.91719	-0.04927	0.156046	SM 38:5;2O|SM 14:2;2O/24:3
0.310152	-1.01908	-1.32919	-1.12657	-0.399209	1.02778	0.054898	Cer 36:3;4O|Cer 19:1;3O/17:2;(2OH)
0.841854	-0.641111	-0.887673	-0.914514	-2.0633	-1.63397	-1.43611	Cer 36:1;2O|Cer 14:0;2O/22:1
1.01639	-1.11943	-1.70383	-1.70023	-1.80519	-1.11087	-1.70793	PE O-34:2
0.73776	-0.885906	-1.30535	-1.83261	-1.78464	-0.257539	-0.573807	DG 42:6
-0.431036	-0.204517	0.914624	1.80334	0.672258	0.0654498	0.628167	SM 44:5;2O
0.993277	-2.13994	-1.98034	-1.62214	-0.572881	-1.66898	-0.955214	Cer 34:3;3O|Cer 18:2;2O/16:1;O
0.856832	-2.94594	-1.53505	-0.421755	-1.20721	-0.9736	-0.62793	DG 47:9
0.600633	-0.508235	-0.988733	-1.33268	-1.64408	-0.603354	-0.328617	DG 49:13
-0.069684	-0.701081	-0.059376	0.549181	-0.587947	1.03605	0.390334	TG 49:2|TG 16:0_16:1_17:1
0.274976	-0.823041	-1.25655	-0.112309	-0.585968	-0.53926	0.842341	DG 44:3
-0.481343	-0.279498	0.592178	1.60631	0.670964	-0.043819	1.78595	SM 18:1;2O/18:1(d9)
-0.286524	-0.357521	2.02219	1.17978	-0.371943	-0.659351	0.765558	PC 34:5|PC 17:1_17:4
0.374062	-0.820877	-1.21452	-1.00516	-1.14985	0.920298	-0.0964457	PC 22:4
-0.292485	-0.385558	1.09433	1.68892	-0.108679	-0.0585353	0.401882	SL 25:2;2O
0.440515	0.584796	-1.21731	-1.89017	-1.31263	0.106712	-0.236025	PC O-41:7
0.718138	-0.506505	-1.92648	-1.61447	-1.41385	-0.280585	-0.721347	PC 40:2|PC 10:0_30:2
0.534142	-1.11025	-0.504408	0.244284	-0.624617	-1.43964	-1.37265	PE O-24:3
-0.282114	0.915115	0.794084	0.0381286	0.700384	-0.808506	0.89981	DG 34:4
0.373723	0.274602	-1.34799	-0.547795	-0.929649	-0.806785	-0.00588567	DG 31:4
0.530636	-2.02007	-1.78883	-0.0878229	-0.231316	-1.10156	0.453873	DG 19:0
0.22833	-2.14865	-0.362903	-0.588653	0.547907	-0.280953	0.778292	DG 27:4
0.736451	-1.24923	-1.06605	-0.843691	-1.66414	-0.687817	-1.11713	PE O-34:1
-0.619119	1.57885	-0.181726	0.231369	1.22048	1.50088	1.22222	SL 34:8;2O
0.00376733	-0.910002	0.183365	0.388436	0.23732	-1.1064	1.17338	PC O-30:3
-0.300178	0.133309	1.6318	1.27423	-0.265964	-0.0199477	-0.0518172	DG 42:3
0.244335	-0.118755	0.405783	0.371852	0.598557	-1.89344	-1.56301	DG 45:12
0.244729	-1.19091	-1.19651	-0.842618	-0.386832	1.3544	0.0599119	VAE 18:3
0.900764	-1.31549	-2.10454	-1.05312	-2.09629	-1.03479	-0.502649	PC O-37:4
-0.420054	-0.00783683	1.81225	0.108412	0.7252	-0.0797603	1.22222	PS 28:1
1.01165	-1.4684	-1.87907	-1.90226	-1.91744	-0.462929	-1.47478	VAE 22:3
0.0439747	-0.902596	0.489043	0.670065	-0.0624727	-0.607096	0.0172822	DG 48:7
0.210662	-0.463985	0.052684	-0.473307	-0.907784	-0.509162	0.405596	DG 27:5
0.225376	-1.31459	-0.533737	1.08319	0.536094	-1.06285	-0.736492	PC O-38:8
-0.397332	0.159197	0.515354	1.16807	0.868218	0.0314333	0.833715	DG 24:0
-0.395546	0.555735	0.0069375	2.75804	0.192146	0.04993	-0.002878	PC 28:5
0.191384	-1.52645	-1.53253	0.412646	0.580699	0.170487	0.172687	DG 36:1
-0.0108793	-1.14515	1.02371	-0.4485	-0.722174	0.262341	1.12768	PC 23:3
0.134874	-1.00204	-0.690128	-1.06637	-0.560195	1.81542	0.289458	Cer 36:1;4O
-0.36467	2.39416	-0.132937	-0.293125	-0.269579	1.86566	-0.282139	PC 24:0
-0.0798034	0.188733	-1.2099	-0.192803	-0.0999586	-0.0925896	2.12475	DG 22:0
-0.171495	0.0319417	0.0925602	0.133575	0.576051	-0.253637	0.962968	DG 33:4
0.472475	-0.305588	-0.998491	-0.202855	-1.37995	-1.15435	-0.211041	DG 43:3
-0.642374	1.0956	2.1855	1.44399	0.223469	-0.306385	1.13919	SL 25:3;2O
0.412379	-0.102121	-1.10915	-2.10156	-1.14257	0.504722	0.239266	PE O-35:2
0.248693	-0.87484	-0.373249	-0.978673	-0.398203	-0.231922	0.618652	DG 33:9
0.662481	-1.82013	-0.658803	-0.739597	-1.91166	-0.173876	-0.658264	HexCer 35:0;3O
0.266254	-1.30744	0.158336	-0.392159	-0.450278	-0.119028	-0.285718	PC 34:1
-0.105322	0.0013665	-0.569296	1.33073	0.0694843	0.0587372	0.056878	DG 23:3
-0.752869	1.05462	0.871135	2.67836	0.207655	0.947602	1.01645	LPC 15:1
0.988726	-1.30571	-1.58909	-1.67633	-1.62426	-1.52722	-1.17592	Cer 28:0;4O
0.911793	-2.39029	-1.97241	-1.12829	-1.31123	-0.962654	-0.441263	SL 28:2;2O
0.342319	-0.877759	-0.310649	0.0425607	-1.0694	-0.773083	-0.0925363	PC 29:6
0.446118	-1.1054	-1.29823	-0.321262	-0.862661	0.237065	-0.664572	PC 36:8
1.21408	-1.09832	-2.15865	-2.25448	-2.13266	-1.22757	-2.05504	PC 35:9
0.415965	-1.67993	-0.531267	0.413504	0.087594	-1.54052	-0.493065	Dioctyl phthalate (also known as the production of plastic)
0.507292	0.178193	-0.747457	-0.128499	-1.35976	-1.77558	-0.732525	PC 28:6
-0.529115	0.0043225	0.279698	2.2159	0.915747	0.104518	1.24185	Tryptophan
0.261716	-1.37273	-1.68672	0.000171167	-0.33709	0.800591	0.240333	VAE 16:1
0.938595	-0.710464	-1.87349	-1.21093	-1.6256	-1.47661	-1.55027	PE O-35:5

## Sheet: TableS33
TableS33_exogenous Free fatty acids (uptake) quantification by LCMSMS analysis in IGR37 DSMO vs 3I. For each identified lipid, Lipid name, Peak intensity values upon medium substraction are reported.
T: Lipid Species Profiles for Samples	lipid name	average medium	IGR37_DMSO1-medium	IGR37_DMSO2-medium	IGR37_DMSO3-medium	IGR37_3i_1-medium	IGR37_3i_2-medium	IGR37_3i_3-medium
FFA 12:0	Lauric	-0.216578	0.790039	1.76581	1.68818	-0.624975	-0.828972	-0.456646
FFA 14:0	Myristic	0.868531	0.333029	-1.6599	-1.6599	-1.35071	-2.05028	-1.30036
FFA 14:1	myristoleic	0.0616553	-0.596278	1.56129	0.725935	0.84053	-1.8765	0.0430877
FFA 16:0	Palmitic	0.403198	-1.48484	-0.15178	0.0741503	-1.02088	-0.389119	-0.782032
FFA 16:1	Palmitoleic	-0.114858	1.63702	0.858178	0.797016	-1.10859	-1.18748	-0.0552387
FFA 18:0	Stearic	0.111171	-1.18692	0.466018	1.5982	0.462528	-1.15353	-0.804785
FFA 18:1	Oleic	0.524508	0.778492	-0.16172	-1.83719	-1.32856	-1.01916	0.150913
FFA 18:2	Linoleic	-0.0913507	1.6515	1.20591	0.147779	-1.20517	-1.12005	-0.104344
FFA 18:3	Linolenic	0.0780883	0.637529	1.2356	1.07308	-0.862976	-1.21006	-0.622826
FFA 20:4	Arachidonic	0.592676	-0.1562	-0.698234	-0.133314	-0.85479	-0.0372267	-0.520848
FFA 20:5	Eicosapentanoic	0.285508	-0.676654	-0.180851	1.60713	-1.09455	-0.960265	-1.23515
FFA 22:6	Docosahexaenoic (DHA)	-0.313725	-1.07346	0.32265	0.901231	-1.07435	-2.38964	-0.0613823
FA class	SUM	2.18882	0.653262	4.56298	4.9823	-9.2225	-14.2223	-5.74961
	average	0.182402	0.0544385	0.380248	0.415192	-0.768542	-1.18519	-0.479134

## Sheet: tableS34
TableS34_endogenous lipid species identified by LCMSMS analysis in IGR37 DSMO vs 3I. For each identified lipid, Lipid Species, Lipid name, Peak intensity values are reported.
Lipid name	IGR37_DMSO_1	IGR37_DMSO_2	IGR37_DMSO_3	IGR37_3I_1	IGR37_3I_2	IGR37_3I_3
BMP 33:2|BMP 14:1_19:1	13840	8496.5	14757.5	34845	34278.5	206196
BMP 36:2|BMP 18:1_18:1	4994.5	1257	964	43738	7205	46878.5
BMP 40:7|BMP 18:1_22:6	1222	1955.5	7917.5	67897	21827	41867.5
CE 16:0	372.5	1196.5	3787.5	98855.5	33398.5	10507.5
CE 16:1	822	1302	2031.5	59704.5	29832	12580.5
CE 18:1	606	1963.5	9703	93438.5	46684.5	11932
CE 18:2	630	411.5	461.5	5817.5	2808	80862
CE 28:4	265	2996	16937	27382.5	33421.5	19618.5
Cer 25:0;4O	16471	4699.5	13861	5538	18620	75642.5
Cer 26:3;3O|Cer 12:2;2O/14:1;O	16536.5	36946.5	4596	2823	1483	1011.5
Cer 26:3;3O|Cer 13:2;2O/13:1;O	605.5	885.5	912	1220	7524.5	26755
Cer 27:3;3O|Cer 13:2;2O/14:1;O	15094.5	84571	5399.5	2753.5	435.5	826
Cer 30:1;2O|Cer 18:1;2O/12:0	1103.5	318	815.5	8213.5	2619	24373.5
Cer 30:5;2O|Cer 12:2;2O/18:3	730829	1.32046e+06	84105.5	122529	85884	71803
Cer 30:7;2O|Cer 12:2;2O/18:5	445344	842142	53908	94588.5	27649	7352.5
Cer 31:5;2O|Cer 12:2;2O/19:3	41222	177078	555988	1.33082e+06	1221117	200066
Cer 34:1;2O|Cer 18:1;2O/16:0	614	205	389	30022.5	2992	40471
Cer 34:8;2O|Cer 12:2;2O/22:6	19090.5	675296	324988	544560	261925	16357
Cer 36:1;2O|Cer 18:1;2O/18:0	26153.5	15080.5	1049	712	309.5	1460.5
Cer 36:3;3O|Cer 18:1;2O/18:2;O	1261	1536	7671	82532.5	125097	82868.5
Cer 42:1;2O|Cer 18:1;2O/24:0	758.5	1034.5	1574.5	34717.5	20851	32493.5
Cer 42:2;2O|Cer 18:1;2O/24:1	40173.5	2350.5	1030.5	823	659	613.5
Cer 42:8;2O|Cer 12:2;2O/30:6	119726	235022	6719	18406.5	18798.5	28295.5
Cer 43:1;2O|Cer 18:1;2O/25:0	652.5	903	1197.5	39825	24342.5	37103.5
DG 16:0	5989.5	7611.5	76894	73445	27036	6592.5
DG 18:0	13892.5	16576.5	2709.5	3003.5	1933.5	4152.5
DG 22:1	25819	14163.5	2110	4471	2924.5	4630.5
DG 23:1	255697	1.4617e+06	142220	173757	212703	74275
DG 24:3	31404.5	47266.5	7020	33392	6533	5709
DG 24:4	3844.5	4598	21307	30179	9286	2664.5
DG 25:1	1732	28103.5	2995.5	19022	12378	2968
DG 25:2	38458	11534.5	4311	2886	3685.5	2802
DG 25:3	854.5	2895	5474.5	6193	12691	105716
DG 26:0	1291	2045	3175	9051.5	9329.5	63049
DG 26:1	574.5	13360	16414.5	34088.5	89588	33911
DG 27:2	3267.5	18960	126626	111162	127436	30076.5
DG 27:3	5142	101707	174388	166286	151280	35284.5
DG 28:0|DG 12:0_16:0	1552	2792.5	5304	63772	75955	68425
DG 28:0|DG 14:0_14:0	22106.5	3009.5	983	385	706	1621
DG 28:2	1186.5	2153.5	6946	52469	217346	72297
DG 28:3	983	4316.5	21945.5	25948.5	9557	1689
DG 28:4	7983.5	8633	41892.5	53594.5	22662	2541.5
DG 30:0	992	5305	9277.5	82632	88126.5	79702.5
DG 30:0|DG 14:0_16:0	62329	5157	1940	1152	3273.5	1488
DG 30:4	2683	16474	18205	16079.5	15409	4476.5
DG 30:5	831	11319.5	19005.5	12016.5	47417	14562.5
DG 31:0|DG 14:0_17:0	995.5	7011	11386.5	58819.5	60952	42778
DG 31:0|DG 15:0_16:0	24738.5	3756.5	1101	947.5	1197.5	1056.5
DG 32:0	1146.5	737	2683.5	34009	10417.5	125595
DG 32:0|DG 16:0_16:0	104159	25059.5	3987	4059	4191.5	4515.5
DG 32:1	4130.5	30722.5	6412	3538	4537	2952
DG 32:1|DG 14:0_18:1	39265.5	4355.5	1560.5	1188.5	1429.5	3266
DG 32:1|DG 16:0_16:1	2297	5218	11066	88551	127927	96678
DG 32:4	1059.5	1783	5295	3851	12807.5	91303
DG 33:5	7975	246415	367148	494214	204726	28745
DG 33:9	80086	107770	7203	8772.5	5090.5	3306
DG 34:0	532.5	1739	2677	73456.5	43123.5	61964.5
DG 34:0|DG 16:0_18:0	2647.5	2841.5	3849.5	114105	24348.5	135201
DG 34:1	1268.5	5853.5	17381.5	162314	197889	147956
DG 34:1|DG 16:0_18:1	568	14801.5	25392.5	276398	358749	284736
DG 34:2	18502.5	18385	2373	1547	2509	1592.5
DG 34:2|DG 16:1_18:1	2708.5	3757.5	5662	44860	40540	16271
DG 34:7	3813	60028	60628.5	200604	128352	12326
DG 36:0|DG 18:0_18:0	14728.5	2353	578	1225	986.5	767.5
DG 36:1	965.5	1602.5	2439.5	38917	10249	36757.5
DG 36:1|DG 16:0_20:1	1968	909.5	774	9355.5	2820	54333.5
DG 36:1|DG 18:0_18:1	399	30392	46025	11307.5	14119.5	8619.5
DG 36:2	4060	28202.5	5312	2613.5	3122.5	2224
DG 36:2|DG 18:1_18:1	319.5	1485.5	2040	67379.5	16646.5	29941.5
DG 37:6	29929	3390.5	2264	3644.5	1915	4637
DG 37:7	3006.5	36563.5	36767.5	211056	177408	54488.5
DG 38:1	220.5	336	491.5	5552.5	9767.5	55528
DG 38:6	3172.5	33382	96138	131464	182641	147532
DG 39:6	1017	25051	52991.5	6776	7368.5	3919.5
DG 39:7	19149	2351	1036.5	2780	962.5	2491.5
DG 41:6	30159.5	13541	1124	1902.5	1027.5	2262.5
DG 42:7	979.5	943.5	1382	10835.5	3083	36797.5
DG 43:3	314	31471	216964	88075.5	17965	22847
DG 44:9	25973.5	2524	1583.5	9085.5	3878.5	4893
DG 46:12	2542	5089.5	8503.5	45559	49985	109082
DG 46:8	2199	2475.5	7426.5	101826	98750.5	66599.5
DG 47:3	34311.5	1542.5	590.5	668	491	770
DG 47:6	29207	3068	1260	2230	794.5	2532.5
DG 47:7	23318	4700.5	3206	2734	3328	1369
DG 48:12	39468	22237	4361.5	3185	4300.5	2030.5
DG 49:13	1732	1879	1078.5	10158.5	3587.5	25311
DG 49:6	5583	31343	766	1505.5	1897	1095
DG 49:7	20343	2424.5	870.5	759	512	296.5
DG 51:12	127471	6452.5	6484.5	5037	9316.5	15025.5
DG 51:14	4379.5	13268	72936	59799	64786.5	15305.5
DG 51:6	2173	35936	29719	3674.5	1526.5	396.5
DG 51:7	47509.5	29067	788	1257	1259.5	217
DG O-32:0|DG O-16:0_16:0	593.5	553.5	962	79024.5	33570	48970
DG O-33:1|DG O-17:1_16:0	1141	583	902.5	5374	2459.5	29027
DG O-33:1|DG O-19:0_14:1	11058.5	1512.5	246.5	522.5	434	406.5
DG O-34:0|DG O-18:0_16:0	848.5	644.5	770	2711	1139	26002
DG O-34:1|DG O-18:1_16:0	633	1666	2176	31802.5	43360.5	36839
DG O-35:0|DG O-17:0_18:0	576.5	395.5	516	2710.5	1211	24561
DG O-35:0|DG O-19:0_16:0	732	949.5	1614	37574.5	18884	26599.5
DG O-35:1|DG O-19:0_16:1	29534	2721	565.5	771	248	632.5
DG O-40:1|DG O-24:1_16:0	544	357	532	34924.5	12258	37657.5
DG O-48:3|DG O-28:3_20:0	722.5	234848	255835	48793.5	46829.5	18820
Diisodecyl phthalate (also known as the production of plastic)	13089.5	18986	22613.5	77557.5	130004	82480.5
Dioctyl phthalate (also known as the production of plastic)	20317	31869.5	50673.5	672832	620294	2314451
Hex2Cer 30:1;2O|Hex2Cer 18:1;2O/12:0	102634	5407.5	1845	1852.5	2397.5	5383
Hex2Cer 34:1;2O|Hex2Cer 18:1;2O/16:0	3800	7588	24819	159880	193689	169018
Hex2Cer 36:1;2O|Hex2Cer 18:1;2O/18:0	2468	849	987	37726.5	12374.5	80281
Hex2Cer 42:1;2O|Hex2Cer 18:1;2O/24:0	25205	713.5	268	972.5	606.5	1013.5
Hex2Cer 42:2;2O|Hex2Cer 18:1;2O/24:1	21914.5	17019.5	1274	2525.5	2430.5	1776
HexCer 30:1;2O|HexCer 18:1;2O/12:0	1492.5	1370.5	1149	7545.5	4372	57768.5
HexCer 32:1;2O|HexCer 18:1;2O/14:0	704.5	1496.5	1777	31729.5	10205.5	66839
HexCer 33:1;2O|HexCer 17:1;2O/16:0	512	1184	1915.5	27724.5	22030.5	20037.5
HexCer 34:0;2O|HexCer 18:0;2O/16:0	7046	48028.5	5672.5	126357	153076	139846
HexCer 34:1;2O|HexCer 18:1;2O/16:0	36553	1315.5	737.5	931	303.5	361
HexCer 36:0;2O|HexCer 18:0;2O/18:0	1182	11823.5	1207.5	24697.5	25136.5	21690
HexCer 36:1;2O|HexCer 18:1;2O/18:0	215	361.5	802.5	17627.5	2694.5	22013
HexCer 40:1;2O|HexCer 18:1;2O/22:0	52657	1399	827	1592	519	946.5
HexCer 40:2;2O|HexCer 18:1;2O/22:1	26877.5	12701	1215	1209.5	1537.5	968.5
HexCer 40:3;3O|HexCer 18:1;2O/22:2;O	5572.5	27508	4962	3324	4339.5	5865.5
HexCer 41:1;2O	2777.5	18283.5	1440	777.5	676	748
HexCer 41:1;2O|HexCer 18:1;2O/23:0	784.5	967.5	1159	31534	7334.5	13392
HexCer 41:2;2O|HexCer 18:1;2O/23:1	23182.5	4826.5	923.5	2634	529.5	1807.5
HexCer 41:3;3O	4041.5	2081.5	881	15805	5186.5	67564.5
HexCer 42:1;2O|HexCer 18:1;2O/24:0	16724	98136.5	3952	2587.5	1799	2711
HexCer 42:2;2O|HexCer 18:1;2O/24:1	22294.5	1182	327.5	1138.5	374.5	1094
HexCer 42:3;2O|HexCer 18:1;2O/24:2	1336	1022	1042	43267.5	5123	36269
HexCer 44:6;3O	12958.5	13199.5	1480	1319.5	1006.5	1957.5
HexCer 44:6;3O|HexCer 18:1;2O/26:5;O	1051	1521	3287.5	51015	44252.5	33048
LPC 10:0	35405	35664.5	4136.5	3809.5	4496	7981.5
LPC 12:0/0:0	10630.5	15673.5	32537	29395.5	58697.5	147231
LPC 14:0	13727	6929.5	13890.5	21608	146645	818790
LPC 15:0	16367.5	31891.5	6747	23380.5	22742	219238
LPC 16:0	3016	4757.5	10043.5	81441	109312	149310
LPC 16:0/0:0	3643.5	13341.5	3557	9004	3916.5	177902
LPC 16:1	2927	92206	241457	497448	355186	92719
LPC 18:0	3535	2146.5	2796.5	8348.5	10655	93714.5
LPC 18:0/0:0	5723	2272	2727	17733.5	4368.5	80015.5
LPC 18:1	6737	80935	1268423	2380080	1.78982e+06	820490
LPC 18:2	21231	31154.5	44244	38475.5	283888	487149
LPC 19:1	100680	386018	32387	63252.5	19584	1791.5
LPC 20:0/0:0	5196	4627	6721.5	14985.5	27042.5	203367
LPC 20:1/0:0	10020.5	15240.5	16936.5	95880	72544.5	28694
LPC 20:4	1016.5	68084.5	201295	272748	149100	27119.5
LPC 22:4	1068.5	5289	4280.5	12503	6780	50946.5
LPC 22:6	25518	6653.5	5449.5	3657.5	10788.5	6953
LPC 24:1/0:0	558.5	2945	1261	5437.5	2427	36345.5
LPC 24:5	3081	4113	1769	1930.5	4824.5	39766.5
LPC 28:0	1512	1113.5	3473	91990	27566.5	270150
LPC 28:4	5813	64101	46073	53509.5	45192	5883.5
LPC 28:6	875.5	493	638	3051.5	1237	28829.5
LPC O-16:0	34551	41969	306468	1425282	855362	358924
LPC O-18:0	8518.5	10165	4541	30184	38127.5	383278
LPC O-18:1	5824	10393	8164	28955.5	27924	322161
LPC O-20:0	3921	2103.5	2424.5	39354	39651.5	41968.5
LPC O-24:1	773	1412.5	3466	56811.5	41909	56167
LPE 16:0	2683	3714	56514.5	50010.5	17916	81963
LPE 18:0	4970	6536	15359	116630	145662	219298
LPE 18:1	3527.5	1827.5	2881.5	7456.5	31469.5	295324
LPE 18:2	806	7961	57254	92718.5	44634	10768
LPE 20:4	2537	2498.5	6241	11569	78190.5	1.02148e+06
LPE 22:4	2667.5	47208.5	93357.5	156228	119834	15716
LPE 22:5	149584	207966	35680.5	63763	33172	21160.5
LPE 22:6	1465.5	31374	428235	737004	383301	57072.5
MG 16:0	95320.5	13950	13869	19042.5	15239.5	14754
MG 16:4	22711	39135.5	33455.5	5138.5	39816.5	106182
MG 17:0	7052.5	50570.5	60353.5	13516.5	17920.5	6962.5
MG 18:0	4490	164891	568666	70763	46305.5	52539
MG 21:2	5406	1925.5	2998	25793.5	33366	12959.5
MG 33:1	498.5	1560	1604.5	28141	17426.5	28335
NAE 10:0	759587	165841	20475.5	11434	11150.5	7530
NAE 11:0	156238	144870	32758	13139	10132.5	19236.5
NAE 12:0	33107.5	30651.5	1378.5	1335	695.5	633.5
NAE 13:1	14873	22138	33380.5	29878	80509.5	139691
NAE 14:0	27146.5	21638.5	1840	4362.5	992.5	2028.5
NAE 14:1	14463	19669	191161	58849	30233	35321.5
NAE 15:0	125565	103646	30501	192273	114822	3222.5
NAE 15:2	3193.5	38437.5	71011	33350.5	16734	4521.5
NAE 16:0	4883.5	18200.5	2573	2478	3083	2807
NAE 16:1	20236	20454.5	7134.5	3198	3393	3532
NAE 18:3	2754	190138	1.25405e+06	588296	363076	61826
NAE 18:5	42492.5	52214	4270.5	16420	17882.5	4626.5
NAE 20:1	2304.5	31690	17196	49788.5	43861	149439
NAE 22:4	2690	13700	8606	18296	47870.5	65113
NAE 26:0	211.5	859.5	1871.5	28712	23824.5	25563
NAE 28:0	1230	27872	33843.5	5459	6340.5	2817.5
PC 25:0	6359.5	3588.5	5887	9984	10962.5	304496
PC 25:0|PC 12:0_13:0	11023.5	124690	675692	846392	1.12615e+06	927091
PC 26:0	975.5	2081	4140.5	36589	33975	44478
PC 27:1	1838.5	4777	8512	29702.5	27991	37437.5
PC 28:0	14073.5	57034.5	9774.5	13877.5	12761	8755.5
PC 28:0|PC 14:0_14:0	384092	176658	28539	39379.5	27577	45362
PC 28:1	7280	3623	14471.5	28822	42849	23135
PC 28:6	2070.5	2549	4690.5	5472.5	31279	151615
PC 29:0	9422	10764	8533	52021	40848	40562.5
PC 29:0|PC 14:0_15:0	1825	12350	34547.5	328748	210014	468494
PC 30:0	7697.5	10161	20551.5	865442	160440	1890797
PC 30:0|PC 14:0_16:0	39516.5	60367.5	176072	1.45651e+07	2.53677e+06	38348720
PC 30:1	6299.5	6351.5	4999	19091.5	10495.5	122676
PC 30:1|PC 14:0_16:1	4968.5	370899	661101	433092	334457	318281
PC 30:3|PC 14:0_16:3	20251.5	4811	8494.5	33789	14720.5	210743
PC 31:0	18427.5	5370.5	8189.5	57880	14424	121634
PC 31:0|PC 15:0_16:0	6383	60062.5	117857	1146279	294610	2473555
PC 31:1	2207	1543.5	1092.5	7723	2591	48785.5
PC 31:1|PC 15:0_16:1	775.5	2784	7001.5	334578	61113	679332
PC 31:1|PC 16:0_15:1	28280.5	231104	38910.5	56745.5	47235.5	39732.5
PC 32:0	27533	10170.5	10489	530084	72360	651274
PC 32:0|PC 16:0_16:0	169246	98995.5	204024	13357085	2.15978e+06	18306429
PC 32:1	250163	28133.5	9588.5	11264	9194	14274
PC 32:1|PC 16:0_16:1	32113.5	688796	2216137	20522459	28120353	10152834
PC 32:2	3134	8083.5	3674.5	44601.5	17847.5	67041.5
PC 32:2|PC 16:1_16:1	224681	94677	275392	138914	122212	148136
PC 32:3|PC 14:0_18:3	5003	69930.5	433567	799646	956174	287964
PC 33:0	31411	235634	137609	95364.5	97970	91757
PC 33:0|PC 16:0_17:0	23752.5	190300	196536	246490	86688	300226
PC 33:1	12099	59975	5649	12124	5316.5	19434.5
PC 33:1|PC 15:0_18:1	1279908	286944	47075.5	48446.5	40991	211463
PC 33:1|PC 16:0_17:1	4576	26155.5	72685	2.60186e+06	422820	3761531
PC 33:2	35112	62823.5	61580	27993	21684.5	28838
PC 33:2|PC 16:1_17:1	2050	14883	33336	192180	290232	95683
PC 33:7|PC 15:2_18:5	5509.5	11161	20266	132348	182466	172568
PC 34:0	17665.5	19421	84337.5	158887	208926	75439
PC 34:0|PC 16:0_18:0	97084.5	66810.5	132068	1925595	1.22387e+06	2.23446e+06
PC 34:1	1.32089e+06	98600.5	25946	24973.5	17951.5	26898.5
PC 34:1|PC 16:0_18:1	3151201	3.47851e+07	3859683	1164200	1.10144e+06	1179020
PC 34:2	80840	96414	60523	389376	558879	491390
PC 34:2|PC 16:1_18:1	21800.5	62213	183251	10676084	2484056	23575161
PC 34:3	70392.5	283758	325296	71210	75637	65522.5
PC 34:3|PC 16:0_18:3	384042	67240.5	4655	9823.5	8193	10227.5
PC 34:3|PC 16:1_18:2	1294.5	2701	4842	67103.5	29686	241196
PC 34:4	3211.5	9630.5	20143.5	91489.5	118678	121162
PC 34:4|PC 16:0_18:4	8002.5	356098	500643	182230	183316	137474
PC 34:9	660	630.5	520	12969	2132	26214.5
PC 35:1	198402	793612	66740	132530	17551.5	157901
PC 35:1|PC 16:0_19:1	13609	50480.5	89504.5	1.33821e+06	281105	1.68551e+06
PC 35:1|PC 17:0_18:1	6894	165648	239180	1294434	1848632	1.63848e+06
PC 35:2|PC 16:0_19:2	430128	51731.5	20773	20263.5	20354.5	22524.5
PC 35:2|PC 17:1_18:1	4752	6612	9475.5	810132	118010	1054549
PC 35:3	46178	22104	8875.5	4586.5	4144	3495.5
PC 35:5	29329	126686	52717	28623.5	26255.5	34396.5
PC 35:5|PC 15:1_20:4	7974.5	23194	123507	143856	253902	216570
PC 36:0	8898.5	5529	6126	57255	69314	63471.5
PC 36:1	27389	154752	19753.5	13658	13256.5	14637
PC 36:1|PC 16:0_20:1	23354	2643429	3.98879e+06	1.08499e+06	1.39037e+06	834116
PC 36:1|PC 18:0_18:1	758393	66067.5	14835.5	189998	44952	622138
PC 36:2	72009.5	417814	57719	34238	35016.5	27640
PC 36:2|PC 18:1_18:1	7908947	472030	128344	85790.5	108150	265017
PC 36:3|PC 18:1_18:2	12491.5	442148	2645030	874746	881762	741424
PC 36:4	5227.5	5467.5	12411.5	67840.5	98079.5	83648.5
PC 36:4|PC 16:0_20:4	941583	185390	478016	2.36144e+06	3242666	2.64299e+06
PC 36:5	2605	2157.5	2853.5	31878	26147.5	22883.5
PC 36:5|PC 16:0_20:5	7773.5	28393.5	120276	138364	30246	229808
PC 36:5|PC 16:1_20:4	66209	80578	27243.5	687194	310820	531417
PC 36:6	33267	6081	2125.5	11278	12399.5	20150
PC 36:6|PC 14:0_22:6	1046.5	3121	5060	83357	52887	201294
PC 37:1	55862.5	11588	3865.5	11021	14749	7648
PC 37:2	203316	15582	6398	10904.5	17187	20838
PC 37:2|PC 18:1_19:1	1934	231941	374700	108998	118099	80356
PC 37:4	35043.5	17482.5	2797.5	30975.5	15961	183167
PC 37:5	6436	23618	4024	11699.5	4892	46772.5
PC 37:5|PC 15:0_22:5	212764	28219	38685	252250	345588	304251
PC 38:1	8325.5	2470	1311	27864	13876	137436
PC 38:2|PC 18:1_20:1	10058.5	36425.5	106404	929785	1.43683e+06	1212872
PC 38:3	40741.5	83635	525881	121360	130664	451228
PC 38:3|PC 18:1_20:2	13922	364624	279944	351641	239334	174226
PC 38:4|PC 16:0_22:4	148428	74569	84259	591781	194610	1149658
PC 38:4|PC 18:0_20:4	207680	37001	47676.5	292311	389305	370399
PC 38:5	5195.5	64899.5	109804	15643.5	22136	12293.5
PC 38:5|PC 16:0_22:5	5099	70126.5	123946	1967585	1.61315e+06	2372848
PC 38:5|PC 18:1_20:4	1029743	88139.5	126815	796091	1.10151e+06	960569
PC 38:6	25561	3779.5	2772.5	2904	1148	3681.5
PC 38:6|PC 16:0_22:6	106040	529876	67078.5	41410	42994.5	41403
PC 38:7	2924.5	3997.5	7862	50863	75623	71254
PC 39:5	29175.5	7330	10420	48546	49107.5	14528.5
PC 39:8	3368.5	8533.5	15278	40089.5	41249.5	295942
PC 39:9	8815.5	29522	7318	25380	6218	39238.5
PC 40:1	493	2586.5	3698	54449.5	40229	37690.5
PC 40:2	865.5	5029.5	7340.5	64037	95072.5	77322.5
PC 40:3	4699	36140	49825.5	16530	16688	15319.5
PC 40:4	38034.5	85807.5	139253	55776	54260	59924
PC 40:5	1449	16361.5	4405.5	25509.5	38550	31908.5
PC 40:5|PC 18:0_22:5	227.5	844.5	706	2745.5	1463.5	51431.5
PC 40:6	14901	11558.5	990.5	2820	532	21618.5
PC 40:6|PC 18:0_22:6	65363.5	25975.5	34565	290277	446804	388316
PC 40:6|PC 18:1_22:5	5114.5	45726.5	73498	449014	724213	512824
PC 40:7	5373	20109	32580.5	6328.5	8272	8446.5
PC 40:7|PC 18:1_22:6	5676	34292	85711.5	426384	692586	497903
PC 40:8	2924	3617.5	3267.5	33103.5	30196.5	38973
PC 40:8|PC 20:4_20:4	5191.5	67665.5	58379	9256	10600	10915
PC 42:2	721.5	1503	2052	38551.5	27722.5	44301.5
PC 42:4	14559.5	3329	1935	1453	1260	1022.5
PC 42:5	57381	10487	5458.5	4784.5	5307.5	3691.5
PC 42:6	1346	10649.5	62653	101300	168891	90937.5
PC 42:6|PC 18:1_24:5	2692.5	2737	5751	114562	89657.5	212743
PC 42:7	6340.5	26286	33088	6559	8925	9362
PC 44:10	1918	3035.5	7246.5	15884	16425.5	118825
PC O-29:0	1399	30066	39754.5	11487.5	10526.5	6904.5
PC O-30:0	664768	51605.5	8772	10274	7742	16276.5
PC O-30:1	33670.5	7166.5	8189	91684	64359	135886
PC O-30:5	5759	10593	10903	15478	19193.5	88478.5
PC O-30:6	2449.5	3170	3715.5	7162	16649.5	151362
PC O-31:0	7883	36759.5	52658	370962	478016	477776
PC O-31:1	22379.5	9669.5	10681.5	101254	24828.5	118898
PC O-31:6	1444	6868	4594	5167	5888	71623.5
PC O-32:0	1868249	122156	26704.5	48431	38053	51989
PC O-32:1	737497	190298	36000.5	105322	50854	196956
PC O-32:2	18032.5	12725	19216	422684	82651.5	560502
PC O-32:3	2274	48229	62670.5	28047.5	26702	17132.5
PC O-32:7	22652	4861.5	2334.5	6067.5	7627.5	106028
PC O-33:0	30614	23638.5	58959	124585	269812	166666
PC O-33:1	21821	214945	310184	150021	151875	138881
PC O-33:2	2185.5	50934	66789.5	57477.5	51904	63436
PC O-33:6	13933.5	43061.5	2121	8010	5839.5	10342.5
PC O-34:0	299452	63823	14599.5	14879	13672	15848
PC O-34:1	24752	41514.5	103909	15119759	2.32695e+06	2.06693e+07
PC O-34:2	3889.5	108244	219494	1.62059e+06	2.28595e+06	2.11737e+06
PC O-34:3	124902	25502	28420.5	219962	261538	253227
PC O-34:4	7980	11263	60731	144528	195850	179342
PC O-35:1	27953	44193.5	67775	478490	684914	746795
PC O-35:2	8030.5	8447.5	17994	155342	224150	196752
PC O-35:4	12367.5	1522.5	9749.5	19430.5	26609	29801.5
PC O-35:8	3613	42441.5	65195.5	18449.5	18417	12468.5
PC O-36:0	3409.5	1475.5	857	10879	4162	68328.5
PC O-36:1	390744	103384	25080	22831.5	22451.5	23576.5
PC O-36:2	703954	97317	37344.5	30531.5	41938.5	50269
PC O-36:3	3117	4825	11779	188224	94762	666500
PC O-36:4	573383	81967.5	23490	756184	116230	956954
PC O-36:5	165126	12561.5	5443	111712	59492.5	125254
PC O-36:6	36934	24811	29803.5	8905.5	10710	9894.5
PC O-37:1	2406	77924.5	206704	192996	179783	68085
PC O-37:10	2804.5	4158	9254	68516	87242	105514
PC O-37:2	16317	2033.5	789.5	1111.5	676.5	788
PC O-37:7	48150	14477.5	15505	164196	155412	565824
PC O-37:8	34732	16179	2496	1725.5	1312.5	2701.5
PC O-37:9	4146.5	3333.5	4535	78926.5	15586.5	84678.5
PC O-38:0	19682.5	18217.5	1712.5	1482.5	1261.5	2313.5
PC O-38:1	21867.5	128967	20606.5	12441	12961	10922.5
PC O-38:2	11841	12521	20806.5	234408	324263	292235
PC O-38:4	93634	57763	72531	524681	152960	257788
PC O-38:5	135346	578448	73838	75941	75780.5	327330
PC O-38:6	410584	54537	15156	106201	148590	161966
PC O-38:8	66945.5	19927	9549.5	4868.5	12101	15745.5
PC O-39:10	1135	151933	259710	37673	38339.5	34910.5
PC O-39:7	8343	1199	737.5	41128.5	11856	137574
PC O-39:8	4063	1199	2375	6641.5	2521	80130.5
PC O-40:1	1441	7150	9096.5	131412	25540	51862.5
PC O-40:2	4907	5720.5	10186	189326	132429	204366
PC O-40:3	2522	42213.5	56156	16819	18075	17886.5
PC O-40:4	9678	9807.5	9944	148210	39749.5	67476
PC O-40:5	26828	176248	142506	71949.5	71423.5	62355
PC O-40:6	162623	16714	15219.5	248276	49983.5	106786
PC O-40:7	165466	23623.5	14516.5	28112.5	12653.5	141094
PC O-40:8	5696	11256	10395	50226.5	29874.5	203841
PC O-40:9	62121	7527	6338	50500.5	74102.5	93807.5
PC O-41:10	2275	1165.5	1347	10246.5	3047	50952
PC O-41:11	17821.5	6489	14781	86595	116572	134758
PC O-42:2	3064.5	966	1241	18022.5	7417.5	115146
PC O-42:3	879.5	3449.5	5765	47537.5	72091	65752
PC O-42:4	1027	3028.5	3529.5	45574.5	10081	56621
PC O-42:5	3417	10216.5	7431	89467.5	23541.5	38202.5
PC O-42:6	1187.5	4532.5	7773	73340	124966	33859
PC O-42:7	6957	3303	4742	30577.5	50861.5	41070.5
PC O-42:8	6226	1393	887.5	6828	3811	33673.5
PC O-42:9	2785	1966	1847.5	31997.5	6781.5	33833.5
PC O-44:5	1804	2507.5	848	9115.5	6284	45631
PC O-44:6	645.5	3649.5	4324.5	40571	64113	48916
PE 25:0	1804	985.5	999	9618	7618	41002.5
PE 25:0|PE 12:0_13:0	79589.5	8462	5369.5	6292	8193.5	10610
PE 34:1	38589.5	4343	716	41653.5	4928.5	61708.5
PE 34:1|PE 16:0_18:1	207918	48312	12614	9212.5	11580	9144
PE 36:1	60779	3434	1634.5	3926.5	3583	3112.5
PE 36:1|PE 18:0_18:1	298766	267818	17795.5	230342	61195	822596
PE 36:2|PE 18:1_18:1	288957	46192	17497.5	18226.5	20279.5	18729
PE 36:3|PE 18:1_18:2	42313	17504	4432.5	50699.5	12208	67095
PE 36:4	1661.5	50274.5	41101.5	13924.5	15156	6895.5
PE 36:4|PE 18:2_18:2	37960.5	2481	5689.5	46958.5	55089.5	54715
PE 38:3	17527	100943	8971.5	12396.5	10287.5	15654.5
PE 38:4	50382.5	5926	6183	35372.5	27931.5	28163.5
PE 38:4|PE 18:0_20:4	281424	43671.5	4164.5	79404	14046	124678
PE 38:6	1238	7753.5	8764.5	51919.5	80274	54052.5
PE 40:5	129306	12336.5	7131.5	8966	8032.5	8615
PE 40:5|PE 18:0_22:5	98002	39735.5	17110	60955	23416	300898
PE 40:6	5878.5	3126	4518	26252.5	32827.5	28124.5
PE 40:6|PE 18:0_22:6	21725.5	14973.5	24737	185195	277108	237556
PE O-34:3	30722	7630.5	1805.5	1024	1496	2015.5
PE O-35:4	2615.5	1987.5	3075.5	32154.5	20987	23230.5
PE O-36:2	30452.5	2483	1211	3481.5	4301	2209.5
PE O-37:4	8197	36391.5	4315.5	12065.5	1388.5	15850
PE P-34:1|PE P-16:0_18:1	21074	125584	8020.5	4243	5661	5291.5
PE P-34:2|PE P-16:0_18:2	6090	28227	3498.5	1828.5	2986	2278.5
PE P-36:1|PE P-18:0_18:1	5142.5	29585.5	2775.5	3431.5	3355.5	3904.5
PE P-36:2|PE P-18:1_18:1	7699	45359	6906	5074.5	5048	3597.5
PE P-36:4|PE P-16:0_20:4	301988	8091	4552	50063	34912	34066.5
PE P-36:5|PE P-16:0_20:5	25325	16555	15661	56811.5	80601.5	63195
PE P-38:4|PE P-16:0_22:4	43596	27166.5	14363.5	5272	5633.5	4259
PE P-38:4|PE P-18:0_20:4	18036	59982	69535	83375	120638	93006
PE P-38:5|PE P-16:0_22:5	71063	308843	19343.5	25542.5	25526.5	31073
PE P-38:6|PE P-16:0_22:6	127981	24364.5	29257	12367	9045	45178.5
PE P-40:4|PE P-18:0_22:4	17613.5	9594.5	10029	2317.5	2342.5	1490
PE P-40:5|PE P-18:0_22:5	28307.5	81733	5781	5389	4738	6447
PE P-40:5|PE P-18:1_22:4	3546	25488	23240.5	132846	145752	132566
PE P-40:6|PE P-18:0_22:6	12380.5	45894	5887	13435	6347	8940
PE P-40:6|PE P-18:1_22:5	20551.5	65166.5	10279	10106	6686	16636.5
PG 34:1|PG 16:0_18:1	89642	9169	7092	27644	15776	116735
PI 25:0	641	1031.5	1020.5	19242	14479	324002
PI 32:1	1010	1018.5	13944	22176	36277	6784.5
PI 34:0	15441.5	11038	14855	11644.5	33554.5	17530
PI 34:1	14614	58262.5	6648.5	3877	10456	26411
PI 34:2	1573.5	1578.5	4242.5	68017	91618	80534
PI 35:1	2000	4052	1671.5	15694	27946	15195.5
PI 36:1	34715	3509	940	293354	20442.5	399977
PI 36:2	123106	22932.5	9442.5	12675.5	11192.5	9354
PI 36:3	704	22866	45582.5	62047	60760	22449
PI 36:4	1603	528	843.5	28331	12032.5	115877
PI 37:4	15386	6975	904.5	2272	5583	6655
PI 38:1	6106	393.5	394.5	16744.5	24196	20607
PI 38:2	73413.5	7178.5	1642.5	4717	4161	2624.5
PI 38:3	117402	43193.5	6985.5	4047	4172	2943
PI 38:4	7590	29211	118790	914574	1501882	279792
PI 38:5	17679.5	76229.5	19213.5	13481	12678	5639
PI 39:3	8198	664.5	2075.5	23205.5	4755.5	33264
PI 40:3	20312.5	1667	736.5	242	1498.5	752.5
PI 40:4	3388	8619.5	5677.5	43763.5	164563	121126
PI 40:5	512.5	7005	18318.5	94082	145984	29339
PI 40:6	25395	3908	1158	1246	1233	1546
PS 25:0	62741	44130	6426.5	7642	7226.5	8348
PS 32:1	963.5	995.5	3169	26774	30931.5	24847.5
PS 34:0	36008.5	15765	17127	5030.5	4395	4967.5
PS 34:1	2320.5	1125	2871	29779	27912	8517.5
PS 34:1|PS 16:0_18:1	3443.5	3470	13205	209528	301303	89385
PS 34:2	2206.5	2553.5	1537	29365.5	7292.5	52173
PS 35:1	5715	46477	44602.5	30298.5	15037	13745.5
PS 36:1	18106.5	6744.5	11847.5	104740	128437	140287
PS 36:1|PS 18:0_18:1	70743.5	597648	99791.5	83788	89279	96270
PS 36:2	26108.5	122120	29471.5	53713.5	22458	39236
PS 36:2|PS 18:1_18:1	30063	10460.5	23781	220454	309354	91068
PS 38:2	7454	12322.5	18867.5	24013.5	34163	45354.5
PS 38:3	1613	7025	6526.5	50324.5	13359.5	123970
PS 38:4	1881	18305	31414	10568.5	2546	23798.5
PS 40:2	1116	2279.5	3232	42658.5	11136	60919.5
PS 40:4	3165	10366	1576.5	33342.5	11939.5	43829
PS 40:4|PS 18:0_22:4	16191	4277.5	5786.5	35412	46683.5	14489
PS 40:5	19730	11841.5	659.5	1451	753.5	1242
PS 40:5|PS 18:0_22:5	17386.5	110482	15799.5	4934	9479.5	11844
PS 40:6	8195	68248	12909	9656	8073.5	10999
SM 20:1;3O	2367	8462	4627.5	42050	29235.5	29810.5
SM 30:5;2O	650.5	2560	20887	27852.5	26602	13756.5
SM 32:0;2O	8744.5	17367	18671.5	25052	28747.5	33460
SM 32:1;2O	1150.5	20049	97746.5	220089	167072	81995.5
SM 32:1;2O|SM 16:1;2O/16:0	777.5	5096.5	19453	227454	150610	395110
SM 32:1;2O|SM 18:1;2O/14:0	1211	1621	3969	71200	26086	489314
SM 32:2;2O	512.5	908	1245	8939.5	2735	39498.5
SM 33:1;2O	6614	5580.5	8821.5	59977.5	23597.5	317662
SM 33:1;2O|SM 17:1;2O/16:0	5049.5	23139.5	135373	179948	148337	53314
SM 33:2;3O	28931.5	3180.5	982	1101.5	1214.5	4480
SM 33:5;2O	1097	1576.5	1116.5	4411	24109.5	65764
SM 34:0;2O	7471	86736.5	36307	446412	76432	967710
SM 34:1;2O	516.5	6095	41381.5	1.08479e+06	658352	1.04792e+06
SM 34:1;2O|SM 18:1;2O/16:0	3447	181026	711072	5506115	6311057	2.29789e+06
SM 34:2;2O	649	14342	83183.5	235579	249565	146524
SM 34:2;2O|SM 18:2;2O/16:0	1832.5	4857.5	15824.5	244684	248871	383277
SM 34:4;2O|SM 17:0;2O/17:4	1312.5	16666	22013.5	28975	23494	8037
SM 35:0;3O	5774.5	29072.5	27877.5	16394.5	16260.5	14675.5
SM 35:1;2O	24713	5171.5	12752.5	37578	54026	57917.5
SM 35:1;2O|SM 18:1;2O/17:0	1445	3939.5	3922.5	90084.5	15365.5	116612
SM 36:1;2O	41759	184096	15427.5	23252.5	5643.5	25027.5
SM 36:1;2O|SM 18:1;2O/18:0	203728	10005.5	11602.5	16776.5	8504	23107.5
SM 36:2;2O	48519.5	3587.5	1885	2626.5	2038	3976.5
SM 36:2;2O|SM 18:1;2O/18:1	3624	58452	73331.5	41581	36362.5	27259.5
SM 36:2;2O|SM 18:2;2O/18:0	872	7176	6112.5	132018	20442.5	352134
SM 36:4;3O	21770.5	3587.5	1137	4206	3090	7417
SM 37:7;3O	5018.5	1775.5	2179	25326	28908.5	13108.5
SM 38:1;2O	2766.5	10982.5	4192	123638	164900	150891
SM 38:4;2O	784	2987	18366	46614	53313	44545
SM 38:4;2O|SM 16:1;2O/22:3	4256	18338.5	1362.5	1145	298	1899.5
SM 38:4;2O|SM 18:1;2O/20:3	368	1501	1073.5	13269	3189	50477
SM 38:4;3O	30048.5	286352	41881.5	56160	26995.5	105034
SM 39:2;2O|SM 18:1;2O/21:1	1833	275	146	373	451	25886.5
SM 40:1;2O	4485	2981.5	2225.5	78018.5	25029.5	364326
SM 40:2;2O	464.5	2180	4168.5	145897	96549	198362
SM 41:1;2O	6504	27054	7293	22564.5	18183.5	124572
SM 41:2;2O	985.5	10037.5	42175	121004	184782	175425
SM 41:7;3O	21975	9332.5	1203.5	2431	1536.5	18417
SM 42:1;2O	20145	4562	1904.5	33548	12435.5	277826
SM 42:1;2O|SM 18:1;2O/24:0	7028.5	2923.5	4841.5	246490	41578	109352
SM 42:1;2O|SM 21:1;2O/21:0	5138	4611.5	8524	233598	288728	277932
SM 42:2;2O	51110.5	307382	43623	62023	59235.5	64637.5
SM 42:2;2O|SM 18:1;2O/24:1	3391.5	6712	9009	933519	160412	521474
SM 42:3;2O	3867	73774	111200	38506.5	37773	42112.5
SM 42:4;2O|SM 18:1;2O/24:3	1013.5	5343	2191	55597.5	60466	57876.5
SM 43:6;3O	655.5	928.5	1285	23287.5	5970	25736.5
SM 44:5;2O	280.5	37008	42152	24089	21510.5	25612.5
SM 44:6;2O	777.5	1461.5	1320	23338	2527	34138.5
SM 44:9;2O	20369	7200.5	654	850	1348	326
SPB 26:0;2O	618	5016	23869	39657.5	34269.5	28247.5
ST 27:1;O	174370	3.43208e+06	2792594	7.28966e+06	4.63407e+06	8.29946e+06
ST 27:2;O	457.5	866.5	1698.5	58983.5	12805.5	201683
ST 28:1;O	555.5	659	774	10251	2767.5	37900
ST 29:1;O	565.5	956	776	28901.5	26476	24669
ST 29:2;O	612.5	1579	1192.5	28543	28774	30920
TG 26:0|TG 8:0_8:0_10:0	896	2196	11370.5	54922.5	31413.5	28173
TG 28:0|TG 8:0_10:0_10:0	3339	51970.5	81494	15022	18683.5	14486
TG 28:0|TG 8:0_8:0_12:0	2476	6752	13243	57667	99872.5	69656
TG 30:0|TG 10:0_10:0_10:0	4020.5	2137.5	3399.5	15390.5	11188.5	57555.5
TG 30:0|TG 8:0_10:0_12:0	62961.5	4631	1979.5	3297.5	2115	1905
TG 30:0|TG 8:0_8:0_14:0	66937	11579.5	3525	2321	3057.5	2728.5
TG 32:0|TG 10:0_10:0_12:0	105174	5303	2277	1489.5	11246.5	6303
TG 32:0|TG 8:0_10:0_14:0	23929.5	87366	9222	5818.5	7010	7288
TG 32:0|TG 8:0_8:0_16:0	5431	14071.5	26592	92743.5	156600	94814
TG 34:0|TG 10:0_10:0_14:0	4163.5	12288	24018	177961	198786	181366
TG 34:0|TG 10:0_12:0_12:0	3277.5	21631	49958.5	177260	339276	175001
TG 34:0|TG 8:0_10:0_16:0	234640	10477.5	11859	7309	12383	5966
TG 34:0|TG 8:0_12:0_14:0	244030	26445.5	8110.5	6143.5	10730.5	16734.5
TG 34:1|TG 10:0_10:0_14:1	1155	7727	18366	40359.5	45223.5	12660
TG 34:1|TG 8:0_10:0_16:1	1833	38688.5	70335	9235	13832.5	8171.5
TG 34:1|TG 8:0_12:0_14:1	10765	40832.5	5312	1800.5	3531.5	2902.5
TG 36:0|TG 10:0_12:0_14:0	5301.5	24066.5	48484.5	269714	316977	276094
TG 36:0|TG 8:0_12:0_16:0	2630	69468.5	131275	13316	16399	7337.5
TG 36:0|TG 8:0_14:0_14:0	1174.5	2876	3933.5	11197.5	8023	73570.5
TG 36:1|TG 10:0_12:0_14:1	1770	8607.5	15231.5	99657	102699	96042.5
TG 36:1|TG 8:0_12:0_16:1	2509.5	13310	26264.5	86378	165890	90720
TG 36:1|TG 9:0_9:0_18:1	1067	30633.5	34795	6446.5	9123	5528.5
TG 38:0|TG 10:0_14:0_14:0	3755	52105.5	64578	10564.5	13009.5	5193.5
TG 38:0|TG 8:0_14:0_16:0	11320	166720	315714	33840	44187	14185.5
TG 38:1|TG 10:0_10:0_18:1	1032.5	4497	8092.5	58231.5	56451.5	57106.5
TG 38:1|TG 10:0_12:0_16:1	2686	12098.5	20845	163614	162581	165660
TG 38:1|TG 10:0_14:0_14:1	185976	8348	6089	6971.5	3998.5	4068
TG 38:1|TG 8:0_14:0_16:1	2515.5	21878.5	38274	154848	274512	42750
TG 40:0|TG 10:0_14:0_16:0	82438.5	11933	4406	4382	3606	3880.5
TG 40:0|TG 8:0_16:0_16:0	28517.5	19572.5	3709	1991	1824	3018.5
TG 40:1|TG 10:0_12:0_18:1	121603	7595.5	1983.5	6071.5	3351.5	3045
TG 40:1|TG 12:0_14:0_14:1	1657	35523.5	70013.5	7519	8804.5	3887
TG 40:1|TG 8:0_14:0_18:1	1552.5	9662	14209	99140	99521.5	97703
TG 40:1|TG 8:0_16:0_16:1	25881.5	104792	8117.5	5146	5086	5594.5
TG 42:0|TG 10:0_14:0_18:0	1420	5729	10484	73348	69195.5	14542.5
TG 42:0|TG 12:0_14:0_16:0	86320.5	11653.5	3640	3107.5	6081.5	3540
TG 42:1|TG 10:0_14:0_18:1	9842	32557.5	7855.5	3721.5	3350.5	1675.5
TG 42:1|TG 12:0_12:0_18:1	37446.5	2045	762.5	844	353.5	724
TG 42:1|TG 8:0_16:0_18:1	1317	56661.5	95971	14273	68115	9213.5
TG 42:2|TG 8:0_16:0_18:2	32412.5	1869.5	1079	1005	1747	1543.5
TG 44:0|TG 14:0_14:0_16:0	4662.5	88885.5	90468	10561	8007.5	3612.5
TG 44:1|TG 10:0_16:0_18:1	2259	64435.5	109150	13263	6984.5	4962
TG 44:1|TG 12:0_14:0_18:1	1274	4109	5812	61795.5	65790.5	60110.5
TG 44:2|TG 12:0_14:1_18:1	33866	2956.5	791	1545.5	362.5	419
TG 45:1|TG 14:0_15:0_16:1	36286.5	1691.5	1069	392.5	928	621.5
TG 46:0|TG 14:0_16:0_16:0	3847	17843.5	36918.5	115059	100060	9830
TG 46:1|TG 12:0_16:0_18:1	3374.5	2121	2277.5	4326	6420.5	68848.5
TG 46:1|TG 14:0_14:0_18:1	7728.5	34581.5	2053.5	1229	1101	1608.5
TG 46:1|TG 14:0_16:0_16:1	4152	57746	69067	10656.5	6821	5501.5
TG 47:0|TG 14:0_16:0_17:0	2442	22133.5	12633.5	12085.5	15375	60316.5
TG 47:0|TG 15:0_16:0_16:0	82761.5	1937	1165	891	849.5	564
TG 48:0|TG 14:0_16:0_18:0	4922	17280	27175.5	183972	132558	15361
TG 48:0|TG 16:0_16:0_16:0	70118	1436	2030.5	985.5	397	542
TG 48:1|TG 14:0_16:0_18:1	3268	5520.5	6330	17902.5	96384	125522
TG 48:2|TG 14:0_16:1_18:1	2685	48738.5	35641.5	46697.5	7367	6176
TG 50:0|TG 16:0_16:0_18:0	1391.5	3176.5	3029	11308.5	15734	136153
TG 50:1|TG 16:0_16:0_18:1	3910	3649.5	13257.5	130828	49556.5	19910.5
TG 50:2|TG 16:0_16:1_18:1	96082	12980.5	4608	5045.5	2192	1669
TG 52:1|TG 16:0_18:0_18:1	1174	8912	68663	70027.5	8044	4999
TG 52:2|TG 16:0_18:1_18:1	3405.5	25033.5	186508	78807	15914	12361
TG 52:3|TG 16:0_18:1_18:2	96381	6913.5	2209	4518.5	2023	1208.5
TG 52:3|TG 16:1_18:1_18:1	78861.5	3279.5	1964.5	1365	643	474
TG 52:4|TG 16:1_18:1_18:2	24382.5	4152	947.5	1303	329	1677
TG 54:2|TG 16:0_18:1_20:1	1454	61704.5	66787.5	17195.5	9552.5	2773
TG 54:2|TG 18:0_18:1_18:1	4008.5	39297	2669	1639	1628.5	1170
TG 54:3|TG 18:1_18:1_18:1	2564	3711.5	5396.5	23605.5	147056	170378
TG 54:4|TG 18:1_18:1_18:2	53048	5309	1285.5	1117	586	1702
TG 54:5|TG 18:1_18:2_18:2	24846	2615.5	1305	486.5	725.5	662.5
TG 54:6|TG 18:2_18:2_18:2	15946	971.5	1646.5	408	621.5	407.5
TG 62:8|TG 18:0_18:1_26:7	87	114550	165986	20920	17322	8484
VAE 7:0	11256.5	29087	15100.5	165609	57546.5	130254

## Sheet: tableS35
TableS35_endogenous lipid species statistically significant in IGR37 DSMO vs 3I. For each significant lipid, lipid class, lipid name, Z-score of Peak intensity values, and p-value are reported.
Lpid class	T: name	Z-score DMSO1	Z-score DMSO2	Z-score DMSO3	Z-score 3I_1	Z-score 3I_2	Z-score 3I_3	C: Student's T-test Significant DMSO_3I	C: Student's T-test significant	C: Cluster	N: -Log Student's T-test p-value DMSO_3I	N: Student's T-test q-value DMSO_3I	N: Student's T-test Difference DMSO_3I	N: Student's T-test Test statistic DMSO_3I
CER	GM3 34:1;2O|GM3 18:1;2O/16:0	0.727601	0.727601	0.727601	-0.59183	-1.25199	-0.338979	+	DMSO_3I	Cluster -121	2.38442	0.00213333	1.4552	3.69735
	Cer 30:7;2O|Cer 12:2;2O/18:5	1.04924	1.26305	-0.257777	-0.494013	-0.0586795	-1.50183	+	DMSO_3I	Cluster -121	2.04975	0.00536986	1.36968	3.23679
	Cer 36:3;3O|Cer 18:1;2O/18:2;O	0.666902	0.666902	0.666902	-0.464424	-0.252214	-1.28407	+	DMSO_3I	Cluster -121	1.92659	0.00554217	1.3338	3.06997
	Cer 36:5;2O|Cer 18:1;2O/18:4	0.528963	0.528963	0.528963	-0.931483	-0.348992	-0.306415	+	DMSO_3I	Cluster -121	1.20418	0.0336949	1.05793	2.09605
	Hex2Cer 42:2;2O|Hex2Cer 18:1;2O/24:1	0.729543	0.729543	0.729543	-0.607359	-1.27627	-0.304997	+	DMSO_3I	Cluster -121	2.40123	0.0022069	1.45909	3.72083
	HexCer 34:1;2O|HexCer 18:1;2O/16:0	0.521341	0.521341	0.521341	-1.16295	0.226743	-0.627818	+	DMSO_3I	Cluster -121	1.17281	0.0354711	1.04268	2.05299
	HexCer 40:1;2O|HexCer 18:1;2O/22:0	0.736482	0.736482	0.736482	-0.597969	-1.26565	-0.345828	+	DMSO_3I	Cluster -121	2.46263	0.00175439	1.47296	3.80693
	HexCer 42:2;2O|HexCer 18:1;2O/24:1	1.00994	-0.579008	1.28539	-1.41715	-0.410712	0.111535	+	DMSO_3I	Cluster -121	1.39594	0.0214815	1.14422	2.35662
TAG	TG 34:0|TG 8:0_12:0_14:0	0.338195	0.426725	1.55539	-0.131257	-0.976794	-1.21227	+	DMSO_3I	Cluster -121	2.82974	0.00147826	1.54688	4.33411
	TG 36:0|TG 10:0_12:0_14:0	0.570619	0.43128	1.45535	-0.252693	-1.04958	-1.15498	+	DMSO_3I	Cluster -121	3.41206	0.000769231	1.63817	5.22477
	TG 38:0|TG 8:0_14:0_16:0	0.766288	0.256302	1.26797	-0.027716	-0.956701	-1.30613	+	DMSO_3I	Cluster -121	2.7238	0.00136	1.52704	4.17962
	TG 38:1|TG 10:0_12:0_16:1	0.449661	0.704244	1.23551	-0.117943	-1.34517	-0.926301	+	DMSO_3I	Cluster -121	3.10147	0.000941176	1.59294	4.74038
	TG 46:0|TG 14:0_16:0_16:0	0.344338	-0.175002	1.79935	-0.592786	-0.801818	-0.574085	+	DMSO_3I	Cluster -121	1.85737	0.00627907	1.31246	2.97662
	TG 48:0|TG 14:0_16:0_18:0	0.516914	0.700964	1.37051	-1.04401	-1.22206	-0.322316	+	DMSO_3I	Cluster -121	4.20201	0	1.72559	6.57395
	TG 50:1|TG 16:0_16:0_18:1	0.5869	-0.0696701	1.67044	-0.470852	-0.67158	-1.04523	+	DMSO_3I	Cluster -121	2.39845	0.00216949	1.45845	3.71695
	TG 52:2|TG 16:0_18:1_18:1	1.34653	-0.110119	0.90638	-0.477598	-0.661463	-1.00373	+	DMSO_3I	Cluster -121	2.27303	0.00375	1.42853	3.54267
	TG 54:3|TG 18:1_18:1_18:1	0.527818	-0.124224	1.7228	-0.479799	-0.657709	-0.988889	+	DMSO_3I	Cluster -121	2.22935	0.00424615	1.4176	3.48242
PC	PC 30:1	0.686604	0.686604	0.686604	-0.368558	-0.896502	-0.794749	+	DMSO_3I	Cluster -121	2.06235	0.00544444	1.37321	3.25393
	PC 32:0|PC 16:0_16:0	1.02067	-0.163134	0.730166	-1.70789	-0.393688	0.513878	+	DMSO_3I	Cluster -121	1.20531	0.0338462	1.05847	2.09759
	PC 33:0|PC 16:0_17:0	1.21895	-0.314343	0.942774	-1.15135	-0.92056	0.224521	+	DMSO_3I	Cluster -121	1.61879	0.011625	1.23159	2.65621
	PC 33:7|PC 15:2_18:5	1.16019	0.602801	0.0242615	0.218226	-0.321331	-1.68415	+	DMSO_3I	Cluster -121	1.51254	0.0162745	1.1915	2.51359
	PC 34:3|PC 16:1_18:2	0.942308	0.512194	0.980934	-1.42106	-1.03091	0.016536	+	DMSO_3I	Cluster -121	3.30662	0.000689655	1.62362	5.05775
	PC 36:6|PC 14:0_22:6	0.68878	0.68878	0.68878	-0.36712	-0.895429	-0.80379	+	DMSO_3I	Cluster -121	2.07803	0.00540845	1.37756	3.27527
	PC 38:5	0.705667	0.705667	0.705667	-0.642896	-1.31764	-0.156464	+	DMSO_3I	Cluster -121	2.20479	0.00418182	1.41133	3.44864
	PC 38:5|PC 18:1_20:4	0.329043	-0.496912	1.79192	-0.681728	-0.539861	-0.402467	+	DMSO_3I	Cluster -121	1.25671	0.0307748	1.0827	2.16783
	PC 40:6|PC 18:0_22:6	0.493569	0.909509	1.14892	-0.839543	-1.13075	-0.581705	+	DMSO_3I	Cluster -121	3.9497	0	1.70133	6.12271
	PC 40:6|PC 18:1_22:5	0.654556	0.683963	0.224003	-0.691399	0.441179	-1.3123	+	DMSO_3I	Cluster -121	1.17078	0.0353115	1.04168	2.05019
	PC O-30:7	-0.459422	0.506562	1.57119	-0.609239	-0.712816	-0.296269	+	DMSO_3I	Cluster -121	1.24848	0.0309735	1.07888	2.15661
	PC O-32:1	1.42024	0.764774	0.167161	-1.49684	-0.573736	-0.281602	+	DMSO_3I	Cluster -121	2.95021	0.00123077	1.56812	4.51237
	PC O-34:2	0.905763	0.519181	0.528126	0.216465	-1.02459	-1.14494	+	DMSO_3I	Cluster -121	1.82463	0.00659091	1.30205	2.93255
	PC O-36:4	1.01707	0.853754	0.663943	-1.45629	-0.955453	-0.123023	+	DMSO_3I	Cluster -121	3.84043	0.000631579	1.68984	5.9335
	PC O-39:10	0.758231	1.0357	0.113996	-0.0538119	-1.17089	-0.683234	+	DMSO_3I	Cluster -121	1.73349	0.0088	1.27195	2.8101
	PC O-40:6	0.558392	0.920189	0.822291	-0.533182	-1.49309	-0.274599	+	DMSO_3I	Cluster -121	2.75985	0.00138776	1.53392	4.23196
PC	PC 28:0|PC 14:0_14:0	-0.619176	-0.625938	-0.804652	-0.203932	0.364707	1.88899	+	DMSO_3I	Cluster -122	2.0385	0.00547368	-1.36651	-3.22151
	PC 30:1|PC 14:0_16:1	-0.69386	-0.612814	-0.80029	-0.132749	0.409524	1.83019	+	DMSO_3I	Cluster -122	2.17893	0.00441791	-1.40464	-3.41314
	PC 31:1|PC 15:0_16:1	-0.608084	-0.513639	-0.786044	-0.0838245	0.0308825	1.96071	+	DMSO_3I	Cluster -122	1.73317	0.0087033	-1.27184	-2.80967
	PC 32:1|PC 16:0_16:1	-0.540429	-0.754259	-1.03812	-0.002049	0.58517	1.74968	+	DMSO_3I	Cluster -122	2.87604	0.00118182	-1.5552	-4.40229
	PC 32:2|PC 16:1_16:1	-1.27012	-0.288763	-0.461573	0.0406993	0.378184	1.60157	+	DMSO_3I	Cluster -122	1.97076	0.00536585	-1.34697	-3.12968
	PC 34:2	-0.767977	-0.447173	-0.748567	0.132863	0.212709	1.61814	+	DMSO_3I	Cluster -122	1.84688	0.00634483	-1.30914	-2.96249
	PC 34:2|PC 16:1_18:1	-0.602164	-0.835229	-0.870137	0.0185375	0.553022	1.73597	+	DMSO_3I	Cluster -122	2.78349	0.00141667	-1.53835	-4.2664
	PC 34:3|PC 16:0_18:3	-0.691623	-0.642211	-0.921386	0.0442072	0.667105	1.54391	+	DMSO_3I	Cluster -122	2.60543	0.0016	-1.50348	-4.00934
	PC 34:4|PC 16:0_18:4	-0.426153	-0.65576	-0.972573	-0.274066	0.550167	1.77839	+	DMSO_3I	Cluster -122	2.04966	0.0052973	-1.36966	-3.23668
	PC 36:1|PC 18:0_18:1	-0.577838	-0.991329	-0.594486	-0.282503	0.722852	1.7233	+	DMSO_3I	Cluster -122	2.33024	0.00355556	-1.44244	-3.62192
	PC 36:2|PC 18:1_18:1	-0.85507	-0.678807	-0.804939	-0.01612	0.767926	1.58702	+	DMSO_3I	Cluster -122	2.89876	0.00117073	-1.55921	-4.43589
	PC 37:2|PC 18:1_19:1	-0.956078	-0.480968	-0.408478	0.646756	-0.184494	1.38327	+	DMSO_3I	Cluster -122	1.61539	0.0115464	-1.23035	-2.65165
	PC 38:2|PC 18:1_20:1	-1.08956	-0.860822	-0.620928	0.48323	0.519694	1.56839	+	DMSO_3I	Cluster -122	4.07967	0	-1.71421	-6.35259
	PC 38:3|PC 18:1_20:2	-0.882717	-0.539368	-0.464454	0.914787	0.971128	0.00062	+	DMSO_3I	Cluster -122	1.69202	0.00894624	-1.25769	-2.75445
	PC 38:4|PC 18:0_20:4	0.218355	-1.46006	-0.695078	0.893335	0.310326	0.733115	+	DMSO_3I	Cluster -122	1.79114	0.00714607	-1.29118	-2.88753
	PC 38:5|PC 16:0_22:5	-1.15279	-0.537625	-0.65757	0.64088	0.609893	1.0972	+	DMSO_3I	Cluster -122	2.93388	0.0012	-1.56532	-4.48804
	PC 40:5|PC 18:0_22:5	-0.752557	-0.963906	-0.30858	-0.151897	0.43426	1.74267	+	DMSO_3I	Cluster -122	1.98117	0.00556962	-1.35003	-3.14377
	PC O-30:0	-0.654025	-0.930873	-0.93363	0.116467	0.773503	1.62856	+	DMSO_3I	Cluster -122	3.74268	0.000545455	-1.67902	-5.76727
	PC O-30:1	0.0685388	-1.02671	-0.816634	-0.143074	0.0482405	1.86964	+	DMSO_3I	Cluster -122	1.49142	0.017165	-1.1832	-2.4852
	PC O-31:0	-0.596133	-1.01248	-0.887386	0.368954	0.564086	1.56296	+	DMSO_3I	Cluster -122	3.61456	0.0005	-1.664	-5.55351
	PC O-32:0	-0.551635	-1.04682	-0.897105	0.0152345	1.0204	1.45993	+	DMSO_3I	Cluster -122	3.61214	0.00048	-1.6637	-5.54952
	PC O-32:2	-0.444267	-0.956587	-1.01488	0.333799	0.405807	1.67612	+	DMSO_3I	Cluster -122	3.21609	0.000625	-1.61049	-4.91651
	PC O-33:1	-0.656172	-0.702928	-1.16102	0.533945	0.37063	1.61555	+	DMSO_3I	Cluster -122	3.75205	0.000571429	-1.68008	-5.78307
	PC O-34:0	0.075404	-1.21481	-0.482094	-0.644137	0.548834	1.7168	+	DMSO_3I	Cluster -122	1.25303	0.0307143	-1.081	-2.16282
	PC O-34:1	-0.589902	-0.898752	-1.03433	0.177559	0.734641	1.61078	+	DMSO_3I	Cluster -122	3.76903	0.0006	-1.68199	-5.81181
	PC O-34:3	0.746522	-1.32083	-1.32083	0.254861	0.830592	0.809687	+	DMSO_3I	Cluster -122	1.70857	0.00882609	-1.26343	-2.77665
	PC O-34:4	-0.773541	-0.773541	-0.773541	0.293349	1.12961	0.897666	+	DMSO_3I	Cluster -122	2.83087	0.00151111	-1.54708	-4.33576
	PC O-36:1	-0.46339	-1.02337	-0.930958	0.129668	0.571973	1.71607	+	DMSO_3I	Cluster -122	3.22503	0.000645161	-1.61181	-4.93036
	PC O-38:1	-0.125535	-1.11529	-1.11529	0.709691	0.598275	1.04815	+	DMSO_3I	Cluster -122	2.96565	0.00126316	-1.57074	-4.53542
	PC O-38:4	-0.952002	-0.952002	-0.952002	0.860826	0.902375	1.09281	+	DMSO_3I	Cluster -122	10.3415	0	-1.904	-29.5797
	PC O-38:5	-0.943406	-0.882272	-0.90815	0.620236	0.703798	1.40979	+	DMSO_3I	Cluster -122	5.72359	0	-1.82255	-9.81272
	PC O-38:6	-0.894142	-0.815743	-0.955066	0.50744	0.621894	1.53562	+	DMSO_3I	Cluster -122	4.86456	0	-1.77664	-7.86526
	PC O-40:5	-0.54869	-1.08224	-1.08224	0.779802	0.767446	1.16593	+	DMSO_3I	Cluster -122	5.42703	0	-1.80879	-9.10147
	PC O-40:7	-1.34943	-0.776699	-0.442946	0.822839	0.481913	1.26432	+	DMSO_3I	Cluster -122	4.06415	0	-1.71271	-6.32487
	PC O-40:8	-0.77851	-0.77851	-0.77851	0.35773	0.767347	1.21045	+	DMSO_3I	Cluster -122	2.8863	0.00111628	-1.55702	-4.41744
SM	SM 32:1;2O|SM 18:1;2O/14:0	-0.370101	-0.868036	-0.868036	0.0930125	0.233501	1.77966	+	DMSO_3I	Cluster -122	2.17691	0.00447059	-1.40411	-3.41037
	SM 33:1;2O	-0.867979	-0.867979	-0.867979	0.49776	0.512101	1.59408	+	DMSO_3I	Cluster -122	4.32029	0	-1.73596	-6.79274
	SM 34:0;2O	-0.937266	-0.937266	-0.937266	0.631759	0.906718	1.27332	+	DMSO_3I	Cluster -122	7.50199	0	-1.87453	-15.1647
	SM 34:1;2O	-0.0852835	-0.821245	-0.620788	-0.903535	1.30535	1.1255	+	DMSO_3I	Cluster -122	1.12388	0.0404878	-1.01821	-1.98549
	SM 34:1;2O|SM 18:1;2O/16:0	-0.523758	-0.853191	-0.667052	-0.405687	0.619962	1.82973	+	DMSO_3I	Cluster -122	2.02496	0.00550649	-1.36267	-3.20313
	SM 34:2;2O|SM 18:2;2O/16:0	-0.758113	-0.758113	-0.758113	0.15526	0.307173	1.81191	+	DMSO_3I	Cluster -122	2.66853	0.00166038	-1.51623	-4.09981
	SM 36:1;2O|SM 18:1;2O/18:0	-0.985999	-1.08021	-0.386049	0.049758	0.858676	1.54382	+	DMSO_3I	Cluster -122	3.3874	0.000714286	-1.63484	-5.18546
	SM 36:2;2O|SM 18:2;2O/18:0	-0.673506	-0.673506	-0.673506	-0.394589	0.59972	1.81539	+	DMSO_3I	Cluster -122	1.9709	0.0054321	-1.34701	-3.12986
	SM 40:1;2O	-1.31084	0.344811	-1.31084	0.56709	0.785027	0.924756	+	DMSO_3I	Cluster -122	2.67706	0.00153846	-1.51792	-4.1121
	SM 41:4;3O	-0.778868	-0.778868	-0.778868	0.297066	0.654447	1.38509	+	DMSO_3I	Cluster -122	2.89036	0.00114286	-1.55774	-4.42345
	SM 42:1;2O|SM 18:1;2O/24:0	-0.942588	-0.942588	-0.942588	0.820582	0.775524	1.23166	+	DMSO_3I	Cluster -122	8.16346	0	-1.88518	-17.7516
	SM 42:2;2O|SM 18:1;2O/24:1	-0.697512	-1.18416	-0.571726	0.135983	0.653192	1.66422	+	DMSO_3I	Cluster -122	3.39299	0.000740741	-1.6356	-5.19436
st	ST 27:1;O	-1.27924	-0.333226	-0.638655	1.18703	0.276239	0.663876	+	DMSO_3I	Cluster -123	0.636672	0.178252	-0.716447	-1.27584

## Sheet: table S36
TableS36_Kinetic of exogenous Free fatty acids uptake and statistically significance in IGR37 DSMO vs 3I. For each replicate (N=5), time course (hours), Peak intensity values (upon medium substraction) for each analyzed lipid with statistcal analysis (T-test pvalues are in the table below) are reported.
sample	treatment	Cell Number	ratio DMSO/3I	Linoleic Acid	Oleic Acid	Palmitic Acid	Palmitoleic Acid	Stearic Acid	Arachidonic Acid	DHA
VM_01	DMSO_2h	182500	1	-1.82867e+06	31619.3	1.13812e+06	1.51532e+06	-8.08185e+06	-5.70473e+06	-1.53348e+06
VM_02	DMSO_2h	182500	1	-2.1088e+06	-34977.5	-9.34851e+06	1.28524e+06	-1.48966e+07	-5.16687e+06	-1.16385e+06
VM_03	DMSO_2h	182500	1	-1.26455e+06	-317479	-4.53141e+06	1.00178e+06	524375	-5.1991e+06	-908505
VM_04	DMSO_2h	182500	1	-1.99017e+06	-1.47599e+06	-1.3136e+07	1.3116e+06	-1.25512e+07	-5.46601e+06	-1.60094e+06
VM_05	DMSO_2h	182500	1	-1.92623e+06	346681	-7.45085e+06	1.66983e+06	-4.9553e+06	-6.33506e+06	-1.15941e+06
VM_06	3i_2h	170000	1.07353	-1.69223e+06	84913.8	-1.86165e+06	2.215e+06	-1.18464e+07	-6.65049e+06	-2.08999e+06
VM_07	3i_2h	170000	1.07353	-1.23275e+06	1.42283e+06	1.95381e+07	1.90919e+06	448446	-5.14654e+06	-1.252e+06
VM_08	3i_2h	170000	1.07353	-1.41079e+06	2.18083e+06	-2.58911e+06	2.22847e+06	-1.14108e+07	-4.50325e+06	-787687
VM_09	3i_2h	170000	1.07353	-1.39078e+06	1.96466e+06	-8.46629e+06	1.99143e+06	-1.32882e+07	-4.8039e+06	-1.09605e+06
VM_10	3i_2h	170000	1.07353	-1.79051e+06	855770	-5.06416e+06	2.33837e+06	5.81716e+06	-5.11685e+06	-1.34134e+06
VM_11	DMSO_4h	187000	1	-2.74102e+06	-1.5106e+06	-6.72493e+06	2.29878e+06	-1.64511e+07	-8.81838e+06	-2.46525e+06
VM_12	DMSO_4h	187000	1	-2.97592e+06	-1.6928e+06	-5.65583e+06	1.54044e+06	-1.41627e+07	-8.43865e+06	-1.81812e+06
VM_13	DMSO_4h	187000	1	-2.26697e+06	-1.29938e+06	-1.55876e+07	1.44924e+06	-1.82556e+07	-8.06046e+06	-1.62276e+06
VM_14	DMSO_4h	187000	1	-2.62929e+06	-1.26741e+06	-2.16505e+07	1.85379e+06	-1.95815e+07	-8.08265e+06	-2.52084e+06
VM_15	DMSO_4h	187000	1	-2.85949e+06	-1.20218e+06	-8.69015e+06	1.80591e+06	-6.41914e+06	-8.52042e+06	-2.08968e+06
VM_16	3i_4h	180000	1.03889	-3.37546e+06	-2.46715e+06	-1.28176e+07	2.31059e+06	-1.13375e+07	-9.01963e+06	-3.49688e+06
VM_17	3i_4h	180000	1.03889	-2.01403e+06	426060	9.00533e+06	1.82824e+06	-2.94592e+06	-7.85593e+06	-2.71001e+06
VM_18	3i_4h	180000	1.03889	-2.4676e+06	-516948	-8.04346e+06	1.92335e+06	-1.04684e+07	-7.96053e+06	-2.57182e+06
VM_19	3i_4h	180000	1.03889	-3.04252e+06	-1.57762e+06	-1.42449e+07	1.60883e+06	-1.49204e+07	-7.57778e+06	-2.50462e+06
VM_20	3i_4h	180000	1.03889	-2.34556e+06	63973.5	-1.12551e+07	1.97227e+06	-1.07429e+07	-7.53625e+06	-2.55418e+06
VM_21	DMSO_6h	181250	1	-3.52476e+06	-4.09156e+06	-1.64567e+07	1.18451e+06	-1.70298e+07	-9.69483e+06	-3.13835e+06
VM_22	DMSO_6h	181250	1	-3.3211e+06	-2.12692e+06	-1.19612e+07	1.02541e+06	-1.5051e+07	-9.2225e+06	-2.78285e+06
VM_23	DMSO_6h	181250	1	-3.02218e+06	-2.06387e+06	-7.06258e+06	1.10982e+06	-1.46846e+07	-9.35697e+06	-2.16298e+06
VM_24	DMSO_6h	181250	1	-3.17852e+06	-3.50692e+06	-1.13234e+07	956234	-1.75063e+07	-9.36614e+06	-2.61663e+06
VM_25	DMSO_6h	181250	1	-3.48877e+06	-3.18582e+06	-1.33662e+07	1.30108e+06	-1.96239e+07	-9.41621e+06	-2.73323e+06
VM_26	3i_6h	175000	1.03571	-2.99282e+06	-2.77166e+06	-1.05573e+07	2.41123e+06	-1.7061e+07	-9.30602e+06	-3.56352e+06
VM_27	3i_6h	175000	1.03571	-3.52194e+06	-2.70552e+06	-3.14859e+06	823312	-1.54655e+07	-9.4108e+06	-3.62387e+06
VM_28	3i_6h	175000	1.03571	-3.54926e+06	-2.6825e+06	-1.03268e+07	1.2618e+06	-1.963e+07	-9.24335e+06	-3.62837e+06
VM_29	3i_6h	175000	1.03571	-3.34364e+06	-3.36164e+06	-1.49939e+07	1.29167e+06	-2.08596e+07	-9.742e+06	-3.52581e+06
VM_30	3i_6h	175000	1.03571	-3.68986e+06	-2.67052e+06	-1.7432e+07	1.50429e+06	-2.26374e+07	-9.66972e+06	-3.55441e+06
VM_32	DMSO_8h	192500	1	-3.85515e+06	-3.96304e+06	-1.65675e+07	897627	-2.19445e+07	-1.01226e+07	-2.9526e+06
VM_33	DMSO_8h	192500	1	-3.86052e+06	-5.71832e+06	-1.58984e+07	379290	-2.23124e+07	-1.00084e+07	-3.15157e+06
VM_34	DMSO_8h	192500	1	-4.13445e+06	-6.38608e+06	-2.23949e+07	512433	-1.54761e+07	-9.9702e+06	-3.70477e+06
VM_35	DMSO_8h	192500	1	-4.04395e+06	-6.01155e+06	-1.72567e+07	448063	-1.88202e+07	-9.64672e+06	-3.01518e+06
VM_36	3i_8h	186500	1.03217	-4.02105e+06	-5.4142e+06	-2.15189e+07	760152	-1.56497e+07	-1.04648e+07	-4.05724e+06
VM_37	3i_8h	186500	1.03217	-4.19281e+06	-4.35458e+06	-3.6223e+06	966552	-1.50281e+07	-1.02832e+07	-4.05421e+06
VM_38	3i_8h	186500	1.03217	-3.81601e+06	-2.90481e+06	-9.124e+06	911768	-1.66853e+07	-9.90484e+06	-4.02392e+06
VM_39	3i_8h	186500	1.03217	-3.87422e+06	-3.57851e+06	-1.26974e+07	743818	-2.17719e+07	-1.00544e+07	-3.64923e+06
VM_41	DMSO_12h	193000	1	-4.31209e+06	-6.19733e+06	-1.55772e+07	932625	-2.43976e+07	-1.08961e+07	-3.12123e+06
VM_42	DMSO_12h	193000	1	-4.73047e+06	-7.91431e+06	-2.29444e+07	-328016	-2.72991e+07	-1.13351e+07	-3.97243e+06
VM_43	DMSO_12h	193000	1	-4.35304e+06	-7.40508e+06	-1.91799e+07	340638	-1.8972e+07	-1.11334e+07	-3.98638e+06
VM_44	DMSO_12h	193000	1	-4.5276e+06	-8.40785e+06	-2.92045e+07	551121	-2.77877e+07	-1.08647e+07	-3.80422e+06
VM_45	DMSO_12h	193000	1	-4.64919e+06	-7.49278e+06	-1.65444e+07	714514	-1.96436e+07	-1.11167e+07	-3.79584e+06
VM_46	3i_12h	189000	1.02116	-4.92779e+06	-8.55983e+06	-2.40075e+07	559228	-2.88415e+07	-1.1244e+07	-5.38137e+06
VM_47	3i_12h	189000	1.02116	-4.78005e+06	-7.10008e+06	-1.51909e+07	932510	-2.40965e+07	-1.14914e+07	-5.45205e+06
VM_48	3i_12h	189000	1.02116	-5.06087e+06	-8.10811e+06	-1.56897e+07	445817	-2.04218e+07	-1.16434e+07	-5.42023e+06
VM_49	3i_12h	189000	1.02116	-4.89854e+06	-7.15325e+06	-1.24006e+07	595778	-2.03269e+07	-1.15209e+07	-5.2247e+06
VM_50	3i_12h	189000	1.02116	-5.10701e+06	-6.8144e+06	-2.30299e+07	981183	-2.65894e+07	-1.13921e+07	-5.51903e+06
VM_51	DMSO_24h	180000	1	-5.60318e+06	-1.39005e+07	-2.47035e+07	-2.17061e+06	-1.8849e+07	-1.19752e+07	-5.1834e+06
VM_52	DMSO_24h	180000	1	-5.61472e+06	-1.33877e+07	-2.50534e+07	-1.79016e+06	-2.47802e+07	-1.20746e+07	-4.9533e+06
VM_53	DMSO_24h	180000	1	-5.42174e+06	-1.29844e+07	-2.76728e+07	-1.95505e+06	-2.67969e+07	-1.1965e+07	-4.99796e+06
VM_54	DMSO_24h	180000	1	-5.44536e+06	-1.36438e+07	-3.12296e+07	-1.67039e+06	-1.91699e+07	-1.18445e+07	-4.88119e+06
VM_55	DMSO_24h	180000	1	-5.69148e+06	-1.36945e+07	-3.06708e+07	-2.27009e+06	-2.42667e+07	-1.18499e+07	-5.04612e+06
VM_56	3i_24h	180000	1	-6.07099e+06	-1.68792e+07	-3.20458e+07	-1.9962e+06	-2.1353e+07	-1.21338e+07	-6.56792e+06
VM_57	3i_24h	180000	1	-5.99994e+06	-1.66144e+07	-3.1475e+07	-2.04493e+06	-2.78937e+07	-1.21184e+07	-6.52098e+06
VM_58	3i_24h	180000	1	-5.98694e+06	-1.66564e+07	-3.02834e+07	-2.18301e+06	-2.52027e+07	-1.20145e+07	-6.52434e+06
VM_59	3i_24h	180000	1	-5.75493e+06	-1.45491e+07	-2.32166e+07	-1.52286e+06	-2.24545e+07	-1.20506e+07	-6.36729e+06
VM_60	3i_24h	180000	1	-5.79139e+06	-1.54669e+07	-2.57096e+07	-1.89966e+06	-2.66292e+07	-1.18906e+07	-6.33239e+06
VM_61	DMSO_48h	381750	1	-6.45667e+06	-2.29965e+07	-3.55196e+07	-2.99795e+06	-3.39434e+07	-1.25628e+07	-7.21809e+06
VM_62	DMSO_48h	381750	1	-6.70135e+06	-2.46563e+07	-4.30438e+07	-3.79449e+06	-3.55922e+07	-1.25956e+07	-7.21483e+06
VM_63	DMSO_48h	381750	1	-6.78851e+06	-2.47663e+07	-4.10411e+07	-3.91053e+06	-3.40453e+07	-1.25475e+07	-7.11702e+06
VM_64	DMSO_48h	381750	1	-6.33201e+06	-2.41337e+07	-3.87209e+07	-3.86807e+06	-3.60708e+07	-1.25801e+07	-7.17301e+06
VM_65	DMSO_48h	381750	1	-6.61344e+06	-2.30587e+07	-4.2892e+07	-3.54982e+06	-3.25709e+07	-1.26138e+07	-7.13784e+06
VM_66	3i_48h	282500	1.35133	-8.68733e+06	-2.08022e+07	-4.32572e+07	-1.72874e+06	-3.40377e+07	-1.68781e+07	-9.8028e+06
VM_67	3i_48h	282500	1.35133	-8.68243e+06	-2.4227e+07	-4.75765e+07	-2.99793e+06	-4.08632e+07	-1.70273e+07	-1.00408e+07
VM_68	3i_48h	282500	1.35133	-8.61868e+06	-2.42894e+07	-4.44464e+07	-2.86518e+06	-2.88216e+07	-1.68763e+07	-9.75924e+06
VM_69	3i_48h	282500	1.35133	-8.94557e+06	-2.39159e+07	-5.80951e+07	-3.09846e+06	-4.45626e+07	-1.68882e+07	-9.84064e+06
VM_70	3i_48h	282500	1.35133	-8.59462e+06	-2.07745e+07	-4.34922e+07	-1.88341e+06	-3.51303e+07	-1.68118e+07	-9.63877e+06
				T test (DMSO vs 3I)	T test (DMSO vs 3I)	T test (DMSO vs 3I)	T test (DMSO vs 3I)	T test (DMSO vs 3I)	T test (DMSO vs 3I)	T test (DMSO vs 3I)
		T test (Pvalue)		Linoleic Acid	Oleic Acid	Palmitic Acid	Palmitoleic Acid	Stearic Acid	Arachidonic Acid	DHA
		2h		0.112306	0.0122384	0.239864	0.000496012	0.69321	0.46247	0.877007
		4h		0.872426	0.315771	0.445311	0.479196	0.146012	0.232407	0.031661
		6h		0.48263	0.716626	0.803031	0.238776	0.172603	0.629785	0.000493481
		8h		0.982414	0.103949	0.17034	0.0674874	0.328102	0.185093	0.00965182
		12h		0.00230391	0.901156	0.460116	0.310228	0.866309	0.00735461	8.47172e-06
		24h		0.00199209	0.000713201	0.765867	0.797751	0.365363	0.142536	2.80631e-08
		48h		3.29243e-08	0.25226	0.052123	0.0111094	0.449654	3.48373e-14	2.25166e-10

## Sheet: table S37
TableS37_Kinetic of protein abundance variation at different time points in IGR37 DSMO vs 3I treatments (lipid transporters highlighted in red , PPARα targets in grey). For each protein, the UniProt accession number, protein name, gene name and Spectronaut MS1Quantity (DIA Label-Free Quantification) intensity values are reported.
PG.ProteinGroups	PG.ProteinDescriptions	PG.NrOfPrecursorsIdentified (Experiment-wide)	PG.Genes	IGR37_M_D1	IGR37_M_D2	IGR37_M_D3	IGR37_M_6h_3I_1	IGR37_M_6h_3I_2	IGR37_M_6h_3I_3	IGR37_M_12h_3I_1	IGR37_M_12h_3I_2	IGR37_M_12h_3I_3	IGR37_M_24h_3I_1	IGR37_M_24h_3I_2	IGR37_M_24h_3I_3	IGR37_M_48h_3I_1	IGR37_M_48h_3I_2	IGR37_M_48h_3I_3
Q99523	Sortilin	11	SORT1	1.41138e+06	1.335e+06	1107839	1.6125e+06	1819328	1.51586e+06	1.42888e+06	1.23349e+06	2.19603e+06	1.18349e+06	1.37528e+06	2607808	2.95191e+06	2886676	2375455
A0A590UJJ8;A0A590UK84;Q14114-2;Q14114-3	Low-density lipoprotein receptor-related protein 8;Low-density lipoprotein receptor-related protein 8 (Fragment);Isoform 2 of Low-density lipoprotein receptor-related protein 8;Isoform 3 of Low-density lipoprotein receptor-related protein 8	6	LRP8	1.39308e+06	691812	750720	666103	654686	560202	1.02341e+06	1243317	1.02119e+06	901126	889598	1.1831e+06	1.01944e+06	873536	983597
E7EU05;P16671	Platelet glycoprotein 4 (Fragment);Platelet glycoprotein 4	6	CD36	1.65256e+06	1.48711e+06	1.25436e+06	1.37347e+06	1.52978e+06	1.52143e+06	1.59865e+06	1.99339e+06	2.54325e+06	1.10665e+06	1.17368e+06	1.7006e+06	1.70779e+06	1.42081e+06	1.4615e+06
J3KMZ9;P01130;P01130-3	Low-density lipoprotein receptor (Fragment);Low-density lipoprotein receptor;Isoform 3 of Low-density lipoprotein receptor	11	LDLR	1.15845e+06	1576219	686789	1691369	1.56976e+06	1129221	1.25156e+06	1.98076e+06	1.89493e+06	1.0881e+06	1.0969e+06	1.6659e+06	2163609	2832632	1.72029e+06
Q9P2B2	Prostaglandin F2 receptor negative regulator	14	PTGFRN	1.56103e+06	1.3435e+06	1.46263e+06	1.55169e+06	2.38342e+06	1.08725e+06	2.17765e+06	1.88694e+06	2771410	893219	1.80544e+06	2.56737e+06	1.34484e+06	1.28208e+06	1.06964e+06
Q07954	Prolow-density lipoprotein receptor-related protein 1	9	LRP1	288593	227661	236516	320451	315357	266201	265923	318773	265634	219085	251920	281647	454524	415551	401924
A0A1W2PPX5;A0A1W2PQB7;A0A1W2PQR6;A0A1W2PRS1;A0A1W2PS43;Q14108	Lysosome membrane protein 2;Lysosome membrane protein 2;Lysosome membrane protein 2;Lysosome membrane protein 2 (Fragment);Lysosome membrane protein 2;Lysosome membrane protein 2	9	SCARB2	9712473	8968417	10333935	12968955	12727129	9733290	13689896	10015571	17200248	10384751	11607170	3896321	23270004	21671374	18491500
B7ZKQ9;Q8WTV0-2;Q8WTV0-4	SCARB1 protein;Isoform 1 of Scavenger receptor class B member 1;Isoform 4 of Scavenger receptor class B member 1	11	SCARB1	10723670	13029894	10234699	11145781	12348213	12878381	13661229	13746954	19853104	15284487	21084622	20202098	22830422	33215398	23934570
F8VV56;F8VWK8;F8W022;P08962;P08962-2;P08962-3	CD63 antigen;Tetraspanin (Fragment);Tetraspanin (Fragment);CD63 antigen;Isoform 2 of CD63 antigen;Isoform 3 of CD63 antigen	7	CD63	15900909	19137652	18299796	26897754	32209940	25629842	44852776	41021260	58861476	45898928	46096536	60527144	90006776	93834792	77355456
Q05469;Q05469-2	Hormone-sensitive lipase;Isoform 2 of Hormone-sensitive lipase	10	LIPE	114066	158136	173693	176510	136328	202971	115360	218004	177743	330790	261188	227014	157379	209584	205510
A0A0A0MT32;P38571;P38571-2	Lysosomal acid lipase/cholesteryl ester hydrolase;Lysosomal acid lipase/cholesteryl ester hydrolase;Isoform 2 of Lysosomal acid lipase/cholesteryl ester hydrolase	3	LIPA	0	505842	684304	737296	856113	762915	884323	885847	675451	1.49777e+06	573056	1.06789e+06	1.15942e+06	871861	712906
E7EPM6;P33121	Long-chain-fatty-acid--CoA ligase 1	30	ACSL1	13507513	15082447	12724672	12394761	13609728	11042185	13560973	12700846	13448688	15912052	16754231	14206166	17353196	17928760	17848750
P23786	Carnitine O-palmitoyltransferase 2, mitochondrial	28	CPT2	7.19413e+06	5.71126e+06	5.47934e+06	5354466	5392854	4.85581e+06	5.50873e+06	5.33853e+06	5.50262e+06	6983326	6910154	6574074	7712513	7870511	6.7949e+06
P48449	Lanosterol synthase	22	LSS	14993786	14501433	14186646	13732684	17822512	12634778	16668509	12050508	21633566	15725438	17476444	20852056	40434104	37402376	30952844
A0A0C4DFL7;Q16850	Lanosterol 14-alpha demethylase	9	CYP51A1	13363176	9048222	9294500	10287520	11308374	9473032	16499457	18086688	20207296	18485446	30013806	22436544	17556042	13813503	16249959
P37268	Squalene synthase	13	FDFT1	7135710	6.81614e+06	4963614	5434133	5.64183e+06	4.61224e+06	8.0318e+06	9378965	11646421	12929515	15962217	13147586	12043592	13533144	11941251
A0A0A0MTI1;Q15392;Q15392-2	Delta(24)-sterol reductase;Delta(24)-sterol reductase;Isoform 2 of Delta(24)-sterol reductase	7	DHCR24	231745	457064	549648	211609	560820	808349	548482	1.0122e+06	832272	565661	1372759	743785	619941	967669	1.10077e+06
Q9BTZ2	Dehydrogenase/reductase SDR family member 4	10	DHRS4	7.18413e+06	6.3406e+06	5.86425e+06	5975136	6.02229e+06	6.33915e+06	7630801	11128858	8699115	5969983	5240144	8.04311e+06	9625924	8815915	7930007
Q01581	Hydroxymethylglutaryl-CoA synthase, cytoplasmic	10	HMGCS1	1.18075e+06	991365	1085748	1.51372e+06	990673	708079	1.21835e+06	2.49639e+06	1.42215e+06	1.13916e+06	1.02021e+06	2.12429e+06	2175375	1.90487e+06	1.37354e+06
H0Y7E5;K7EIW8;K7EMT8;P36956;P36956-4;Q12772	Sterol regulatory element-binding protein 2 (Fragment);Sterol regulatory element-binding protein 1 (Fragment);Sterol regulatory element-binding protein 1 (Fragment);Sterol regulatory element-binding protein 1;Isoform 4 of Sterol regulatory element-binding protein 1;Sterol regulatory element-binding protein 2	1	SREBF2;SREBF1;SREBF1;SREBF1;SREBF1;SREBF2	0	172680	339868	315816	165906	0	397917	0	392241	363324	0	344491	410539	457107	413754
P11717	Cation-independent mannose-6-phosphate receptor	63	IGF2R	19630602	18550776	14979432	22810752	24287944	18237394	25961460	25726100	31363516	22413236	21727510	30479456	42937600	41415664	35717236
P40126;P40126-2	L-dopachrome tautomerase;Isoform 2 of L-dopachrome tautomerase	22	DCT	12194572	13550315	11959053	16496042	16265070	11577582	14996690	15163050	18734288	12240845	13167612	17426702	20529340	20930336	16471755
P17643	5,6-dihydroxyindole-2-carboxylic acid oxidase	27	TYRP1	42555940	61628332	57785100	59610756	79563968	39528572	66167208	74933688	96537976	58421644	74366040	101449560	147437184	143748848	120080928
H0Y2P0;H0YD13;P16070;P16070-10;P16070-11;P16070-12;P16070-13;P16070-14;P16070-16;P16070-17;P16070-18;P16070-3;P16070-4;P16070-5;P16070-6;P16070-7;P16070-8	CD44 antigen (Fragment);CD44 antigen;CD44 antigen;Isoform 10 of CD44 antigen;Isoform 11 of CD44 antigen;Isoform 12 of CD44 antigen;Isoform 13 of CD44 antigen;Isoform 14 of CD44 antigen;Isoform 16 of CD44 antigen;Isoform 17 of CD44 antigen;Isoform 18 of CD44 antigen;Isoform 3 of CD44 antigen;Isoform 4 of CD44 antigen;Isoform 5 of CD44 antigen;Isoform 6 of CD44 antigen;Isoform 7 of CD44 antigen;Iso…	16	CD44	7.50783e+06	4839248	4.55978e+06	4.92111e+06	5333703	3.71545e+06	4.22947e+06	4.60472e+06	6.02881e+06	4.30452e+06	4.7116e+06	5524092	5.68343e+06	6957386	5788015
Q6PCB7	Long-chain fatty acid transport protein 1	3	SLC27A1	666195	445911	533418	535028	711951	108313	383318	320210	242095	332377	279628	295196	692885	766233	462539
P08581;P08581-2	Hepatocyte growth factor receptor;Isoform 2 of Hepatocyte growth factor receptor	5	MET	394867	402326	392381	749220	798000	677871	928028	668872	901774	796004	815185	720638	456517	519470	437934
O15118	NPC intracellular cholesterol transporter 1	11	NPC1	5.65659e+06	4949475	4.24676e+06	4.62692e+06	4885298	4238865	4.59015e+06	3452510	5.36161e+06	3.18594e+06	3.17774e+06	4423238	6526203	5.99918e+06	5.46656e+06
E7EMS2;G3V3D1;G3V3E8;J3KMY5;P61916	NPC intracellular cholesterol transporter 2;NPC intracellular cholesterol transporter 2 (Fragment);NPC intracellular cholesterol transporter 2;NPC intracellular cholesterol transporter 2;NPC intracellular cholesterol transporter 2	4	NPC2	2.3468e+06	2761836	1935836	3.69608e+06	2.77869e+06	2245901	3.95396e+06	5983948	3.59954e+06	2.39231e+06	1.76696e+06	2.90362e+06	4.20066e+06	3.87463e+06	1979069
P02649	Apolipoprotein E	12	APOE	2.05714e+06	1447148	1.45548e+06	1.91e+06	1.41855e+06	1485161	1.30839e+06	856017	1.27214e+06	1.04849e+06	1.15717e+06	1.63784e+06	2.08717e+06	2.30223e+06	1.96979e+06
Q15075	Early endosome antigen 1	79	EEA!	7696693	5.78295e+06	6061419	8445982	7477564	8525684	6271024	8.10688e+06	7754911	6.87955e+06	4.94889e+06	9281974	11189175	10397192	7.73882e+06
P13473;P13473-2;P13473-3	Lysosome-associated membrane glycoprotein 2;Isoform LAMP-2B of Lysosome-associated membrane glycoprotein 2;Isoform LAMP-2C of Lysosome-associated membrane glycoprotein 2	4	LAMP2	8660642	7.47765e+06	5.64713e+06	7.257e+06	7.87562e+06	7824493	6.60427e+06	7.98433e+06	8838438	5396200	4291267	4944562	9871018	7.47992e+06	8697400
P11279	Lysosome-associated membrane glycoprotein 1	10	LAMP1	29224302	18854866	21515012	18459052	17794594	17259464	19228704	23086746	27184530	17810650	16294063	20849448	28495956	28018020	23460984
P40967;P40967-2;P40967-4;P40967-5	Melanocyte protein PMEL;Isoform 2 of Melanocyte protein PMEL;Isoform 4 of Melanocyte protein PMEL;Isoform 5 of Melanocyte protein PMEL	22	PMEL	31083148	17879724	27642334	37905084	44830064	27993340	28941560	28470884	46823608	25998342	32040300	34202788	52437692	38347120	39745448
P50416	Carnitine O-palmitoyltransferase 1, liver isoform	6	CPT1A	1.25739e+06	985154	1.03444e+06	754287	910246	362065	705467	334460	927041	1.07249e+06	1.19035e+06	641700	715104	811214	1.07472e+06
O95573	Long-chain-fatty-acid--CoA ligase 3	35	ACSL3	22131432	18371852	19585920	18174258	17614678	15333132	20187204	19314314	22640378	23512786	27141664	15684373	20197912	19490282	24640604
O00767	Acyl-CoA desaturase	5	SCD	685191	698705	1.45675e+06	1.02888e+06	779706	330827	805253	592393	1.37322e+06	1.20635e+06	1.36339e+06	313318	426868	443703	738491
P49327	Fatty acid synthase	123	FASN	6557759	7799487	8909615	11281075	9293349	6.70902e+06	6431062	7711847	7.06414e+06	6664899	4957238	8193136	9725373	9393984	6.8623e+06
A0A024QZ33;Q9H0G5	Coiled-coil domain containing 55, isoform CRA_a;Nuclear speckle splicing regulatory protein 1	15	NSRP1	384716	438133	508087	551768	464079	621489	771730	738537	766256	528519	513526	663710	422020	415017	469526
A0A024QZX5;A0A087X1N8;P35237	Serpin B6	13	SERPINB6	609511	537695	612693	568623	561865	406278	490027	612699	542548	349375	336942	457588	638436	442260	486316
A0A024R161;P50151;Q9H1X3-3	Guanine nucleotide-binding protein subunit gamma;Guanine nucleotide-binding protein G(I)/G(S)/G(O) subunit gamma-10;Isoform 3 of DnaJ homolog subfamily C member 25	1	DNAJC25-GNG10;GNG10;DNAJC25	456769	1.17864e+06	375589	420003	601222	202557	NaN	635960	409044	236056	NaN	561147	714726	NaN	868057
A0A024R1R8;Q9Y2S6	HCG2014768, isoform CRA_a;Translation machinery-associated protein 7	1	hCG_2014768;TMA7	16245409	18013248	12052204	12353885	17910270	24336434	16857168	15159001	13764339	34316908	39349336	13275905	8.06374e+06	11051964	14174685
A0A024R4E5	High density lipoprotein binding protein (Vigilin), isoform CRA_a	46	HDLBP	9358737	10258743	11967513	11939080	11708680	12860357	11558108	9697011	9176655	13049440	15316286	9065721	7.69133e+06	7299074	8972103
A0A024R4K9;A0A087WZA9;A0A087X266;Q9BXJ8;Q9BXJ8-2	Transmembrane protein 120A;Transmembrane protein 120A (Fragment);Transmembrane protein 120A;Ion channel TACAN;Isoform 2 of Ion channel TACAN	2	TMEM120A	NaN	645091	1078346	935118	1.67078e+06	618941	1.24657e+06	278692	634705	306557	615269	206832	775573	887162	891664
A0A024R571;Q9H4M9	EH domain-containing protein 1	19	EHD1	794803	1.06629e+06	1.01288e+06	851143	988372	1.0376e+06	954395	981143	789768	1.74177e+06	2.37578e+06	1.02054e+06	845316	1.08357e+06	1.22498e+06
A0A024R644;A0A1B0GWI2;O75503	Ceroid-lipofuscinosis neuronal protein 5;Ceroid-lipofuscinosis neuronal protein 5 (Fragment);Ceroid-lipofuscinosis neuronal protein 5	4	CLN5	NaN	388924	310058	587379	653102	378192	260217	122679	709067	120774	1.4198e+06	338391	1.24623e+06	713383	478963
A0A024R7W5;A0A087WY31;A0A087X0Q1;Q7Z739	YTH domain family, member 3, isoform CRA_a;YTH domain-containing family protein 3;YTH domain-containing family protein 3;YTH domain-containing family protein 3	14	YTHDF3	1.02327e+06	2.34582e+06	2.29995e+06	2.68682e+06	2.94492e+06	2.35238e+06	2.45985e+06	2143377	2.35075e+06	2.484e+06	2.74501e+06	2.04702e+06	2.06208e+06	1.8106e+06	1.79459e+06
A0A024RA52;P25787	Proteasome subunit alpha type;Proteasome subunit alpha type-2	11	PSMA2	5.21945e+06	2188884	4418341	5846001	6.53602e+06	2835427	6752503	5804273	3.29494e+06	2.91181e+06	2.11316e+06	4307347	4.37792e+06	3710743	3239742
A0A024RAC6;Q14241	Elongin-A	5	ELOA	169078	424427	394591	423727	466078	473133	169145	460952	230532	666846	760868	327397	133514	259847	320743
A0A024RBG1;Q9NZJ9-2;Q9NZJ9-3	Diphosphoinositol polyphosphate phosphohydrolase NUDT4B;Isoform 2 of Diphosphoinositol polyphosphate phosphohydrolase 2;Isoform 3 of Diphosphoinositol polyphosphate phosphohydrolase 2	1	NUDT4B;NUDT4;NUDT4	NaN	47182.6	NaN	62425.9	95549.9	NaN	NaN	NaN	42974.1	16845.5	NaN	NaN	NaN	NaN	NaN
A0A024RCG2;A0A0J9YWM3;E9PRM7;Q96BI1	Solute carrier family 22 (Organic cation transporter), member 18, isoform CRA_a;Solute carrier family 22 member 18;Solute carrier family 22 member 18;Solute carrier family 22 member 18	3	SLC22A18	10067416	9879976	9489612	48319188	16120978	5.82142e+06	6503334	2.15044e+06	5835878	6.74409e+06	7278421	5.11536e+06	12736678	4608835	11789199
A0A024RCQ8;A0A0G2JH76;A0A0G2JHB6;A0A0G2JIU6;A0A0G2JK02;A0A0G2JKR3;A0A0G2JLA3;A0A0G2JLK6;A0A0G2JLL3;A0A140T8X7;A0A140T9Y1;G8JLL2;Q9UMR5;Q9UMR5-2;Q9UMR5-3	HCG1999928, isoform CRA_a;Lysosomal thioesterase PPT2;Lysosomal thioesterase PPT2 (Fragment);Lysosomal thioesterase PPT2 (Fragment);Lysosomal thioesterase PPT2 (Fragment);Lysosomal thioesterase PPT2 (Fragment);Uncharacterized protein;Lysosomal thioesterase PPT2;Uncharacterized protein;Lysosomal thioesterase PPT2;Lysosomal thioesterase PPT2 (Fragment);Lysosomal thioesterase PPT2 (Fragment);Lysosom…	1	PPT2;PPT2;PPT2;PPT2;PPT2;PPT2;;PPT2;;PPT2;PPT2;PPT2;PPT2;PPT2;PPT2	343303	NaN	NaN	NaN	NaN	NaN	368993	NaN	NaN	NaN	NaN	NaN	705563	NaN	NaN
A0A024RCR6;A0A0G2JK23;P46379;P46379-2;P46379-3	BAG6;Large proline-rich protein BAG6;Large proline-rich protein BAG6;Isoform 2 of Large proline-rich protein BAG6;Isoform 3 of Large proline-rich protein BAG6	22	BAG6	801152	830761	800641	972805	896620	762496	1.1481e+06	482465	1.09766e+06	764687	499775	928167	1.13073e+06	996451	749896
A0A067XG54;Q8NB49;Q8NB49-2;Q8NB49-3;Q8NB49-4	Phospholipid-transporting ATPase;Phospholipid-transporting ATPase IG;Isoform 2 of Phospholipid-transporting ATPase IG;Isoform 3 of Phospholipid-transporting ATPase IG;Isoform 4 of Phospholipid-transporting ATPase IG	4	ATP11C	326540	101233	217778	219551	243398	NaN	169013	224822	222654	160108	149997	162059	286170	176813	227485
A0A075B6E4;A0A0A6YYI5;E7EQU6;E7ERW0;E7EWF5;F8W708;G5E9M7;G5E9M9;Q14135;Q14135-2;Q14135-4;Q14135-5;Q14135-6	Transcription cofactor vestigial-like protein 4;Transcription cofactor vestigial-like protein 4;Transcription cofactor vestigial-like protein 4 (Fragment);Transcription cofactor vestigial-like protein 4 (Fragment);Transcription cofactor vestigial-like protein 4 (Fragment);Transcription cofactor vestigial-like protein 4 (Fragment);Transcription cofactor vestigial-like protein 4;Transcription cofac…	1	VGLL4	NaN	NaN	173612	273998	47960.8	NaN	NaN	NaN	221003	NaN	NaN	NaN	178066	63211.3	81353
A0A075B6G3;A0A087WTU7;A0A087WV90;A0A5H1ZRP8;P11532;P11532-11;P11532-4	Dystrophin;Dystrophin;Dystrophin;Dystrophin;Dystrophin;Isoform 3 of Dystrophin;Isoform 2 of Dystrophin	2	DMD	NaN	228155	200487	130406	185302	171946	185944	273824	237951	184197	59617.9	109236	183156	278421	196168
A0A075B6H4;Q9H8E8;Q9H8E8-2	Cysteine-rich protein 2-binding protein;Cysteine-rich protein 2-binding protein;Isoform 2 of Cysteine-rich protein 2-binding protein	1	KAT14	NaN	NaN	310919	153397	360626	NaN	423859	NaN	182177	261325	NaN	NaN	220173	214832	412380
A0A075B6T1;Q9C0C7;Q9C0C7-2;Q9C0C7-3;Q9C0C7-4;Q9C0C7-5	Activating molecule in BECN1-regulated autophagy protein 1;Activating molecule in BECN1-regulated autophagy protein 1;Isoform 2 of Activating molecule in BECN1-regulated autophagy protein 1;Isoform 3 of Activating molecule in BECN1-regulated autophagy protein 1;Isoform 4 of Activating molecule in BECN1-regulated autophagy protein 1;Isoform 5 of Activating molecule in BECN1-regulated autophagy pro…	2	AMBRA1	45650	59331	56808.3	85064.1	49251.8	42610	92209	91787.7	50874.8	35434.5	40990.5	48062.3	108040	55848.5	35796.1
A0A075B716;H0YN88;H3BNC9;P08708	40S ribosomal protein S17;40S ribosomal protein S17;Uncharacterized protein;40S ribosomal protein S17	14	RPS17;RPS17;;RPS17	3.39938e+06	2.99814e+06	4.05106e+06	5896228	5976792	5.697e+06	4.50622e+06	5820989	4.89109e+06	3.33824e+06	5.2397e+06	3775715	4.03879e+06	3.14863e+06	4110953
A0A075B780	Transportin-2	6	TNPO2	184508	704987	656869	798006	695958	640993	427495	484185	412688	414242	301573	596970	441367	174551	154102
A0A075B7C0;A0A0C4DGQ5;K7EIV0;P04632;U3KQE2	Calpain small subunit 1 (Fragment);Calpain small subunit 1;Calpain small subunit 1 (Fragment);Calpain small subunit 1;Calpain small subunit 1 (Fragment)	7	CAPNS1	1535880	4312959	4157561	4.76405e+06	4565018	3.94477e+06	5.48496e+06	8.20654e+06	6.5984e+06	3811684	3688824	4563329	4.66986e+06	4663870	4.01306e+06
A0A087WSW7;A0A0B4J1V9;F6XU50;Q9NRZ9;Q9NRZ9-2;Q9NRZ9-3;Q9NRZ9-4;Q9NRZ9-5;Q9NRZ9-6	Helicase, lymphoid-specific, isoform CRA_d;Helicase, lymphoid-specific, isoform CRA_b;Helicase, lymphoid-specific, isoform CRA_l;Lymphoid-specific helicase;Isoform 2 of Lymphoid-specific helicase;Isoform 3 of Lymphoid-specific helicase;Isoform 4 of Lymphoid-specific helicase;Isoform 5 of Lymphoid-specific helicase;Isoform 6 of Lymphoid-specific helicase	6	HELLS	87870.4	346333	305789	258558	267391	264823	261075	295762	163466	560873	666240	191523	135305	108051	174899
A0A087WSW9;A0A087WSY9;A0A182DWI3;F8W809;Q16881;Q16881-2;Q16881-3;Q16881-4;Q16881-5;Q16881-6	Thioredoxin reductase 1, cytoplasmic;Thioredoxin reductase 1, cytoplasmic;Thioredoxin reductase 1, cytoplasmic;Thioredoxin reductase 1, cytoplasmic;Thioredoxin reductase 1, cytoplasmic;Isoform 2 of Thioredoxin reductase 1, cytoplasmic;Isoform 3 of Thioredoxin reductase 1, cytoplasmic;Isoform 4 of Thioredoxin reductase 1, cytoplasmic;Isoform 5 of Thioredoxin reductase 1, cytoplasmic;Isoform 6 of T…	20	TXNRD1	2690672	2.68895e+06	2.89266e+06	3.36053e+06	2.65091e+06	2.14868e+06	2.64068e+06	3.07735e+06	2.46412e+06	1.74349e+06	1.33031e+06	2.864e+06	3.15331e+06	2.79661e+06	1.98243e+06
A0A087WSZ7;A0A1B0GW84;Q08499;Q08499-10;Q08499-11;Q08499-2;Q08499-3;Q08499-4;Q08499-6;Q08499-9	Phosphodiesterase;Phosphodiesterase;cAMP-specific 3',5'-cyclic phosphodiesterase 4D;Isoform 9 of cAMP-specific 3',5'-cyclic phosphodiesterase 4D;Isoform 7 of cAMP-specific 3',5'-cyclic phosphodiesterase 4D;Isoform 3 of cAMP-specific 3',5'-cyclic phosphodiesterase 4D;Isoform 10 of cAMP-specific 3',5'-cyclic phosphodiesterase 4D;Isoform 1 of cAMP-specific 3',5'-cyclic phosphodiesterase 4D;Isoform 5…	4	PDE4D	NaN	23292.1	NaN	88371.2	NaN	30069.7	NaN	NaN	NaN	15866.3	NaN	NaN	27030.3	NaN	NaN
A0A087WT12;A0A087X2I2;P36969;P36969-2	Glutathione peroxidase;Glutathione peroxidase;Phospholipid hydroperoxide glutathione peroxidase;Isoform Cytoplasmic of Phospholipid hydroperoxide glutathione peroxidase	6	GPX4	826897	880028	556492	443882	292648	228760	704215	376489	654891	675103	459212	873642	1.00815e+06	593217	689521
A0A087WT18;Q96A73;Q96A73-2	Putative monooxygenase p33MONOX;Putative monooxygenase p33MONOX;Isoform 2 of Putative monooxygenase p33MONOX	3	KIAA1191	143332	148225	192860	48903.9	87563.9	80475	102247	154697	99022.7	67604.8	54970.6	39419.9	169213	194383	152230
A0A087WT20;Q9NV06	DDB1- and CUL4-associated factor 13	14	DCAF13	2.90344e+06	2185309	2.99582e+06	2.11677e+06	2.99189e+06	3986674	2.87857e+06	3.52629e+06	2.26169e+06	3890597	4.44556e+06	1.62291e+06	931236	1.10054e+06	3.7659e+06
A0A087WT30;J3KN91;Q8N5I9	Uncharacterized protein C12orf45	2	C12orf45	NaN	78169.9	166285	NaN	111467	NaN	NaN	NaN	88224.9	NaN	119210	133172	NaN	140410	NaN
A0A087WT44;P30519;P30519-2	Heme oxygenase 2;Heme oxygenase 2;Isoform 2 of Heme oxygenase 2	11	HMOX2	18256762	17031434	17249588	15515849	16359069	15580018	16149001	19565282	23105432	15677917	12528553	15763464	21341990	19100158	17526524
A0A087WT53;A0A087WXD2;H7C4U7;H7C535;H7C5T8;Q96QZ7;Q96QZ7-2;Q96QZ7-3;Q96QZ7-4;Q96QZ7-5;Q96QZ7-6;Q96QZ7-7	Membrane-associated guanylate kinase, WW and PDZ domain-containing protein 1;Membrane-associated guanylate kinase, WW and PDZ domain-containing protein 1;Membrane-associated guanylate kinase, WW and PDZ domain-containing protein 1 (Fragment);Membrane-associated guanylate kinase, WW and PDZ domain-containing protein 1 (Fragment);Membrane-associated guanylate kinase, WW and PDZ domain-containing pr…	1	MAGI1	NaN	205579	198007	173823	204398	149941	124015	212983	146723	166674	170851	161959	163711	144520	130266
A0A087WT99;Q9H0W9;Q9H0W9-2	Ester hydrolase C11orf54;Ester hydrolase C11orf54;Isoform 2 of Ester hydrolase C11orf54	2	C11orf54	NaN	313363	250378	NaN	NaN	976874	1.12093e+06	NaN	NaN	NaN	NaN	324304	613361	1465200	NaN
A0A087WTB8;P15374	Ubiquitin carboxyl-terminal hydrolase;Ubiquitin carboxyl-terminal hydrolase isozyme L3	9	UCHL3	174809	173834	306242	340948	228935	222990	160597	210638	216332	169868	83674	239206	301189	104955	160769
A0A087WTE4;A0A087WTF6;A0A087WV75;A0A087WWD4;A0A087WX77;H7BYX6;P13591;P13591-1;P13591-3;P13591-4;P13591-5;P13591-6	Neural cell adhesion molecule 1;Neural cell adhesion molecule 1;Neural cell adhesion molecule 1;Neural cell adhesion molecule 1;Neural cell adhesion molecule 1;Neural cell adhesion molecule 1;Neural cell adhesion molecule 1;Isoform 2 of Neural cell adhesion molecule 1;Isoform 3 of Neural cell adhesion molecule 1;Isoform 4 of Neural cell adhesion molecule 1;Isoform 5 of Neural cell adhesion molecu…	1	NCAM1	NaN	NaN	68848.8	395813	393575	NaN	NaN	550841	214216	69723	NaN	NaN	831888	NaN	296688
A0A087WTF1;Q6IPU0	Centromere protein P	2	CENPP	NaN	117145	148414	NaN	NaN	195605	NaN	34918	67705.7	234841	NaN	31469.2	NaN	NaN	116091
A0A087WTK0;A0A087WVC6;Q12913	Receptor-type tyrosine-protein phosphatase eta	6	PTPRJ	2.30907e+06	1.1771e+06	1.23119e+06	1.24095e+06	1.53155e+06	1207646	937354	1.62675e+06	1.63931e+06	1.04844e+06	1.29046e+06	1.63168e+06	1.90235e+06	2.13656e+06	1.28668e+06
A0A087WTM1;Q9Y6N7;Q9Y6N7-2;Q9Y6N7-3;Q9Y6N7-4;Q9Y6N7-5;Q9Y6N7-6	Roundabout homolog 1;Roundabout homolog 1;Isoform 2 of Roundabout homolog 1;Isoform 3 of Roundabout homolog 1;Isoform 4 of Roundabout homolog 1;Isoform 5 of Roundabout homolog 1;Isoform 6 of Roundabout homolog 1	2	ROBO1	603632	560720	828398	563388	653905	NaN	617629	NaN	1.00776e+06	451334	NaN	495467	550857	NaN	NaN
A0A087WTP3;Q92945	Far upstream element-binding protein 2	50	KHSRP	50734676	53126488	55149292	46369724	47314156	68826832	49098616	63943772	47260868	82357424	78814056	45256608	43348544	37714236	70100968
A0A087WTT2;Q5JWB9;Q96A57;Q96A57-2	Transmembrane protein 230;Transmembrane protein 230 (Fragment);Transmembrane protein 230;Isoform 1 of Transmembrane protein 230	1	TMEM230	10346138	7.03862e+06	7990955	7552024	9119007	6.45374e+06	7670686	7530192	9750510	9141006	11727135	9824470	11414992	11350833	10916651
A0A087WTU3;Q9Y6I9	Testis-expressed protein 264	5	TEX264	13782724	7171185	5.23749e+06	5038318	9020221	4.1151e+06	6348907	4178611	8568205	6787802	5.49611e+06	9383118	14099258	7.1067e+06	8054502
A0A087WTW0;A0A087WVR3;Q96T88;Q96T88-2	E3 ubiquitin-protein ligase UHRF1;E3 ubiquitin-protein ligase UHRF1;E3 ubiquitin-protein ligase UHRF1;Isoform 2 of E3 ubiquitin-protein ligase UHRF1	9	UHRF1	189123	1.11076e+06	605481	182357	277881	471801	437031	208423	198788	1.29334e+06	2.65006e+06	208445	35994.5	84147.8	416739
A0A087WTZ8;E5RFJ1;E5RHW9;E5RIM1;H0YB96;Q96MF7	E3 SUMO-protein ligase NSE2;E3 SUMO-protein ligase NSE2;E3 SUMO-protein ligase NSE2 (Fragment);E3 SUMO-protein ligase NSE2 (Fragment);E3 SUMO-protein ligase NSE2 (Fragment);E3 SUMO-protein ligase NSE2	2	NSMCE2	NaN	321512	194649	211908	474376	576971	160092	19.0418	281210	1.08013e+06	795417	347424	285627	137479	287754
A0A087WU02;Q96RQ1	Endoplasmic reticulum-Golgi intermediate compartment protein 2	3	ERGIC2	2.05049e+06	2.75862e+06	3.04649e+06	2396960	2.62872e+06	2.1915e+06	2.41924e+06	1710577	2639280	2.88029e+06	2.93522e+06	2446407	3001517	3.30905e+06	2.86928e+06
A0A087WU07;Q5TGZ0;Q5TGZ0-2	MICOS complex subunit MIC10;MICOS complex subunit MIC10;Isoform 2 of MICOS complex subunit MIC10	2	MICOS10	5.56703e+06	2.30179e+06	2445382	3.55443e+06	2.09973e+06	2.06818e+06	1.84922e+06	1.64825e+06	2.02833e+06	2.93732e+06	2.74442e+06	1.14037e+06	1.73105e+06	1.78203e+06	1.5044e+06
A0A087WU31;A0A0A0MTB7;P51790;P51790-2;P51790-4;P51790-5	Chloride channel protein;Chloride channel protein;H(+)/Cl(-) exchange transporter 3;Isoform 2 of H(+)/Cl(-) exchange transporter 3;Isoform 3 of H(+)/Cl(-) exchange transporter 3;Isoform 4 of H(+)/Cl(-) exchange transporter 3	8	CLCN3	1.25798e+06	964678	668229	795156	945488	696470	1.03443e+06	753709	919342	671144	875300	916407	1668083	970169	767737
A0A087WU53;Q9H0U3	Magnesium transporter protein 1	4	MAGT1	10766298	12083962	11094505	9950738	9439655	6971386	10246109	5.88376e+06	12049136	11446481	12465536	8.05722e+06	11491072	9832302	11111670
A0A087WU64;A6NMQ1;P09884	DNA polymerase;DNA polymerase;DNA polymerase alpha catalytic subunit	16	POLA1	224914	253678	202646	141810	284240	224733	211676	261577	262079	136457	197567	163414	101635	117998	95004.8
A0A087WU73;A0A087WVL2;A0A087X287;A0A494BZX7;A0A494C1G6;A0A499FIJ6;B0QY83;B0QY84;E7ER32;I3L2S3;Q969V6;Q9ULH7;Q9ULH7-2;Q9ULH7-3;Q9ULH7-4;Q9ULH7-5;W0Z7M9	Myocardin-related transcription factor A;Myocardin-related transcription factor A;Myocardin-related transcription factor A;Myocardin-related transcription factor A;Phosphatase and actin regulator (Fragment);Myocardin-related transcription factor A;Myocardin-related transcription factor A;Phosphatase and actin regulator;Myocardin-related transcription factor A;Phosphatase and actin regulator;Myoca…	1	MRTFA;MRTFA;MRTFA;MRTFA;MRTFA;MRTFA;MRTFA;MRTFA;MRTFA;MRTFB;MRTFA;MRTFB;MRTFB;MRTFB;MRTFB;MRTFB;MRTFA	NaN	NaN	39381.5	NaN	NaN	NaN	NaN	NaN	NaN	113749	33746	NaN	NaN	NaN	NaN
A0A087WUB9;Q8WYA6	Beta-catenin-like protein 1	23	CTNNBL1	2536117	3276242	3124145	3.94259e+06	3.2801e+06	3.35079e+06	3.23282e+06	2536063	2.48066e+06	3.07155e+06	2.55412e+06	3782985	3.94032e+06	3.7793e+06	3376366
A0A087WUC6;E9PL01;Q15005	Signal peptidase complex subunit 2	8	SPCS2	7.37658e+06	6435982	5141100	4.72025e+06	4.97494e+06	3.66362e+06	7696496	3.79863e+06	7386409	6047915	7522104	5146695	4.86047e+06	5.34989e+06	6.16304e+06
A0A087WUD7;Q8WU76;Q8WU76-2	Sec1 family domain-containing protein 2;Sec1 family domain-containing protein 2;Isoform 2 of Sec1 family domain-containing protein 2	6	SCFD2	592793	401149	375668	253939	349724	214242	367418	139961	238278	228154	400422	313361	579952	597965	351657
A0A087WUE4;C9JMY0;Q96PV6;Q96PV6-1	Leukocyte receptor cluster member 8;Leukocyte receptor cluster member 8;Leukocyte receptor cluster member 8;Isoform 2 of Leukocyte receptor cluster member 8	5	LENG8	1.10263e+06	1.36785e+06	866259	946034	1.18952e+06	1.26594e+06	1.11643e+06	497724	875237	1307800	1.29139e+06	825289	836554	677554	738082
A0A087WUK2;O14979	Heterogeneous nuclear ribonucleoprotein D-like	12	HNRNPDL	18620796	11592850	9276444	10215643	10962095	17517368	11570507	25616990	10372050	24206844	16109898	9871757	6253301	7519685	13027467
A0A087WUL2;A0A087WXQ8;A0A087WY10;P49720	Proteasome subunit beta type-3 (Fragment);Proteasome subunit beta type-3;Proteasome subunit beta type-3;Proteasome subunit beta type-3	3	PSMB3	188539	17961.7	NaN	305376	109409	117353	255414	NaN	NaN	NaN	11268.9	177860	83684.2	85117.5	34416.8
A0A087WUL4;A0A087WX23;A0A087WZG9;B4DSP0	Retrotransposon-derived protein PEG10;Retrotransposon-derived protein PEG10;Retrotransposon-derived protein PEG10;HCG1642748, isoform CRA_b	1	PEG10	249974	314832	NaN	289361	330224	205482	244962	169150	70101.4	238721	241448	NaN	194564	NaN	352967
A0A087WUQ6;P07203	Glutathione peroxidase;Glutathione peroxidase 1	6	GPX1	3393796	3.13219e+06	3.01633e+06	1.54033e+06	1.14802e+06	2233432	1.65886e+06	1.96202e+06	1.65679e+06	1.62589e+06	1.44484e+06	2.23075e+06	1.5261e+06	785486	593476
A0A087WUS5;A0A494C098;A0A494C1T8;H0YBT0;P01106;P01106-2	Myc proto-oncogene protein;Myc proto-oncogene protein;Myc proto-oncogene protein;Myc proto-oncogene protein;Myc proto-oncogene protein;Isoform 2 of Myc proto-oncogene protein	1	MYC	NaN	89675	NaN	100092	153434	218229	28384.7	NaN	NaN	NaN	444165	NaN	59334.6	NaN	NaN
A0A087WUT6;O60841	Eukaryotic translation initiation factor 5B	42	EIF5B	3524737	4918689	3.8452e+06	4.90751e+06	5.34328e+06	4.57517e+06	4330515	4723608	3646201	6888322	7075874	4.26882e+06	3.30331e+06	3.20774e+06	3.23557e+06
A0A087WUW6;A0A087X0G7;A0A087X1B1;Q9Y6K9;Q9Y6K9-2	NF-kappa-B essential modulator;NF-kappa-B essential modulator;NF-kappa-B essential modulator;NF-kappa-B essential modulator;Isoform 2 of NF-kappa-B essential modulator	15	IKBKG	NaN	128390	139170	201024	152641	147793	175752	154310	192426	115753	84515.6	163073	194329	197867	140462
A0A087WUX8;A0A087WYF7;Q6UXV4	MICOS complex subunit;MICOS complex subunit;MICOS complex subunit MIC27	4	APOOL	1.40691e+06	3.296e+06	3.9267e+06	2.81316e+06	1.99128e+06	3691302	4.15646e+06	1.25256e+06	3510250	4706796	3.32501e+06	1.91376e+06	2389699	2.1394e+06	3.22376e+06
A0A087WV05;Q99417	Uncharacterized protein;c-Myc-binding protein	6	;MYCBP	3.23625e+06	2123449	2.30006e+06	2.56849e+06	2.27868e+06	2.76501e+06	2.43261e+06	3.66489e+06	2547003	2.13084e+06	823976	2.88331e+06	2.19382e+06	2471422	2.28195e+06
A0A087WV25;O95684;O95684-2	Centrosomal protein 43;Centrosomal protein 43;Isoform 2 of Centrosomal protein 43	3	CEP43	590602	2160268	1.3554e+06	1674893	1.2452e+06	1.28458e+06	219674	2.03931e+06	942803	5636507	NaN	293557	1192695	1.26549e+06	1.11082e+06
A0A087WV34;Q8WWB7;Q8WWB7-2	Glycosylated lysosomal membrane protein;Glycosylated lysosomal membrane protein;Isoform 2 of Glycosylated lysosomal membrane protein	2	GLMP	NaN	NaN	7593.29	NaN	NaN	NaN	NaN	NaN	6181.92	NaN	21771.1	NaN	37406.2	10231.7	NaN
A0A087WV39;Q92698;V9GYD3	DNA repair and recombination protein RAD54-like (Fragment);DNA repair and recombination protein RAD54-like;DNA repair and recombination protein RAD54-like (Fragment)	1	RAD54L	302079	275462	245574	186282	224605	215275	249842	248210	206688	400435	375614	140649	NaN	166178	206106
A0A087WV44;E9PK61;E9PL33;E9PLB8;E9PM05;E9PQN7;E9PS58;O14681;O14681-3	Etoposide-induced protein 2.4 homolog;Etoposide-induced protein 2.4 homolog;Etoposide-induced protein 2.4 homolog (Fragment);Etoposide-induced protein 2.4 homolog (Fragment);Etoposide-induced protein 2.4 homolog (Fragment);Etoposide-induced protein 2.4 homolog (Fragment);Etoposide-induced protein 2.4 homolog (Fragment);Etoposide-induced protein 2.4 homolog;Isoform 2 of Etoposide-induced protein 2…	1	EI24	NaN	2.49713e+06	2.4446e+06	1.88091e+06	3.29458e+06	2.39028e+06	2.85033e+06	558955	3199040	739211	5.14921e+06	1.7607e+06	2070406	2.02691e+06	2.36291e+06
A0A087WVA8;Q8IWB9;Q8IWB9-2	Testis-expressed protein 2;Testis-expressed protein 2;Isoform 2 of Testis-expressed protein 2	6	TEX2	1.41208e+06	1.39793e+06	1.41524e+06	1.27602e+06	1294692	1.09788e+06	1.44396e+06	1.68935e+06	1.74698e+06	1153430	1.01303e+06	1.20015e+06	1.69338e+06	1.68529e+06	1305304
A0A087WVD4;Q9HBK9	Arsenite methyltransferase	3	AS3MT	NaN	NaN	68811.9	NaN	39392.2	107331	107256	NaN	68002	91862.3	43926.2	38580.4	134607	56640.5	28974.2
A0A087WVF7;Q9NZM3;Q9NZM3-2;Q9NZM3-3;Q9NZM3-4	Intersectin-2;Intersectin-2;Isoform 2 of Intersectin-2;Isoform 3 of Intersectin-2;Isoform 4 of Intersectin-2	18	ITSN2	706683	892235	576598	875667	680303	806008	854138	567588	901490	925653	857985	976125	1.11563e+06	920274	780444
A0A087WVG4;A0A140TA01;A2AB22;A2AB23;E9PQT8;E9PQZ5;O43189;O43189-2	PHD finger protein 1;PHD finger protein 1;PHD finger protein 1 (Fragment);PHD finger protein 1 (Fragment);PHD finger protein 1;PHD finger protein 1;PHD finger protein 1;Isoform 1 of PHD finger protein 1	1	PHF1	NaN	NaN	12934.3	NaN	18748	NaN	NaN	NaN	NaN	NaN	NaN	NaN	NaN	4048.93	8662.79
A0A087WVI1;B3KPU0;Q96JY6;Q96JY6-5	PDZ and LIM domain protein 2;PDZ and LIM domain protein 2;PDZ and LIM domain protein 2;Isoform 5 of PDZ and LIM domain protein 2	3	PDLIM2	203738	179451	246130	227245	114720	215553	46264.4	98013.1	146897	123473	58687.2	184195	237215	78361.4	174215
A0A087WVK0;B8ZZR0;P49759;P49759-3	Dual-specificity protein kinase CLK1;Dual-specificity protein kinase CLK1;Dual specificity protein kinase CLK1;Isoform 3 of Dual specificity protein kinase CLK1	4	CLK1	806329	109055	96700.2	106040	154219	123538	203912	245168	138536	NaN	161315	119187	66896	131776	161107
A0A087WVM4;B7ZM99;Q6UB35	Monofunctional C1-tetrahydrofolate synthase, mitochondrial;MTHFD1L protein;Monofunctional C1-tetrahydrofolate synthase, mitochondrial	22	MTHFD1L	10478128	7.87882e+06	8541720	6716988	7800253	6473124	7.53609e+06	7642753	7.35554e+06	7270848	7406696	6991149	7.68533e+06	8556034	6890718
A0A087WVM7;Q92979	Ribosomal RNA small subunit methyltransferase NEP1 (Fragment);Ribosomal RNA small subunit methyltransferase NEP1	4	EMG1	3.25792e+06	2.73758e+06	3.19718e+06	2.26793e+06	2.96829e+06	3.53341e+06	2.91512e+06	1.68176e+06	1098373	3.71482e+06	3922157	1.64948e+06	1.27829e+06	1260958	2.61138e+06
A0A087WVP4;A0A087X1R1;P53814;P53814-5;P53814-6	Smoothelin;Smoothelin;Smoothelin;Isoform B2 of Smoothelin;Isoform B3 of Smoothelin	3	SMTN	114414	189673	215009	247941	204501	249239	120188	161335	169824	166203	128065	156128	118919	112985	156164
A0A087WVQ6;Q00610;Q00610-2	Clathrin heavy chain;Clathrin heavy chain 1;Isoform 2 of Clathrin heavy chain 1	95	CLTC	4.33312e+06	5986500	7351529	9097895	9371812	6.44639e+06	4.56342e+06	7.40266e+06	7.87289e+06	5452230	4789963	7.1299e+06	9709509	10935686	6879125
A0A087WVS8;Q70IA6;Q70IA6-2;Q70IA6-3	MOB kinase activator 2;MOB kinase activator 2;Isoform 2 of MOB kinase activator 2;Isoform 3 of MOB kinase activator 2	3	MOB2	258114	159520	236045	276883	151797	NaN	241473	567922	166952	566418	158179	431004	330541	200607	138368
A0A087WVT9;F2Z2X0;O00746;Q4TT34	Nucleoside diphosphate kinase;Nucleoside diphosphate kinase;Nucleoside diphosphate kinase, mitochondrial;Nucleoside diphosphate kinase	7	NME4	4.01061e+06	3.02653e+06	3297141	2.69899e+06	2.28323e+06	2.47181e+06	3.29746e+06	2.84719e+06	2.35706e+06	2.42777e+06	2.60481e+06	3034338	3.74857e+06	3.54964e+06	3123898
A0A087WW00;C9J9H9;P51668;Q9Y2X8	Ubiquitin-conjugating enzyme E2 D1;Ubiquitin-conjugating enzyme E2 D4;Ubiquitin-conjugating enzyme E2 D1;Ubiquitin-conjugating enzyme E2 D4	1	UBE2D1;UBE2D4;UBE2D1;UBE2D4	NaN	432807	481350	NaN	NaN	NaN	335145	NaN	NaN	NaN	NaN	NaN	NaN	NaN	NaN
A0A087WW43;E7ET33;Q06033;Q06033-2	Inter-alpha-trypsin inhibitor heavy chain H3;Inter-alpha-trypsin inhibitor heavy chain H3;Inter-alpha-trypsin inhibitor heavy chain H3;Isoform 2 of Inter-alpha-trypsin inhibitor heavy chain H3	2	ITIH3	NaN	35709	51396	196032	NaN	NaN	NaN	NaN	NaN	NaN	NaN	190945	274886	154847	NaN
A0A087WW66;Q99460;Q99460-2	26S proteasome non-ATPase regulatory subunit 1;26S proteasome non-ATPase regulatory subunit 1;Isoform 2 of 26S proteasome non-ATPase regulatory subunit 1	25	PSMD1	1.79832e+06	1518477	1393521	2.65311e+06	2.2135e+06	1447117	2.30633e+06	2.38445e+06	1.25285e+06	1.00233e+06	1.00207e+06	2.00773e+06	1.76996e+06	1.35552e+06	1.09343e+06
A0A087WW76;A0A452Q6Z5;Q5T5U3	Rho GTPase-activating protein 21	3	ARHGAP21	226100	140909	161081	160287	110708	89675.4	93747.9	221770	125842	76650.2	64926	138625	29565.8	148676	78793.6
A0A087WW77;Q15334	Lethal(2) giant larvae protein homolog 1	4	LLGL1	286557	200981	186024	164248	178385	131579	177871	167266	119111	252245	173530	119406	157893	120493	104692
A0A087WW78;A0A087WW82;B7ZAQ6;B7ZAQ6-2;B7ZAQ6-3;E9PKY3;P0CG08;U3KPV2	Golgi pH regulator B (Fragment);Golgi pH regulator B (Fragment);Golgi pH regulator A;Isoform 2 of Golgi pH regulator A;Isoform 3 of Golgi pH regulator A;Golgi pH regulator A;Golgi pH regulator B;Golgi pH regulator B (Fragment)	3	GPR89B;GPR89B;GPR89A;GPR89A;GPR89A;GPR89A;GPR89B;GPR89B	80565.3	51535.4	279154	213066	337796	121092	292291	546266	235365	69374.6	283254	40951.9	482113	153536	366750
A0A087WWF6;F8W8R3;P49005	DNA polymerase delta subunit 2	7	POLD2	1.8891e+06	1.52581e+06	627636	628034	373732	577423	771027	681987	964312	307596	310167	579801	712494	472886	769839
A0A087WWI0;Q9H2I8	Leucine-rich melanocyte differentiation-associated protein	3	LRMDA	2.37617e+06	987213	1.72815e+06	1.46953e+06	1.06616e+06	1.23912e+06	1464620	1.12085e+06	1.37928e+06	740920	639184	1.65505e+06	1.90764e+06	1.52871e+06	1.47115e+06
A0A087WWK2;Q8NDV1;Q8NDV1-2	Alpha-N-acetylgalactosaminide alpha-2,6-sialyltransferase 3;Alpha-N-acetylgalactosaminide alpha-2,6-sialyltransferase 3;Isoform 2 of Alpha-N-acetylgalactosaminide alpha-2,6-sialyltransferase 3	1	ST6GALNAC3	NaN	690363	397234	1.25138e+06	447143	236480	627314	NaN	854930	640729	76081.8	364513	825216	381824	545146
A0A087WWM4;F8WAN9;H0YNJ6;Q9P2T1;Q9P2T1-2;Q9P2T1-3	GMP reductase;GMP reductase;GMP reductase;GMP reductase 2;Isoform 2 of GMP reductase 2;Isoform 3 of GMP reductase 2	5	GMPR2	659139	1.04592e+06	725922	811405	851567	609586	378236	514603	334741	347775	341729	522881	679530	549986	562709
A0A087WWP4;A0A494C001;A0A499FJY3;Q96T37;Q96T37-2;Q96T37-3;Q96T37-4	RNA-binding protein 15;RNA-binding protein 15;RNA-binding protein 15;RNA-binding protein 15;Isoform 2 of RNA-binding protein 15;Isoform 3 of RNA-binding protein 15;Isoform 4 of RNA-binding protein 15	15	RBM15	1.40087e+06	1.10585e+06	1.4315e+06	1.22578e+06	1.36258e+06	1.55187e+06	1.22364e+06	1.23437e+06	1.04003e+06	1631959	2.38317e+06	1.08251e+06	854125	822753	1.44444e+06
A0A087WWP8;A0A0C4DGT8;Q5VWQ0	Lysine-specific demethylase 9	4	RSBN1	226533	270966	283830	270112	246829	312674	188442	306798	228997	349742	260930	NaN	215658	NaN	234617
A0A087WWR2;I3L2Z5;P56270;P56270-2;P56270-3	Myc-associated zinc finger protein;Myc-associated zinc finger protein (Fragment);Myc-associated zinc finger protein;Isoform 2 of Myc-associated zinc finger protein;Isoform 3 of Myc-associated zinc finger protein	4	MAZ	NaN	402998	109823	119375	424009	268699	NaN	1594142	317563	651505	1.2245e+06	263111	182036	NaN	273187
A0A087WWS1;Q96FV9	THO complex subunit 1	18	THOC1	2136045	2460703	1.86651e+06	1.45419e+06	1.85223e+06	2.40078e+06	2.00217e+06	1.72624e+06	1421305	4032860	4822263	1.01638e+06	1.55541e+06	1.43802e+06	2.58733e+06
A0A087WWT4;A0A087X235;Q9H1Z9	Tetraspanin;Tetraspanin;Tetraspanin-10	7	TSPAN10	3.60783e+06	3.33776e+06	2.53055e+06	2290354	2652360	2.32017e+06	4961014	6024755	5.09595e+06	3.52947e+06	4494400	5316811	4205148	4.04511e+06	2.49561e+06
A0A087WWU8	Tropomyosin alpha-3 chain	26	TPM3	6121370	5.52782e+06	7643216	9140009	7214226	6590148	3.82515e+06	7.75687e+06	6.43779e+06	4442880	2.7315e+06	7031749	6747038	5769614	5.05471e+06
A0A087WWW8;Q9Y6J0;Q9Y6J0-2	Calcineurin-binding protein cabin-1;Calcineurin-binding protein cabin-1;Isoform 2 of Calcineurin-binding protein cabin-1	3	CABIN1	339165	380194	308447	188353	185366	306304	223181	79484.7	244652	421457	471103	246140	178039	51720.5	370621
A0A087WWW9;O95999	B-cell lymphoma/leukemia 10	6	BCL10	160116	44367.6	NaN	116226	73890.6	NaN	113537	133350	140718	34866	NaN	34758.7	72936.9	94014.3	NaN
A0A087WWX0;P19388	DNA-directed RNA polymerases I, II, and III subunit RPABC1 (Fragment);DNA-directed RNA polymerases I, II, and III subunit RPABC1	7	POLR2E	2298046	2.34255e+06	2.29669e+06	2.07758e+06	2.06272e+06	2.90658e+06	2.44653e+06	1.43364e+06	1.81217e+06	3115427	3.02419e+06	2.33047e+06	1.73941e+06	1.64908e+06	2.14275e+06
A0A087WWX2;F2Z2L8;Q8TBM8	DnaJ homolog subfamily B member 14	1	DNAJB14	1.30532e+06	814523	484447	911293	795453	714582	1.31053e+06	830620	1.18796e+06	817499	896698	674089	142110	927929	872653
A0A087WWX7;H7BZL1;Q13163;Q13163-2;Q13163-3;Q13163-4	Dual-specificity mitogen-activated protein kinase kinase 5 (Fragment);Dual-specificity mitogen-activated protein kinase kinase 5 (Fragment);Dual specificity mitogen-activated protein kinase kinase 5;Isoform A of Dual specificity mitogen-activated protein kinase kinase 5;Isoform C of Dual specificity mitogen-activated protein kinase kinase 5;Isoform 4 of Dual specificity mitogen-activated protein …	1	MAP2K5	NaN	8823.48	NaN	NaN	NaN	NaN	NaN	NaN	NaN	NaN	NaN	21513.7	NaN	NaN	NaN
A0A087WWY9;Q8TB24	Ras and Rab interactor 3	3	RIN3	NaN	NaN	33364	NaN	19441.3	155979	NaN	NaN	NaN	129925	137836	NaN	NaN	NaN	NaN
A0A087WX35;H0Y731;Q8N5Z5;Q8N5Z5-2	BTB/POZ domain-containing protein KCTD17;BTB/POZ domain-containing protein KCTD17 (Fragment);BTB/POZ domain-containing protein KCTD17;Isoform 2 of BTB/POZ domain-containing protein KCTD17	1	KCTD17	107250	69345.3	77577.4	64736.5	NaN	82219.7	148895	269669	144458	90731	64823.3	64483.5	145439	NaN	57781.9
A0A087WX92;O15403	Monocarboxylate transporter 7	3	SLC16A6	4.75398e+06	1.94257e+06	2.38319e+06	2.75252e+06	2797447	2.07342e+06	1.46344e+06	4.84039e+06	2.09832e+06	2.38214e+06	2.60088e+06	2.54298e+06	1.65012e+06	2.68747e+06	1.46858e+06
A0A087WX97;Q9BXK5	Bcl-2-like protein 13	10	BCL2L13	23991840	14883526	11831897	15579735	12932244	13184213	15284292	21830970	17184570	8844820	12878112	12980917	19372080	22511268	16034512
A0A087WXB8;C9IZL6;C9J480;Q9Y274	ST3 beta-galactoside alpha-2,3-sialyltransferase 6, isoform CRA_b;Type 2 lactosamine alpha-2,3-sialyltransferase (Fragment);Type 2 lactosamine alpha-2,3-sialyltransferase (Fragment);Type 2 lactosamine alpha-2,3-sialyltransferase	3	ST3GAL6	325308	18758.7	NaN	NaN	2308.4	2.06391e+06	384284	243729	NaN	NaN	2.20538e+06	1.21329e+06	615861	NaN	NaN
A0A087WXC5;E7ESZ7;O95299;O95299-2	NADH dehydrogenase [ubiquinone] 1 alpha subcomplex subunit 10, mitochondrial;NADH dehydrogenase [ubiquinone] 1 alpha subcomplex subunit 10, mitochondrial;NADH dehydrogenase [ubiquinone] 1 alpha subcomplex subunit 10, mitochondrial;Isoform 2 of NADH dehydrogenase [ubiquinone] 1 alpha subcomplex subunit 10, mitochondrial	10	NDUFA10	27413940	21292988	20047770	19685574	18195944	15897590	19944392	17632450	25863682	18308822	18354824	14754483	18949462	18235160	21084124
A0A087WXF8;A0A087WYV3;A0A0D9SEW3;Q9NP64;Q9NP64-2;Q9NP64-3	Nucleolar protein of 40 kDa;Nucleolar protein of 40 kDa;Nucleolar protein of 40 kDa;Nucleolar protein of 40 kDa;Isoform 2 of Nucleolar protein of 40 kDa;Isoform 3 of Nucleolar protein of 40 kDa	5	ZCCHC17	821168	778949	931723	717287	840994	678112	1015907	664285	680215	815771	840322	112730	490520	298504	679015
A0A087WXI5;P12830;P12830-2	Cadherin-1;Cadherin-1;Isoform 2 of Cadherin-1	2	CDH1	NaN	887373	NaN	5395267	26016.1	91995.8	NaN	NaN	2.46437e+06	1.55839e+06	1.55759e+06	1.67309e+06	2392562	NaN	2.07022e+06
A0A087WXK5;H0Y8C9;H0Y8D6;J3QSS3;Q9BZC7;Q9BZC7-2;Q9BZC7-3	ATP-binding cassette sub-family A member 2;ATP-binding cassette sub-family A member 2 (Fragment);ATP-binding cassette sub-family A member 2 (Fragment);ATP-binding cassette sub-family A member 2;ATP-binding cassette sub-family A member 2;Isoform 2 of ATP-binding cassette sub-family A member 2;Isoform 3 of ATP-binding cassette sub-family A member 2	1	ABCA2	NaN	485329	387628	512335	475505	509213	426854	295944	716504	NaN	361984	358143	564067	866809	476204
A0A087WXK8;Q9H4H8;Q9H4H8-2	Chromosome 20 open reading frame 129;Protein FAM83D;Isoform 2 of Protein FAM83D	1	FAM83D	NaN	NaN	NaN	NaN	NaN	NaN	NaN	175603	NaN	NaN	NaN	93269.8	NaN	NaN	NaN
A0A087WXL6	Vacuolar protein sorting-associated protein 11 homolog	17	VPS11	488452	541159	468720	506704	656428	355162	423001	239083	388659	456401	476488	426440	521311	485492	524658
A0A087WXM6;A0A0A6YYL6;J3KRX5;J3QQT2;P18621;P18621-3	60S ribosomal protein L17 (Fragment);Protein RPL17-C18orf32;60S ribosomal protein L17 (Fragment);60S ribosomal protein L17 (Fragment);60S ribosomal protein L17;Isoform 3 of 60S ribosomal protein L17	16	RPL17;RPL17-C18orf32;RPL17;RPL17;RPL17;RPL17	19512582	17874354	17606298	20545808	18709012	25221038	21779494	25921540	19562738	24562392	22834934	17009418	12431117	12635213	13689059
A0A087WXM8;K7ENU8;P50895	Basal cell adhesion molecule;Basal cell adhesion molecule (Fragment);Basal cell adhesion molecule	1	BCAM	2716468	334134	305724	448969	353149	259896	520703	118610	451564	NaN	395566	384644	520439	627449	777566
A0A087WXN4;Q96CB8	Integrator complex subunit 12	8	INTS12	918399	827796	800596	513565	576262	854961	368513	541588	605731	1.19986e+06	1.40472e+06	439236	473733	503990	575976
A0A087WXN9;Q765P7	Protein MTSS 2	1	MTSS2	NaN	57902.4	27671.3	40001.7	42652.2	35075.2	12512.8	NaN	34501.3	NaN	41592	45968.3	50579	76475.8	33183.5
A0A087WXR7;A0A2R8Y6Q6;A0A2R8YCX2;A0A2R8YGP2;Q5TBB1	Ribonuclease H2 subunit B	8	RNASEH2B	445064	472522	306214	431487	528574	576990	588604	779720	332917	746219	753309	378303	337166	366367	384236
A0A087WXU0;A0A2R8Y4J4;Q9NWS8;Q9NWS8-2	Required for meiotic nuclear division protein 1 homolog;Required for meiotic nuclear division protein 1 homolog;Required for meiotic nuclear division protein 1 homolog;Isoform 2 of Required for meiotic nuclear division protein 1 homolog	3	RMND1	560239	448088	549536	509369	447102	351600	577900	263574	535324	625182	561453	318062	314598	365624	387815
A0A087WXY4;A0A087X1A8;A0A0A0MS38;A0A2R8Y3X7;D3VVH9;E9PJN5;F5H211;G3V3R7;G3V4U9;P54252;P54252-1;P54252-4	Ataxin-3;Ataxin-3;Ataxin-3;Ataxin-3;Ataxin 3 variant m;Ataxin-3 (Fragment);Ataxin-3;Ataxin-3 (Fragment);Ataxin-3 (Fragment);Ataxin-3;Isoform 1 of Ataxin-3;Isoform 4 of Ataxin-3	3	ATXN3	140632	46660.2	66825.2	93039.2	39821.5	106578	55834.9	36673.7	12936	NaN	15837.6	73581	103327	25327.7	15397.1
A0A087WY55;Q9NP79	Chromosome 6 open reading frame 55, isoform CRA_b;Vacuolar protein sorting-associated protein VTA1 homolog	11	VTA1	3.1683e+06	940963	1.32032e+06	1205032	1.45113e+06	1.05674e+06	1.41771e+06	1.20875e+06	1.33903e+06	1.29048e+06	854111	1.15873e+06	1.21333e+06	1.24687e+06	953033
A0A087WY59;Q9BZE2	tRNA pseudouridine synthase;tRNA pseudouridine(38/39) synthase	2	PUS3	NaN	NaN	NaN	NaN	NaN	NaN	NaN	1	NaN	NaN	NaN	NaN	NaN	NaN	NaN
A0A087WY61	Nuclear mitotic apparatus protein 1	1	NUMA1	NaN	1.40102e+06	1.01823e+06	568210	949227	1.28023e+06	NaN	1.10457e+06	721258	2.28197e+06	2.5204e+06	NaN	478215	NaN	685430
A0A087WY67;P0CG29;P0CG30;Q6ICJ4	Glutathione S-transferase theta-2;Glutathione S-transferase theta-2;Glutathione S-transferase theta-2B;Em:AP000351.3 protein	3	GSTT2;GSTT2;GSTT2B;GSTT2B	NaN	127661	NaN	102505	NaN	NaN	NaN	112618	11962.4	NaN	NaN	129770	159259	NaN	NaN
A0A087WY71;Q96CW1;Q96CW1-2	AP-2 complex subunit mu;AP-2 complex subunit mu;Isoform 2 of AP-2 complex subunit mu	18	AP2M1	4846041	5077167	4.37959e+06	4796310	5.37375e+06	4814042	4594368	3.79386e+06	5153480	4762901	5.13568e+06	4977053	5.35546e+06	4.3858e+06	4.13384e+06
A0A087WY85;D6RAH7;H9KV45;P61077;P61077-3	Ubiquitin-conjugating enzyme E2 D3;Ubiquitin-conjugating enzyme E2 D3;Ubiquitin-conjugating enzyme E2 D3;Ubiquitin-conjugating enzyme E2 D3;Isoform 3 of Ubiquitin-conjugating enzyme E2 D3	2	UBE2D3	NaN	3.18348e+06	779448	2801056	2.64183e+06	473346	3.09279e+06	NaN	2.71064e+06	2118233	2.56532e+06	7709870	2.52402e+06	2708301	2.48977e+06
A0A087WY96;P31641	Transporter;Sodium- and chloride-dependent taurine transporter	3	SLC6A6	1.52697e+06	1.21446e+06	1.50825e+06	837090	835181	558306	1.1024e+06	873762	1.20542e+06	867196	605742	967804	952283	1.16915e+06	924826
A0A087WYA9;A0A0B4J1R8;Q6PII3	Coiled-coil domain-containing protein 174	2	CCDC174	246752	367629	NaN	NaN	191782	NaN	228035	NaN	292933	341316	104387	NaN	NaN	NaN	98460.2
A0A087WYD6;A0A0G2JLV0;Q03519;X5CMH5	Antigen peptide transporter 2	2	TAP2	2.80222e+06	2640053	2.89607e+06	2.4884e+06	2.72809e+06	2.04084e+06	1.75177e+06	1.34635e+06	2880324	2.1293e+06	2.50974e+06	1.98525e+06	2.00817e+06	2.93266e+06	2.68075e+06
A0A087WYE2;Q5T4B2;Q5T4B2-2	Inactive glycosyltransferase 25 family member 3;Inactive glycosyltransferase 25 family member 3;Isoform 2 of Inactive glycosyltransferase 25 family member 3	4	CERCAM	NaN	NaN	NaN	NaN	19178.6	4504.84	5138.88	NaN	NaN	NaN	NaN	NaN	60931.8	NaN	22735.6
A0A087WYJ2;M0R2B7;P28340	DNA polymerase;DNA polymerase;DNA polymerase delta catalytic subunit	16	POLD1	357444	398620	401602	313959	388013	270261	366082	305645	480104	406116	443865	224810	221547	344308	382865
A0A087WYL5;H3BN26;Q6UXD5;Q6UXD5-2;Q6UXD5-3;Q6UXD5-4;Q6UXD5-5;Q6UXD5-6	Seizure 6-like protein 2;Seizure 6-like protein 2 (Fragment);Seizure 6-like protein 2;Isoform 2 of Seizure 6-like protein 2;Isoform 3 of Seizure 6-like protein 2;Isoform 4 of Seizure 6-like protein 2;Isoform 5 of Seizure 6-like protein 2;Isoform 6 of Seizure 6-like protein 2	3	SEZ6L2	104821	91224.4	45597	196447	195642	210554	242940	212246	211131	138605	123456	257524	293078	292014	163023
A0A087WYL6;A0A087WZG6;A0A087X1S9;Q8TEW8;Q8TEW8-2;Q8TEW8-3;Q8TEW8-5;Q8TEW8-6;R4GN62	Partitioning defective 3 homolog B;Partitioning defective 3 homolog B;Partitioning defective 3 homolog B;Partitioning defective 3 homolog B;Isoform 2 of Partitioning defective 3 homolog B;Isoform 3 of Partitioning defective 3 homolog B;Isoform 5 of Partitioning defective 3 homolog B;Isoform 6 of Partitioning defective 3 homolog B;Partitioning defective 3 homolog B	1	PARD3B	NaN	54518.7	NaN	NaN	12543.6	NaN	NaN	NaN	NaN	35638.2	NaN	27739.6	NaN	NaN	NaN
A0A087WYL7;G3V4A5;O75586;O75586-2	Mediator of RNA polymerase II transcription subunit 6;Mediator of RNA polymerase II transcription subunit 6;Mediator of RNA polymerase II transcription subunit 6;Isoform 2 of Mediator of RNA polymerase II transcription subunit 6	4	MED6	749143	879215	560312	320830	649224	562765	493098	437702	409163	768606	770356	398059	431114	348316	455439
A0A087WYM3;A0A0A0MRF5;E7EWX6;Q8IXJ6;Q8IXJ6-2;Q8IXJ6-3;Q8IXJ6-4	NAD-dependent protein deacetylase;NAD-dependent protein deacetylase sirtuin-2;NAD-dependent protein deacetylase sirtuin-2 (Fragment);NAD-dependent protein deacetylase sirtuin-2;Isoform 2 of NAD-dependent protein deacetylase sirtuin-2;Isoform 3 of NAD-dependent protein deacetylase sirtuin-2;Isoform 4 of NAD-dependent protein deacetylase sirtuin-2	3	SIRT2	890717	785566	643428	565255	775241	713230	1163232	1.36922e+06	1.06672e+06	632505	427968	1088849	1.41663e+06	1.37103e+06	984873
A0A087WYN9;Q7Z478	ATP-dependent RNA helicase DHX29	15	DHX29	1388396	1.53092e+06	1.56333e+06	1.52179e+06	1.99648e+06	1.85877e+06	1.53307e+06	2.14505e+06	1.56929e+06	1.66881e+06	1.85584e+06	1.22208e+06	1.27536e+06	1.13833e+06	1.25604e+06
A0A087WYP2;Q8IZQ5	Selenoprotein H	2	SELENOH	42517.1	NaN	78731.7	28840.1	NaN	NaN	NaN	349991	NaN	213451	100926	196955	54978.9	105824	95622.6
A0A087WYP9;A6NFV8;D6RCT8;D6RID1;Q96EV8;Q96EV8-2;Q96EV8-3	Dysbindin;Dysbindin;Dysbindin;Dysbindin (Fragment);Dysbindin;Isoform 2 of Dysbindin;Isoform 3 of Dysbindin	2	DTNBP1	NaN	448010	105742	NaN	645372	329116	NaN	329102	378338	NaN	233815	307496	105567	387066	269852
A0A087WYR0;P09132	Signal recognition particle 19 kDa protein	5	SRP19	1.28393e+06	1125693	1.35255e+06	1.59124e+06	1.48087e+06	1.22266e+06	1.31625e+06	2269818	1366266	993702	512099	1326444	1.24246e+06	1.06291e+06	1.0369e+06
A0A087WYS1;E7EUC7;Q16851;Q16851-2	UTP--glucose-1-phosphate uridylyltransferase;UTP--glucose-1-phosphate uridylyltransferase;UTP--glucose-1-phosphate uridylyltransferase;Isoform 2 of UTP--glucose-1-phosphate uridylyltransferase	14	UGP2	1.33994e+06	494010	615070	873255	595730	678219	554801	692163	312944	657473	440967	485336	412002	285974	417230
A0A087WYT3;Q15185;Q15185-3;Q15185-4	Prostaglandin E synthase 3;Prostaglandin E synthase 3;Isoform 3 of Prostaglandin E synthase 3;Isoform 4 of Prostaglandin E synthase 3	3	PTGES3	747349	5448895	2.60237e+06	5.03653e+06	4.89704e+06	3.05123e+06	3.29943e+06	7.1345e+06	2533728	2.33928e+06	1.03179e+06	1.49985e+06	3583113	2.62542e+06	2.88438e+06
A0A087WYU2;Q96S19;Q96S19-3;Q96S19-5	Methyltransferase-like 26;Methyltransferase-like 26;Isoform 3 of Methyltransferase-like 26;Isoform 5 of Methyltransferase-like 26	6	METTL26	NaN	92228.3	152553	310451	153460	NaN	116031	45693.9	151219	89044.7	NaN	147411	334372	103483	144107
A0A087WYV4;Q6UWP2;Q6UWP2-3	Dehydrogenase/reductase SDR family member 11;Dehydrogenase/reductase SDR family member 11;Isoform 3 of Dehydrogenase/reductase SDR family member 11	2	DHRS11	113255	53397.1	96545.6	163087	NaN	NaN	NaN	NaN	95546	NaN	NaN	NaN	NaN	NaN	NaN
A0A087WZ06;Q13188;Q13188-2	Serine/threonine-protein kinase 3;Serine/threonine-protein kinase 3;Isoform 2 of Serine/threonine-protein kinase 3	14	STK3	544165	487787	456143	605747	596590	511641	557065	570490	611837	576133	486132	455360	624189	515159	581567
A0A087WZ13;E9PAU2	Ribonucleoprotein PTB-binding 1	13	RAVER1	1.14511e+06	1.02893e+06	1.10203e+06	1.24371e+06	1.14e+06	1.14084e+06	1299684	1159897	980621	801785	934513	1.86314e+06	971728	1.2542e+06	1.09023e+06
A0A087WZ16;Q0D2I5;Q0D2I5-4;Q0D2I5-5;Q0D2I5-7;Q5TF58	Intermediate filament family orphan 1;Intermediate filament family orphan 1;Isoform 4 of Intermediate filament family orphan 1;Isoform 5 of Intermediate filament family orphan 1;Isoform 7 of Intermediate filament family orphan 1;Intermediate filament family orphan 2	3	IFFO1;IFFO1;IFFO1;IFFO1;IFFO1;IFFO2	34638.8	146736	156783	135820	67489	83091.3	160778	173724	175986	174722	109006	235482	134768	193293	131231
A0A087WZ32;A0A087X038;A8K727;Q9HB19	Pleckstrin homology domain-containing family A member 2	3	PLEKHA2	46659.2	NaN	76794.1	NaN	NaN	NaN	NaN	NaN	NaN	NaN	NaN	25942.5	NaN	NaN	NaN
A0A087WZ35;H7C2Q5;J3QKK3;J3QR58;O43502;O43502-2;Q7KZJ0	DNA repair protein RAD51 homolog 3 (Fragment);DNA repair protein RAD51 homolog 3 (Fragment);DNA repair protein RAD51 homolog 3;DNA repair protein RAD51 homolog 3 (Fragment);DNA repair protein RAD51 homolog 3;Isoform 2 of DNA repair protein RAD51 homolog 3;DNA repair protein RAD51 homolog 3	1	RAD51C	NaN	NaN	NaN	NaN	NaN	NaN	192472	NaN	507944	NaN	NaN	NaN	NaN	NaN	246490
A0A087WZ40;Q14244;Q14244-3;Q14244-5;Q14244-6;Q14244-7	Ensconsin;Ensconsin;Isoform 3 of Ensconsin;Isoform 5 of Ensconsin;Isoform 6 of Ensconsin;Isoform 7 of Ensconsin	9	MAP7	887791	350438	375742	327306	502809	351091	510388	391993	222040	362089	325020	303089	403748	395587	178922
A0A087WZ97;A0A087X2C2;Q5T7M9;Q5T7M9-2	Divergent protein kinase domain 1A;Divergent protein kinase domain 1A;Divergent protein kinase domain 1A;Isoform 2 of Divergent protein kinase domain 1A	1	DIPK1A	NaN	195760	232754	155006	215596	NaN	288570	NaN	242717	NaN	291459	NaN	319567	238381	301397
A0A087WZD4;K7ENL9;Q96DM3	Regulator of MON1-CCZ1 complex	3	RMC1	9605139	69938	1.48637e+06	5651273	1.10847e+06	922706	7.59429e+06	NaN	2.11565e+06	4.04472e+06	2.12506e+06	3.31138e+06	6.01968e+06	819788	2.55694e+06
A0A087WZE9;Q15651	High mobility group nucleosome-binding domain-containing protein 3	1	HMGN3	73694.1	142186	38255.2	20975.8	58392.8	129032	59883.9	60286.1	36179.5	413090	532212	51411.4	6374.96	27395.4	70545.4
A0A087WZG4;A0A3B3IPE9;A0A590UK10;M0QZS0;Q6ZSZ5;Q6ZSZ5-1;Q6ZSZ5-2;Q6ZSZ5-5;Q6ZSZ5-6	Rho guanine nucleotide exchange factor 18;Rho guanine nucleotide exchange factor 18;Rho guanine nucleotide exchange factor 18 (Fragment);Rho guanine nucleotide exchange factor 18 (Fragment);Rho guanine nucleotide exchange factor 18;Isoform 5 of Rho guanine nucleotide exchange factor 18;Isoform 4 of Rho guanine nucleotide exchange factor 18;Isoform 2 of Rho guanine nucleotide exchange factor 18;Is…	4	ARHGEF18	NaN	NaN	47188.9	33912.6	23690	NaN	NaN	515744	NaN	6666.39	107296	51899.7	46590.6	40916.7	44656.8
A0A087WZK9;B3KS98;O15372	Eukaryotic translation initiation factor 3 subunit H	11	EIF3H	6.34292e+06	4582443	3.99594e+06	6092830	7.60762e+06	6.80617e+06	4910960	6679779	4707663	4.92441e+06	4.42229e+06	5758983	5.15618e+06	4913532	3.25693e+06
A0A087WZM2;D6RHI9;H0YAE9;O00584	Ribonuclease T2;Ribonuclease T2 (Fragment);Uncharacterized protein (Fragment);Ribonuclease T2	2	RNASET2;RNASET2;;RNASET2	NaN	NaN	NaN	NaN	NaN	NaN	NaN	NaN	2363.05	NaN	NaN	NaN	99395.2	NaN	NaN
A0A087WZN1;O43837	Isocitrate dehydrogenase [NAD] subunit, mitochondrial;Isocitrate dehydrogenase [NAD] subunit beta, mitochondrial	21	IDH3B	59194028	45792500	51217128	45834968	46563792	35595536	46386276	32693212	44504880	32188942	32835440	52791856	63527288	60973392	37612868
A0A087WZT0;M0QZ22;Q5PRF9	Protein Smaug homolog 2	4	SAMD4B	395324	515446	438054	422456	466983	269799	370199	252095	270282	292709	292521	285651	292711	255012	275458
A0A087WZT3;Q9H3K6	BolA-like protein 2	5	BOLA2B;BOLA2	2.41468e+06	2.9104e+06	3148046	2.9379e+06	2562439	2.32113e+06	1.5384e+06	2.23633e+06	2.34033e+06	1.30019e+06	1.36935e+06	3.0089e+06	2.1332e+06	2649380	1.59464e+06
A0A087WZU2;Q00536;Q00536-2;Q00536-3	Cyclin-dependent kinase 16;Cyclin-dependent kinase 16;Isoform 2 of Cyclin-dependent kinase 16;Isoform 3 of Cyclin-dependent kinase 16	5	CDK16	220156	100549	171798	207728	174292	195448	73202.3	67961.8	NaN	233824	104167	146541	186808	167377	129425
A0A087WZU5;O43657	Tetraspanin-6	2	TSPAN6	606999	157670	246953	458126	570531	368089	574539	NaN	571793	334625	585696	621146	1.03551e+06	643509	836969
A0A087WZV0;O43314;O43314-2	Inositol hexakisphosphate and diphosphoinositol-pentakisphosphate kinase;Inositol hexakisphosphate and diphosphoinositol-pentakisphosphate kinase 2;Isoform 2 of Inositol hexakisphosphate and diphosphoinositol-pentakisphosphate kinase 2	20	PPIP5K2	1.25886e+06	1.35506e+06	1.05805e+06	1.21936e+06	1.10711e+06	763189	1.16397e+06	484607	1.01885e+06	1.5052e+06	1.46137e+06	912438	997279	1.03256e+06	1142030
A0A087WZX0;Q86UU0;Q86UU0-2;Q86UU0-3;Q86UU0-4	B-cell CLL/lymphoma 9-like protein;B-cell CLL/lymphoma 9-like protein;Isoform 2 of B-cell CLL/lymphoma 9-like protein;Isoform 3 of B-cell CLL/lymphoma 9-like protein;Isoform 4 of B-cell CLL/lymphoma 9-like protein	1	BCL9L	NaN	NaN	100941	138103	160043	NaN	NaN	NaN	NaN	NaN	NaN	NaN	134825	53156.8	137649
A0A087WZX2;O95139	NADH dehydrogenase [ubiquinone] 1 beta subcomplex subunit 6	4	NDUFB6	2975125	1.55045e+06	1.27935e+06	1.73947e+06	1.45828e+06	1.65545e+06	1.34579e+06	1.96676e+06	1.81276e+06	1.29565e+06	1.89227e+06	822514	1156676	1.50804e+06	1.72153e+06
A0A087WZY2;A6NIV2;Q9P0U1	Mitochondrial import receptor subunit TOM7 homolog	1	TOMM7	953877	1.21497e+06	NaN	1.3718e+06	1759.13	32589.8	1.07212e+06	NaN	NaN	1.37788e+06	1.34001e+06	NaN	805615	NaN	NaN
A0A087X011;E9PES4;J3KPF9;Q9Y496	Kinesin-like protein;Kinesin-like protein;Kinesin-like protein;Kinesin-like protein KIF3A	7	KIF3A	366130	326483	448021	308792	371882	375100	368805	256301	388667	287965	351845	366506	276714	330212	219825
A0A087X020;Q9Y3A5	Ribosome maturation protein SBDS	12	SBDS	13939930	23446902	32257140	35382452	31661600	26562496	28192332	20271490	25327336	30400630	34868648	23755220	21277914	24557862	24300718
A0A087X060;G3V2W9;Q56P03	E2F-associated phosphoprotein;E2F-associated phosphoprotein (Fragment);E2F-associated phosphoprotein	1	EAPP	NaN	512761	319500	495467	550051	453242	757156	282440	425896	115011	374305	451574	286795	268851	282849
A0A087X0B6;O00716;O00716-2;Q14209	Transcription factor E2F3;Transcription factor E2F3;Isoform 2 of Transcription factor E2F3;Transcription factor E2F2	1	E2F3;E2F3;E2F3;E2F2	NaN	63271.3	NaN	NaN	12156.6	NaN	NaN	NaN	59009.6	NaN	NaN	38392.9	NaN	NaN	33358.2
A0A087X0D5;P09668	Pro-cathepsin H	5	CTSH	1.7721e+06	2.1219e+06	2.16395e+06	2377265	2.09081e+06	2.2134e+06	1.72857e+06	1.68845e+06	1.73821e+06	1.30366e+06	1.04514e+06	1.70348e+06	2.52226e+06	2.09302e+06	1954944
A0A087X0H2;Q9Y620	Fibrinogen silencer-binding protein;DNA repair and recombination protein RAD54B	3	FSBP;RAD54B	NaN	201459	326149	412832	405516	NaN	302975	NaN	167183	NaN	258440	NaN	100521	146345	146877
A0A087X0H9;Q5T8P6-3	RNA-binding protein 26;Isoform 3 of RNA-binding protein 26	18	RBM26	2.39704e+06	2.66068e+06	2.10399e+06	2.37731e+06	2.49912e+06	2877612	2.37749e+06	2260201	1.59779e+06	3.19154e+06	3866952	1.95987e+06	1.97071e+06	1.87369e+06	1.97035e+06
A0A087X0I6;B4DIB3;Q9P0L2	Non-specific serine/threonine protein kinase;Non-specific serine/threonine protein kinase;Serine/threonine-protein kinase MARK1	3	MARK1	75593.9	79452.9	147803	84817.1	82512.6	86109.4	155975	83905	80465.2	186053	121229	75757.9	63248.7	52449.4	81872.3
A0A087X0K9;G3V1L9;G5E9E7;Q07157;Q07157-2	Tight junction protein ZO-1;Tight junction protein 1 (Zona occludens 1), isoform CRA_a;Tight junction protein 1 (Zona occludens 1), isoform CRA_e;Tight junction protein ZO-1;Isoform Short of Tight junction protein ZO-1	9	TJP1	87599.2	73327.1	62047.1	103724	128777	129699	97912.6	132123	47334.2	91794.9	80387.8	110258	50249.1	53391.8	71302.3
A0A087X0L7;J3KNA0;Q15070;Q15070-2	Mitochondrial inner membrane protein OXA1L;Mitochondrial inner membrane protein OXA1L;Mitochondrial inner membrane protein OXA1L;Isoform 2 of Mitochondrial inner membrane protein OXA1L	8	OXA1L	4331746	4405650	4415922	4.29797e+06	3.66971e+06	3.49102e+06	4.37193e+06	3.89341e+06	4.40044e+06	4972574	4858069	2.41111e+06	2.75635e+06	3062187	4004977
A0A087X0M4;Q9BWU0	Kanadaptin	16	SLC4A1AP	2.62823e+06	2.94695e+06	2.09047e+06	3119266	3.18261e+06	3.06626e+06	3.12925e+06	2.78534e+06	2.39491e+06	1.63688e+06	2224331	2752206	2.14542e+06	2066757	1642373
A0A087X0P9;I3L4S1;Q96CW6	Probable RNA polymerase II nuclear localization protein SLC7A6OS (Fragment);Probable RNA polymerase II nuclear localization protein SLC7A6OS (Fragment);Probable RNA polymerase II nuclear localization protein SLC7A6OS	1	SLC7A6OS	258459	406214	469781	564554	562712	546049	333704	895998	480558	352365	353310	556895	114831	543649	360410
A0A087X0Q9;Q9BVL4	Protein adenylyltransferase SelO, mitochondrial;Protein adenylyltransferase SelO, mitochondrial	4	SELENOO	165959	74458	206862	32893.5	174573	NaN	NaN	144383	46656	73488.2	159778	153195	143243	168504	182303
A0A087X0R0;F5H5V6;F5H6S1;F8W8R6;O15550	Lysine-specific demethylase 6A	3	KDM6A	NaN	425380	NaN	NaN	79093.9	993158	36293.1	NaN	NaN	1.40585e+06	440680	NaN	NaN	NaN	NaN
A0A087X0R6;Q9UMY4;Q9UMY4-1	Sorting nexin-12;Sorting nexin-12;Isoform 1 of Sorting nexin-12	12	SNX12	5101337	4.14411e+06	5.12714e+06	4340568	4.23897e+06	4407539	4400651	5.94678e+06	5.22768e+06	3946689	3.21803e+06	6044801	7.27339e+06	6.14561e+06	5144374
A0A087X0R7;Q9H4L4	SENP3-EIF4A1 readthrough (NMD candidate) (Fragment);Sentrin-specific protease 3	7	SENP3-EIF4A1;SENP3	9851443	1.67961e+06	1.43931e+06	1449826	1.61333e+06	1.43308e+06	1.40095e+06	1.30965e+06	1.18641e+06	1.89125e+06	1.72738e+06	910126	1.18715e+06	1.09255e+06	1.52081e+06
A0A087X0S5;P12109	Collagen alpha-1(VI) chain	5	COL6A1	1.42698e+06	1.53968e+06	2.71651e+06	2294876	2.0878e+06	1.73592e+06	1.67693e+06	2.13464e+06	2752233	1.53674e+06	1831819	2481341	4025276	3.28659e+06	3334805
A0A087X0T8;A0A087X1W8;A0A0A0MTJ8;Q9BY67;Q9BY67-2;Q9BY67-3;Q9BY67-4;Q9BY67-5;X5DQS5	Cell adhesion molecule 1;Cell adhesion molecule 1;Cell adhesion molecule 1 (Fragment);Cell adhesion molecule 1;Isoform 2 of Cell adhesion molecule 1;Isoform 3 of Cell adhesion molecule 1;Isoform 4 of Cell adhesion molecule 1;Isoform 5 of Cell adhesion molecule 1;Cell adhesion molecule 1 (Fragment)	3	CADM1	805757	NaN	NaN	1057518	105996	68739.3	156680	NaN	404121	NaN	NaN	260552	626749	422851	443717
A0A087X0W7;Q86TX2	Acyl-coenzyme A thioesterase 2, mitochondrial;Acyl-coenzyme A thioesterase 1	10	ACOT2;ACOT1	9959053	9265352	6550778	7876474	7.34137e+06	5933780	6682212	5.2058e+06	5.63251e+06	5206828	4.66679e+06	6035712	6.88824e+06	6.72572e+06	5.29436e+06
A0A087X0W9;Q8N6M0	Deubiquitinase OTUD6B	6	OTUD6B	981429	525304	752273	885621	801369	722892	400380	825840	880545	369206	448341	818770	577342	375887	581935
A0A087X117;A0A0G2JN29;Q15155	Nodal modulator 1	30	NOMO1	20064634	18543896	17528046	13930348	13939792	11477424	19118662	13985440	20338414	17866146	19115784	12004089	13983071	15431725	17600864
A0A087X142;A6NFQ9;A6NMH6;F8W8I8;Q92599;Q92599-2;Q92599-4	Septin-8;Septin-8;Septin-8;Septin-8;Septin-8;Isoform 2 of Septin-8;Isoform 4 of Septin-8	8	SEPTIN8	732114	470937	626384	718805	672317	559534	447154	257758	585073	796656	1.00953e+06	586543	618490	582248	688140
A0A087X1D5;E7EQE7;J3KR88;J3KR90;Q9Y5Q5;Q9Y5Q5-2	Atrial natriuretic peptide-converting enzyme;Atrial natriuretic peptide-converting enzyme;Atrial natriuretic peptide-converting enzyme;Atrial natriuretic peptide-converting enzyme;Atrial natriuretic peptide-converting enzyme;Isoform 2 of Atrial natriuretic peptide-converting enzyme	1	CORIN	2.0532e+06	2349557	1.83067e+06	2.50182e+06	2.0057e+06	1.97457e+06	2.09864e+06	1.74491e+06	2.1908e+06	1.86456e+06	1658192	2.0416e+06	2.0879e+06	2008328	1.81775e+06
A0A087X1E4;P53365	Arfaptin-2	13	ARFIP2	632818	683765	856768	1078548	898161	867262	853738	621566	821835	800621	621659	1.22833e+06	1.85229e+06	1.70098e+06	1.23709e+06
A0A087X1J9;A0A0B4J2E2;P10147;P55773;P55773-2;Q16663	C-C motif chemokine 15 (Fragment);C-C motif chemokine;C-C motif chemokine 3;C-C motif chemokine 23;Isoform Long of C-C motif chemokine 23;C-C motif chemokine 15	1	CCL15;CCL15-CCL14;CCL3;CCL23;CCL23;CCL15	NaN	NaN	NaN	NaN	NaN	NaN	NaN	NaN	34613.6	NaN	NaN	32087.7	27866.4	NaN	NaN
A0A087X1K6;Q9Y2Y9	Krueppel-like factor 13	1	KLF13	NaN	59057.7	26867.1	37917.4	30453.3	72234.4	78461.5	43417.8	125136	NaN	264345	31437.3	NaN	7673.95	38281.8
A0A087X1K9;O75608;O75608-2	Acyl-protein thioesterase 1;Acyl-protein thioesterase 1;Isoform 2 of Acyl-protein thioesterase 1	7	LYPLA1	25440596	14702889	13051398	12904811	14111955	9954043	7.38204e+06	9156798	10755257	2.9206e+06	5.2207e+06	10503751	8648606	14115492	9207384
A0A087X1L0;Q9NS73;Q9NS73-2;Q9NS73-5;S4R2X9;S4R3N2	MAP3K12-binding inhibitory protein 1;MAP3K12-binding inhibitory protein 1;Isoform 2 of MAP3K12-binding inhibitory protein 1;Isoform 4 of MAP3K12-binding inhibitory protein 1;MAP3K12-binding inhibitory protein 1 (Fragment);MAP3K12-binding inhibitory protein 1 (Fragment)	1	MBIP	1.11984e+06	788005	652590	386876	215268	212106	805513	96834.5	466262	804602	476609	540480	785861	184846	740347
A0A087X1N3;O75818;O75818-2	Ribonuclease P 40kDa subunit, isoform CRA_c;Ribonuclease P protein subunit p40;Isoform 2 of Ribonuclease P protein subunit p40	4	RPP40	796872	1.68989e+06	1.01626e+06	1.1879e+06	1766350	1.56665e+06	1.32177e+06	1.3095e+06	926300	1.73055e+06	1.10095e+06	952997	751930	869108	1.24963e+06
A0A087X1N6;J3QRU7;Q6QNY1;Q6QNY1-2	Biogenesis of lysosome-related organelles complex 1 subunit 2;Biogenesis of lysosome-related organelles complex 1 subunit 2 (Fragment);Biogenesis of lysosome-related organelles complex 1 subunit 2;Isoform 2 of Biogenesis of lysosome-related organelles complex 1 subunit 2	1	BLOC1S2	110599	NaN	431174	320960	NaN	636093	183271	583819	521694	131435	299928	535950	NaN	421762	488518
A0A087X1Z1;A0A0G2JPW5;A0A0G2JQX1;A0A0G2JSA7;Q96RT8;Q96RT8-2	Gamma-tubulin complex component;Gamma-tubulin complex component;Gamma-tubulin complex component;Gamma-tubulin complex component;Gamma-tubulin complex component 5;Isoform 2 of Gamma-tubulin complex component 5	2	TUBGCP5	NaN	NaN	48045.8	56807.8	90994.8	NaN	NaN	NaN	118690	NaN	NaN	NaN	51989.3	NaN	NaN
A0A087X1Z3;H0YM70;Q9UL46	Proteasome activator complex subunit 2	11	PSME2	924819	1175862	1.40928e+06	1.53655e+06	1.06157e+06	1.08948e+06	1.10837e+06	1.27877e+06	1.08543e+06	636072	394057	1.06446e+06	1.2243e+06	1.21702e+06	911399
A0A087X211;Q8TCG1	Protein CIP2A	14	CIP2A	108590	236054	223552	237800	225166	100494	191715	218611	214285	171872	103406	155936	143456	202347	99079.4
A0A087X256;Q2M389	WASH complex subunit 4	11	WASHC4	178469	391045	254380	302899	285388	322539	233185	200043	193867	312490	226128	177324	163935	231990	257469
A0A087X295;E9PDU5;Q9NNW5	WD repeat-containing protein 6	4	WDR6	NaN	5691.71	16452.8	42511.9	NaN	NaN	55989	NaN	24156	22588.9	42813.6	NaN	NaN	NaN	38867.2
A0A087X2B5;P35613;P35613-2	Basigin (Fragment);Basigin;Isoform 2 of Basigin	6	BSG	15709740	14901153	11696303	13257502	15234834	11081587	17993412	12845327	21295464	7790755	10997611	16328267	21074804	23528224	18335620
A0A087X2C3	RAP2C, member of RAS oncogene family, isoform CRA_b	2	RAP2C	NaN	407251	165280	1.35086e+06	1.24493e+06	NaN	450088	540425	766742	28927.4	335275	363732	702999	827048	1.39088e+06
A0A087X2D5;Q9BRJ2	39S ribosomal protein L45, mitochondrial;39S ribosomal protein L45, mitochondrial	11	MRPL45	9648120	10959744	10265724	8.30479e+06	9347877	8759480	9250792	5.05654e+06	9948615	7.56264e+06	6970770	8828359	6.09977e+06	7.38404e+06	5858093
A0A087X2D8;O60271-2;O60271-4	C-Jun-amino-terminal kinase-interacting protein 4;Isoform 2 of C-Jun-amino-terminal kinase-interacting protein 4;Isoform 4 of C-Jun-amino-terminal kinase-interacting protein 4	46	SPAG9	1.08407e+06	940408	1.00877e+06	1.18983e+06	1.03627e+06	795479	697129	1.04011e+06	723285	640203	469551	816473	835492	871851	580202
A0A087X2G1;F1T0B3;Q92499	ATP-dependent RNA helicase DDX1	34	DDX1	20619634	21069160	22529592	25956898	25330274	27955510	22627116	27642712	21942136	27098864	27401964	19503548	19887370	18162542	24492204
A0A087X2G6;A0A0C4DGU5;D6RIC3;Q9Y3C1;Q9Y3C1-2;Q9Y3C1-3	Nucleolar protein 16;Nucleolar protein 16;Nucleolar protein 16;Nucleolar protein 16;Isoform 2 of Nucleolar protein 16;Isoform 3 of Nucleolar protein 16	9	NOP16	4557816	4989042	5460267	5165469	5552162	5898029	5.39827e+06	6.67008e+06	4.48116e+06	6.49875e+06	6.21855e+06	4.09725e+06	2.90942e+06	3.01101e+06	5340161
A0A087X2H1;Q9ULT8	E3 ubiquitin-protein ligase HECTD1	11	HECTD1	28740.9	42387.8	47502.9	298589	202455	NaN	108920	NaN	87654.5	282556	52175.1	77392	111753	75813.9	45260.8
A0A087X2I1;P62333	26S proteasome regulatory subunit 10B	20	PSMC6	3.62081e+06	4691629	4.40091e+06	7.32551e+06	5.83825e+06	5.25085e+06	6.88145e+06	5.08953e+06	3.38553e+06	3.16656e+06	2.82071e+06	6.28211e+06	4.70246e+06	3.82348e+06	3.04359e+06
A0A088AWP5;Q8WUY3;Q8WUY3-2;Q8WUY3-3;Q8WUY3-4	Protein prune homolog 2;Protein prune homolog 2;Isoform 2 of Protein prune homolog 2;Isoform 3 of Protein prune homolog 2;Isoform 4 of Protein prune homolog 2	21	PRUNE2	331329	299740	378397	322316	328913	352022	228335	208820	226541	295793	187062	306658	305738	335460	205332
A0A096LNH6;Q14185	Dedicator of cytokinesis protein 1	8	DOCK1	159804	133311	80192	166275	235104	151943	180929	140153	59915.2	303021	465530	58733.2	52372.3	NaN	22348.8
A0A096LP01;A0A096LPB2	Small integral membrane protein 26	1	SMIM26	NaN	3.48953e+06	2471689	2.26086e+06	1.51941e+06	1.797e+06	1.94162e+06	1.76968e+06	1397844	1.67301e+06	1325702	813363	2.06264e+06	1.69499e+06	1.51555e+06
A0A096LP10;Q9NP73-2	Putative bifunctional UDP-N-acetylglucosamine transferase and deubiquitinase ALG13 (Fragment);Isoform 2 of Putative bifunctional UDP-N-acetylglucosamine transferase and deubiquitinase ALG13	5	ALG13	1.5325e+06	999962	1.18884e+06	1.19334e+06	1.32962e+06	1.2858e+06	1.05812e+06	1756077	1.69454e+06	1.53111e+06	1.35212e+06	2.00492e+06	1.47015e+06	1.48535e+06	1.47465e+06
A0A096LP25	AP2-associated protein kinase 1 (Fragment)	7	AAK1	449841	236004	385202	308015	236716	227992	268676	373176	387020	171426	115693	284193	380786	355571	256994
A0A096LP69	CD99 antigen	1	CD99	597475	499220	497276	613424	563794	578162	625498	550111	506377	255672	344000	327476	938586	605774	300302
A0A096LPI6	Utp12 domain-containing protein (Fragment)	12		24212948	16129242	17995794	15263745	15586479	16371942	14898256	26450586	17505250	12353155	10631914	18266428	17507642	18989602	10607654
A0A096LPJ4;P05161	Ubiquitin-like protein ISG15	3	ISG15	NaN	NaN	NaN	20530.8	18003.8	NaN	11919.5	NaN	3827.38	NaN	NaN	NaN	58665.9	NaN	43751.6
A0A0A0MQR2;Q9BY42	Replication termination factor 2	8	RTF2	503412	605089	471050	451050	453162	504841	498837	724415	421235	978937	1.10738e+06	479525	372194	304710	381343
A0A0A0MQR4;I3L2J0;Q96RK0	Protein capicua homolog	2	CIC	170668	NaN	213457	188873	240665	98520.3	108586	NaN	189788	NaN	NaN	128522	217007	196014	NaN
A0A0A0MQS0;A8MW92;F8W9L8	PHD finger protein 20-like protein 1	3	PHF20L1	76481.5	178233	148447	NaN	NaN	139069	159969	172208	75026.8	NaN	NaN	NaN	NaN	NaN	NaN
A0A0A0MQS1;Q53H96;Q53H96-2	Pyrroline-5-carboxylate reductase;Pyrroline-5-carboxylate reductase 3;Isoform 2 of Pyrroline-5-carboxylate reductase 3	6	PYCR3	157529	275535	1.05756e+06	126134	937844	488443	207924	331042	1.69281e+06	1.07318e+06	550507	815440	1.85874e+06	1.47834e+06	885206
A0A0A0MQS2;F5H0Q6;K7EKC9;K7EM61;Q8N2M8;Q8N2M8-3	CLK4-associating serine/arginine-rich protein;CLK4-associating serine/arginine-rich protein;CLK4-associating serine/arginine-rich protein (Fragment);CLK4-associating serine/arginine-rich protein (Fragment);CLK4-associating serine/arginine rich protein;Isoform 2 of CLK4-associating serine/arginine rich protein	2	CLASRP	NaN	1.18264e+06	1.35811e+06	1.42437e+06	1.32599e+06	1515784	2179079	1.82889e+06	1.73686e+06	1.5857e+06	1.58743e+06	1028806	1.03318e+06	1.03361e+06	1.7085e+06
A0A0A0MQT4;Q5QP82;Q5QP82-2	DDB1- and CUL4-associated factor 10;DDB1- and CUL4-associated factor 10;Isoform 2 of DDB1- and CUL4-associated factor 10	1	DCAF10	21790.3	314016	NaN	NaN	48222.7	NaN	NaN	48329.1	111286	NaN	NaN	64208.8	40429.5	79595.7	95069.5
A0A0A0MQU0;Q9BV38;U3KQC1	WD repeat-containing protein 18 (Fragment);WD repeat-containing protein 18;WD repeat-containing protein 18 (Fragment)	9	WDR18	7072371	4.9452e+06	4895714	4.13952e+06	4901286	5.12165e+06	4.94978e+06	4.5504e+06	4.03183e+06	6081538	6.41649e+06	3.58811e+06	3.26473e+06	4.13115e+06	6573730
A0A0A0MQU6;H0Y8V9;Q9H2E6;Q9H2E6-2	Sema domain, transmembrane domain (TM), and cytoplasmic domain, (Semaphorin) 6A, isoform CRA_d;Semaphorin-6A (Fragment);Semaphorin-6A;Isoform 2 of Semaphorin-6A	2	SEMA6A	68753.7	394376	326704	186580	421091	366671	480247	420483	412181	409279	363485	378545	114416	140713	180817
A0A0A0MQV9;Q9UPS6;Q9UPS6-2	Histone-lysine N-methyltransferase SETD1B;Histone-lysine N-methyltransferase SETD1B;Isoform 2 of Histone-lysine N-methyltransferase SETD1B	2	SETD1B	NaN	128689	61545	NaN	74661.6	213574	101073	NaN	69534.9	NaN	NaN	308610	20540.5	79951.2	85930.1
A0A0A0MQX1;Q9HD67	Unconventional myosin-X	12	MYO10	379320	227329	254779	216283	164673	181650	247779	220484	190085	216512	193459	170091	126966	231284	112232
A0A0A0MQX8;C9JP00;Q9NR56;Q9NR56-2;Q9NR56-5;Q9NR56-6;Q9NR56-7	Muscleblind-like protein 1;Muscleblind-like protein 1;Muscleblind-like protein 1;Isoform 2 of Muscleblind-like protein 1;Isoform 5 of Muscleblind-like protein 1;Isoform 6 of Muscleblind-like protein 1;Isoform 7 of Muscleblind-like protein 1	10	MBNL1	8750369	6.52329e+06	5671803	7614299	6886753	7.31507e+06	6368189	9116907	5684218	8.24587e+06	7.34665e+06	5288000	6.07151e+06	4931715	7.52401e+06
A0A0A0MR02;P45880	Voltage-dependent anion-selective channel protein 2 (Fragment);Voltage-dependent anion-selective channel protein 2	13	VDAC2	229286864	101731504	133070800	112775752	91421008	94681848	96140048	120939216	140631648	93727544	118812040	34461944	74019736	66107280	145924064
A0A0A0MR03;Q9Y5B0	RNA polymerase II subunit A C-terminal domain phosphatase	10	CTDP1	NaN	60221.7	49589.5	115663	52037.3	69075.7	69694.3	107549	54863.9	34182.4	33522.9	62920.6	89821.4	18649.4	44366.7
A0A0A0MR27;J3QT39;Q49A88;Q49A88-2;Q49A88-3;Q49A88-5;Q49A88-6	Coiled-coil domain-containing protein 14;Coiled-coil domain containing 14, isoform CRA_c;Coiled-coil domain-containing protein 14;Isoform 2 of Coiled-coil domain-containing protein 14;Isoform 3 of Coiled-coil domain-containing protein 14;Isoform 5 of Coiled-coil domain-containing protein 14;Isoform 6 of Coiled-coil domain-containing protein 14	4	CCDC14	5835.08	NaN	NaN	761008	89750	NaN	258956	NaN	70306.8	NaN	18501.1	10782.4	320482	176433	NaN
A0A0A0MR33;A0A0C4DFM0;G3V4T6;G3V5T0;O43708;O43708-3	Maleylacetoacetate isomerase;Glutathione transferase zeta 1 (Maleylacetoacetate isomerase), isoform CRA_c;Maleylacetoacetate isomerase;Maleylacetoacetate isomerase;Maleylacetoacetate isomerase;Isoform 3 of Maleylacetoacetate isomerase	1	GSTZ1	935308	1.61597e+06	921979	2.09502e+06	NaN	72738	1.31e+06	NaN	918839	651804	567903	468340	638145	1.05282e+06	259802
A0A0A0MR39	Myelin expression factor 2	12	MYEF2	744403	481116	606919	622266	613373	646769	416772	387896	473142	472274	745329	566696	584233	536938	705235
A0A0A0MR60;G8JL96;Q13332;Q13332-2;Q13332-3;Q13332-4;Q13332-5;Q13332-6;Q13332-7	Receptor-type tyrosine-protein phosphatase S;Receptor-type tyrosine-protein phosphatase S;Receptor-type tyrosine-protein phosphatase S;Isoform PTPS-MEA of Receptor-type tyrosine-protein phosphatase S;Isoform PTPS-MEB of Receptor-type tyrosine-protein phosphatase S;Isoform PTPS-MEC of Receptor-type tyrosine-protein phosphatase S;Isoform PTPS-F4-7 of Receptor-type tyrosine-protein phosphatase S;Iso…	3	PTPRS	NaN	443256	163483	58228.2	35194.7	NaN	NaN	NaN	578794	NaN	NaN	210711	222194	583055	566401
A0A0A0MR87;E9PSF2;Q15468;Q15468-2	SCL-interrupting locus protein;SCL-interrupting locus protein;SCL-interrupting locus protein;Isoform 2 of SCL-interrupting locus protein	2	STIL	203484	66018.1	NaN	51778.4	NaN	NaN	19238.8	NaN	NaN	86919.6	NaN	86539	108385	NaN	NaN
A0A0A0MR98;J3KSP9;O95544;O95544-2;O95544-3	NAD kinase;NAD kinase (Fragment);NAD kinase;Isoform 2 of NAD kinase;Isoform 3 of NAD kinase	1	NADK	NaN	13535.3	2913.96	19407	NaN	NaN	NaN	NaN	6786.84	NaN	NaN	NaN	NaN	NaN	4772.67
A0A0A0MRA3;A0A0A0MTS7;Q8WZ42;Q8WZ42-10;Q8WZ42-11;Q8WZ42-12;Q8WZ42-13;Q8WZ42-2;Q8WZ42-3;Q8WZ42-4;Q8WZ42-5;Q8WZ42-7;Q8WZ42-8;Q8WZ42-9	Titin;Titin;Titin;Isoform 10 of Titin;Isoform 11 of Titin;Isoform 12 of Titin;Isoform 13 of Titin;Isoform 2 of Titin;Isoform 3 of Titin;Isoform 4 of Titin;Isoform 5 of Titin;Isoform 7 of Titin;Isoform 8 of Titin;Isoform 9 of Titin	2	TTN	15537.8	126753	227295	191529	206929	259881	130445	86708.7	201943	138525	330960	177216	122630	145254	234612
A0A0A0MRB7;A0A494C1R3;K7EK65;K7EKB9;K7EMM4;K7ENH8;K7ERZ7;P15923;P15923-2;P15923-3;X6REB3	Transcription factor E2-alpha;Transcription factor E2-alpha (Fragment);Transcription factor E2-alpha (Fragment);Transcription factor E2-alpha (Fragment);Transcription factor E2-alpha (Fragment);Transcription factor E2-alpha (Fragment);Transcription factor E2-alpha (Fragment);Transcription factor E2-alpha;Isoform E47 of Transcription factor E2-alpha;Isoform 3 of Transcription factor E2-alpha;Trans…	1	TCF3	356022	288109	302187	NaN	NaN	NaN	423035	90784.2	226484	NaN	365890	172915	NaN	NaN	246880
A0A0A0MRC4;A0A0A0MSK4;Q86YR5;Q86YR5-4	G-protein-signaling modulator 1;G-protein-signaling modulator 1;G-protein-signaling modulator 1;Isoform 4 of G-protein-signaling modulator 1	3	GPSM1	296724	NaN	17369.5	206886	300668	168169	337289	NaN	152745	123052	69015.3	214430	332951	134094	190236
A0A0A0MRE3;G3V5X4;Q8WXH0;Q8WXH0-2	Nesprin-2;Nesprin-2;Nesprin-2;Isoform 2 of Nesprin-2	10	SYNE2	1.1027e+06	1.02404e+06	833313	775808	803980	992696	1.03637e+06	776039	788347	1.44448e+06	1.57185e+06	627456	792523	734528	928134
A0A0A0MRE5;Q9ULH1;Q9ULH1-2	Arf-GAP with SH3 domain, ANK repeat and PH domain-containing protein 1;Arf-GAP with SH3 domain, ANK repeat and PH domain-containing protein 1;Isoform 1 of Arf-GAP with SH3 domain, ANK repeat and PH domain-containing protein 1	13	ASAP1	361809	575510	521918	540383	680860	642974	433152	588329	446177	839559	851006	549033	386801	312521	364943
A0A0A0MRE6;O94967;O94967-2;O94967-3;O94967-4	WD repeat-containing protein 47;WD repeat-containing protein 47;Isoform 2 of WD repeat-containing protein 47;Isoform 3 of WD repeat-containing protein 47;Isoform 4 of WD repeat-containing protein 47	5	WDR47	107779	155381	112656	224128	17519.6	NaN	161641	132754	59163.8	NaN	NaN	NaN	NaN	126788	109302
A0A0A0MRF6;Q99996;Q99996-1;Q99996-3;Q99996-5;Q99996-6	A-kinase anchor protein 9;A-kinase anchor protein 9;Isoform 1 of A-kinase anchor protein 9;Isoform 3 of A-kinase anchor protein 9;Isoform 5 of A-kinase anchor protein 9;Isoform 6 of A-kinase anchor protein 9	42	AKAP9	444263	384073	414182	478288	426001	499445	399639	467241	357226	481385	407344	363027	335557	275840	382385
A0A0A0MRH8;Q86WJ1;Q86WJ1-2	Chromodomain-helicase-DNA-binding protein 1-like;Chromodomain-helicase-DNA-binding protein 1-like;Isoform 2 of Chromodomain-helicase-DNA-binding protein 1-like	14	CHD1L	364238	558277	308056	343965	290796	452877	195727	288469	188091	820555	1.10305e+06	273928	391154	336286	450796
A0A0A0MRI1;Q8IXQ4;Q8IXQ4-2;Q8IXQ4-3	GPALPP motifs-containing protein 1;GPALPP motifs-containing protein 1;Isoform 2 of GPALPP motifs-containing protein 1;Isoform 3 of GPALPP motifs-containing protein 1	5	GPALPP1	146930	NaN	34176.6	144514	98778.5	138112	200239	439442	165193	169515	NaN	133660	172009	42902	116982
A0A0A0MRI2;Q9UNH7	Sorting nexin;Sorting nexin-6	15	SNX6	4638037	2788000	3.05622e+06	3470824	3.67721e+06	3.17982e+06	2.4818e+06	3.0086e+06	3560995	2.86975e+06	2.1756e+06	4.17373e+06	4915618	5.12724e+06	4.10762e+06
A0A0A0MRJ0;Q5VT25;Q5VT25-2;Q5VT25-3;Q5VT25-4;Q5VT25-5;Q5VT25-6	Non-specific serine/threonine protein kinase;Serine/threonine-protein kinase MRCK alpha;Isoform 2 of Serine/threonine-protein kinase MRCK alpha;Isoform 3 of Serine/threonine-protein kinase MRCK alpha;Isoform 4 of Serine/threonine-protein kinase MRCK alpha;Isoform 5 of Serine/threonine-protein kinase MRCK alpha;Isoform 6 of Serine/threonine-protein kinase MRCK alpha	21	CDC42BPA	370972	302468	335004	384356	324160	288686	219660	286774	290369	330305	413992	266622	288584	263383	265293
A0A0A0MRM8;A0A1Y0BRN3;A0A590UJ40;E7EW20;Q9UM54;Q9UM54-1;Q9UM54-2;Q9UM54-4;Q9UM54-5;Q9UM54-6	Unconventional myosin-VI;Myosin VI transcript variant 007;Unconventional myosin-VI;Unconventional myosin-VI;Unconventional myosin-VI;Isoform 1 of Unconventional myosin-VI;Isoform 2 of Unconventional myosin-VI;Isoform 4 of Unconventional myosin-VI;Isoform 5 of Unconventional myosin-VI;Isoform 6 of Unconventional myosin-VI	13	MYO6	280234	349909	423813	463524	325162	461875	653823	476550	648752	748183	508588	426226	335562	301311	288600
A0A0A0MRP0;Q8IWC1;Q8IWC1-2;Q8IWC1-3;Q8IWC1-4	MAP7 domain-containing protein 3 (Fragment);MAP7 domain-containing protein 3;Isoform 2 of MAP7 domain-containing protein 3;Isoform 3 of MAP7 domain-containing protein 3;Isoform 4 of MAP7 domain-containing protein 3	4	MAP7D3	50038.6	80570.4	159108	178494	231736	278244	120040	115561	171219	376571	392973	237918	113537	69294.2	87866.1
A0A0A0MRP6;B7ZLQ5;P28370;P28370-2	Probable global transcription activator SNF2L1;Probable global transcription activator SNF2L1;Probable global transcription activator SNF2L1;Isoform 2 of Probable global transcription activator SNF2L1	7	SMARCA1	2825935	1.14882e+06	1.4337e+06	688347	746774	727396	1.06714e+06	NaN	739660	2.32079e+06	3.26499e+06	108824	776701	156764	902576
A0A0A0MRR3	Transcription initiation factor TFIID subunit 8	2	TAF8	NaN	NaN	47441.2	NaN	55750.1	NaN	28593.3	NaN	NaN	24984.2	NaN	NaN	116554	NaN	NaN
A0A0A0MRR7;P09234	U1 small nuclear ribonucleoprotein C	6	SNRPC	39482684	24033066	17028892	22066252	16989058	26430336	16816666	40509332	24380500	26362442	19361096	26005654	18635916	19917224	21714682
A0A0A0MRS4;Q9NVV0	Transmembrane protein 38B, isoform CRA_b;Trimeric intracellular cation channel type B	3	TMEM38B	1.90161e+06	1.12326e+06	2.44264e+06	1.82926e+06	2.74421e+06	516431	274246	798468	4.24662e+06	1.36448e+06	233062	624250	1.19883e+06	845970	1.2779e+06
A0A0A0MRS5;A0A0C4DG97;F8W946;Q8N450;Q9BXM9;Q9BXM9-2	FSD1-like protein;FSD1-like protein;FSD1-like protein;FSD1-like protein;FSD1-like protein;Isoform 2 of FSD1-like protein	2	FSD1L	NaN	NaN	NaN	NaN	NaN	108109	NaN	121268	87217.9	106183	170784	NaN	63010.3	NaN	NaN
A0A0A0MRT6;B6VEX4;Q8IZP0;Q8IZP0-10;Q8IZP0-12;Q8IZP0-2;Q8IZP0-3;Q8IZP0-4;Q8IZP0-5;Q8IZP0-6;Q8IZP0-7;Q8IZP0-8;Q8IZP0-9	Abl interactor 1;Abl interactor 1;Abl interactor 1;Isoform 10 of Abl interactor 1;Isoform 12 of Abl interactor 1;Isoform 2 of Abl interactor 1;Isoform 3 of Abl interactor 1;Isoform 4 of Abl interactor 1;Isoform 5 of Abl interactor 1;Isoform 6 of Abl interactor 1;Isoform 7 of Abl interactor 1;Isoform 8 of Abl interactor 1;Isoform 9 of Abl interactor 1	11	ABI1	4271831	3019600	2286298	2794250	2.79678e+06	3.36038e+06	2169847	2.77865e+06	2193663	3945670	3380041	2.57931e+06	2836662	2453114	2.21707e+06
A0A0A0MRU0;A0A0C4DH75;A0A0D9SFF8;B4DZ84;D3DX48;D3DX49;Q14168;Q14168-2;Q14168-3;Q14168-4;Q14168-6	MAGUK p55 subfamily member 2;MAGUK p55 subfamily member 2;MAGUK p55 subfamily member 2;MAGUK p55 subfamily member 2;MAGUK p55 subfamily member 2;MAGUK p55 subfamily member 2;MAGUK p55 subfamily member 2;Isoform 2 of MAGUK p55 subfamily member 2;Isoform 3 of MAGUK p55 subfamily member 2;Isoform 4 of MAGUK p55 subfamily member 2;Isoform 6 of MAGUK p55 subfamily member 2	6	MPP2	1.23127e+06	549197	635462	566502	665780	540248	497201	764105	717133	567165	521546	747515	1.00224e+06	804955	584840
A0A0A0MRV3;Q9P2S5	WD repeat domain 8, isoform CRA_c;WD repeat-containing protein WRAP73	2	WRAP73	NaN	13224.2	13685.2	4884.12	4571.94	NaN	NaN	11265.7	NaN	21627.1	NaN	NaN	33524.9	25641.2	18637.2
A0A0A0MRV4;A0A0A0MT35;A0A0G2JRR6;A0A0G2JSF1;A0A2P0CTB1;A0A2P0CTH9;A0A2P0CU24;J3KPF5;J3KPF6;J3KRV9;J3QKK8;Q8TBF2;Q8TBF2-2;Q8TBF2-3;Q8TBF2-4;Q8TBF2-6;Q8TBF2-7	Prostamide/prostaglandin F synthase;Prostamide/prostaglandin F synthase;Prostamide/prostaglandin F synthase (Fragment);Prostamide/prostaglandin F synthase (Fragment);Prostamide/prostaglandin F synthase;Prostamide/prostaglandin F synthase;Prostamide/prostaglandin F synthase;Prostamide/prostaglandin F synthase;Prostamide/prostaglandin F synthase (Fragment);Prostamide/prostaglandin F synthase (Fragm…	2	PRXL2B	952047	963142	534543	221353	475276	251242	556493	521101	167142	348210	161998	316040	291290	330996	326234
A0A0A0MRV9;A0A0A0MRW0;A0A0A0MRW3;Q5T593;Q8IW50;Q8IW50-4;Q8IW50-7	Protein FAM219A;Protein FAM219A;Protein FAM219A;Protein FAM219A (Fragment);Protein FAM219A;Isoform 4 of Protein FAM219A;Isoform 7 of Protein FAM219A	2	FAM219A	NaN	170589	237177	240974	153500	255728	279610	NaN	467464	NaN	86891.6	433710	1010551	484286	337580
A0A0A0MRY0;B0QYI1;Q8WUA7;Q8WUA7-2;Q8WUA7-4	TBC1 domain family member 22A;TBC1 domain family member 22A;TBC1 domain family member 22A;Isoform 2 of TBC1 domain family member 22A;Isoform 4 of TBC1 domain family member 22A	1	TBC1D22A	NaN	NaN	NaN	NaN	NaN	NaN	25960.8	NaN	NaN	NaN	NaN	NaN	NaN	NaN	NaN
A0A0A0MRZ4;E7EMV7;Q15025;Q15025-2;Q15025-3;Q15025-4;Q15025-5;Q15025-6;Q15025-7;Q15025-8	TNFAIP3-interacting protein 1;TNFAIP3-interacting protein 1;TNFAIP3-interacting protein 1;Isoform 2 of TNFAIP3-interacting protein 1;Isoform 3 of TNFAIP3-interacting protein 1;Isoform 4 of TNFAIP3-interacting protein 1;Isoform 5 of TNFAIP3-interacting protein 1;Isoform 6 of TNFAIP3-interacting protein 1;Isoform 7 of TNFAIP3-interacting protein 1;Isoform 8 of TNFAIP3-interacting protein 1	3	TNIP1	103025	93446.4	30756.7	NaN	NaN	NaN	142631	131923	NaN	76633.3	NaN	128962	90126.1	NaN	NaN
A0A0A0MS31;E7EQ06;E7ETB7;Q14790;Q14790-2;Q14790-3;Q14790-4;Q14790-5;Q14790-6;Q14790-7;Q14790-8;Q14790-9	Caspase-8;Caspase-8 (Fragment);Caspase-8 (Fragment);Caspase-8;Isoform 2 of Caspase-8;Isoform 3 of Caspase-8;Isoform 4 of Caspase-8;Isoform 5 of Caspase-8;Isoform 6 of Caspase-8;Isoform 7 of Caspase-8;Isoform 8 of Caspase-8;Isoform 9 of Caspase-8	3	CASP8	143560	192969	38526.4	353450	281945	157177	210808	950898	208873	NaN	251656	116942	252301	307834	NaN
A0A0A0MS45;J3KNI1;Q9H9E3	Conserved oligomeric Golgi complex subunit 4	12	COG4	303346	327261	240193	317103	343355	280094	183410	299693	219811	172558	253581	296534	381684	284696	300256
A0A0A0MS54;P22694;P22694-2;P22694-3;P22694-4;P22694-5;P22694-6;P22694-7;P22694-9	cAMP-dependent protein kinase catalytic subunit beta;cAMP-dependent protein kinase catalytic subunit beta;Isoform 2 of cAMP-dependent protein kinase catalytic subunit beta;Isoform 3 of cAMP-dependent protein kinase catalytic subunit beta;Isoform 4 of cAMP-dependent protein kinase catalytic subunit beta;Isoform 5 of cAMP-dependent protein kinase catalytic subunit beta;Isoform 6 of cAMP-dependent p…	8	PRKACB	2.27893e+06	2.59743e+06	3.05127e+06	2.8844e+06	3297164	2213058	2.18134e+06	1960656	2.83602e+06	2.64365e+06	2.40417e+06	2.85051e+06	3.52473e+06	3514570	2621176
A0A0A0MS70;A0A0A0MSI9;H0Y4G9;Q99836;Q99836-2;Q99836-5;Q99836-6	Myeloid differentiation primary response protein MyD88;Myeloid differentiation primary response protein MyD88;Myeloid differentiation primary response protein MyD88;Myeloid differentiation primary response protein MyD88;Isoform 2 of Myeloid differentiation primary response protein MyD88;Isoform 5 of Myeloid differentiation primary response protein MyD88;Isoform 6 of Myeloid differentiation primar…	3	MYD88	NaN	24976.6	20770.4	49325	45522.9	29748.7	NaN	NaN	63766.4	44458.7	18296.4	49770.4	51807.9	46067.7	NaN
A0A0A0MS90;Q9UIS9;Q9UIS9-10;Q9UIS9-12;Q9UIS9-5;Q9UIS9-7;Q9UIS9-9	Methyl-CpG-binding domain protein 1;Methyl-CpG-binding domain protein 1;Isoform 10 of Methyl-CpG-binding domain protein 1;Isoform 12 of Methyl-CpG-binding domain protein 1;Isoform 5 of Methyl-CpG-binding domain protein 1;Isoform 7 of Methyl-CpG-binding domain protein 1;Isoform 9 of Methyl-CpG-binding domain protein 1	2	MBD1	861996	347276	221758	100601	263139	559258	210745	NaN	120247	763164	1.28139e+06	176651	172162	NaN	234363
A0A0A0MS99;I3L4X2;P33527;P33527-9	Multidrug resistance-associated protein 1;Multidrug resistance-associated protein 1 (Fragment);Multidrug resistance-associated protein 1;Isoform 9 of Multidrug resistance-associated protein 1	17	ABCC1	3.91323e+06	3679668	3253059	3338238	3.79529e+06	2789036	2.76694e+06	2.78674e+06	3.91056e+06	3.16464e+06	3.31795e+06	3.98491e+06	5.36971e+06	5.91941e+06	4.26297e+06
A0A0A0MSA9;A0A0C4DG49;P15151;P15151-2;P15151-3;P15151-4	Poliovirus receptor;Poliovirus receptor;Poliovirus receptor;Isoform Beta of Poliovirus receptor;Isoform Gamma of Poliovirus receptor;Isoform Delta of Poliovirus receptor	4	PVR	5.39047e+06	3.67512e+06	3.17295e+06	3.62591e+06	3.11849e+06	3.01362e+06	4420669	4.1753e+06	6567440	4243234	4037579	5646771	6646424	5895581	5.49693e+06
A0A0A0MSB8;Q9UPT5;Q9UPT5-5;Q9UPT5-6	Exocyst complex component 7;Exocyst complex component 7;Isoform 5 of Exocyst complex component 7;Isoform 6 of Exocyst complex component 7	15	EXOC7	1.51384e+06	1.6889e+06	1.44842e+06	1.31201e+06	1.41066e+06	1502909	1.68791e+06	1.40288e+06	993189	1.75652e+06	1.7336e+06	1.4579e+06	1.40158e+06	1.43932e+06	1.44475e+06
A0A0A0MSC1;O60266	Adenylate cyclase type 3	3	ADCY3	202926	1607051	8949.32	331693	518005	249708	147479	NaN	386769	244686	805321	NaN	427020	236453	328246
A0A0A0MSD2;A0A0C4DFM4;C9JGB2;Q96LZ7;Q96LZ7-2;Q96LZ7-3;Q96LZ7-4	Regulator of microtubule dynamics protein 2;Family with sequence similarity 82, member A, isoform CRA_a;Regulator of microtubule dynamics protein 2 (Fragment);Regulator of microtubule dynamics protein 2;Isoform 2 of Regulator of microtubule dynamics protein 2;Isoform 3 of Regulator of microtubule dynamics protein 2;Isoform 4 of Regulator of microtubule dynamics protein 2	1	RMDN2	NaN	25456	NaN	15908.1	NaN	NaN	NaN	NaN	NaN	42798	NaN	NaN	NaN	NaN	NaN
A0A0A0MSE9;B7WPA5;Q96CS7;Q96CS7-2;Q96CS7-3;Q96CS7-5;Q96CS7-6	Pleckstrin homology domain-containing family B member 2;Pleckstrin homology domain-containing family B member 2;Pleckstrin homology domain-containing family B member 2;Isoform 2 of Pleckstrin homology domain-containing family B member 2;Isoform 3 of Pleckstrin homology domain-containing family B member 2;Isoform 5 of Pleckstrin homology domain-containing family B member 2;Isoform 6 of Pleckstrin …	5	PLEKHB2	276430	287556	161462	184505	172626	212343	195091	162397	184845	119639	NaN	102011	247691	359688	264248
A0A0A0MSI2;B3KPJ4;Q8IXK0;Q8IXK0-2;Q8IXK0-4;Q8IXK0-5	Polyhomeotic-like protein 2;Polyhomeotic-like protein 2;Polyhomeotic-like protein 2;Isoform 2 of Polyhomeotic-like protein 2;Isoform 4 of Polyhomeotic-like protein 2;Isoform 5 of Polyhomeotic-like protein 2	6	PHC2	2466019	2.71858e+06	1.75799e+06	1.39666e+06	1.44488e+06	1.92399e+06	1.47528e+06	1.76386e+06	1.52537e+06	3.38347e+06	2737048	1.46782e+06	1818805	1.54784e+06	2.07549e+06
A0A0A0MSJ9;Q15283;Q15283-2	Ras GTPase-activating protein 2;Ras GTPase-activating protein 2;Isoform 2 of Ras GTPase-activating protein 2	8	RASA2	230834	485310	472275	476224	405655	477835	456813	358409	418933	363974	497786	273952	262655	246598	447150
A0A0A0MSK2;P0DJ07	Protein PET100 homolog, mitochondrial;Protein PET100 homolog, mitochondrial	2	PET100	12867828	8240741	7023010	6827457	6975071	9241341	10652112	11049844	12821334	9766894	7649452	7302872	7874646	9222817	8454868
A0A0A0MSK5;Q5JTV8	Torsin-1A-interacting protein 1	15	TOR1AIP1	7544747	7.53195e+06	6849589	6.68912e+06	5.88858e+06	6266200	6219171	6756599	7.01887e+06	7.88457e+06	9051408	6514411	6821342	6915068	7968437
A0A0A0MSK6;Q13017;Q13017-2	Rho GTPase-activating protein 5;Rho GTPase-activating protein 5;Isoform 2 of Rho GTPase-activating protein 5	6	ARHGAP5	NaN	418356	293356	75010.9	88056.5	NaN	91223	NaN	56621.9	715765	655250	23312.8	34346.3	300946	108267
A0A0A0MSQ0;P13797;P13797-2	Plastin-3;Plastin-3;Isoform 2 of Plastin-3	25	PLS3	1.78735e+06	1.8336e+06	2174951	2.63613e+06	2.32211e+06	2.14592e+06	1.608e+06	3046891	1640893	1.6345e+06	1.0279e+06	1.74749e+06	1.84406e+06	1.91665e+06	1.28914e+06
A0A0A0MSQ9;Q86VX9;Q86VX9-5	Vacuolar fusion protein MON1 homolog;Vacuolar fusion protein MON1 homolog A;Isoform 5 of Vacuolar fusion protein MON1 homolog A	2	MON1A	NaN	134789	36886.3	26460.3	100602	63932.4	115664	71625.1	22171.6	12600.3	99797.1	NaN	197738	47382.1	73012.4
A0A0A0MSS3;Q8ND83	SLAIN motif-containing protein 1	5	SLAIN1	725389	298646	366440	458839	451545	389621	434085	274301	344539	348682	252644	443536	566896	444269	401252
A0A0A0MSU2;A0A1C7CYX1;Q6PJG2	Mitotic deacetylase-associated SANT domain protein (Fragment);Mitotic deacetylase-associated SANT domain protein;Mitotic deacetylase-associated SANT domain protein	6	MIDEAS	153323	140853	104991	68563.3	105028	100028	119726	137792	108997	222843	260745	93688.8	92224.3	102855	81946.4
A0A0A0MSV9;A0A0G2JH37;A0A0G2JKZ1;A2AB90;O15533;O15533-2;O15533-3	Tapasin;Tapasin;Tapasin;Tapasin;Tapasin;Isoform 2 of Tapasin;Isoform 3 of Tapasin	6	TAPBP	3.00535e+06	2990524	2318491	2.40572e+06	2.31948e+06	1.75756e+06	2.28612e+06	1.93114e+06	2.13216e+06	2.08743e+06	1.94118e+06	1.82394e+06	2.55152e+06	2.30245e+06	3.12769e+06
A0A0A0MSZ4;A0A0C4DFN8;P22570;P22570-7	NADPH:adrenodoxin oxidoreductase, mitochondrial;NADPH:adrenodoxin oxidoreductase, mitochondrial;NADPH:adrenodoxin oxidoreductase, mitochondrial;Isoform 7 of NADPH:adrenodoxin oxidoreductase, mitochondrial	14	FDXR	899277	1.20087e+06	1.13117e+06	1.02077e+06	1.02513e+06	1.14817e+06	781566	876996	712398	1.08431e+06	1.09282e+06	842342	741830	736888	814520
A0A0A0MT33;Q9UPN6;Q9UPN6-2	SR-related and CTD-associated factor 8;SR-related and CTD-associated factor 8;Isoform 2 of SR-related and CTD-associated factor 8	7	SCAF8	4.45123e+06	847472	870993	1.02551e+06	883074	982425	1.04058e+06	741421	828905	976706	823693	769997	1.09333e+06	563141	880996
A0A0A0MT83;P26440	Isovaleryl-CoA dehydrogenase isoform 1;Isovaleryl-CoA dehydrogenase, mitochondrial	12	IVD	29468834	21313174	20750650	19176722	19108340	18027180	18596790	20987606	19891592	16511183	11936315	22717530	23104274	22542502	15337137
A0A0A0MTB8;Q8NI36	WD repeat-containing protein 36	19	WDR36	6911706	4.05368e+06	4463801	3.24665e+06	5181950	6382626	4.98177e+06	3593037	2.9097e+06	7142283	6.70122e+06	1.66914e+06	1.63396e+06	1641828	5.80165e+06
A0A0A0MTC1;A0A0A0MTR7	E3 ubiquitin-protein ligase RNF213	39	RNF213	459997	483755	478741	634746	611587	509973	517149	368721	455152	572995	557998	402100	427587	437108	419991
A0A0A0MTE8;A0A0A0MTL4;Q8IVL1;Q8IVL1-2;Q8IVL1-3	Neuron navigator 2;Neuron navigator 2;Neuron navigator 2;Isoform 2 of Neuron navigator 2;Isoform 3 of Neuron navigator 2	9	NAV2	227304	479160	387650	292310	430775	377263	352314	258228	386726	363372	386283	454459	143269	329750	317473
A0A0A0MTG1;A0A0G2JIA5;A0A0G2JL52;A0A140T8Y0;A0A140TA35;A0A140TA36;A0A140TA40;A0A140TA45;B4E0K6;B7ZL25;Q5ST30;Q5ST30-4	Valine--tRNA ligase, mitochondrial;Valine--tRNA ligase, mitochondrial;VARS2;Valine--tRNA ligase, mitochondrial;VARS2;VARS2;Valine--tRNA ligase, mitochondrial;Valine--tRNA ligase, mitochondrial;Valine--tRNA ligase, mitochondrial;VARS2 protein;Valine--tRNA ligase, mitochondrial;Isoform 4 of Valine--tRNA ligase, mitochondrial	6	VARS2	692748	434108	378632	357335	415308	236641	282284	154384	279391	207431	229583	318657	410123	374544	302444
A0A0A0MTH3;Q13418	Integrin-linked protein kinase	22	ILK	680811	1.01184e+06	714483	521245	692420	977999	570668	713170	454878	1.71884e+06	2.50402e+06	597790	415356	400053	852021
A0A0A0MTH9;O14981	TATA-binding protein-associated factor 172	14	BTAF1	892583	381144	405166	297574	347457	370281	318482	654363	650349	1184132	1177866	230408	90023.7	320805	453419
A0A0A0MTJ9;A0A0R4J2G3;Q6PIU2;Q6PIU2-2	Neutral cholesterol ester hydrolase 1;Arylacetamide deacetylase-like 1;Neutral cholesterol ester hydrolase 1;Isoform 2 of Neutral cholesterol ester hydrolase 1	6	NCEH1	4.32697e+06	2320764	2.49839e+06	2.50513e+06	2.18518e+06	2.22158e+06	2545128	2.09903e+06	3.25642e+06	1.51751e+06	2.14873e+06	2.2072e+06	3595859	4.14485e+06	2.67877e+06
A0A0A0MTK0;A0A0A0MTP0;Q7Z6B0;Q7Z6B0-2	Coiled-coil domain-containing protein 91;Coiled-coil domain-containing protein 91;Coiled-coil domain-containing protein 91;Isoform 2 of Coiled-coil domain-containing protein 91	5	CCDC91	141911	59585.4	118385	241274	NaN	NaN	104760	149494	184803	51757.4	NaN	563697	14543.2	NaN	33220.8
A0A0A0MTL5;Q13309;Q13309-2	S-phase kinase-associated protein 2;S-phase kinase-associated protein 2;Isoform 2 of S-phase kinase-associated protein 2	2	SKP2	NaN	73684.9	46578.4	NaN	41843.2	NaN	99902.4	NaN	77089.4	NaN	84604	24701.9	50106.2	100526	107362
A0A0A0MTL6;Q6ZS17;Q6ZS17-2;Q6ZS17-3;Q6ZS17-4	Rho family-interacting cell polarization regulator 1;Rho family-interacting cell polarization regulator 1;Isoform 2 of Rho family-interacting cell polarization regulator 1;Isoform 3 of Rho family-interacting cell polarization regulator 1;Isoform 4 of Rho family-interacting cell polarization regulator 1	9	RIPOR1	3580.55	43656.8	55144.7	76720.3	95219.7	33984.1	45220.5	NaN	19315.2	38867.4	NaN	52212.8	74435.1	52594.7	127087
A0A0A0MTN0;Q13617;Q13617-2	Cullin-2;Cullin-2;Isoform 2 of Cullin-2	15	CUL2	678870	482112	433589	558303	556973	292931	574594	184852	283015	386960	533990	492663	488205	435190	378486
A0A0A0MTQ5;G3V556;P56378	ATP synthase subunit ATP5MPL, mitochondrial;ATP synthase subunit ATP5MPL, mitochondrial;ATP synthase subunit ATP5MPL, mitochondrial	2	ATP5MPL	22896516	25397928	26151088	22409896	21097946	24513842	29103828	28892120	27062718	29364968	27430618	15792762	22537630	18010774	25951964
A0A0A0MTR4;I3L1H5;Q9BZG8	2-(3-amino-3-carboxypropyl)histidine synthase subunit 1 (Fragment);2-(3-amino-3-carboxypropyl)histidine synthase subunit 1 (Fragment);2-(3-amino-3-carboxypropyl)histidine synthase subunit 1	1	DPH1	NaN	23578.7	NaN	117360	NaN	NaN	175025	NaN	NaN	59000.8	NaN	NaN	128839	NaN	NaN
A0A0A6YY92;A0A1B0GTJ7;A0A1B0GWJ0;P30566	Adenylosuccinate lyase	11	ADSL	5853726	2.66317e+06	2947282	2.82587e+06	3.14687e+06	2.97624e+06	3.30971e+06	3.78229e+06	3.42525e+06	3.84012e+06	3.9962e+06	3033023	2.267e+06	2.31155e+06	2.82625e+06
A0A0A6YYG7;Q6IBW4;Q6IBW4-4	Condensin-2 complex subunit H2;Condensin-2 complex subunit H2;Isoform 4 of Condensin-2 complex subunit H2	5	NCAPH2	143937	371453	366569	185578	269495	217821	86822.5	332255	175714	314451	454234	242866	80392.4	159692	244054
A0A0A6YYH1;Q7Z6K5-2	Protein C15orf38-AP3S2;Isoform C15orf38-AP3S2 of Arpin	7	C15orf38-AP3S2;ARPIN	908148	712235	897366	672612	746061	1.01742e+06	741682	897886	654794	622891	692653	804164	661502	769667	400696
A0A0A6YYI3;A0A0B4J1V8;Q9NQ55;Q9NQ55-2;Q9NQ55-3	Protein PPAN-P2RY11;HCG2039996;Suppressor of SWI4 1 homolog;Isoform 2 of Suppressor of SWI4 1 homolog;Isoform 3 of Suppressor of SWI4 1 homolog	8	PPAN-P2RY11;PPAN-P2RY11;PPAN;PPAN;PPAN	5.55101e+06	2.94214e+06	4.07478e+06	3168034	4.03885e+06	4507734	4.03739e+06	4.04565e+06	2.69794e+06	5.44738e+06	5.78101e+06	2.44821e+06	1.79481e+06	1957948	4097066
A0A0A6YYJ8;Q96HJ9-2	Putative RNA-binding protein Luc7-like 2;Isoform 2 of Protein FMC1 homolog	3	LUC7L2;FMC1	278056	484324	604838	501267	523049	215117	279474	259810	404360	264644	236659	322859	464966	339852	254533
A0A0A6YYL2;E9PKW4;H3BRY5;P0DMM9;P0DMM9-3;P0DMN0;P50225;P50225-2;P50226	Sulfotransferase;Sulfotransferase;Sulfotransferase (Fragment);Sulfotransferase 1A3;Isoform 3 of Sulfotransferase 1A3;Sulfotransferase 1A4;Sulfotransferase 1A1;Isoform 2 of Sulfotransferase 1A1;Sulfotransferase 1A2	1	SULT1A4;SULT1A2;SULT1A1;SULT1A3;SULT1A3;SULT1A4;SULT1A1;SULT1A1;SULT1A2	NaN	NaN	NaN	286171	NaN	186966	145124	NaN	103840	72656.2	NaN	NaN	157036	145150	134451
A0A0A6YYL4;P57737-3	Coronin;Isoform 3 of Coronin-7	19	CORO7-PAM16;CORO7	7.21779e+06	5647179	5414657	4568902	3940494	4703471	4.55688e+06	6.71795e+06	3.7326e+06	5655453	6.30156e+06	3.87105e+06	3.39799e+06	4.36203e+06	4.86542e+06
A0A0B4J1R7;Q96B45	BORCS7-ASMT readthrough (NMD candidate);BLOC-1-related complex subunit 7	3	BORCS7-ASMT;BORCS7	1.10564e+06	434671	526312	464527	480451	453931	604500	391463	545132	232798	53944.6	457748	423208	322632	360899
A0A0B4J1S3;O15392;O15392-4;O15392-5	Baculoviral IAP repeat-containing protein 5;Baculoviral IAP repeat-containing protein 5;Isoform 4 of Baculoviral IAP repeat-containing protein 5;Isoform 5 of Baculoviral IAP repeat-containing protein 5	2	BIRC5	NaN	185297	46007.9	NaN	9996.76	NaN	NaN	NaN	15460.4	NaN	255438	NaN	NaN	NaN	NaN
A0A0B4J1W0;F5GY88;O75448;O75448-2	Mediator of RNA polymerase II transcription subunit 24;Mediator of RNA polymerase II transcription subunit 24;Mediator of RNA polymerase II transcription subunit 24;Isoform 2 of Mediator of RNA polymerase II transcription subunit 24	5	MED24	179714	360907	299700	178265	214079	164762	469079	78946.8	111149	137357	336336	22857	147511	13954.9	412841
A0A0B4J1W3	N-alpha-acetyltransferase 15, NatA auxiliary subunit	35	NAA15	2.96378e+06	4135322	3639058	4.74712e+06	4765218	4.07982e+06	3.63841e+06	4.87441e+06	4.02413e+06	3.49799e+06	3.92515e+06	3992878	3.51861e+06	4.05389e+06	2658680
A0A0B4J1Z1;C9JAB2;Q16629;Q16629-2;Q16629-3;Q16629-4	Serine/arginine-rich-splicing factor 7;Serine/arginine-rich-splicing factor 7;Serine/arginine-rich splicing factor 7;Isoform 2 of Serine/arginine-rich splicing factor 7;Isoform 3 of Serine/arginine-rich splicing factor 7;Isoform 4 of Serine/arginine-rich splicing factor 7	15	SRSF7	7360640	15664771	16925110	19373930	18603438	15954638	12414257	12658359	20007026	14539060	22551726	16543001	17862288	15134178	21449442
A0A0B4J269;Q13509	G_PROTEIN_RECEP_F1_2 domain-containing protein;Tubulin beta-3 chain	10	;TUBB3	315746	338638	896891	818513	1.16986e+06	668044	370230	2.09384e+06	1.65666e+06	665521	609040	650603	1.31232e+06	1.3963e+06	1.24754e+06
A0A0B4J287;Q9H0A8	COMM domain-containing protein 4	4	COMMD4	210171	174449	344109	103548	121686	80224.8	113031	132327	129366	47090.2	99702.6	152544	212292	185060	33240.2
A0A0B4J294;H3BP13;Q9UL33;Q9UL33-2	Trafficking protein particle complex subunit 2-like protein;Trafficking protein particle complex subunit 2-like protein;Trafficking protein particle complex subunit 2-like protein;Isoform 2 of Trafficking protein particle complex subunit 2-like protein	2	TRAPPC2L	2.84269e+06	1.29762e+06	1.30165e+06	1.73634e+06	680926	1.54364e+06	1.55502e+06	1.344e+06	681303	1.0682e+06	1.14644e+06	1.48877e+06	1.41096e+06	1.01496e+06	979066
A0A0B4J2A0;Q9UHJ6	FGGY_N domain-containing protein;Sedoheptulokinase	4	;SHPK	255591	17587.3	445516	662824	95806.4	NaN	NaN	NaN	43554.7	NaN	NaN	NaN	63077.3	26236	38537.2
A0A0B4J2A4;P42765	3-ketoacyl-CoA thiolase, mitochondrial;3-ketoacyl-CoA thiolase, mitochondrial	5	ACAA2	2.13261e+06	1.3575e+06	1.36172e+06	1187913	1.1694e+06	1.16578e+06	1.16616e+06	521469	958328	853369	885275	1.22999e+06	1.5892e+06	1.48042e+06	1.19343e+06
A0A0B4J2B4;K7ELC2;K7EM56;K7EQJ5;P62841;S4R417	40S ribosomal protein S15	8	RPS15	2656866	2.89523e+06	10400672	5917387	8475244	8276033	4429470	17365246	4.75074e+06	3.36809e+06	8.09989e+06	8633147	2.56514e+06	5.32623e+06	5089578
A0A0B4J2C2;F8WF49;Q9Y2H0;Q9Y2H0-1;Q9Y2H0-3	Discs, large (Drosophila) homolog-associated protein 4, isoform CRA_b;Disks large-associated protein 4;Disks large-associated protein 4;Isoform 2 of Disks large-associated protein 4;Isoform 3 of Disks large-associated protein 4	2	DLGAP4	252753	328555	240005	98973.4	214073	225438	503706	52336.2	328196	NaN	272286	326544	232514	274560	108302
A0A0B4J2C3;P13693;Q5W0H4	Translationally-controlled tumor protein	23	TPT1	57304560	55274332	57869240	64300204	54279956	57244136	63995772	103134312	85931680	56822044	55411768	88806360	100227872	82842376	73037656
A0A0B4J2F3;A0A3B3IRS5;A0A3B3IRW5;A0A3B3IS20;A0A3B3IS87;A0A3B3IST0;A0A3B3IST6;A0A3B3IT66;A0A3B3IUB6;A0A5H1ZRR8;H0Y882;Q9H334;Q9H334-3;Q9H334-4;Q9H334-6;Q9H334-7	Forkhead box protein P1;Forkhead box P1, isoform CRA_g;Forkhead box protein P1;Forkhead box protein P1;Forkhead box protein P1 (Fragment);Forkhead box protein P1;Forkhead box protein P1 (Fragment);Forkhead box protein P1;Forkhead box protein P1;Forkhead box protein P1;Forkhead box protein P1 (Fragment);Forkhead box protein P1;Isoform 3 of Forkhead box protein P1;Isoform 4 of Forkhead box protein …	2	FOXP1	NaN	51169.2	NaN	NaN	NaN	NaN	NaN	NaN	NaN	134404	174705	NaN	NaN	NaN	30779.9
A0A0B4J2F8;E2QRJ6;F6S314;P52435	DNA-directed RNA polymerase II subunit RPB11-b2;DNA-directed RNA polymerase II subunit RPB11-b2;DNA-directed RNA polymerase II subunit RPB11-a;DNA-directed RNA polymerase II subunit RPB11-a	3	POLR2J3;POLR2J3;POLR2J;POLR2J	549709	401373	652011	780997	787735	924034	773708	313078	629087	712041	374042	NaN	451571	228367	508680
A0A0C4DFL8;F5GX28;O94953	Lysine-specific demethylase 4B	3	KDM4B	250752	281754	102951	184432	117163	216873	198658	348235	163130	667470	544824	251710	166496	40006	92083.4
A0A0C4DFM1;Q92544	Transmembrane 9 superfamily member;Transmembrane 9 superfamily member 4	5	TM9SF4	4308986	3461541	3.72631e+06	2.90894e+06	4.09903e+06	2.4151e+06	2623572	2.04877e+06	3.3315e+06	2176311	3.70382e+06	3.50501e+06	4461542	3678406	3.40585e+06
A0A0C4DFM2;Q6ZN55;Q6ZN55-2	HCG1643764, isoform CRA_b;Zinc finger protein 574;Isoform 2 of Zinc finger protein 574	3	ZNF574	NaN	255122	195354	154014	256333	248886	96910.5	141670	181958	305896	266174	193954	46593	157994	187945
A0A0C4DFM7;Q5TAX3	Terminal uridylyltransferase 4	4	TUT4	NaN	42622	136811	177860	247657	155091	62203.2	NaN	46927.1	90435.1	121900	55579	161068	117755	62926
A0A0C4DFT3;A0A590UJ08;A0A590UJ18;A0A590UJ68;A0A590UJC5;A0A590UJD9;A0A590UJR5;A0A590UJS9;A0A590UKA8;Q12959;Q12959-2;Q12959-3;Q12959-4;Q12959-5;Q12959-6;Q12959-7	Disks large homolog 1;Disks large homolog 1;Disks large homolog 1;Disks large homolog 1;Disks large homolog 1;Disks large homolog 1;Disks large homolog 1;Disks large homolog 1;Disks large homolog 1;Disks large homolog 1;Isoform 2 of Disks large homolog 1;Isoform 3 of Disks large homolog 1;Isoform 4 of Disks large homolog 1;Isoform 5 of Disks large homolog 1;Isoform 6 of Disks large homolog 1;Isof…	12	DLG1	3.43613e+06	1.99231e+06	1.69042e+06	1.74162e+06	1.38781e+06	1.84228e+06	1.54487e+06	1.82077e+06	1.44402e+06	1.52525e+06	1.30768e+06	2375861	2.70903e+06	2.30961e+06	1.72665e+06
A0A0C4DFT8;G3XAA4;Q9NQC1;Q9NQC1-2	E3 ubiquitin-protein ligase Jade-2;E3 ubiquitin-protein ligase Jade-2;E3 ubiquitin-protein ligase Jade-2;Isoform 2 of E3 ubiquitin-protein ligase Jade-2	3	JADE2	217724	10454.2	140510	64297.9	101386	113899	137540	369245	110969	192995	205344	127982	141006	89734.6	48620.2
A0A0C4DFW8;B4DT06;Q9H1B5;Q9H1B5-2	Xylosyltransferase 2;Xylosyltransferase 2;Xylosyltransferase 2;Isoform 2 of Xylosyltransferase 2	1	XYLT2	NaN	257228	357732	NaN	295449	NaN	NaN	365997	309591	NaN	431048	289165	545715	225055	357368
A0A0C4DFX4;Q6ZRS2;Q6ZRS2-2;Q6ZRS2-3	Uncharacterized protein (Fragment);Helicase SRCAP;Isoform 2 of Helicase SRCAP;Isoform 3 of Helicase SRCAP	6	;SRCAP;SRCAP;SRCAP	132656	70231.9	31148.3	NaN	NaN	156151	119772	38839.5	28976.4	265739	233350	12084.1	NaN	25418.3	NaN
A0A0C4DFX7;Q9H967	WD repeat-containing protein 76	4	WDR76	NaN	36562.5	8013.61	NaN	22225.4	9727.86	41045.1	NaN	44584	39633.8	45001.4	NaN	8600.38	NaN	60758.8
A0A0C4DFX9;Q9H3P2	Negative elongation factor A	7	NELFA	1.46831e+06	1176679	1.33287e+06	1.52397e+06	894878	890238	1.40562e+06	454407	633456	1.03296e+06	1.01549e+06	993226	760239	620695	1.02398e+06
A0A0C4DFZ1;A8MZ54;P32856;P32856-2;P32856-3;P61266;P61266-2;Q16623;Q16623-2;Q16623-3	Syntaxin-1A;Syntaxin-1A;Syntaxin-2;Isoform 1 of Syntaxin-2;Isoform 2 of Syntaxin-2;Syntaxin-1B;Isoform 2 of Syntaxin-1B;Syntaxin-1A;Isoform 2 of Syntaxin-1A;Isoform 3 of Syntaxin-1A	1	STX1A;STX1A;STX2;STX2;STX2;STX1B;STX1B;STX1A;STX1A;STX1A	592180	433545	601987	NaN	558067	464636	346825	401856	639149	577374	697201	653447	355604	809261	719853
A0A0C4DFZ2;P15289;P15289-2	Arylsulfatase A;Arylsulfatase A;Isoform 2 of Arylsulfatase A	3	ARSA	660533	396586	1.18345e+06	764831	548934	784832	464329	NaN	845178	331927	NaN	976546	1.15099e+06	1.19783e+06	937332
A0A0C4DG17;C9J9K3;P08865	40S ribosomal protein SA;40S ribosomal protein SA (Fragment);40S ribosomal protein SA	16	RPSA	45668936	64554292	76901808	84772056	81685408	77607128	81258176	97515480	76450608	73868760	74415000	79734656	79227848	59055096	69395488
A0A0C4DG21;E7EP65;E7EW77;F8WAL6;Q9NYB9;Q9NYB9-2;Q9NYB9-4	Abl interactor 2;Abl interactor 2 (Fragment);Abl interactor 2;Abl interactor 2;Abl interactor 2;Isoform 2 of Abl interactor 2;Isoform 4 of Abl interactor 2	3	ABI2	562094	1.21675e+06	1.14576e+06	190618	654582	690920	429227	238548	598657	153668	582460	652418	525512	688026	1.10284e+06
A0A0C4DG33;O43933	Peroxisome biogenesis factor 1	11	PEX1	1.5251e+06	754218	788776	782135	892796	604617	897941	803216	672893	981931	774000	601730	973600	658369	777524
A0A0C4DG40;E7ENN3;Q8NF91;Q8NF91-4	Nesprin-1;Nesprin-1;Nesprin-1;Isoform 4 of Nesprin-1	4	SYNE1	1.24396e+06	1.05545e+06	3513627	NaN	4.686e+06	3.18591e+06	4189892	2617728	3.27946e+06	2.87397e+06	4321934	2.19781e+06	1.95549e+06	1.35886e+06	2.63379e+06
A0A0C4DG44;O43464;O43464-3;O43464-4	Serine protease HTRA2, mitochondrial (Fragment);Serine protease HTRA2, mitochondrial;Isoform 3 of Serine protease HTRA2, mitochondrial;Isoform 4 of Serine protease HTRA2, mitochondrial	2	HTRA2	864881	114604	284290	1.33429e+06	1.5746e+06	370651	664121	1.49029e+06	1.56502e+06	556460	273910	717567	1.13689e+06	399441	858324
A0A0C4DG51;Q9NP80;Q9NP80-3	Calcium-independent phospholipase A2-gamma (Fragment);Calcium-independent phospholipase A2-gamma;Isoform 3 of Calcium-independent phospholipase A2-gamma	3	PNPLA8	1352455	1117405	841602	742977	732548	725960	1.07988e+06	615691	889433	891012	1.00107e+06	613962	759081	796179	1132034
A0A0C4DG80;Q9P2J3;Q9P2N7;Q9P2N7-2;Q9P2N7-3;Q9P2N7-4;Q9P2N7-5	Kelch-like protein 13;Kelch-like protein 9;Kelch-like protein 13;Isoform 2 of Kelch-like protein 13;Isoform 3 of Kelch-like protein 13;Isoform 4 of Kelch-like protein 13;Isoform 5 of Kelch-like protein 13	1	KLHL13;KLHL9;KLHL13;KLHL13;KLHL13;KLHL13;KLHL13	NaN	90489.2	104402	104964	76297.8	NaN	NaN	NaN	NaN	NaN	NaN	NaN	125959	43087.8	NaN
A0A0C4DG88;P14859;P14859-2;P14859-3;P14859-4;P14859-5;P14859-6	POU domain protein (Fragment);POU domain, class 2, transcription factor 1;Isoform 2 of POU domain, class 2, transcription factor 1;Isoform 3 of POU domain, class 2, transcription factor 1;Isoform 4 of POU domain, class 2, transcription factor 1;Isoform 5 of POU domain, class 2, transcription factor 1;Isoform 6 of POU domain, class 2, transcription factor 1	1	POU2F1	NaN	70109.6	13423.6	NaN	36059.8	39205.9	NaN	NaN	NaN	231950	242382	NaN	NaN	NaN	NaN
A0A0C4DG91;C9J9V6;C9JQB1;O75414	Nucleoside diphosphate kinase;Nucleoside diphosphate kinase (Fragment);Nucleoside diphosphate kinase;Nucleoside diphosphate kinase 6	3	NME6	165323	445586	236498	141794	159901	89251	204965	202187	104219	NaN	119878	159901	127107	42957.2	63752.7
A0A0C4DGA2;O75521;O75521-2	Enoyl-CoA delta isomerase 2, mitochondrial;Enoyl-CoA delta isomerase 2;Isoform 2 of Enoyl-CoA delta isomerase 2	15	ECI2	11163776	5766879	8.01894e+06	9365336	8973444	9336734	7761559	11370475	9777770	10328347	7399357	5.40302e+06	7.61674e+06	8.33063e+06	10632652
A0A0C4DGA6;Q14527	Helicase-like transcription factor	13	HLTF	786343	518085	588847	571151	711674	715163	560373	464162	484997	693820	957916	383974	508111	319952	490239
A0A0C4DGB6;H0YA55;P02768	Serum albumin;Serum albumin (Fragment);Albumin	9	ALB	1133163776	899627328	734736576	1058485504	813886528	1038145216	351746400	1377458816	823986560	1283415808	884920704	1185913600	579784320	777807552	889897344
A0A0C4DGB9	Inorganic pyrophosphatase 2, mitochondrial	1	PPA2	NaN	64304.3	44286.6	46486.7	42709.9	17011.5	29326.9	NaN	15717.6	66337.5	4351.17	17181.9	66790.2	20155.4	20878
A0A0C4DGC9;Q8TDR2	Serine/threonine-protein kinase 35 (Fragment);Serine/threonine-protein kinase 35	3	STK35	NaN	NaN	257888	259105	NaN	NaN	NaN	61.9387	NaN	178370	NaN	NaN	228359	245129	NaN
A0A0C4DGG9;A0A2R8Y212;A0A2R8Y425;A0A2R8Y521;A0A2R8Y5J0;A0A2R8YFD8;A0A2R8YFK9;A0A2U3TZM0;F5GWX5;Q14839;Q14839-2	Chromodomain-helicase-DNA-binding protein 4;Chromodomain-helicase-DNA-binding protein 4;Chromodomain-helicase-DNA-binding protein 4 (Fragment);Chromodomain-helicase-DNA-binding protein 4;Chromodomain-helicase-DNA-binding protein 4;Chromodomain-helicase-DNA-binding protein 4;Chromodomain-helicase-DNA-binding protein 4;Chromodomain-helicase-DNA-binding protein 4;Chromodomain-helicase-DNA-binding pr…	54	CHD4	2549781	4.27198e+06	2.77094e+06	1.44889e+06	2403861	3.05242e+06	2.11853e+06	1.86724e+06	1459129	8479652	10244256	1399243	1086466	1.26642e+06	2.7079e+06
A0A0C4DGH0;Q5ZPR3	CD276 antigen	7	CD276	12548299	7753670	10151215	9942597	11300419	10497929	12649908	15731561	19800140	8510272	10386396	14780257	24573214	25400914	18913458
A0A0C4DGH3;Q9Y6R0	Numb-like protein	6	NUMBL	164419	98212.9	130483	138957	91340.2	92304.9	127569	NaN	62475.2	86717.5	81126	80662.2	89952.2	52274.3	63958.6
A0A0C4DGH6;A0JNW5	UHRF1-binding protein 1-like	2	UHRF1BP1L	NaN	133794	NaN	60787.5	73258.9	NaN	55299.9	NaN	131656	125492	110509	NaN	NaN	NaN	59574.4
A0A0C4DGJ4;F8VRL4;F8VRR0;Q9NZJ9	Diphosphoinositol polyphosphate phosphohydrolase 2;Diphosphoinositol polyphosphate phosphohydrolase 2 (Fragment);Diphosphoinositol polyphosphate phosphohydrolase 2 (Fragment);Diphosphoinositol polyphosphate phosphohydrolase 2	1	NUDT4	NaN	40311.6	127168	135217	142244	70281.8	NaN	NaN	90796.7	NaN	28779.1	NaN	152502	82879.1	99900.9
A0A0C4DGJ8	Electron transfer flavoprotein regulatory factor 1	2	ETFRF1	4.24527e+06	2.80949e+06	2409767	3118776	2709173	2.66142e+06	4432535	2919584	2.73721e+06	2.83844e+06	1.62403e+06	2.78024e+06	4.52081e+06	3.66296e+06	2691784
A0A0C4DGN6;Q9Y2X7;Q9Y2X7-3	ARF GTPase-activating protein GIT1;ARF GTPase-activating protein GIT1;Isoform 3 of ARF GTPase-activating protein GIT1	16	GIT1	435916	548905	522696	554341	427231	454915	458145	444167	551489	379130	482437	466099	489682	533299	375502
A0A0C4DGQ6;Q96P16	Regulation of nuclear pre-mRNA domain-containing protein 1A	3	RPRD1A	338590	NaN	1.31405e+06	1.64118e+06	671188	402806	933812	566487	676876	NaN	1.05053e+06	NaN	369595	160016	905142
A0A0C4DGQ8;Q6IAN0	Dehydrogenase/reductase SDR family member 7B	7	DHRS7B	656162	995279	1.0791e+06	1.07203e+06	806645	902616	1.03809e+06	540660	956663	1.32303e+06	1.06296e+06	441656	895026	924650	939853
A0A0C4DGS1;P39656;P39656-3	Dolichyl-diphosphooligosaccharide--protein glycosyltransferase 48 kDa subunit;Dolichyl-diphosphooligosaccharide--protein glycosyltransferase 48 kDa subunit;Isoform 3 of Dolichyl-diphosphooligosaccharide--protein glycosyltransferase 48 kDa subunit	9	DDOST	45233984	60975844	59544740	53046348	53731060	50633340	52884812	50394352	65453392	46757576	69038456	36306624	50709612	47769516	67865696
A0A0C4DGT9;Q16206;Q16206-2	Ecto-NOX disulfide-thiol exchanger 2;Ecto-NOX disulfide-thiol exchanger 2;Isoform 2 of Ecto-NOX disulfide-thiol exchanger 2	1	ENOX2	NaN	28558.1	58865.5	NaN	23030.4	103421	NaN	NaN	38259.7	96822.4	117949	25439.6	NaN	31825.9	NaN
A0A0C4DGV9;P49917	DNA ligase;DNA ligase 4	3	LIG4	162405	110796	101485	107299	NaN	NaN	172695	NaN	387917	81201.6	103856	72279.6	158482	104788	NaN
A0A0C4DGW2;E5RGQ6;E5RGS8;E5RHF1;P57768;P57768-2	Sorting nexin-16;Sorting nexin-16 (Fragment);Sorting nexin-16 (Fragment);Sorting nexin-16 (Fragment);Sorting nexin-16;Isoform 2 of Sorting nexin-16	1	SNX16	NaN	109284	136008	147533	NaN	NaN	124428	68113.3	129786	87274	NaN	231229	429696	339783	93165.5
A0A0C4DGX4;Q13616	Cullin-1	23	CUL1	6587825	7.64469e+06	6303977	6.63782e+06	6.58036e+06	7314288	7420554	5.55281e+06	5792423	11049992	12274830	5799906	4.75011e+06	5.15437e+06	5865711
A0A0C4DGX8;Q15904	ATPase, H+ transporting, lysosomal accessory protein 1, isoform CRA_c;V-type proton ATPase subunit S1	6	ATP6AP1	4.2216e+06	2.75112e+06	2.99043e+06	3846100	3.29776e+06	2.29643e+06	2.76502e+06	3.54524e+06	3.61334e+06	3.3509e+06	2.34032e+06	3.37168e+06	3.88706e+06	3436437	3.44813e+06
A0A0C4DGY8;D6RA00;Q9UHY7	Enolase-phosphatase E1	5	ENOPH1	26999.7	8980098	NaN	4.00714e+06	NaN	NaN	68207.4	278120	NaN	NaN	NaN	NaN	1.05367e+06	362754	300843
A0A0D9SEI0;Q9P0P8	Mitochondrial transcription rescue factor 1	2	MTRES1	2.09718e+06	1914452	1.73571e+06	1.79773e+06	1.44968e+06	1.75053e+06	1.41564e+06	975079	1168833	1.41509e+06	1.15722e+06	1.2502e+06	1.11397e+06	1.26215e+06	1078801
A0A0D9SEI3;A0A0D9SEN2;A0A0D9SER5;P21127;P21127-2;P21127-3;P21127-8	Cyclin-dependent kinase 11B;Cyclin-dependent kinase 11B;Cyclin-dependent kinase 11B;Cyclin-dependent kinase 11B;Isoform SV1 of Cyclin-dependent kinase 11B;Isoform 2 of Cyclin-dependent kinase 11B;Isoform 8 of Cyclin-dependent kinase 11B	23	CDK11B	1.23007e+06	1.30695e+06	1.10411e+06	1.85589e+06	1.33992e+06	1.60691e+06	1.80473e+06	1.66041e+06	1.45205e+06	1.12512e+06	1.21457e+06	1.32604e+06	884570	966494	941414
A0A0D9SEJ5;F5GY05;Q96EK7;Q96EK7-2	Constitutive coactivator of peroxisome proliferator-activated receptor gamma;Constitutive coactivator of peroxisome proliferator-activated receptor gamma;Constitutive coactivator of peroxisome proliferator-activated receptor gamma;Isoform 2 of Constitutive coactivator of peroxisome proliferator-activated receptor gamma	3	FAM120B	71903.6	159668	72855.8	89670.2	160887	100648	135781	174719	97081.5	114417	171673	124650	100893	106847	110244
A0A0D9SEU5;Q6VN20;Q6VN20-3;R4GMX8	Ran-binding protein 10;Ran-binding protein 10;Isoform 3 of Ran-binding protein 10;Ran-binding protein 10	12	RANBP10	293769	829498	590335	1173975	794915	556345	1.15361e+06	474168	686872	474875	562932	1.00347e+06	1.2001e+06	955886	851643
A0A0D9SEY1;G5E948;O95819-2;O95819-3;O95819-6	Mitogen-activated protein kinase kinase kinase kinase 4;Mitogen-activated protein kinase kinase kinase kinase 4;Isoform 2 of Mitogen-activated protein kinase kinase kinase kinase 4;Isoform 3 of Mitogen-activated protein kinase kinase kinase kinase 4;Isoform 6 of Mitogen-activated protein kinase kinase kinase kinase 4	14	MAP4K4	1.19226e+06	681217	792166	631704	747139	594602	712573	531020	714449	771903	601872	552528	615910	702994	631575
A0A0D9SF28;F5GXV7;Q5T321;Q8NFP9	Neurobeachin	2	NBEA	10482.4	NaN	46624.2	NaN	19785.2	NaN	NaN	NaN	NaN	NaN	NaN	NaN	640509	12238	21094.5
A0A0D9SF60;Q99569;Q99569-2	Plakophilin-4;Plakophilin-4;Isoform 2 of Plakophilin-4	9	PKP4	2.03435e+06	497400	710316	600042	569782	320578	1.41058e+06	20102.2	452903	183763	475621	479158	1.27595e+06	985058	803728
A0A0D9SFK2;Q92614;Q92614-4	Unconventional myosin-XVIIIa;Unconventional myosin-XVIIIa;Isoform 4 of Unconventional myosin-XVIIIa	28	MYO18A	494267	590625	672060	568635	591461	688711	748046	490130	543343	835200	953749	382948	313519	316590	550662
A0A0D9SFM4;A0A0D9SGH0;Q92581-2;Q92581-3	Sodium/hydrogen exchanger 6 (Fragment);Sodium/hydrogen exchanger;Isoform 2 of Sodium/hydrogen exchanger 6;Isoform 3 of Sodium/hydrogen exchanger 6	1	SLC9A6	NaN	NaN	NaN	13945.4	95325.2	NaN	NaN	NaN	470037	NaN	NaN	NaN	1.98026e+06	NaN	NaN
A0A0D9SFP2;Q16836	Hydroxyacyl-coenzyme A dehydrogenase, mitochondrial;Hydroxyacyl-coenzyme A dehydrogenase, mitochondrial	11	HADH	37065520	29049950	24037408	22653292	21186554	23240338	20462712	22395908	18859208	30538374	26709008	22327616	21271158	19564432	20669556
A0A0D9SFR5;A0A2R8Y518;H3BQ06;H3BV07;Q9ULP9;Q9ULP9-2	TBC1 domain family member 24;TBC1 domain family member 24 (Fragment);Rab-GAP TBC domain-containing protein;TBC1 domain family member 24 (Fragment);TBC1 domain family member 24;Isoform 2 of TBC1 domain family member 24	2	TBC1D24;TBC1D24;;TBC1D24;TBC1D24;TBC1D24	NaN	290875	292139	282545	398949	212737	187256	NaN	161127	NaN	NaN	288743	294732	188708	155078
A0A0D9SG04;A0A0X1KG75;A0A590PXD8;Q53SF7;Q53SF7-2;Q53SF7-3	Cordon-bleu protein-like 1;Cordon-bleu protein-like 1 (Fragment);Cordon-bleu protein-like 1;Cordon-bleu protein-like 1;Isoform 2 of Cordon-bleu protein-like 1;Isoform 3 of Cordon-bleu protein-like 1	4	COBLL1	153621	8649.07	242715	209978	274587	239715	165138	318342	231409	NaN	208663	160100	344559	208824	300028
A0A0D9SG79;Q9NZ09;Q9NZ09-2;Q9NZ09-3;Q9NZ09-4	Ubiquitin-associated protein 1 (Fragment);Ubiquitin-associated protein 1;Isoform 2 of Ubiquitin-associated protein 1;Isoform 3 of Ubiquitin-associated protein 1;Isoform 4 of Ubiquitin-associated protein 1	2	UBAP1	NaN	23273.2	NaN	NaN	NaN	NaN	43979.1	12409.5	NaN	NaN	NaN	72149	NaN	NaN	NaN
A0A0D9SGE8;Q8IWS0;Q8IWS0-3	PHD finger protein 6;PHD finger protein 6;Isoform 3 of PHD finger protein 6	14	PHF6	1089691	1.29148e+06	1293333	1.40697e+06	1354207	1.23896e+06	972882	815799	1.01519e+06	1.89862e+06	2.47222e+06	1.22595e+06	848161	646214	861058
A0A0D9SGF6;Q13813-2	Spectrin alpha chain, non-erythrocytic 1;Isoform 2 of Spectrin alpha chain, non-erythrocytic 1	161	SPTAN1	16520621	12505540	12961451	13442116	12177392	13663857	8620730	9741593	11463684	10417634	10184236	12976423	14893413	14070291	13559802
A0A0D9SGG1;Q13094	Lymphocyte cytosolic protein 2	10	LCP2	1.85449e+06	1.19808e+06	986515	901998	615853	830824	1.07802e+06	1701698	1.08798e+06	1.26127e+06	1.08594e+06	1.33138e+06	1.28973e+06	953411	939871
A0A0D9SGJ6;J3KQV8;O43426	Synaptojanin-1	10	SYNJ1	227046	93229.4	139579	101382	108996	107654	136299	252491	140810	158819	143619	63119.8	75616.2	73648.3	63528.4
A0A0G2JH68;O60610	Protein diaphanous homolog 1	28	DIAPH1	570196	539992	557645	526239	526432	293183	497209	594217	502650	338175	277669	505520	509429	447784	358848
A0A0G2JHC2;Q6NYC8	PPP1R18;Phostensin	14	PPP1R18	528635	273834	387735	419160	398611	434065	383072	373925	455752	291160	277204	516384	548916	453889	395197
A0A0G2JIF2;Q5SUL5	HLA class I histocompatibility antigen, A alpha chain;HLA class I histocompatibility antigen	17	HLA-A	17900404	10165821	14305427	14336792	17582474	13890937	10879535	12773558	20648378	13151747	16611833	19725382	21941402	24119478	19792344
A0A0G2JIR1;A0A0G2JIS2;A0A0G2JK64;A2ABF8;A2ABF9;Q96KQ7;Q96KQ7-2	Histone-lysine N-methyltransferase EHMT2;Histone-lysine N-methyltransferase EHMT2;Histone-lysine N-methyltransferase EHMT2;Histone-lysine N-methyltransferase EHMT2;Histone-lysine N-methyltransferase EHMT2;Histone-lysine N-methyltransferase EHMT2;Isoform 2 of Histone-lysine N-methyltransferase EHMT2	8	EHMT2	655003	508636	522518	275969	303254	495294	290304	261248	293708	826953	855853	275689	283904	242954	375545
A0A0G2JIW1;P0DMV8;P0DMV9	Heat shock 70 kDa protein 1B;Heat shock 70 kDa protein 1A;Heat shock 70 kDa protein 1B	40	HSPA1B;HSPA1A;HSPA1B	13957923	11526453	14136535	18760790	17380456	16408415	14166246	19117022	14930988	13287180	12654298	15518514	17151566	13590283	13028199
A0A0G2JJA7;A2ACR1;P28065;P28065-2	Proteasome subunit beta;Proteasome subunit beta;Proteasome subunit beta type-9;Isoform LMP2.S of Proteasome subunit beta type-9	3	PSMB9	153193	382632	494665	762558	419788	222314	373125	248594	282949	NaN	80014.7	565206	370957	528464	272733
A0A0G2JJD3;O95870	HLA-B associated transcript 5, isoform CRA_b;Phosphatidylserine lipase ABHD16A	7	ABHD16A	886585	1.39539e+06	1.34208e+06	779867	1.19317e+06	691712	1.24929e+06	595876	1.41112e+06	1.14184e+06	1.7536e+06	780338	1.54627e+06	1.41714e+06	1.72123e+06
A0A0G2JJL1;A0A140T9L0	WD repeat-containing protein 46 (Fragment)	1	WDR46	3.44132e+06	2614567	3.07377e+06	1.93556e+06	2.94763e+06	4112922	4.09443e+06	2926681	2222347	4.48989e+06	5.26243e+06	1.43471e+06	1100181	1.16515e+06	4.53271e+06
A0A0G2JK44;A0A140T9E9;H0Y6K2;P25440;P25440-2;P25440-3	Bromodomain-containing protein 2;Bromodomain-containing protein 2 (Fragment);Bromodomain-containing protein 2 (Fragment);Bromodomain-containing protein 2;Isoform 2 of Bromodomain-containing protein 2;Isoform 3 of Bromodomain-containing protein 2	17	BRD2	1.67448e+06	2.28296e+06	1.63032e+06	1.876e+06	1.90293e+06	1561485	1.86782e+06	1.39997e+06	1.7037e+06	1.90173e+06	2.434e+06	1.60011e+06	1.63939e+06	1.42535e+06	1.77934e+06
A0A0G2JL54;A0A0G2JPR0;A0A140TA29;A0A140TA32;A0A140TA44;A0A140TA49;F5GXS0;P0C0L4;P0C0L4-2;P0C0L5	Complement C4-B;Complement C4-A;Complement C4-B;Complement C4-A;Complement C4-A;Complement C4-A;Complement C4-B;Complement C4-A;Isoform 2 of Complement C4-A;Complement C4-B	2	C4B_2;C4A;C4B;C4A;C4A;C4A;C4B;C4A;C4A;C4B	172309	NaN	104464	NaN	NaN	33492.2	171681	NaN	223561	1008404	148802	357323	611717	443672	59722.6
A0A0G2JLB3;A0A0G2JNZ0;A0A0G2JNZ5;P04062;P04062-2;P04062-4;P04062-5	Glucosylceramidase;Glucosylceramidase;Glucosylceramidase;Lysosomal acid glucosylceramidase;Isoform Short of Lysosomal acid glucosylceramidase;Isoform 4 of Lysosomal acid glucosylceramidase;Isoform 5 of Lysosomal acid glucosylceramidase	10	GBA	17830436	15156724	15220123	16411988	15924986	15413036	20618062	16946278	22850412	18010332	16131247	22336978	29106442	28669374	23670786
A0A0G2JMZ6;O60282	Kinesin-like protein (Fragment);Kinesin heavy chain isoform 5C	2	KIF5C	NaN	NaN	NaN	109332	NaN	NaN	87302.1	148717	NaN	NaN	NaN	NaN	NaN	NaN	NaN
A0A0G2JNB1;A0A0G2JNT7;A0A0G2JQF4;A0A0G2JQF5;A0A0J9YVS1;A0A1W2PPV8;A0A1W2PRB5;A0A3B3IT55;I3L233;Q7Z3B3	KAT8 regulatory NSL complex subunit 1;KAT8 regulatory NSL complex subunit 1;KAT8 regulatory NSL complex subunit 1;KAT8 regulatory NSL complex subunit 1;KAT8 regulatory NSL complex subunit 1;KAT8 regulatory NSL complex subunit 1 (Fragment);KAT8 regulatory NSL complex subunit 1;KAT8 regulatory NSL complex subunit 1;KAT8 regulatory NSL complex subunit 1 (Fragment);KAT8 regulatory NSL complex subunit…	2	KANSL1	NaN	700547	840758	835486	844922	76866.8	1.15862e+06	544665	855883	NaN	434783	NaN	NaN	972519	929645
A0A0G2JNK5;A0A0G2JNL0;A0A590UJ73;A0A590UJW4;A9C4B9;B0V3J0;E7EQB3;Q9BSV6	tRNA-splicing endonuclease subunit Sen34 (Fragment);tRNA-splicing endonuclease subunit Sen34 (Fragment);tRNA-splicing endonuclease subunit Sen34 (Fragment);tRNA-splicing endonuclease subunit Sen34;tRNA-splicing endonuclease subunit Sen34 (Fragment);tRNA-splicing endonuclease subunit Sen34 (Fragment);tRNA-splicing endonuclease subunit Sen34;tRNA-splicing endonuclease subunit Sen34	3	TSEN34	52749.6	139180	114907	191764	99861.9	50266.8	50285.1	104925	92700.6	64261.7	33275.3	65137.1	100897	70248.3	39738.3
A0A0G2JNT0;D6RC42;D6RC90;D6RCL9;E5RHJ0;E5RIQ9;O75920;O75920-2	Small EDRK-rich factor 1 (Fragment);Small EDRK-rich factor 1;Small EDRK-rich factor 1;Small EDRK-rich factor 1;Small EDRK-rich factor 1 (Fragment);Small EDRK-rich factor 1;Small EDRK-rich factor 1;Isoform Short of Small EDRK-rich factor 1	1	SERF1B;SERF1A;SERF1B;SERF1B;SERF1B;SERF1B;SERF1A;SERF1A	NaN	NaN	NaN	26777.8	2735.16	895.53	13468.3	NaN	NaN	NaN	7171.13	NaN	NaN	NaN	NaN
A0A0G2JNW7;Q9Y666	Solute carrier family 12 member 7	15	SLC12A7	7.46244e+06	6503855	6.86761e+06	6.34153e+06	6.71655e+06	5330393	6.65242e+06	5.8607e+06	9059473	6799063	6928578	7.87155e+06	10555720	10104831	8572457
A0A0G2JNZ2;A0A0G2JPP5;A0A669KB89;Q14160;Q14160-3	Protein scribble homolog;Protein scribble homolog;Protein scribble homolog;Protein scribble homolog;Isoform 3 of Protein scribble homolog	29	SCRIB	4.96847e+06	3.26956e+06	3.72405e+06	3.1299e+06	3.07797e+06	2.67912e+06	3.10721e+06	2.95419e+06	3.73689e+06	1.96176e+06	2575619	4509630	5519442	5461406	3.9264e+06
A0A0G2JPA8;A0A0J9YY65;C9JMH6;P08697;P08697-2	Alpha-2-antiplasmin;Alpha-2-antiplasmin (Fragment);Alpha-2-antiplasmin (Fragment);Alpha-2-antiplasmin;Isoform 2 of Alpha-2-antiplasmin	2	SERPINF2	709480	525645	406298	NaN	121225	277846	121978	NaN	NaN	264666	158184	1.19472e+06	781505	426571	310301
A0A0G2JQ41;A0A1C7CYZ0;Q12979;Q12979-2;Q12979-4	Active breakpoint cluster region-related protein (Fragment);Active breakpoint cluster region-related protein;Active breakpoint cluster region-related protein;Isoform Short of Active breakpoint cluster region-related protein;Isoform 4 of Active breakpoint cluster region-related protein	4	ABR	232514	NaN	119611	188689	233127	219486	243869	165593	250357	243705	198770	229654	NaN	282379	NaN
A0A0G2JQJ7;A0A0G2JS76	Microtubule-associated protein	10	MAPT	1.17003e+06	988881	801493	1.08394e+06	964002	1.18754e+06	975262	745983	876440	842029	937898	886924	1.12842e+06	1.06038e+06	1.03397e+06
A0A0G2JR44;Q9P209;Q9P209-2	Centrosomal protein of 72 kDa (Fragment);Centrosomal protein of 72 kDa;Isoform 2 of Centrosomal protein of 72 kDa	1	CEP72	110782	214723	158187	212269	17645.1	185072	171078	201452	NaN	78742.2	NaN	NaN	306746	235614	127768
A0A0G2JS82;O94973;O94973-2	AP-2 complex subunit alpha-2 (Fragment);AP-2 complex subunit alpha-2;Isoform 2 of AP-2 complex subunit alpha-2	24	AP2A2	3.7947e+06	4943162	4.05436e+06	4803545	5.58642e+06	4021641	5.2104e+06	3.99022e+06	3.97808e+06	4350545	4751923	4358716	5236660	5143372	4.70576e+06
A0A0J9YVP6;Q9UHX1-2	Poly(U)-binding-splicing factor PUF60 (Fragment);Isoform 2 of Poly(U)-binding-splicing factor PUF60	31	PUF60	20952634	17637154	17389150	18840930	19062078	21297800	17732394	19868866	18246050	23407662	21244494	17034834	17463396	17600034	21803210
A0A0J9YW33;Q13277;Q13277-2;Q13277-3	Syntaxin-3;Syntaxin-3;Isoform B of Syntaxin-3;Isoform 3 of Syntaxin-3	11	STX3	13479490	13289366	13852050	15586890	16333865	15790602	22007662	18769200	24594368	17192712	14035579	19844746	23308590	24452132	20686790
A0A0J9YW36;A0A0J9YXY4;Q9NZ72;Q9NZ72-2	Stathmin-3 (Fragment);Stathmin (Fragment);Stathmin-3;Isoform 2 of Stathmin-3	1	STMN3	NaN	NaN	NaN	NaN	NaN	NaN	34305.4	1.88613	NaN	NaN	NaN	NaN	NaN	NaN	NaN
A0A0J9YW54;A2A2F0;Q86X10;Q86X10-2;Q86X10-3	Ral GTPase-activating protein subunit beta (Fragment);Ral GTPase-activating protein subunit beta (Fragment);Ral GTPase-activating protein subunit beta;Isoform 2 of Ral GTPase-activating protein subunit beta;Isoform 3 of Ral GTPase-activating protein subunit beta	3	RALGAPB	69927.9	21436.5	NaN	34878.5	28849	70548	50727.1	NaN	45034.5	101074	116274	NaN	85548.6	NaN	101168
A0A0J9YWD5;A0A0J9YYB5;B7ZM65;E9PJ24;F8WEF5;Q9P1Y6;Q9P1Y6-3	PHD and RING finger domain-containing protein 1;PHD and RING finger domain-containing protein 1;PHD and RING finger domain-containing protein 1;PHD and RING finger domain-containing protein 1;PHD and RING finger domain-containing protein 1;PHD and RING finger domain-containing protein 1;Isoform 3 of PHD and RING finger domain-containing protein 1	7	PHRF1	540606	434483	651956	482096	483915	634042	479936	548023	430440	535701	556109	542069	394995	374073	494898
A0A0J9YWR7;A0A0J9YXE4;H7C2M7;Q8N2F6;Q8N2F6-2;Q8N2F6-3;Q8N2F6-4;Q8N2F6-5;Q8N2F6-6	Armadillo repeat-containing protein 10 (Fragment);Armadillo repeat-containing protein 10 (Fragment);Armadillo repeat-containing protein 10 (Fragment);Armadillo repeat-containing protein 10;Isoform 2 of Armadillo repeat-containing protein 10;Isoform 3 of Armadillo repeat-containing protein 10;Isoform 4 of Armadillo repeat-containing protein 10;Isoform 5 of Armadillo repeat-containing protein 10;Is…	4	ARMC10	4956162	3.83159e+06	4.19685e+06	3732379	3.38198e+06	3.53645e+06	3.57577e+06	2.69363e+06	3.42238e+06	3.40563e+06	3.02014e+06	2797642	4076602	3706289	4122608
A0A0J9YWU3;A0A0J9YXL8;Q04671;Q04671-2;Q04671-3	P protein (Fragment);P protein (Fragment);P protein;Isoform 2 of P protein;Isoform 3 of P protein	9	OCA2	3.55271e+06	4199204	3.63066e+06	2.62182e+06	2.59698e+06	2144614	2.88708e+06	2.3003e+06	3291594	2.66149e+06	2.89146e+06	2.35784e+06	2.91214e+06	3292891	3.10304e+06
A0A0J9YXA3;K7EMK9;K7ENH4;O43688;O43688-2;O43688-3	Phospholipid phosphatase 2 (Fragment);Phospholipid phosphatase 2 (Fragment);Phospholipid phosphatase 2 (Fragment);Phospholipid phosphatase 2;Isoform 2 of Phospholipid phosphatase 2;Isoform 3 of Phospholipid phosphatase 2	1	PLPP2	NaN	NaN	NaN	NaN	NaN	NaN	NaN	NaN	NaN	NaN	NaN	NaN	NaN	NaN	NaN
A0A0J9YXF2;Q15165;Q15165-1;Q15165-3	Paraoxonase 2, isoform CRA_a;Serum paraoxonase/arylesterase 2;Isoform 1 of Serum paraoxonase/arylesterase 2;Isoform 3 of Serum paraoxonase/arylesterase 2	5	PON2	9340531	7953622	7.84496e+06	6623262	7582695	7.07927e+06	9083791	8466618	10678120	5.68659e+06	7040300	9255390	10512586	10886398	8747487
A0A0J9YXJ0;E9PC62;O95319-3;O95319-4	CUGBP Elav-like family member 2;CUGBP Elav-like family member 2;Isoform 3 of CUGBP Elav-like family member 2;Isoform 4 of CUGBP Elav-like family member 2	8	CELF2	3721974	2.27175e+06	1.79775e+06	1.58079e+06	2.11049e+06	2.72657e+06	2105179	2444511	1.88432e+06	2.67296e+06	3070568	1748782	1.6542e+06	1.39019e+06	2.26447e+06
A0A0J9YXM6;Q562E7	WD repeat-containing protein 81	11	WDR81	355140	332287	295599	416842	306942	230850	222669	356966	439144	231448	222473	409996	412087	197952	316597
A0A0R4J2F2;D6R9S8;D6RA76;D6RC11;D6RCE6;D6RCR8;D6RDI6;D6RDP6;D6RDY1;D6RFX6;D6RHU6;D6RIU2;H0Y8T9;Q9NY35;Q9NY35-2	Claudin domain-containing protein 1;Claudin domain-containing protein 1 (Fragment);Claudin domain-containing protein 1 (Fragment);Claudin domain-containing protein 1;Claudin domain-containing protein 1 (Fragment);Claudin domain-containing protein 1 (Fragment);Claudin domain-containing protein 1 (Fragment);Claudin domain-containing protein 1 (Fragment);Claudin domain-containing protein 1 (Fragment…	2	CLDND1	73391.2	NaN	276218	224836	322702	134389	171337	471387	153628	150479	285977	398760	394537	346978	294899
A0A0R4J2F3;P0DPB6	Protein POLR1D, isoform 2;DNA-directed RNA polymerases I and III subunit RPAC2	3	POLR1D	2.11055e+06	19672940	28532218	25930394	11532788	35436544	13656581	5896458	9652040	17086170	16457825	24322882	4.39132e+06	19121424	1.1161e+06
A0A0S2Z4L3;A0A3B3ISJ1;G5E9F8;P07225	Protein S isoform 2 (Fragment);Vitamin K-dependent protein S;Vitamin K-dependent protein S;Vitamin K-dependent protein S	9	PROS1	665102	375049	356646	251105	358911	201732	484279	405742	385136	344024	306428	287548	405044	372133	245065
A0A0S2Z5D0;A0A1B0GTU6;A0A1B0GTV3;A0A1B0GU90;A0A1B0GUD2;A0A1B0GW73;H3BNF1;H3BUT1;H3BUV4;Q9NWW5;Q9NWW5-2	Ceroid-lipofuscinosis neuronal 6 late infantile variant isoform 2;Ceroid-lipofuscinosis neuronal protein 6 (Fragment);Ceroid-lipofuscinosis neuronal protein 6;Ceroid-lipofuscinosis neuronal protein 6 (Fragment);Ceroid-lipofuscinosis neuronal protein 6;Uncharacterized protein;Ceroid-lipofuscinosis neuronal protein 6;Ceroid-lipofuscinosis neuronal 6 late infantile variant isoform 5;Ceroid-lipofusci…	1	CLN6;CLN6;CLN6;CLN6;CLN6;;CLN6;CLN6;CLN6;CLN6;CLN6	957405	639898	440000	406680	455685	280508	567616	367694	602012	506606	579123	404629	726266	622232	572598
A0A0U1RQE4;A0A494C1M0;Q5HYK7;Q5HYK7-2;Q5HYK7-3;Q5HYK7-4;Q5HYK7-5	SH3 domain-containing protein 19;SH3 domain-containing protein 19;SH3 domain-containing protein 19;Isoform 2 of SH3 domain-containing protein 19;Isoform 3 of SH3 domain-containing protein 19;Isoform 4 of SH3 domain-containing protein 19;Isoform 5 of SH3 domain-containing protein 19	2	SH3D19	NaN	193878	206012	193390	269536	268762	232292	136277	168075	243944	99299.7	434277	455662	317723	231230
A0A0U1RQK7	Eukaryotic translation initiation factor 4 gamma 3	30	EIF4G3	490311	483400	453128	612754	609674	544421	555794	603570	478762	404061	458304	553896	664401	570696	444519
A0A0U1RQQ1;Q5VZK9;Q5VZK9-2	F-actin-uncapping protein LRRC16A (Fragment);F-actin-uncapping protein LRRC16A;Isoform 2 of F-actin-uncapping protein LRRC16A	7	CARMIL1	403967	374168	462135	345107	412198	289686	353295	35839.3	271482	195791	319850	325820	542585	367900	434649
A0A0U1RQQ9;Q6P3W7	SCY1-like protein 2	18	SCYL2	967960	1.111e+06	940804	902439	875733	587572	1139482	801042	815238	851156	701003	692764	1.21578e+06	897270	863549
A0A0U1RQT7;A0A0U1RQY7;K7ESB6;P78368;Q8IXA3;Q9HCP0;Q9HCP0-2;Q9Y6M4;Q9Y6M4-2;Q9Y6M4-3;Q9Y6M4-4;U3KQA5;U3KQB3	Casein kinase I isoform gamma-1;Casein kinase I isoform gamma-1;Casein kinase I isoform gamma-2 (Fragment);Casein kinase I isoform gamma-2;Casein kinase I gamma 1 isoform;Casein kinase I isoform gamma-1;Isoform 1S of Casein kinase I isoform gamma-1;Casein kinase I isoform gamma-3;Isoform 2 of Casein kinase I isoform gamma-3;Isoform 3 of Casein kinase I isoform gamma-3;Isoform 4 of Casein kinase I…	4	CSNK1G1;CSNK1G1;CSNK1G2;CSNK1G2;CSNK1G1;CSNK1G1;CSNK1G1;CSNK1G3;CSNK1G3;CSNK1G3;CSNK1G3;CSNK1G1;CSNK1G1	442361	1.64338e+06	2.50318e+06	368355	447555	1109962	656795	81242.3	848182	332372	1.5101e+06	802228	212952	995934	484998
A0A0U1RQW6;E7EPU2;Q9Y2E4	Disco-interacting protein 2 homolog C	5	DIP2C	239151	254465	273306	220664	144684	119132	146931	NaN	110498	167409	107505	107140	156912	175386	117160
A0A0U1RQX8;A0A0U1RR39;A0A1B0GW38;P22681	E3 ubiquitin-protein ligase CBL;E3 ubiquitin-protein ligase CBL;E3 ubiquitin-protein ligase CBL (Fragment);E3 ubiquitin-protein ligase CBL	7	CBL	217711	275623	233975	240051	210939	215648	362245	365117	383379	579759	217786	226000	244465	161592	143184
A0A0U1RQZ9	Probable global transcription activator SNF2L2	9	SMARCA2	285379	298137	252746	67027.5	184596	303614	125774	169755	148670	810690	945918	79806.4	164570	84135.8	200958
A0A0U1RR32;A0A0U1RRH7;P04908;P0C0S8;P20671;Q16777;Q6FI13;Q7L7L0;Q93077;Q96KK5;Q99878;Q9BTM1	Histone H2A;Histone H2A;Histone H2A type 1-B/E;Histone H2A type 1;Histone H2A type 1-D;Histone H2A type 2-C;Histone H2A type 2-A;Histone H2A type 3;Histone H2A type 1-C;Histone H2A type 1-H;Histone H2A type 1-J;Histone H2A.J	11	hCG_2039566;;H2AC4;H2AC11;H2AC7;H2AC20;H2AC18;H2AW;H2AC6;H2AC12;H2AC14;H2AJ	14689939	6841453	10910517	5.51189e+06	12949827	25362358	6.0792e+06	13274988	6798764	39463808	87784808	7085074	1.03854e+06	1.82889e+06	17669086
A0A0U1RR76;A6NJ78;A6NJ78-2	12S rRNA N4-methylcytidine (m4C) methyltransferase;12S rRNA N4-methylcytidine (m4C) methyltransferase;Isoform 2 of 12S rRNA N4-methylcytidine (m4C) methyltransferase	2	METTL15	2461948	1.66745e+06	1.79139e+06	1.05169e+06	1.1896e+06	1.14657e+06	814658	1.03535e+06	1.05124e+06	1.29523e+06	1.03038e+06	1.07101e+06	841230	1.17014e+06	1.02433e+06
A0A0U1RR85;Q6NUK4;Q6NUK4-2	Receptor expression-enhancing protein (Fragment);Receptor expression-enhancing protein 3;Isoform 2 of Receptor expression-enhancing protein 3	2	REEP3	NaN	NaN	NaN	83779.2	NaN	55499	111460	NaN	160535	24817.7	170067	NaN	193823	NaN	98708.8
A0A0U1RRB6;Q9Y2D4	Exocyst complex component;Exocyst complex component 6B	8	EXOC6B	206283	514325	328374	353415	517578	382073	364814	80697.1	251948	532064	678048	309483	449723	293113	319063
A0A0U1RRH6	PHD finger protein 14	11	PHF14	399254	471128	342747	430223	375839	538939	191385	176738	210422	935264	1.37179e+06	229852	162887	105101	365856
A0A0U1RRK1;A0A286YF11;F6XEV2;Q9BPX6;Q9BPX6-3	Calcium uptake protein 1, mitochondrial;Calcium uptake protein 1, mitochondrial;Calcium uptake protein 1, mitochondrial;Calcium uptake protein 1, mitochondrial;Isoform 3 of Calcium uptake protein 1, mitochondrial	3	MICU1	NaN	NaN	169490	161424	156706	141867	223578	420498	100741	103402	87564.9	NaN	92849.2	126777	195227
A0A0U1RRL5;P32519;P32519-2	ETS-related transcription factor Elf-1 (Fragment);ETS-related transcription factor Elf-1;Isoform 2 of ETS-related transcription factor Elf-1	3	ELF1	1.98666e+06	1.06503e+06	1.09453e+06	1.93942e+06	1.45673e+06	1.38163e+06	1.0444e+06	929324	1.16633e+06	948233	487025	1.32793e+06	1.87674e+06	1721648	1.02741e+06
A0A0U1RRL7	Protein MMP24OS	2	MMP24OS	245510	167381	339365	539513	526638	44689	253887	397864	472314	123720	216264	324874	949281	996723	491260
A0A0U1RRL8;Q8TB22;Q8TB22-2;Q8TB22-3;Q8TB22-4	Spermatogenesis-associated protein 20;Spermatogenesis-associated protein 20;Isoform 2 of Spermatogenesis-associated protein 20;Isoform 3 of Spermatogenesis-associated protein 20;Isoform 4 of Spermatogenesis-associated protein 20	4	SPATA20	307025	773507	47344.4	233164	349350	NaN	210446	NaN	352465	376563	327868	1.32511e+06	420186	402832	337947
A0A0U1RRM1;Q8WXI9	Transcriptional repressor p66-beta	14	GATAD2B	2391071	1.44533e+06	1.20838e+06	1.37831e+06	1.56639e+06	1.51468e+06	1.44957e+06	812137	949744	1.28193e+06	1.06169e+06	1.71235e+06	1.78348e+06	1.47854e+06	1.29308e+06
A0A0U1RRM4;P26599;P26599-2;P26599-3	Polypyrimidine tract-binding protein 1;Polypyrimidine tract-binding protein 1;Isoform 2 of Polypyrimidine tract-binding protein 1;Isoform 3 of Polypyrimidine tract-binding protein 1	29	PTBP1	33696288	49599704	47179916	47025472	56149276	58314320	56574896	68257320	44465112	63688728	81665256	42894196	39549244	36830808	63379352
A0A140T947;O60231	Pre-mRNA-splicing factor ATP-dependent RNA helicase DHX16 (Fragment);Pre-mRNA-splicing factor ATP-dependent RNA helicase DHX16	15	DHX16	455036	490348	497185	646356	558136	578868	769972	447708	423498	816351	790384	452261	366209	298888	420424
A0A140T962;A0A140T9B3;A0A140T9J9;A0A1W2PR11;Q5QT33	HLA class I histocompatibility antigen, C alpha chain;HLA class I histocompatibility antigen, C alpha chain;HLA class I histocompatibility antigen, C alpha chain;HLA class I histocompatibility antigen, C alpha chain;HLA class I antigen	1	HLA-C	3.03409e+06	1714712	1.66109e+06	2.07006e+06	1.83572e+06	1.59975e+06	1.48828e+06	1.09426e+06	1.83063e+06	1.23444e+06	1.7161e+06	1.84953e+06	2.74941e+06	1.63392e+06	2.11964e+06
A0A140T9M0;A0A140T9U0;A0A140T9W2;Q53YP1	HLA class I histocompatibility antigen, C alpha chain;HLA class I histocompatibility antigen, C alpha chain;HLA class I histocompatibility antigen, C alpha chain;HLA class I histocompatibility antigen	5	HLA-C	416733	352214	619666	515808	467029	306223	219110	441042	409940	327648	247175	354546	564731	518405	591877
A0A140T9T7;Q03518	Antigen peptide transporter 1	6	TAP1	3.54694e+06	2492216	2503228	2.39039e+06	2200328	2.0439e+06	2.18189e+06	2.25028e+06	2.56469e+06	2.7369e+06	2.3454e+06	1.84888e+06	1.7676e+06	2198680	2.2599e+06
A0A140T9X3	Spliceosome RNA helicase DDX39B (Fragment)	14	DDX39B	4.26054e+06	6427214	4.67292e+06	4.51996e+06	6413064	5.71056e+06	4841556	5.25747e+06	5.35938e+06	6.46528e+06	7.32717e+06	4239410	6460355	6.27101e+06	7101599
A0A140TA86;Q5XKP0	MICOS complex subunit MIC13	2	MICOS13	11929181	9000763	9757473	8525765	7.50908e+06	9533951	9887570	11949393	12526857	12777173	12925455	6171365	4233439	5.22359e+06	7.46093e+06
A0A182DWF2;A0A182DWF3;D3YTF8;Q9NNW7;Q9NNW7-2	Thioredoxin reductase 2, mitochondrial;Thioredoxin reductase 2, mitochondrial;Thioredoxin reductase 2, mitochondrial;Thioredoxin reductase 2, mitochondrial;Isoform 2 of Thioredoxin reductase 2, mitochondrial	11	TXNRD2	8603169	4.05353e+06	3.55971e+06	3.69758e+06	3509566	3.12298e+06	3361830	2.73138e+06	3.78342e+06	2720375	2.12798e+06	3.67294e+06	5.09266e+06	3.99558e+06	3.05533e+06
A0A1B0GTF3;O43301	Heat shock 70 kDa protein 12A	10	HSPA12A	962326	843882	728666	920068	986864	701642	756864	659809	700160	799147	739590	909630	905146	897566	843516
A0A1B0GTM1;A0A1B0GUM5;E7ETX0;Q8NHX9	Two pore calcium channel protein 2	4	TPCN2	1.80123e+06	1.5053e+06	1.19732e+06	1.93678e+06	1.03093e+06	765445	1.31936e+06	751078	857658	789689	815103	1.01013e+06	1.2111e+06	1.78537e+06	711208
A0A1B0GTM3;A0A1B0GTZ5;A0A1B0GUA4;A0A1B0GUH5;A0A1B0GW68;E7EMM4;Q13510;Q13510-2	Acid ceramidase;Acid ceramidase;Acid ceramidase;Acid ceramidase;Acid ceramidase;Acid ceramidase;Acid ceramidase;Isoform 2 of Acid ceramidase	19	ASAH1	30989310	14857032	19449068	20661936	21247644	24763354	17997880	25014590	23562300	12093521	12096789	21718902	25106606	24093226	19366596
A0A1B0GTU1;A0A494C0C4	Zinc finger CCCH domain-containing protein 11B	4	ZC3H11B	1546124	647425	747443	961727	985386	1.22004e+06	939981	672548	618423	1.31147e+06	1.36067e+06	981464	487975	723538	649212
A0A1B0GTU4;F5GZ78;P49023;P49023-2;P49023-3	Paxillin;Paxillin;Paxillin;Isoform Alpha of Paxillin;Isoform Gamma of Paxillin	7	PXN	265896	669412	36823.7	179427	229557	354845	130924	219816	308524	NaN	NaN	233756	164070	167846	109600
A0A1B0GTU7;P54098	DNA polymerase subunit gamma-1 (Fragment);DNA polymerase subunit gamma-1	12	POLG	1920975	1.24275e+06	1.04431e+06	809210	948218	762619	688799	503521	826554	793474	854371	560682	631522	957201	671298
A0A1B0GTU9;O14647;O14647-2	Chromodomain-helicase-DNA-binding protein 2 (Fragment);Chromodomain-helicase-DNA-binding protein 2;Isoform 2 of Chromodomain-helicase-DNA-binding protein 2	5	CHD2	NaN	100304	616957	214468	287901	246029	133583	NaN	216315	348365	526594	57634.7	106264	161849	210585
A0A1B0GTW1;A0A2R8YDH4;A0A3B3IRI3;A0A3B3ISZ5;A0A3B3ITE1;Q9UDY2;Q9UDY2-3;Q9UDY2-6;Q9UDY2-7	Tight junction protein ZO-2;Uncharacterized protein;Tight junction protein ZO-2;Tight junction protein ZO-2;Tight junction protein ZO-2 (Fragment);Tight junction protein ZO-2;Isoform C1 of Tight junction protein ZO-2;Isoform 6 of Tight junction protein ZO-2;Isoform 7 of Tight junction protein ZO-2	21	TJP2;;TJP2;TJP2;TJP2;TJP2;TJP2;TJP2;TJP2	170326	141650	151697	173103	158027	148303	141583	83524.1	140497	98252.3	74753.6	119493	173018	136995	91064.8
A0A1B0GTY3;O95450;O95450-2	A disintegrin and metalloproteinase with thrombospondin motifs 2;A disintegrin and metalloproteinase with thrombospondin motifs 2;Isoform SpNPI of A disintegrin and metalloproteinase with thrombospondin motifs 2	1	ADAMTS2	NaN	1.26431e+06	1.00074e+06	1.13711e+06	1.2984e+06	996101	1.46503e+06	1.03802e+06	1.68003e+06	1410115	1.4766e+06	1.42141e+06	1.4956e+06	1.61002e+06	1.52753e+06
A0A1B0GU24;Q9HCJ0;Q9HCJ0-2	Trinucleotide repeat-containing gene 6C protein;Trinucleotide repeat-containing gene 6C protein;Isoform 2 of Trinucleotide repeat-containing gene 6C protein	1	TNRC6C	105050	NaN	NaN	NaN	NaN	NaN	80339.9	NaN	NaN	NaN	NaN	NaN	NaN	NaN	NaN
A0A1B0GU86;A0A1B0GW23;Q03154	Aminoacylase-1;ABHD14A-ACY1 readthrough (Fragment);Aminoacylase-1	12	ACY1;ABHD14A-ACY1;ACY1	620979	434505	571073	875174	621456	674522	386877	839447	456378	410443	181405	518318	559293	416727	237273
A0A1B0GUA3;Q96EK5	KIF-binding protein	6	KIFBP	236949	303940	365136	396903	266867	357615	239488	NaN	172648	212196	NaN	272360	149276	195357	91154
A0A1B0GUG6;Q86WH2	Ras association domain-containing protein 3	2	RASSF3	580600	927465	1.15298e+06	662220	432926	912927	514768	338233	988143	449251	670867	NaN	567717	813461	1.11399e+06
A0A1B0GUL7	Protein kinase domain-containing protein	2		588903	1.08512e+06	2.325e+06	2.354e+06	2.06582e+06	1.74308e+06	1530531	2707743	1.9437e+06	1.80969e+06	1.06932e+06	1412104	1.31932e+06	1.65573e+06	1.23546e+06
A0A1B0GUS1;A0A1B0GV54;Q9H1Y0;Q9H1Y0-2	Autophagy protein 5;Autophagy protein 5;Autophagy protein 5;Isoform Short of Autophagy protein 5	5	ATG5	342898	NaN	205018	418534	472732	201202	344874	1.207e+06	133813	304393	73056.9	78314.9	144131	300936	118492
A0A1B0GUS7;A0A1B0GVW8;B1AM27;F8W8M9;I6L9J0;O14795;O14795-2	Protein unc-13 homolog B;Protein unc-13 homolog B;Protein unc-13 homolog B;Protein unc-13 homolog B;Protein unc-13 homolog B;Protein unc-13 homolog B;Isoform 2 of Protein unc-13 homolog B	4	UNC13B	167110	57612	183082	107176	NaN	NaN	134222	NaN	90051.7	138087	118998	42195.5	78098.7	41887.1	86975.9
A0A1B0GUT7;A0A1B0GVW0;B7Z1I9;O75787;O75787-2	Renin receptor;Renin receptor;Renin receptor;Renin receptor;Isoform 2 of Renin receptor	5	ATP6AP2	3.5382e+06	4.01477e+06	4196304	3.88975e+06	3.83158e+06	2.28267e+06	5.6432e+06	5.15531e+06	4203111	3.22956e+06	3.5937e+06	3.54497e+06	5015224	4.72609e+06	4.13972e+06
A0A1B0GV02;A0A1B0GVV8;A0A1B0GWI0;A0JP08;O60315;O60315-2	Zinc finger E-box-binding homeobox 2;Zinc finger E-box-binding homeobox 2;Zinc finger E-box-binding homeobox 2;Zinc finger E-box-binding homeobox 2;Zinc finger E-box-binding homeobox 2;Isoform 2 of Zinc finger E-box-binding homeobox 2	5	ZEB2	2.25255e+06	2.78709e+06	1.53568e+06	1.80009e+06	1.21491e+06	1.45489e+06	1.79222e+06	1.07772e+06	1.1965e+06	1.78596e+06	1.92613e+06	1.19601e+06	1.41593e+06	1.47665e+06	1.65519e+06
A0A1B0GV09;Q9H9B1	Histone-lysine N-methyltransferase EHMT1	9	EHMT1	318780	318922	260978	196310	288295	338778	244621	228060	139546	514259	631629	150081	169807	149186	263600
A0A1B0GV23;A0A1B0GVD5;A0A1B0GWE8;P07339	Cathepsin D	26	CTSD	157839392	113415728	83750488	124800112	99894128	118189336	145619792	126363608	142572208	113257128	85486536	164883776	234944144	205508608	167155104
A0A1B0GV70;Q96N21;Q96N21-2	AP-4 complex accessory subunit Tepsin;AP-4 complex accessory subunit Tepsin;Isoform 2 of AP-4 complex accessory subunit Tepsin	1	TEPSIN	NaN	NaN	NaN	NaN	NaN	NaN	NaN	NaN	NaN	NaN	NaN	41396.9	27477.1	28265.5	NaN
A0A1B0GVF1	Uncharacterized protein (Fragment)	1		52311.8	173975	348190	242935	391022	452634	170578	1386366	396883	1521133	180455	422764	373257	462586	203656
A0A1B0GVI7;A0A2R8Y7G1;P35869	Uncharacterized protein (Fragment);Aryl hydrocarbon receptor;Aryl hydrocarbon receptor	2	;AHR;AHR	NaN	32034.5	NaN	43221.8	NaN	NaN	34430.5	NaN	NaN	99526.8	60119.9	NaN	19185.8	NaN	NaN
A0A1B0GVL3;Q05086;Q05086-2;Q05086-3	Ubiquitin-protein ligase E3A;Ubiquitin-protein ligase E3A;Isoform I of Ubiquitin-protein ligase E3A;Isoform III of Ubiquitin-protein ligase E3A	10	UBE3A	129061	433901	512576	566590	570696	294183	402893	152233	330566	182269	162175	70366.6	315394	283609	218773
A0A1B0GVN9;A0A1B0GVZ4;A0A494BZY8;A0A494C085;A0A494C0Q8;P06132	Uroporphyrinogen decarboxylase	4	UROD	NaN	75792.1	527386	194160	138850	36598.5	98752.5	84081	NaN	NaN	609208	162613	96818.5	185580	165503
A0A1B0GVV3;Q5EBL4;Q5EBL4-2;Q5EBL4-3	RILP-like protein 1;RILP-like protein 1;Isoform 2 of RILP-like protein 1;Isoform 3 of RILP-like protein 1	2	RILPL1	NaN	67410.9	95977.3	104080	107497	NaN	50778.4	NaN	92622.8	31027.7	95451.8	NaN	145253	146708	63309.2
A0A1B0GW05	Probable C-mannosyltransferase DPY19L1	4	DPY19L1	3461744	1.03252e+06	1.66873e+06	1.12423e+06	1.02056e+06	411131	1.12357e+06	324253	1.14612e+06	935804	459632	493054	1.21138e+06	748038	1.18941e+06
A0A1B0GWA0	Zinc finger protein 654	2	ZNF654	150717	NaN	NaN	345434	NaN	NaN	374902	338264	NaN	NaN	NaN	625104	NaN	NaN	NaN
A0A1B0GWK2;Q674X7;Q674X7-2;Q674X7-3;Q674X7-4	Kazrin;Kazrin;Isoform 2 of Kazrin;Isoform 3 of Kazrin;Isoform 4 of Kazrin	4	KAZN	485273	91712.8	91509.1	NaN	NaN	179576	176157	319770	247556	160100	NaN	149944	226738	159610	124190
A0A1B0GX65;Q969T4;Q96LR5;R4GND1	Ubiquitin-conjugating enzyme E2 E3 (Fragment);Ubiquitin-conjugating enzyme E2 E3;Ubiquitin-conjugating enzyme E2 E2;Ubiquitin-conjugating enzyme E2 E3	1	UBE2E3;UBE2E3;UBE2E2;UBE2E3	95037.6	20998.2	37769.7	16772.4	NaN	35359.6	48290.4	NaN	60870.5	25522.1	18121.7	11798	22837.9	57928.3	143794
A0A1C7CYX9	Dihydropyrimidinase-related protein 2	18	DPYSL2	3.31392e+06	2.52098e+06	2.91287e+06	2.74083e+06	2.79737e+06	2436793	2527828	3.47116e+06	2.62416e+06	1.45628e+06	1.36857e+06	2.21036e+06	3.51357e+06	2361295	2.24481e+06
A0A1C7CYZ1;Q8TD08;Q8TD08-2;Q8TD08-3	Mitogen-activated protein kinase 15 (Fragment);Mitogen-activated protein kinase 15;Isoform 2 of Mitogen-activated protein kinase 15;Isoform 3 of Mitogen-activated protein kinase 15	1	MAPK15	NaN	68483.5	NaN	NaN	92666.7	198224	575726	755809	NaN	568249	178738	238948	NaN	169863	NaN
A0A1P0AYU5;Q9BWM7	Sidoreflexin;Sideroflexin-3	11	SFXN3	5.584e+06	4.93026e+06	4597136	4271798	3.6667e+06	2.97364e+06	3.77926e+06	2.75631e+06	5381149	5196064	5732830	3049100	4.48022e+06	3.70476e+06	5.46468e+06
A0A1W2PNP0;Q969N2;Q969N2-5	GPI transamidase component PIG-T (Fragment);GPI transamidase component PIG-T;Isoform 5 of GPI transamidase component PIG-T	9	PIGT	3664473	3.22362e+06	3.22398e+06	2971042	3.01612e+06	2.64605e+06	3.597e+06	2.65614e+06	3818401	3.43958e+06	3568881	2.11099e+06	3048449	3.10807e+06	3.81664e+06
A0A1W2PNR9;Q9Y5U9	Immediate early response 3-interacting protein 1	2	IER3IP1	NaN	802757	603892	412888	366037	NaN	96268.9	162722	113195	NaN	234121	NaN	88665.5	622646	277950
A0A1W2PNU5;A0A3B3IRR1;A0A3B3IU34;A0A3B3IU56;A0A3F2YNY7;F5GY90;F5H0P4;F5H345;P08397;P08397-2;P08397-3;P08397-4	Porphobilinogen deaminase;Porphobilinogen deaminase;Porphobilinogen deaminase (Fragment);Porphobilinogen deaminase;Porphobilinogen deaminase;Porphobilinogen deaminase (Fragment);Porphobilinogen deaminase (Fragment);Porphobilinogen deaminase;Porphobilinogen deaminase;Isoform 2 of Porphobilinogen deaminase;Isoform 3 of Porphobilinogen deaminase;Isoform 4 of Porphobilinogen deaminase	6	HMBS	322078	402879	289644	1084728	321437	321662	254278	298736	359465	427918	121033	348645	316480	255540	199620
A0A1W2PNV4	Uncharacterized protein	32		15548055	15498429	16614330	15056147	17111770	14789895	14031062	13031517	12851202	15969146	20583516	13330006	11862223	11506602	16076453
A0A1W2PNW1;A0A494C0T4;H0YJH6;P42226	Signal transducer and activator of transcription (Fragment);Signal transducer and activator of transcription;Signal transducer and activator of transcription;Signal transducer and activator of transcription 6	4	STAT6	22129.8	36972	44107.7	NaN	47499.6	NaN	65863	NaN	26839.2	47740.8	54309.2	108748	144036	65321.5	NaN
A0A1W2PNX8;Q9H3U1;Q9H3U1-2	Protein unc-45 homolog A;Protein unc-45 homolog A;Isoform 2 of Protein unc-45 homolog A	32	UNC45A	1.46931e+06	1.4116e+06	1.67378e+06	1.72538e+06	1.72896e+06	1.24976e+06	1.3353e+06	1.71407e+06	2.39905e+06	1.4119e+06	1.57522e+06	1.58993e+06	2.1871e+06	2274820	1.71932e+06
A0A1W2PNZ9;Q15652;Q15652-3	Probable JmjC domain-containing histone demethylation protein 2C;Probable JmjC domain-containing histone demethylation protein 2C;Isoform 3 of Probable JmjC domain-containing histone demethylation protein 2C	3	JMJD1C	NaN	251473	11191.4	NaN	308884	77205.4	219575	40230.9	NaN	121386	266560	310666	NaN	NaN	NaN
A0A1W2PP04;Q9Y388	RNA-binding motif protein, X-linked 2;RNA-binding motif protein, X-linked 2	5	RBMX2	1.21939e+06	796072	872044	673401	877314	876684	908499	837048	737219	947877	942902	803124	623725	698742	722173
A0A1W2PP11;A0A1W2PS40;C9JNP8;F8WCQ4;Q9H300;Q9H300-2	Presenilins-associated rhomboid-like protein, mitochondrial;Presenilins-associated rhomboid-like protein, mitochondrial;Presenilins-associated rhomboid-like protein, mitochondrial;Presenilins-associated rhomboid-like protein, mitochondrial;Presenilins-associated rhomboid-like protein, mitochondrial;Isoform 2 of Presenilins-associated rhomboid-like protein, mitochondrial	1	PARL	226429	689085	643278	480185	425691	394792	544288	315066	487884	529535	550926	231677	480280	426090	762377
A0A1W2PP47;A0A1X7SBS0;Q96EB1	Elongator complex protein 4 (Fragment);Elongator complex protein 4;Elongator complex protein 4	2	ELP4	37053.3	306007	229380	243522	265851	189242	249107	NaN	107035	278278	NaN	281866	382996	132122	205354
A0A1W2PP71;A0A1W2PS30;Q96MP8;Q96MP8-2	BTB/POZ domain-containing protein KCTD7;BTB/POZ domain-containing protein KCTD7;BTB/POZ domain-containing protein KCTD7;Isoform 2 of BTB/POZ domain-containing protein KCTD7	2	KCTD7	8390.33	122.18	NaN	7351.98	NaN	NaN	5374.42	NaN	9424.33	NaN	NaN	15286.4	11718.4	NaN	13865.1
A0A1W2PPB7;E9PH70;H0Y8E4;Q9ULH0;Q9ULH0-2;Q9ULH0-4	Kinase D-interacting substrate of 220 kDa;Kinase D-interacting substrate of 220 kDa (Fragment);Kinase D-interacting substrate of 220 kDa (Fragment);Kinase D-interacting substrate of 220 kDa;Isoform 2 of Kinase D-interacting substrate of 220 kDa;Isoform 4 of Kinase D-interacting substrate of 220 kDa	5	KIDINS220	607958	609801	511805	335381	413590	276223	496452	337865	567418	314608	475232	298841	346276	573941	443126
A0A1W2PPC6;Q9H3H5;Q9H3H5-2	UDP-N-acetylglucosamine--dolichyl-phosphate N-acetylglucosaminephosphotransferase;UDP-N-acetylglucosamine--dolichyl-phosphate N-acetylglucosaminephosphotransferase;Isoform 2 of UDP-N-acetylglucosamine--dolichyl-phosphate N-acetylglucosaminephosphotransferase	2	DPAGT1	6944237	3.71259e+06	5.92387e+06	5572447	6.16553e+06	5976172	5183357	4.09079e+06	7.56572e+06	5767720	6770110	4687106	4889814	6.12122e+06	6169642
A0A1W2PPG1;A0A1W2PPG5;A0A1W2PPJ0;A0A1W2PPP5;A0A1W2PPW8;A0A1W2PQM3;A0A1W2PR02;A0A1W2PR23;A0A1W2PRP7;A0A1W2PRV0;A0A1W2PS81;E7EQ34;I3L0K1;I3L1K7;I3NI02;O14653;O14653-2;O14653-3	Golgi SNAP receptor complex member 2;Golgi SNAP receptor complex member 2;Golgi SNAP receptor complex member 2 (Fragment);Golgi SNAP receptor complex member 2;Golgi SNAP receptor complex member 2;Golgi SNAP receptor complex member 2;Golgi SNAP receptor complex member 2;Golgi SNAP receptor complex member 2;Golgi SNAP receptor complex member 2;Golgi SNAP receptor complex member 2;Golgi SNAP recepto…	5	GOSR2;GOSR2;GOSR2;GOSR2;GOSR2;GOSR2;GOSR2;GOSR2;GOSR2;GOSR2;GOSR2;;GOSR2;GOSR2;GOSR2;GOSR2;GOSR2;GOSR2	1268125	1.70608e+06	1.61701e+06	1444429	1216889	1.40902e+06	2125698	167846	1.90804e+06	1.26984e+06	2238243	1.31788e+06	1.62715e+06	1.6832e+06	1.18002e+06
A0A1W2PPH1;P23368	Malic enzyme;NAD-dependent malic enzyme, mitochondrial	22	ME2	16018343	14571032	13067405	12069152	12710175	10588845	12242722	9460532	11077719	11797843	10968366	13067651	14793296	14602197	10932880
A0A1W2PPR8;P01889	HLA class I histocompatibility antigen, B alpha chain;HLA class I histocompatibility antigen, B alpha chain	3	HLA-B	NaN	349009	571681	445132	481152	215589	262470	127496	463047	160142	146654	433505	882215	760432	377719
A0A1W2PPS8;H0Y5K5;H0Y621;Q9Y282;Q9Y282-3	Endoplasmic reticulum-Golgi intermediate compartment protein 3;Endoplasmic reticulum-Golgi intermediate compartment protein 3 (Fragment);Endoplasmic reticulum-Golgi intermediate compartment protein 3 (Fragment);Endoplasmic reticulum-Golgi intermediate compartment protein 3;Isoform 3 of Endoplasmic reticulum-Golgi intermediate compartment protein 3	3	ERGIC3	627097	1.25212e+06	972814	1.1615e+06	833567	522438	1.13871e+06	924665	1.1116e+06	786546	717032	638072	1.36502e+06	1.1495e+06	1.09217e+06
A0A1W2PPT5;C9J2Y9;P30876	DNA-directed RNA polymerase subunit beta;DNA-directed RNA polymerase subunit beta;DNA-directed RNA polymerase II subunit RPB2	29	POLR2B	977676	1.04552e+06	982748	702937	885964	971469	1.00144e+06	631929	714378	1.32935e+06	1.68055e+06	700482	601188	731926	1082967
A0A1W2PPZ5;P23193	Transcription elongation factor A protein 1	22	TCEA1	6410429	8240532	7966175	7.08726e+06	7.40459e+06	8347288	7.28942e+06	6666630	6.61187e+06	10524755	10844504	6.68251e+06	5.80946e+06	4943340	6317361
A0A1W2PQ63;E9PFQ4;E9PGF6;Q86SQ0;Q86SQ0-2;Q86SQ0-3	Pleckstrin homology-like domain family B member 2 (Fragment);Pleckstrin homology-like domain family B member 2 (Fragment);Pleckstrin homology-like domain family B member 2;Pleckstrin homology-like domain family B member 2;Isoform 2 of Pleckstrin homology-like domain family B member 2;Isoform 3 of Pleckstrin homology-like domain family B member 2	2	PHLDB2	NaN	51857.2	NaN	NaN	NaN	NaN	23956	NaN	NaN	NaN	NaN	NaN	28496	NaN	8807.96
A0A1W2PQ75;O15488;O15488-2;O15488-3;O15488-4;O15488-5;O15488-6	Glycogenin-2;Glycogenin-2;Isoform Beta of Glycogenin-2;Isoform Gamma of Glycogenin-2;Isoform Delta of Glycogenin-2;Isoform Epsilon of Glycogenin-2;Isoform Zeta of Glycogenin-2	2	GYG2	83107	137718	123268	220605	142236	154794	19014.5	224475	155794	133398	84673.9	116437	221379	131411	203538
A0A1W2PQJ7;Q7Z5J4;Q7Z5J4-2	Retinoic acid-induced protein 1;Retinoic acid-induced protein 1;Isoform 2 of Retinoic acid-induced protein 1	14	RAI1	910993	660439	426655	371290	327298	453554	445988	305995	307860	622095	797479	401815	493911	169267	489341
A0A1W2PQR0;A0A1W2PRC6;A0A1X7SBT2;Q9UNP4;Q9UNP4-2;Q9UNP4-3	Lactosylceramide alpha-2,3-sialyltransferase;Lactosylceramide alpha-2,3-sialyltransferase (Fragment);Lactosylceramide alpha-2,3-sialyltransferase;Lactosylceramide alpha-2,3-sialyltransferase;Isoform 2 of Lactosylceramide alpha-2,3-sialyltransferase;Isoform 3 of Lactosylceramide alpha-2,3-sialyltransferase	1	ST3GAL5	NaN	758365	471126	NaN	367942	337201	266170	423735	356891	548784	709509	378432	NaN	476274	816827
A0A1W2PQS6	RPS10-NUDT3 readthrough	12	RPS10-NUDT3	5.23187e+06	7.77803e+06	8706024	10945429	10239711	11946259	9374422	16708101	9577867	9209543	11391987	10272795	8510294	9001134	8.05422e+06
A0A1W2PQV2;H3BUH9;P23434	Glycine cleavage system H protein, mitochondrial (Fragment);Glycine cleavage system H protein, mitochondrial (Fragment);Glycine cleavage system H protein, mitochondrial	2	GCSH	32267574	3.87502e+06	2960440	6510322	8970420	1.58047e+06	2.37068e+06	1218930	3.80981e+06	4.7958e+06	884124	711692	4.78328e+06	1.29351e+06	1.42172e+06
A0A1W2PR06;P52569;P52569-2;P52569-3	Cationic amino acid transporter 2 (Fragment);Cationic amino acid transporter 2;Isoform 2 of Cationic amino acid transporter 2;Isoform 3 of Cationic amino acid transporter 2	1	SLC7A2	943553	1947845	2.9193e+06	1.94358e+06	2.29601e+06	1.44554e+06	1.62653e+06	774506	1.92744e+06	1.1428e+06	1.49119e+06	1.78767e+06	1709003	1.59376e+06	1.92352e+06
A0A1W2PR09;A0A1W2PRL5;A0A1W2PRM0;F5GYH1;Q8NC96	Adaptin ear-binding coat-associated protein 1;Adaptin ear-binding coat-associated protein 1;Adaptin ear-binding coat-associated protein 1;Adaptin ear-binding coat-associated protein 1 (Fragment);Adaptin ear-binding coat-associated protein 1	2	NECAP1	101235	286771	141305	327841	144175	NaN	NaN	688564	NaN	NaN	NaN	529139	25026.6	382513	NaN
A0A1W2PR17;F2Z2I2;Q16875;Q16875-2;Q16875-3;Q16875-4;Q5VX20;Q5W015	6-phosphofructo-2-kinase/fructose-2,6-bisphosphatase 3;6-phosphofructo-2-kinase/fructose-2,6-bisphosphatase 3;6-phosphofructo-2-kinase/fructose-2,6-bisphosphatase 3;Isoform 2 of 6-phosphofructo-2-kinase/fructose-2,6-bisphosphatase 3;Isoform 3 of 6-phosphofructo-2-kinase/fructose-2,6-bisphosphatase 3;Isoform 4 of 6-phosphofructo-2-kinase/fructose-2,6-bisphosphatase 3;6-phosphofructo-2-kinase/fruct…	4	PFKFB3	386763	291536	302297	311140	307242	303312	273820	60514.5	240233	236450	268214	177343	46222.3	151462	233269
A0A1W2PR32;Q86VV8;Q86VV8-3	Rotatin (Fragment);Rotatin;Isoform 3 of Rotatin	2	RTTN	35325.4	237623	254302	328373	258045	319753	268496	NaN	189805	698301	285618	306927	206626	158638	137890
A0A1W2PR36;Q14353;Q14353-2	Guanidinoacetate N-methyltransferase;Guanidinoacetate N-methyltransferase;Isoform 2 of Guanidinoacetate N-methyltransferase	3	GAMT	NaN	NaN	NaN	480225	NaN	NaN	NaN	NaN	NaN	11213.6	NaN	NaN	106722	225685	NaN
A0A1W2PRA1;A0A1X7SBY3;H0Y860;Q9P246;Q9P246-2	Stromal interaction molecule 2;Stromal interaction molecule 2;Stromal interaction molecule 2;Stromal interaction molecule 2;Isoform 2 of Stromal interaction molecule 2	1	STIM2	581782	560464	352806	NaN	NaN	242854	249627	301734	452338	195930	266745	379259	259897	285594	425254
A0A1W2PRB8	DUF1907 domain-containing protein	11		806042	776224	750670	301543	772090	655112	657519	997047	185372	675416	1417067	293829	454136	435226	762073
A0A1W2PRQ8;B5MCQ4;Q14129;Q6FGH4;Q9BY27	Uncharacterized protein;Protein DGCR6L;Protein DGCR6;DGCR6 protein (Fragment);Protein DGCR6L	1	;DGCR6L;DGCR6;DGCR6;DGCR6L	285098	332438	258418	40559	233002	232304	190503	195543	170329	NaN	332788	311839	118040	238395	212744
A0A1W2PRU0	Alpha-endosulfine	6	ENSA	902413	446418	767059	769338	570752	774169	542577	1.14412e+06	785116	338341	584140	635818	562339	846716	637693
A0A1W2PRV5;E7EQZ4;Q16637;Q16637-3	Survival motor neuron protein;Survival motor neuron protein;Survival motor neuron protein;Isoform SMN-delta7 of Survival motor neuron protein	6	SMN2;SMN1;SMN1;SMN1	1.67132e+06	1732296	1.33469e+06	1.93987e+06	1530645	1.59145e+06	1.1219e+06	1.57283e+06	1.34665e+06	1.17911e+06	1.3796e+06	1.49035e+06	934185	886042	956224
A0A1W2PS05;A8MYT4;Q8NEB9	Phosphatidylinositol 3-kinase catalytic subunit type 3	11	PIK3C3	80873.1	308060	322090	323585	281344	199414	211531	169564	217688	243144	321043	317575	259781	236103	162155
A0A1X7SBT4;C9JF71;C9JFU3;C9JLT7;F8WEJ3;H0Y2P9;H7C0F2;Q8TBF5;Q8TBF5-2	Phosphatidylinositol-glycan biosynthesis class X protein;Phosphatidylinositol-glycan biosynthesis class X protein (Fragment);Phosphatidylinositol-glycan biosynthesis class X protein;Phosphatidylinositol-glycan biosynthesis class X protein (Fragment);Phosphatidylinositol-glycan biosynthesis class X protein;Phosphatidylinositol-glycan biosynthesis class X protein;Phosphatidylinositol-glycan biosynt…	1	PIGX	NaN	443850	127379	199733	75353.9	89533	224520	NaN	289150	247300	106378	97032.5	240119	239355	389788
A0A1X7SBT7;O95502	Neuronal pentraxin receptor	1	NPTXR	NaN	165717	186146	180291	138480	127814	159498	96856	201630	205904	112167	262501	264069	248051	209051
A0A1X7SBZ2;Q92841	Probable ATP-dependent RNA helicase DDX17	28	DDX17	11167524	15155287	15718180	14851533	16157538	18101808	15257320	19240866	14123117	21587340	24901418	11805214	10593701	9843061	20192264
A0A286YEX4;P08651;P08651-2	Nuclear factor 1;Nuclear factor 1 C-type;Isoform 1 of Nuclear factor 1 C-type	6	NFIC	137665	38984.9	201601	29754.6	120630	201924	206091	256960	104992	848940	974276	80492.3	NaN	64450	80172.6
A0A286YEY6;A0A3B3ISY7;D6R9Q5;D6RA92;D6RD74;Q9UM13	Anaphase-promoting complex subunit 10;DOC domain-containing protein;Anaphase-promoting complex subunit 10 (Fragment);Anaphase-promoting complex subunit 10 (Fragment);Anaphase-promoting complex subunit 10;Anaphase-promoting complex subunit 10	1	ANAPC10;;ANAPC10;ANAPC10;ANAPC10;ANAPC10	NaN	266548	NaN	451271	525108	655433	303312	NaN	379656	1.09451e+06	NaN	447400	355081	231962	340437
A0A286YF22;O43175	D-3-phosphoglycerate dehydrogenase	28	PHGDH	22733328	11266552	16297722	13946816	14076674	10703522	8847609	24752832	22766450	10091536	7749117	12072796	19768022	25732762	15522087
A0A286YFD6;P31350;P31350-2	Ribonucleoside-diphosphate reductase subunit M2;Ribonucleoside-diphosphate reductase subunit M2;Isoform 2 of Ribonucleoside-diphosphate reductase subunit M2	15	RRM2	1.10761e+06	1.20911e+06	2029976	903679	1.01437e+06	446600	1.40822e+06	1.0305e+06	1.36511e+06	859804	692020	1.12784e+06	953928	1055111	440482
A0A286YFE3;A0A286YFF7;A0A286YFL8;A0A2C9F2P4;P50897;Q5T0S4	Palmitoyl-protein thioesterase 1;Palmitoyl-protein thioesterase 1;Palmitoyl-protein thioesterase 1 (Fragment);Palmitoyl-protein thioesterase 1;Palmitoyl-protein thioesterase 1;Palmitoyl-protein thioesterase 1	4	PPT1	4963187	5.2093e+06	3.38994e+06	4.90871e+06	4.6258e+06	3543337	1880206	4696200	4217059	2.55595e+06	820443	3.7103e+06	5886175	3.38938e+06	3.76585e+06
A0A286YFF8;Q7Z3U7;Q7Z3U7-2;Q7Z3U7-5;Q7Z3U7-6	Protein MON2 homolog;Protein MON2 homolog;Isoform 2 of Protein MON2 homolog;Isoform 5 of Protein MON2 homolog;Isoform 6 of Protein MON2 homolog	16	MON2	341013	207721	192530	245686	230683	213576	142757	76893.6	146483	221525	98528.1	167469	334911	194594	147971
A0A2Q2TH77;Q08379	Golgin subfamily A member 2	32	GOLGA2	2.20727e+06	1.99194e+06	1.85736e+06	2.48371e+06	2.15799e+06	2495945	2.47084e+06	3375280	2.99782e+06	2.24336e+06	2.45009e+06	3.03141e+06	3182276	2.61855e+06	2.57338e+06
A0A2Q3DP09;Q7Z3E5;Q7Z3E5-2	LisH domain-containing protein ARMC9;LisH domain-containing protein ARMC9;Isoform 2 of LisH domain-containing protein ARMC9	9	ARMC9	362528	300135	496341	463910	535961	113578	274775	192954	258937	273396	134393	193977	268849	486126	352711
A0A2Q3DQE3;Q13555;Q13555-10;Q13555-11;Q13555-2;Q13555-3;Q13555-4;Q13555-5;Q13555-6;Q13555-7;Q13555-8;Q13555-9;Q5SWX3;Q8WU40	Calcium/calmodulin-dependent protein kinase (CaM kinase) II gamma, isoform CRA_d;Calcium/calmodulin-dependent protein kinase type II subunit gamma;Isoform 10 of Calcium/calmodulin-dependent protein kinase type II subunit gamma;Isoform 11 of Calcium/calmodulin-dependent protein kinase type II subunit gamma;Isoform 2 of Calcium/calmodulin-dependent protein kinase type II subunit gamma;Isoform 3 of …	2	CAMK2G	796053	831598	549346	834349	573580	627603	626098	1.00145e+06	430677	732305	773383	681759	890090	879044	448191
A0A2R8Y2A8;A0A5F9UJV3;Q13367;Q13367-4	AP-3 complex subunit beta;AP-3 complex subunit beta;AP-3 complex subunit beta-2;Isoform 4 of AP-3 complex subunit beta-2	10	AP3B2	461819	442485	431970	491895	359784	293240	408191	222608	408062	249190	216831	315468	305490	251322	267153
A0A2R8Y2F6;P42336	Phosphatidylinositol 4,5-bisphosphate 3-kinase catalytic subunit;Phosphatidylinositol 4,5-bisphosphate 3-kinase catalytic subunit alpha isoform	3	PIK3CA	376242	334109	355464	194353	306934	327871	488474	383007	376465	386788	342280	218703	258478	317467	349055
A0A2R8Y430;P48637	Glutathione synthetase	13	GSS	1.05016e+06	366120	987146	1.15682e+06	819245	827190	534910	956439	609485	336004	203619	814990	752908	555652	516494
A0A2R8Y432;A0A2R8Y589;A0A2R8Y5W6;A0A2R8Y7A4;A0A2R8Y7U5;A0A2R8YCP0;A0A2U3TZI9;A8MST6;Q5JTW2;Q5JTW2-2;Q5JTW2-3;Q5JTW2-5	Centrosomal protein of 78 kDa (Fragment);Centrosomal protein of 78 kDa;Centrosomal protein of 78 kDa;Centrosomal protein of 78 kDa;Centrosomal protein of 78 kDa;Centrosomal protein of 78 kDa;Centrosomal protein of 78 kDa;Centrosomal protein of 78 kDa;Centrosomal protein of 78 kDa;Isoform 2 of Centrosomal protein of 78 kDa;Isoform 3 of Centrosomal protein of 78 kDa;Isoform 4 of Centrosomal protein…	3	CEP78	6879.81	NaN	66790.5	75156.9	67820.9	37473.1	67295.1	112226	52081.1	112406	38318	37742.8	76712	48008.8	66461.4
A0A2R8Y455;A0A2R8Y600;A0A2R8Y620;A0A2R8Y7U2;Q86VX2;Q86VX2-2	COMM domain-containing protein 7;COMM domain-containing protein 7;COMM domain-containing protein 7;COMM domain-containing protein 7;COMM domain-containing protein 7;Isoform 2 of COMM domain-containing protein 7	6	COMMD7	2960317	1.85214e+06	1.52389e+06	1.71116e+06	1.50328e+06	1.59081e+06	1.73486e+06	1.19487e+06	1.5296e+06	1404928	1.28041e+06	1.63361e+06	2.45489e+06	2.09542e+06	1.59156e+06
A0A2R8Y473;A0A590UJS8;A0A5F9ZA98;B4DGL8;O75027;O75027-2	ATP-binding cassette sub-family B member 7, mitochondrial;ATP-binding cassette sub-family B member 7, mitochondrial;ATP-binding cassette sub-family B member 7, mitochondrial;ATP-binding cassette sub-family B member 7, mitochondrial (Fragment);ATP-binding cassette sub-family B member 7, mitochondrial;Isoform 2 of ATP-binding cassette sub-family B member 7, mitochondrial	6	ABCB7	1454248	2.15048e+06	1.76661e+06	1577991	1.33213e+06	1.27711e+06	1.67971e+06	866362	1.60316e+06	1.45118e+06	1.64942e+06	1.23553e+06	1.77122e+06	1.54828e+06	1.64773e+06
A0A2R8Y478;A6NNI4;G8JLH6;P21926	Tetraspanin;Tetraspanin;Tetraspanin;CD9 antigen	4	CD9	9209399	11208295	20423076	15599543	19509344	18094878	21628350	21788530	22588590	10920150	17689330	21450310	21265160	22272560	18631398
A0A2R8Y4A4;A0A2R8YCW1;A0A2R8YFR4;A0A2R8YFS5	ATP-dependent RNA helicase DDX3X	60	DDX3X	10653514	11586700	15126569	15147857	15672378	15757135	11845135	19445646	16048336	13840894	18931634	14528208	12886303	12770538	15821734
A0A2R8Y4H2;B1AHR1;Q9UH03;Q9UH03-2	Neuronal-specific septin-3;Neuronal-specific septin-3;Neuronal-specific septin-3;Isoform 2 of Neuronal-specific septin-3	7	SEPTIN3	1.06943e+06	516163	512274	728568	655428	578838	778848	448265	604305	714089	698282	450609	558552	405438	473422
A0A2R8Y4K2;Q9Y2S2;Q9Y2S2-2	Crystallin, lambda 1, isoform CRA_c;Lambda-crystallin homolog;Isoform 2 of Lambda-crystallin homolog	9	CRYL1	356082	436432	291406	647682	51878.5	248819	NaN	NaN	NaN	188065	71318.8	158586	254163	NaN	92222.6
A0A2R8Y4L3;A0A2R8Y7C3;A0A2R8YE98;A0A494BZX3;Q8N4S0	Coiled-coil domain-containing protein 82	2	CCDC82	7307700	NaN	78648.6	72844.7	NaN	NaN	27335	NaN	92954.4	58010.5	NaN	NaN	NaN	NaN	NaN
A0A2R8Y4P4;A0A2R8Y7S2;P51532;P51532-2;P51532-3;P51532-4;P51532-5;Q9HBD4	Transcription activator BRG1;Transcription activator BRG1;Transcription activator BRG1;Isoform 2 of Transcription activator BRG1;Isoform 3 of Transcription activator BRG1;Isoform 4 of Transcription activator BRG1;Isoform 5 of Transcription activator BRG1;SMARCA4 isoform 2	20	SMARCA4	1.39791e+06	2757119	1.86843e+06	913936	1.37709e+06	1970398	1.44543e+06	1.06181e+06	1.08762e+06	5.69366e+06	7066243	910115	776342	530608	1.53494e+06
A0A2R8Y4T1;E9PGF5	Tensin-1	24	TNS1	760458	716673	796660	746699	718964	657808	930998	428240	799683	701461	638004	822137	868603	931335	741735
A0A2R8Y4U4;A0A2R8Y7R1;A0A2R8YFL3;P15260;P15260-2;Q5TFC9;Q5TFD1	Interferon gamma receptor 1;Interferon gamma receptor 1;Interferon gamma receptor 1;Interferon gamma receptor 1;Isoform 2 of Interferon gamma receptor 1;Interferon gamma receptor 1 (Fragment);Interferon gamma receptor 1 (Fragment)	1	IFNGR1	486464	NaN	342982	NaN	880929	934666	852116	1.16182e+06	884306	425069	460322	275159	150743	745182	881963
A0A2R8Y4Y7;A0A2R8Y6K2;A0A2R8Y726;A0A2R8Y7B8;A0A2R8YDQ1;A0A2R8YFW4;A0A2U3TZH1;Q9UQ90	Paraplegin;Paraplegin;Paraplegin;Paraplegin (Fragment);Paraplegin;Paraplegin;Paraplegin;Paraplegin	3	SPG7	235459	193848	286062	279772	460607	154051	203788	462198	292228	180684	376474	166570	176595	159102	220237
A0A2R8Y4Z0;A0A2R8Y7W5;Q14004;Q14004-2	Cyclin-dependent kinase 13 (Fragment);Cyclin-dependent kinase 13 (Fragment);Cyclin-dependent kinase 13;Isoform 2 of Cyclin-dependent kinase 13	8	CDK13	729500	605401	518965	637142	731368	702427	620309	526193	493237	838632	1.05245e+06	532534	443404	434199	592062
A0A2R8Y4Z8	Coiled-coil domain-containing protein 9	6	CCDC9	890304	779414	1.29159e+06	1.10801e+06	1.05381e+06	1.22346e+06	812314	1.78058e+06	1.29501e+06	1.10788e+06	1.18028e+06	1.15856e+06	1.05572e+06	949307	1.41456e+06
A0A2R8Y543;A0A2R8Y5A3;A0A2R8Y804;A0A2R8YCH5;B4DGU4;P35222	Catenin beta-1;Catenin beta-1;Catenin beta-1;Catenin beta-1 (Fragment);Catenin beta-1;Catenin beta-1	21	CTNNB1	6949946	6412135	6690729	6.75072e+06	7628198	5980881	7.55138e+06	5.84492e+06	9017416	6.42895e+06	6998921	8866428	10743439	10612404	8923141
A0A2R8Y566;Q9P260-2	RAB11-binding protein RELCH;Isoform 2 of RAB11-binding protein RELCH	12	RELCH	66732.8	58925.7	104980	104933	105857	102216	84084.2	219988	67902.2	115308	43214	122454	64466.8	50097.5	23950.6
A0A2R8Y575;Q5VVD7;Q8IWE5	Pleckstrin homology domain-containing family M member 2	5	PLEKHM2	381949	482709	151058	152318	245833	140798	121939	174994	90506.5	129404	142262	191542	239099	230413	166418
A0A2R8Y595;A0A2R8YFL0;P49711;P49711-2	Transcriptional repressor CTCF;Transcriptional repressor CTCF;Transcriptional repressor CTCF;Isoform 2 of Transcriptional repressor CTCF	2	CTCF	172726	403564	103538	146480	121627	221647	133208	199642	255647	762379	911884	121618	61319.5	NaN	193650
A0A2R8Y5A0;A0A2R8YD58;E7EU96;P68400	Casein kinase II subunit alpha	21	CSNK2A1	985795	1.68563e+06	2.92273e+06	3.67635e+06	3491356	2.06501e+06	2.46677e+06	1.97111e+06	2.91719e+06	1.58456e+06	2.12125e+06	3.66524e+06	2.90889e+06	2.54231e+06	2228843
A0A2R8Y5B5;O60779	Solute carrier family 19 (Thiamine transporter), member 2, isoform CRA_b;Thiamine transporter 1	3	SLC19A2	562121	274509	410786	755148	343981	211323	234170	631513	450403	311480	267740	27048.1	475458	421111	269323
A0A2R8Y5F1;A0A2R8Y7C8;A0A2R8Y7X5;A0A2R8YDR3;A0A2R8YDZ2;A0A2R8YGD6;A0A2R8YGU4;H3BMQ0;P49815;P49815-2;P49815-3;P49815-4;P49815-5;P49815-6;P49815-7;X5D2U8	Tuberin;Tuberin;Tuberin;Tuberin (Fragment);Tuberin;Tuberin;Tuberin;Tuberin;Tuberin;Isoform 2 of Tuberin;Isoform 3 of Tuberin;Isoform 4 of Tuberin;Isoform 5 of Tuberin;Isoform 6 of Tuberin;Isoform 7 of Tuberin;Tuberin (Fragment)	11	TSC2	251159	176504	259427	220900	190074	170893	177561	156866	210601	263548	256146	210366	207049	265301	204694
A0A2R8Y5N2;A0A2R8Y5S3;A0A2R8YFV7;Q92574;Q92574-2	Hamartin;Hamartin;Hamartin;Hamartin;Isoform 2 of Hamartin	3	TSC1	NaN	11804	48814.2	27115.5	43806	NaN	1777.2	NaN	96296.1	NaN	27328.1	NaN	33193.6	33263.8	NaN
A0A2R8Y5P7;P49590;P49590-2	Histidine--tRNA ligase, mitochondrial;Histidine--tRNA ligase, mitochondrial;Isoform 2 of Histidine--tRNA ligase, mitochondrial	8	HARS2	2.19849e+06	3.141e+06	2.53026e+06	2.23667e+06	2.52694e+06	2520709	2.62223e+06	1318376	2.53486e+06	2.34685e+06	2.50597e+06	1.87915e+06	1.95217e+06	2734474	2.56735e+06
A0A2R8Y5S9;A0A2R8Y7Q9;Q9Y5P4;Q9Y5P4-2;Q9Y5P4-3	Ceramide transfer protein;Ceramide transfer protein;Ceramide transfer protein;Isoform 2 of Ceramide transfer protein;Isoform 3 of Ceramide transfer protein	13	CERT1	360685	295457	304399	383382	521183	404310	884840	1032404	1.11031e+06	230630	250485	526467	418477	314086	169135
A0A2R8Y623;P62081	40S ribosomal protein S7 (Fragment);40S ribosomal protein S7	16	RPS7	53375144	60253104	71636712	80175768	83764168	101423088	91501672	150468448	90975440	106325928	86374728	65421404	54939512	50631868	67227152
A0A2R8Y653;Q9BZX2	Uridine-cytidine kinase 2	4	UCK2	347980	55430.9	282944	325041	311605	170850	132928	251534	281920	256127	NaN	298724	223180	156261	42874.3
A0A2R8Y6F8;A0A2R8YE77;A0A2R8YEK3;A0A2R8YFN5;A0A2U3TZM1;A0A2U3TZM4;A0A2U3TZN6;O14936;O14936-2;O14936-3;O14936-4;O14936-6	Peripheral plasma membrane protein CASK;Calcium/calmodulin-dependent serine protein kinase (MAGUK family), isoform CRA_c;Peripheral plasma membrane protein CASK;Peripheral plasma membrane protein CASK;Peripheral plasma membrane protein CASK;Peripheral plasma membrane protein CASK;Peripheral plasma membrane protein CASK;Peripheral plasma membrane protein CASK;Isoform 2 of Peripheral plasma membran…	13	CASK	1300195	1.41459e+06	1.14471e+06	969460	1.25305e+06	952442	1.05968e+06	1.11987e+06	1.28598e+06	740943	892122	1.33292e+06	1.82096e+06	1.93522e+06	1.2834e+06
A0A2R8Y6L5;Q13627;Q13627-2;Q13627-3;Q13627-4;Q13627-5	Dual-specificity tyrosine-phosphorylation-regulated kinase 1A (Fragment);Dual specificity tyrosine-phosphorylation-regulated kinase 1A;Isoform 1 of Dual specificity tyrosine-phosphorylation-regulated kinase 1A;Isoform 2 of Dual specificity tyrosine-phosphorylation-regulated kinase 1A;Isoform 3 of Dual specificity tyrosine-phosphorylation-regulated kinase 1A;Isoform 4 of Dual specificity tyrosine-…	10	DYRK1A	313906	817347	349072	713283	647855	631513	463987	1.04844e+06	642334	583394	382930	589020	300860	546668	250179
A0A2R8Y6N0	Transcription activator BRG1 (Fragment)	1	SMARCA4	NaN	NaN	NaN	NaN	NaN	NaN	NaN	NaN	NaN	13939.2	33031.3	NaN	NaN	NaN	NaN
A0A2R8Y6S3;C9J167;P54278	Mismatch repair endonuclease PMS2	13	PMS2	991140	1.39988e+06	1.0945e+06	1.11925e+06	1.25099e+06	1.34817e+06	1.12183e+06	806407	911256	1.23384e+06	1.24906e+06	957574	1.41852e+06	1.22025e+06	1.29472e+06
A0A2R8Y6W8;P19447	General transcription and DNA repair factor IIH helicase subunit XPB	3	ERCC3	187366	131152	73231.1	209995	NaN	NaN	240265	47592.6	109090	586244	284514	103211	NaN	104903	75809.1
A0A2R8Y6Y7;A0A2R8YDQ9;Q9P2R7;Q9P2R7-2	Succinate--CoA ligase [ADP-forming] subunit beta, mitochondrial;Succinate--CoA ligase [ADP-forming] subunit beta, mitochondrial;Succinate--CoA ligase [ADP-forming] subunit beta, mitochondrial;Isoform 2 of Succinate--CoA ligase [ADP-forming] subunit beta, mitochondrial	19	SUCLA2	37935352	37876484	29769700	28447744	30747250	24912502	28331514	21137574	25584678	21768330	19009988	26631160	27077478	29321220	20650916
A0A2R8Y739;P20264;P20265;P20265-2;P20265-3;P49335;Q03052	POU domain protein;POU domain, class 3, transcription factor 3;POU domain, class 3, transcription factor 2;Isoform N-OCT 5A of POU domain, class 3, transcription factor 2;Isoform N-OCT 5B of POU domain, class 3, transcription factor 2;POU domain, class 3, transcription factor 4;POU domain, class 3, transcription factor 1	1	POU3F4;POU3F3;POU3F2;POU3F2;POU3F2;POU3F4;POU3F1	NaN	NaN	NaN	NaN	NaN	NaN	NaN	NaN	NaN	NaN	NaN	NaN	NaN	NaN	NaN
A0A2R8Y7C0;P69905	Hemoglobin subunit alpha (Fragment);Hemoglobin subunit alpha	7	HBA2;HBA1	15758353	9335075	7627281	7.53857e+06	7196401	6.86325e+06	892886	1.49899e+06	2044780	5.46871e+06	5.24788e+06	10887001	19533112	16032686	11889285
A0A2R8Y7E6;A0A5F9ZHX3;A0A5F9ZI57	Ataxin-2	16	ATXN2	1.05945e+06	1.10184e+06	1.1069e+06	1.16556e+06	1.00543e+06	854025	1.00489e+06	921465	862290	882631	865949	1.04114e+06	1.00279e+06	927118	771378
A0A2R8Y7H4;B1ALA9;P60891	Ribose-phosphate pyrophosphokinase;Ribose-phosphate pyrophosphokinase 1;Ribose-phosphate pyrophosphokinase 1	5	PRPS1	11055.4	3.92246e+06	3.04005e+06	4.32128e+06	3.43254e+06	2.83627e+06	1.76342e+06	3499688	2.52249e+06	806815	2509187	2.74316e+06	3.81953e+06	2.06672e+06	2.73743e+06
A0A2R8Y7R2;E9PFT6;P02042;P68871	Hemoglobin subunit beta;Hemoglobin subunit delta;Hemoglobin subunit delta;Hemoglobin subunit beta	1	HBB;HBD;HBD;HBB	NaN	9863520	8895911	6.5194e+06	6910453	7336524	1.10373e+06	1.44069e+06	1.95197e+06	6.38e+06	5625088	13484438	15283580	14957024	15639899
A0A2R8Y7R9;Q13136	Liprin-alpha-1 (Fragment);Liprin-alpha-1	22	PPFIA1	873637	920156	890995	1.00139e+06	952589	988047	696723	948567	856614	842004	856381	911458	823209	881572	833077
A0A2R8Y7T6;A0A3B3IRZ4;Q6DN90;Q6DN90-3	IQ motif and SEC7 domain-containing protein 1;IQ motif and SEC7 domain-containing protein 1;IQ motif and SEC7 domain-containing protein 1;Isoform 3 of IQ motif and SEC7 domain-containing protein 1	3	IQSEC1	134570	101628	199545	188918	451215	115504	115711	NaN	164853	59970.2	314880	73595.8	128293	59907.4	102561
A0A2R8Y7Y4;Q8N8A2;Q8N8A2-2	Serine/threonine-protein phosphatase 6 regulatory ankyrin repeat subunit B;Serine/threonine-protein phosphatase 6 regulatory ankyrin repeat subunit B;Isoform 2 of Serine/threonine-protein phosphatase 6 regulatory ankyrin repeat subunit B	19	ANKRD44	237584	216864	296910	353178	282114	267175	229519	187581	279906	182506	146877	207339	284876	267655	171047
A0A2R8Y811;P62263	40S ribosomal protein S14 (Fragment);40S ribosomal protein S14	13	RPS14	83683808	45751412	50201596	65774204	64672228	74950696	68092224	71616920	59011388	41279828	63830120	23352964	43836368	33319984	41470612
A0A2R8Y840;Q9HCK8	Chromodomain-helicase-DNA-binding protein 8 (Fragment);Chromodomain-helicase-DNA-binding protein 8	1	CHD8	138362	245542	121076	128186	118409	344338	157032	191270	15080.8	61394.7	317285	41086.4	154864	68113.7	467344
A0A2R8Y849;A0A2R8YD14;E7ETK0;P62847;P62847-2;P62847-3;P62847-4	40S ribosomal protein S24;40S ribosomal protein S24;40S ribosomal protein S24;40S ribosomal protein S24;Isoform 2 of 40S ribosomal protein S24;Isoform 3 of 40S ribosomal protein S24;Isoform 4 of 40S ribosomal protein S24	12	RPS24	21248462	15545475	19844764	22316312	23937410	29411774	24099210	36416464	23623084	25788520	26230234	18389402	14311639	13289719	14395356
A0A2R8Y851;P62273;P62273-2	40S ribosomal protein S29;40S ribosomal protein S29;Isoform 2 of 40S ribosomal protein S29	8	RPS29	1.22474e+06	2.04183e+06	1.90853e+06	2.88662e+06	2.67123e+06	2.70698e+06	1.71107e+06	2.60223e+06	2255628	2.65089e+06	2440865	1.79345e+06	2.05408e+06	1138301	1.92325e+06
A0A2R8Y855;B4DGM3;Q969G3;Q969G3-2	SWI/SNF-related matrix-associated actin-dependent regulator of chromatin subfamily E member 1;SWI/SNF-related matrix-associated actin-dependent regulator of chromatin subfamily E member 1;SWI/SNF-related matrix-associated actin-dependent regulator of chromatin subfamily E member 1;Isoform 2 of SWI/SNF-related matrix-associated actin-dependent regulator of chromatin subfamily E member 1	14	SMARCE1	815546	1.16992e+06	766166	388948	534801	1.15828e+06	694895	739281	574953	2.40083e+06	2.8281e+06	490225	295809	248748	729476
A0A2R8Y891;P08237;P08237-3	ATP-dependent 6-phosphofructokinase;ATP-dependent 6-phosphofructokinase, muscle type;Isoform 3 of ATP-dependent 6-phosphofructokinase, muscle type	34	PFKM	1.58136e+06	1.60734e+06	1.82002e+06	1.66384e+06	1.81388e+06	1.42263e+06	1.25092e+06	1.39632e+06	1.61884e+06	1.83419e+06	2.06042e+06	1396430	1.57709e+06	1.57326e+06	1.81364e+06
A0A2R8Y8E0;A0A2U3TZI2;H7C560;P15056	Serine/threonine-protein kinase B-raf	4	BRAF	NaN	NaN	492410	332229	458545	732096	7.59128e+06	NaN	336878	352403	NaN	NaN	130784	253259	311266
A0A2R8YCL1;Q13322;Q13322-2;Q13322-3;Q13322-4	Growth factor receptor-bound protein 10;Growth factor receptor-bound protein 10;Isoform 1 of Growth factor receptor-bound protein 10;Isoform 2 of Growth factor receptor-bound protein 10;Isoform 4 of Growth factor receptor-bound protein 10	5	GRB10	84420.8	70934.1	230284	426469	NaN	48104.5	130992	287759	147159	249584	241809	NaN	143105	67892	128232
A0A2R8YCS7;A0A2R8YD90;Q9Y3Z3;Q9Y3Z3-4	Deoxynucleoside triphosphate triphosphohydrolase SAMHD1;Deoxynucleoside triphosphate triphosphohydrolase SAMHD1 (Fragment);Deoxynucleoside triphosphate triphosphohydrolase SAMHD1;Isoform 4 of Deoxynucleoside triphosphate triphosphohydrolase SAMHD1	2	SAMHD1	NaN	NaN	NaN	NaN	NaN	NaN	1	NaN	NaN	NaN	NaN	NaN	NaN	NaN	NaN
A0A2R8YD49;Q9H1P3;Q9H1P3-2	Oxysterol-binding protein;Oxysterol-binding protein-related protein 2;Isoform 2 of Oxysterol-binding protein-related protein 2	7	OSBPL2	269322	311201	200721	572884	314376	376093	484840	267102	369270	247993	170421	365828	471579	413720	476836
A0A2R8YD50;P51659	Peroxisomal multifunctional enzyme type 2	29	HSD17B4	10837891	7.46143e+06	8.32321e+06	7285945	7926976	7.84671e+06	9136011	10576402	8714267	9178962	10151881	6562315	7.42774e+06	7.01912e+06	9981426
A0A2R8YD63;Q92547	DNA topoisomerase 2-binding protein 1	15	TOPBP1	627107	873703	720372	750293	836044	882583	379619	754735	566605	1318163	1.66054e+06	618954	491160	510507	653399
A0A2R8YD71;F8W1P7;P49281-2;P49281-3;P49281-5	Natural resistance-associated macrophage protein 2;Natural resistance-associated macrophage protein 2;Isoform 1 of Natural resistance-associated macrophage protein 2;Isoform 3 of Natural resistance-associated macrophage protein 2;Isoform 5 of Natural resistance-associated macrophage protein 2	1	SLC11A2	1.27591e+06	1.22143e+06	1.13696e+06	878496	991903	796864	1.30065e+06	1.0623e+06	1.09864e+06	1.03807e+06	1.06035e+06	1.08926e+06	1.30916e+06	1.53732e+06	1.22532e+06
A0A2R8YD85;Q96BY6;Q96BY6-3	Dedicator of cytokinesis protein 10;Dedicator of cytokinesis protein 10;Isoform 3 of Dedicator of cytokinesis protein 10	9	DOCK10	246503	344071	303371	257898	246202	280088	367555	213017	236222	452905	516864	233392	202708	187467	212670
A0A2R8YD95;A0A2R8YE10;Q9NRW7	Vacuolar protein sorting-associated protein 45	15	VPS45	1.15303e+06	1.39228e+06	1.07965e+06	1.1929e+06	1.08162e+06	1.19013e+06	1.14261e+06	1.16124e+06	1.35363e+06	1.57803e+06	1.802e+06	1.05944e+06	1435757	1.33304e+06	1.41254e+06
A0A2R8YDB8;H7BXF5;Q9H0E3;Q9H0E3-3	Histone deacetylase complex subunit SAP130;Histone deacetylase complex subunit SAP130;Histone deacetylase complex subunit SAP130;Isoform 3 of Histone deacetylase complex subunit SAP130	6	SAP130	3.24306e+06	2.52948e+06	2333921	1581613	1.59715e+06	1.83525e+06	1.42864e+06	1.16378e+06	783238	2.57264e+06	2765315	1.65746e+06	1.7135e+06	1.36755e+06	1.86718e+06
A0A2R8YDC7;A0A2R8YE40;A0A2R8YF99;A0A2R8YFQ8;A0A2R8YGK2;F8W7S1;Q8NAN2	Mitoguardin 1	1	MIGA1	489393	990866	902822	738626	755822	525967	887027	674022	815310	925067	1.18861e+06	642834	869158	703270	1.08315e+06
A0A2R8YDN7;Q9H7F0	Cation-transporting ATPase;Probable cation-transporting ATPase 13A3	4	ATP13A3	NaN	72438.7	7976.7	NaN	NaN	NaN	58846.8	19099	48729.5	NaN	52381.7	52361.8	142053	156986	43062.5
A0A2R8YE63;Q12929	Epidermal growth factor receptor kinase substrate 8	19	EPS8	2.6519e+06	3061495	2.17917e+06	1.97279e+06	2207193	2.27637e+06	2394323	2.36154e+06	2077216	3207065	4.89921e+06	2.27182e+06	1.56521e+06	1.4654e+06	1838011
A0A2R8YEI5;P52757;P52757-9	Beta-chimaerin;Beta-chimaerin;Isoform Beta-3 of Beta-chimaerin	3	CHN2	252812	NaN	NaN	314040	124672	256820	377374	209922	197884	NaN	124553	NaN	NaN	NaN	256639
A0A2R8YEM2;P51946	Cyclin-H	7	CCNH	294959	387472	248834	389125	319213	220398	267691	206637	68187.9	286628	213752	188178	155293	174347	84612.5
A0A2R8YFH5;Q15437	Protein transport protein SEC23;Protein transport protein Sec23B	30	SEC23B	1372410	1.93389e+06	1.85344e+06	1.82156e+06	1.76161e+06	1.3163e+06	1.71697e+06	1.30777e+06	1.98991e+06	1.68217e+06	1.83655e+06	1.98648e+06	3.041e+06	2.4993e+06	2.21194e+06
A0A2R8YGH5;H7C1E4;P61966	AP complex subunit sigma;AP complex subunit sigma (Fragment);AP-1 complex subunit sigma-1A	5	AP1S1	530137	810796	914637	743823	833239	669164	674912	423743	915915	340694	899411	815798	1.21653e+06	979448	1.03113e+06
A0A2R8YGN6;A0A2U3TZR0;Q9UBP0;Q9UBP0-3	Spastin (Fragment);Spastin;Spastin;Isoform 3 of Spastin	6	SPAST	244455	145036	86739.4	174678	83763.1	127292	100305	169253	87063.6	205173	186448	62565.9	177189	60644	96606.7
A0A2R8YGW0;P51795;P51795-2	Chloride channel protein (Fragment);H(+)/Cl(-) exchange transporter 5;Isoform 2 of H(+)/Cl(-) exchange transporter 5	4	CLCN5	NaN	1.13409e+06	956095	1.15427e+06	790650	1.44828e+06	878821	661808	744615	548807	402611	719265	622310	713835	760553
A0A2R8YH03;Q5VWN6	Protein TASOR 2	3	TASOR2	346680	242744	411495	214411	399069	180437	177813	NaN	NaN	256075	313109	NaN	102950	125839	189597
A0A2U3TZH3;Q05639	Elongation factor 1-alpha;Elongation factor 1-alpha 2	6	EEF1A2	334913	680062	771683	1.12442e+06	553282	1.38223e+06	347099	1023.23	411394	830877	1.19907e+06	322841	419545	403068	288025
A0A2U3TZL5;E9PNW4;P13987;P13987-2	CD59 glycoprotein (Fragment);UPAR/Ly6 domain-containing protein;CD59 glycoprotein;Isoform 2 of CD59 glycoprotein	6	CD59;;CD59;CD59	74044736	46191828	40039588	49978340	61243944	44736892	53837360	51973040	78718624	33657656	39468844	52194164	69463320	86308864	75633912
A0A2U3TZU2;P06744	Glucose-6-phosphate isomerase	31	GPI	14640848	12993479	14880420	17846226	16770478	12925074	11569665	15113151	11535762	13226232	10218752	13342236	13522706	12162406	10851804
A0A2U3TZV9;Q3V6T2;Q3V6T2-2;Q3V6T2-3;Q3V6T2-4;Q3V6T2-5	Girdin;Girdin;Isoform 2 of Girdin;Isoform 3 of Girdin;Isoform 4 of Girdin;Isoform 5 of Girdin	28	CCDC88A	617704	564562	650876	509649	635880	556929	434047	489589	428420	447834	453105	480887	361670	424177	389355
A0A2Y9D025;P56556	NADH dehydrogenase [ubiquinone] 1 alpha subcomplex subunit 6	6	NDUFA6	22104144	18918024	18098608	14894903	13668205	13741599	12842158	12217941	14371820	14119470	13329442	11141310	10509340	12545372	13435360
A0A384DVU0;Q8IY17;Q8IY17-2;Q8IY17-3;Q8IY17-5	Patatin-like phospholipase domain-containing protein 6;Patatin-like phospholipase domain-containing protein 6;Isoform 2 of Patatin-like phospholipase domain-containing protein 6;Isoform 3 of Patatin-like phospholipase domain-containing protein 6;Isoform 5 of Patatin-like phospholipase domain-containing protein 6	8	PNPLA6	1.07149e+06	322168	312008	286303	325279	268137	317584	287186	410231	310069	385367	304859	346448	491241	546009
A0A3B3IRE4;Q8TCE6;Q8TCE6-2	DENN domain-containing protein 10;DENN domain-containing protein 10;Isoform 2 of DENN domain-containing protein 10	6	DENND10	2773076	1.66597e+06	1.37887e+06	1.33173e+06	1.39257e+06	1.26104e+06	1.27147e+06	1.56154e+06	1438423	1.30516e+06	1.13645e+06	1.38479e+06	1.97092e+06	1.49971e+06	1.66804e+06
A0A3B3IRK8;Q9BYX4;Q9BYX4-2	Interferon-induced helicase C domain-containing protein 1;Interferon-induced helicase C domain-containing protein 1;Isoform 2 of Interferon-induced helicase C domain-containing protein 1	1	IFIH1	18609.1	46914.5	13380.1	62584.4	18542.6	18285.5	23686.4	NaN	29093.7	18797.9	14930	10659.9	65159	41563.3	8040.6
A0A3B3IRL5;C9J381;P20839;P20839-2;P20839-3;P20839-4;P20839-5;P20839-6;P20839-7	Inosine-5'-monophosphate dehydrogenase (Fragment);Inosine-5'-monophosphate dehydrogenase;Inosine-5'-monophosphate dehydrogenase 1;Isoform 2 of Inosine-5'-monophosphate dehydrogenase 1;Isoform 3 of Inosine-5'-monophosphate dehydrogenase 1;Isoform 4 of Inosine-5'-monophosphate dehydrogenase 1;Isoform 5 of Inosine-5'-monophosphate dehydrogenase 1;Isoform 6 of Inosine-5'-monophosphate dehydrogenase 1…	13	IMPDH1	3.15229e+06	2.10485e+06	2676461	2424875	2.12831e+06	1.57119e+06	1.97623e+06	1.84699e+06	1.17334e+06	1.35594e+06	667197	1929807	1840847	1063520	720094
A0A3B3IRM5;P46439	Glutathione S-transferase (Fragment);Glutathione S-transferase Mu 5	1	GSTM5	9924.62	13921.4	45845.1	22090.1	22223.3	NaN	3321.91	NaN	NaN	NaN	NaN	NaN	8820.74	NaN	NaN
A0A3B3IRN8;A0A3B3ITX0;P24311	Cytochrome c oxidase subunit 7B, mitochondrial;Cytochrome c oxidase subunit 7B, mitochondrial;Cytochrome c oxidase subunit 7B, mitochondrial	1	COX7B	1355210	1.15402e+06	454680	981625	1.67519e+06	628217	960780	648670	515990	817528	1147666	494996	982193	1.43237e+06	1.21649e+06
A0A3B3IRP5;Q6P1J9	Parafibromin	16	CDC73	1650365	1.54684e+06	1.50791e+06	1921646	1824848	1868406	2594188	1067204	1.44022e+06	1.62768e+06	1.83297e+06	1.41051e+06	970089	936976	1.10796e+06
A0A3B3IRT8;C9IZQ1;C9J3L8;C9J5W0;E9PAL7;P43307	Translocon-associated protein subunit alpha	2	SSR1	76038192	68618304	73712728	68260008	65895764	72288240	72773088	103114544	94309832	83355496	82276712	47842104	51762352	62359188	73582000
A0A3B3IRW6;Q2KHR3;Q2KHR3-2	Glutamine and serine-rich protein 1;Glutamine and serine-rich protein 1;Isoform 2 of Glutamine and serine-rich protein 1	3	QSER1	447980	320025	256057	265133	275641	144338	430754	161194	196631	447545	274232	184845	384711	165541	187654
A0A3B3IRW9;Q6P4E1;Q6P4E1-2;Q6P4E1-5	Golgi membrane protein 2;Protein GOLM2;Isoform 2 of Protein GOLM2;Isoform 5 of Protein GOLM2	3	GOLM2	1.93893e+06	1.17263e+06	879113	785362	703887	797838	1.03247e+06	935803	1.10835e+06	1.02518e+06	941835	828488	673687	1.07016e+06	1.09235e+06
A0A3B3IS32;Q9UDY8;Q9UDY8-2	Mucosa-associated lymphoid tissue lymphoma translocation protein 1;Mucosa-associated lymphoid tissue lymphoma translocation protein 1;Isoform 2 of Mucosa-associated lymphoid tissue lymphoma translocation protein 1	2	MALT1	NaN	15296.1	29344.6	NaN	7589.2	29277.4	NaN	NaN	19548.3	NaN	NaN	NaN	NaN	NaN	NaN
A0A3B3IS40;A0A3B3IT25;A0A3B3ITA8;A0A3B3ITE7;Q9UGL1;Q9UGL1-2	Lysine-specific demethylase 5B;Lysine-specific demethylase 5B;Lysine-specific demethylase 5B;Lysine-specific demethylase 5B;Lysine-specific demethylase 5B;Isoform 2 of Lysine-specific demethylase 5B	2	KDM5B	NaN	35309	NaN	NaN	16849.1	NaN	NaN	NaN	NaN	75587.1	53235.3	NaN	NaN	NaN	35455.8
A0A3B3IS53;A0A3B3ISU5;A0A3F2YNX6;A5PLL3;Q92794	Histone acetyltransferase (Fragment);Histone acetyltransferase KAT6A;Histone acetyltransferase;Histone acetyltransferase;Histone acetyltransferase KAT6A	2	KAT6A	NaN	53891.3	NaN	NaN	NaN	NaN	23252.6	NaN	NaN	194033	281467	NaN	NaN	NaN	NaN
A0A3B3ISA1;A0A499FJD3;Q96S15	GATOR complex protein WDR24	2	WDR24	283501	225091	240091	263586	192091	NaN	214542	178935	83835.8	237324	149138	177253	273260	94358.5	123205
A0A3B3ISF9;P42892;P42892-2;P42892-3;P42892-4	Endothelin-converting enzyme 1;Endothelin-converting enzyme 1;Isoform A of Endothelin-converting enzyme 1;Isoform C of Endothelin-converting enzyme 1;Isoform D of Endothelin-converting enzyme 1	6	ECE1	3493845	2.06208e+06	2.09319e+06	1.11357e+06	1.34944e+06	789740	978243	1.0727e+06	1.93575e+06	1.04292e+06	1.20923e+06	977706	1.70682e+06	2.33976e+06	1.7082e+06
A0A3B3ISG5;P14735	Insulin-degrading enzyme	20	IDE	424057	549619	618912	552822	533581	397921	476545	453217	449038	374097	307363	457870	559231	473953	302603
A0A3B3ISK9;F5H5A1;Q4G176	Malonate--CoA ligase ACSF3, mitochondrial;Malonate--CoA ligase ACSF3, mitochondrial;Malonate--CoA ligase ACSF3, mitochondrial	6	ACSF3	602979	520510	451870	506810	503747	233799	344572	NaN	339697	300982	344950	446372	624018	645881	403151
A0A3B3ISP1;Q92625	Ankyrin repeat and SAM domain-containing protein 1A	10	ANKS1A	NaN	46085.5	139.988	15315.1	13968.2	NaN	29006.8	NaN	22966.9	27147.9	4604.1	44446.1	64664.2	24641.4	6388.81
A0A3B3ISR7;E9PIF2;Q13206	RNA helicase;RNA helicase;Probable ATP-dependent RNA helicase DDX10	13	DDX10	2.39605e+06	2.46224e+06	2.86459e+06	2090776	2.97433e+06	3947271	2.79609e+06	2.77166e+06	1.7636e+06	3.61943e+06	4.4828e+06	1.15956e+06	733318	967872	3.84571e+06
A0A3B3ISS6;Q14956;Q14956-2	Transmembrane glycoprotein NMB;Transmembrane glycoprotein NMB;Isoform 2 of Transmembrane glycoprotein NMB	13	GPNMB	29140022	16974074	18694956	25240732	27899786	23700150	31404884	32751478	37045532	24797830	25285196	30961762	31598314	31157864	28649448
A0A3B3ISV3;P02462	Collagen alpha-1(IV) chain (Fragment);Collagen alpha-1(IV) chain	3	COL4A1	1.45397e+06	1.58951e+06	1.24121e+06	1.10421e+06	1.14413e+06	893923	1.1458e+06	1794768	1.41159e+06	872608	1.02427e+06	935822	1.64047e+06	1.44958e+06	1.63028e+06
A0A3B3ISV5;Q8N9N7	Uncharacterized protein;Leucine-rich repeat-containing protein 57	8	;LRRC57	3.33706e+06	1.66338e+06	1.15987e+06	1.3511e+06	1.93693e+06	1.50843e+06	2.48208e+06	2.10509e+06	1.98329e+06	1.14805e+06	1.25082e+06	1.6984e+06	2757363	2.19195e+06	1.56201e+06
A0A3B3ISX4;Q96E14	RecQ-mediated genome instability protein 2	2	RMI2	NaN	352838	515841	300595	326038	413304	387773	193560	335956	537850	540242	470362	392686	504531	584910
A0A3B3IT01;Q6PI48	Aspartate--tRNA ligase, mitochondrial;Aspartate--tRNA ligase, mitochondrial	16	DARS2	4.85496e+06	5174298	5.04299e+06	4661030	4.81825e+06	3.61815e+06	3.71776e+06	3.62602e+06	4777556	4.36943e+06	5293853	4.23712e+06	3.94482e+06	5.46431e+06	4.20914e+06
A0A3B3IT47;Q9Y2I8;Q9Y2I8-2	WD repeat-containing protein 37;WD repeat-containing protein 37;Isoform 2 of WD repeat-containing protein 37	2	WDR37	84742.9	123611	104274	112739	117974	179105	NaN	186871	92673.2	89790.5	238308	178915	150959	121816	102955
A0A3B3IT54;Q9H7E9;Q9H7E9-2	UPF0488 protein C8orf33;UPF0488 protein C8orf33;Isoform 2 of UPF0488 protein C8orf33	9	C8orf33	1.76265e+06	1.2211e+06	1.72231e+06	1.60352e+06	1.60322e+06	1.83758e+06	1.62751e+06	1.06771e+06	1153235	1.41796e+06	1.67755e+06	1.22185e+06	991308	1.00753e+06	1408452
A0A3B3IT82;P54132	Bloom syndrome protein	13	BLM	3.19397e+06	2.32635e+06	1.91536e+06	1.99471e+06	2189672	2657471	2.02224e+06	1.38698e+06	1.38568e+06	2.62421e+06	2.02769e+06	1.46827e+06	1.88567e+06	1.48689e+06	1.88909e+06
A0A3B3ITC2;Q13884;Q13884-2	Beta-1-syntrophin;Beta-1-syntrophin;Isoform 2 of Beta-1-syntrophin	2	SNTB1	780656	1.14211e+06	1.00799e+06	768567	150169	449747	525097	358790	155402	213448	436455	586758	803910	499724	313895
A0A3B3ITE9;Q8N5M9	Protein jagunal homolog 1	2	JAGN1	4.63691e+06	3262996	3415997	1724730	2.84731e+06	1.9208e+06	2187121	1.58432e+06	3.09272e+06	2444799	2.87966e+06	2.11575e+06	2.3046e+06	2.85206e+06	2720840
A0A3B3ITG3;H0Y3A3;Q5VWQ8;Q5VWQ8-2;Q5VWQ8-3;Q5VWQ8-4;Q5VWQ8-5	Disabled homolog 2-interacting protein;Disabled homolog 2-interacting protein (Fragment);Disabled homolog 2-interacting protein;Isoform 2 of Disabled homolog 2-interacting protein;Isoform 3 of Disabled homolog 2-interacting protein;Isoform 4 of Disabled homolog 2-interacting protein;Isoform 5 of Disabled homolog 2-interacting protein	2	DAB2IP	8.00598e+06	NaN	6.52283e+06	NaN	NaN	NaN	152474	438057	5012640	NaN	NaN	3.66422e+06	353020	3990598	NaN
A0A3B3ITH3;Q9P2X3	Protein IMPACT	3	IMPACT	179080	413728	241615	199676	152268	256503	355719	NaN	NaN	193521	NaN	364018	324154	NaN	139489
A0A3B3ITJ4	Heterogeneous nuclear ribonucleoprotein L (Fragment)	3	HNRNPL	501555	370144	842461	424491	481194	585789	384000	155954	463166	544504	989657	513670	459642	369694	989156
A0A3B3ITK7;P36871	Phosphoglucomutase-1	27	PGM1	713354	1.03873e+06	1.25579e+06	1.33991e+06	1.20137e+06	958421	687097	1080472	848256	551730	446030	996739	977421	915097	679459
A0A3B3ITL1;Q8WUD1	Ras-related protein Rab-2B	2	RAB2B	NaN	NaN	946564	1.7777e+06	2771393	NaN	NaN	NaN	4034389	NaN	NaN	NaN	1.53661e+06	1.0108e+06	1.42028e+06
A0A3B3ITN8;H0YFN2;Q8NFJ5	Retinoic acid-induced protein 3;Retinoic acid-induced protein 3 (Fragment);Retinoic acid-induced protein 3	1	GPRC5A	4.62229e+06	2426895	1.06312e+06	2.45583e+06	2321522	2246619	2619099	2.78213e+06	2653524	1.67638e+06	1.96304e+06	2.08446e+06	3.11058e+06	2.90474e+06	2.12591e+06
A0A3B3ITP9;A0A3B3IU60;Q9Y287;Q9Y287-2	Integral membrane protein 2B;Integral membrane protein 2B;Integral membrane protein 2B;Isoform 2 of Integral membrane protein 2B	1	ITM2B	3459391	5.11118e+06	3090775	2.05651e+06	2.8491e+06	1.99721e+06	3.057e+06	3.52488e+06	3.37588e+06	NaN	NaN	1.65456e+06	4.38968e+06	3.51438e+06	3.39916e+06
A0A3B3ITR6;O95363	Phenylalanine--tRNA ligase, mitochondrial;Phenylalanine--tRNA ligase, mitochondrial	4	FARS2	1.30806e+06	1.3348e+06	1.51965e+06	889747	1.34997e+06	904313	1.26201e+06	1699805	1.06891e+06	899783	935443	762693	1.18647e+06	394771	1.07738e+06
A0A3B3ITT1;Q6IQ22	Ras-related protein Rab-12	4	RAB12	1425322	2.03115e+06	1.7027e+06	1.47826e+06	1.90342e+06	1.52299e+06	2.05101e+06	2368547	2.02847e+06	2.14517e+06	2.11362e+06	1879650	1.7591e+06	2033936	1730951
A0A3B3ITT5;P47914	60S ribosomal protein L29	5	RPL29	7444105	4774025	5189664	7424931	7768991	9170862	7154992	11708321	7161186	7.3075e+06	7035822	3.96943e+06	3.51384e+06	3.38304e+06	4566224
A0A3B3ITU8;A0A3B3IU04;A0A3F2YNW8;Q14643;Q14643-2;Q14643-3;Q14643-4;Q14643-5;Q14643-6;Q14643-7;Q14643-8	Inositol 1,4,5-trisphosphate receptor type 1;Inositol 1,4,5-trisphosphate receptor type 1;Inositol 1,4,5-trisphosphate receptor type 1;Inositol 1,4,5-trisphosphate receptor type 1;Isoform 2 of Inositol 1,4,5-trisphosphate receptor type 1;Isoform 3 of Inositol 1,4,5-trisphosphate receptor type 1;Isoform 4 of Inositol 1,4,5-trisphosphate receptor type 1;Isoform 5 of Inositol 1,4,5-trisphosphate rec…	6	ITPR1	4.04025e+06	1.10032e+06	1.1709e+06	1.2869e+06	982846	1.39786e+06	1.51198e+06	710369	1.60669e+06	1027940	797513	751409	1459777	1.48859e+06	787646
A0A3B3ITW3;P28288	ATP-binding cassette sub-family D member 3	12	ABCD3	5.49104e+06	4135273	3.79888e+06	3.31374e+06	3530483	3.11225e+06	4282136	2.50623e+06	3.86673e+06	4548928	5033965	2062348	2.43361e+06	2.98764e+06	4239168
A0A3B3ITX4;E9PN17;O75964	Uncharacterized protein;ATP synthase subunit g, mitochondrial;ATP synthase subunit g, mitochondrial	4	;ATP5MG;ATP5MG	27085346	11049223	14903947	15638234	15698942	18437206	16690761	43264784	18140698	26455376	17787224	16979398	15642140	13897167	18015390
A0A3B3ITZ9;Q9Y2W1	Thyroid hormone receptor-associated protein 3	37	THRAP3	11860053	13886343	14747369	18868358	16843712	18753838	16991842	25160938	20369690	16620199	17020944	21116970	19174588	16698391	15890256
A0A3B3IU16;C9JTT8;H7C1N3;O15155;O15155-2;Q68DU7	BET1 homolog;BET1 homolog;BET1 homolog (Fragment);BET1 homolog;Isoform 2 of BET1 homolog;BET1 homolog	1	BET1	NaN	1.69181e+06	1.72712e+06	2.52212e+06	1.89193e+06	2.49704e+06	1.42661e+06	3.96053e+06	2.86551e+06	2.31329e+06	NaN	1581778	2.55254e+06	2.03364e+06	1855515
A0A3B3IU24;Q92743	Serine protease HTRA1	2	HTRA1	NaN	59158.9	44300.9	49483	65805	66312.3	108992	NaN	137927	NaN	100455	5843.88	150344	129224	124245
A0A3B3IU65;A9UHW6;A9UHW6-2;A9UHW6-3;J3KSU6;J3QLD1;J3QLJ5;J3QRZ6	MIF4G domain-containing protein;MIF4G domain-containing protein;Isoform 2 of MIF4G domain-containing protein;Isoform 3 of MIF4G domain-containing protein;MIF4G domain-containing protein (Fragment);MIF4G domain-containing protein (Fragment);MIF4G domain-containing protein;MIF4G domain-containing protein (Fragment)	3	MIF4GD	3458664	NaN	NaN	255893	16091.7	NaN	63114.2	NaN	45411.4	82730.7	118327	182741	229218	276696	NaN
A0A3B3IU88;Q96EK9	Uncharacterized protein (Fragment);Protein KTI12 homolog	9	;KTI12	541633	415394	486744	514221	605961	428137	516145	274992	486426	248165	587094	217841	423804	428624	480468
A0A3B3IUB1;Q13144	Translation initiation factor eIF-2B subunit epsilon	9	EIF2B5	933270	648704	686695	1.01283e+06	681476	561735	651785	1.15311e+06	529324	598400	430643	651634	552226	523257	409742
A0A3B3IUB5;Q8TCT9;Q8TCT9-2;Q8TCT9-5	Minor histocompatibility antigen H13;Minor histocompatibility antigen H13;Isoform 2 of Minor histocompatibility antigen H13;Isoform 5 of Minor histocompatibility antigen H13	3	HM13	21328946	18471956	10782895	14197441	10875038	9175320	12238795	14693636	17907406	12288960	13358666	12770341	13854233	17879150	15827069
A0A3B3IUB9	Baculoviral IAP repeat-containing protein 6 (Fragment)	19	BIRC6	236464	184911	198178	243196	173806	115892	110151	248813	139546	112259	119567	132119	86589.9	121788	115510
A0A3B3IUD7;Q14690	Programmed cell death 11, isoform CRA_a;Protein RRP5 homolog	23	PDCD11	3.43655e+06	2.48185e+06	2.65848e+06	1.85932e+06	2945955	3.44333e+06	2.6521e+06	2249173	1.62495e+06	3521539	4293733	1.07124e+06	748452	871277	3.31634e+06
A0A3F2YNW7	AT-rich interactive domain-containing protein 1B	17	ARID1B	1.02318e+06	1.10519e+06	1052383	762477	829086	1.07045e+06	943695	799295	836499	1.35607e+06	2.08867e+06	1.04007e+06	1.00447e+06	911027	1.17436e+06
A0A3F2YNX7;Q7L5Y1;Q7L5Y1-4;Q7L5Y1-5	Mitochondrial enolase superfamily member 1;Mitochondrial enolase superfamily member 1;Isoform 4 of Mitochondrial enolase superfamily member 1;Isoform 5 of Mitochondrial enolase superfamily member 1	5	ENOSF1	98721.5	121787	106244	131373	174104	240389	74376.8	235664	147957	44623.3	NaN	89285.3	115536	61172.3	144337
A0A3F2YNY6;O75400-2	Pre-mRNA-processing factor 40 homolog A;Isoform 2 of Pre-mRNA-processing factor 40 homolog A	1	PRPF40A	3.83563e+06	6.68023e+06	3.20054e+06	18874034	3.26105e+06	4.48987e+06	4296156	4.55895e+06	NaN	22189000	5234641	3.49905e+06	2319348	NaN	4.11216e+06
A0A494BYR6;Q86Y91;Q86Y91-6	Kinesin-like protein;Kinesin-like protein KIF18B;Isoform 2 of Kinesin-like protein KIF18B	7	KIF18B	287656	283121	192475	139769	274145	280721	153871	737066	102035	351902	388882	177225	99854	95396.4	115860
A0A494BZT7;O14656	Torsin-1A	2	TOR1A	NaN	95269.4	11361718	15686754	38619.1	NaN	NaN	722574	3968048	NaN	NaN	NaN	3.81005e+06	935720	1.32735e+06
A0A494BZT8;Q9Y6A5	Transforming acidic coiled-coil-containing protein 3	10	TACC3	83718.9	84837.5	86321.2	59945.6	59985.9	56556.7	62532.8	52039.3	64301.4	33930.9	27174.6	40987	59820.2	60402	40119.5
A0A494BZU0;P40189;P40189-3	Interleukin-6 receptor subunit beta;Interleukin-6 receptor subunit beta;Isoform 3 of Interleukin-6 receptor subunit beta	2	IL6ST	NaN	334892	249007	382727	231640	NaN	441017	497571	544512	277701	103777	379203	373461	355714	283276
A0A494BZV2;Q6WCQ1;Q6WCQ1-2	Myosin phosphatase Rho-interacting protein;Myosin phosphatase Rho-interacting protein;Isoform 2 of Myosin phosphatase Rho-interacting protein	15	MPRIP	272981	650486	334541	463239	244320	378283	284248	416036	245294	602033	422012	176827	270387	135097	188635
A0A494BZZ6;H3BRL9;P78549;P78549-2;P78549-3	Endonuclease III-like protein 1 (Fragment);Endonuclease III-like protein 1 (Fragment);Endonuclease III-like protein 1;Isoform 2 of Endonuclease III-like protein 1;Isoform 3 of Endonuclease III-like protein 1	1	NTHL1	41190.2	NaN	104375	105957	NaN	NaN	132841	NaN	146942	241680	285918	NaN	NaN	NaN	49810.6
A0A494BZZ8;Q96K49;Q96K49-2	Transmembrane protein 87B (Fragment);Transmembrane protein 87B;Isoform 2 of Transmembrane protein 87B	5	TMEM87B	2.36057e+06	1755407	1.4391e+06	755455	1.24918e+06	1.24743e+06	1412080	1.54808e+06	1.443e+06	752325	751969	1.21025e+06	606738	1.05592e+06	444814
A0A494C028;H0Y993;P35659	Protein DEK;DEK oncogene (DNA binding), isoform CRA_b;Protein DEK	12	DEK	5249004	4.17909e+06	3.86309e+06	1953149	3.55548e+06	5.25331e+06	3057880	2.51386e+06	2.16029e+06	11269986	14780366	3588434	2.70601e+06	2.72803e+06	3.6762e+06
A0A494C039;Q9Y4L1	Hypoxia up-regulated protein 1	55	HYOU1	26587304	27961624	26642966	33757244	31968814	27009156	40091724	46811596	36684620	28520088	22757032	50611900	52151932	49051476	34168344
A0A494C050;Q5M9Q1;Q8N5F7	NF-kappa-B-activating protein (Fragment);NKAP-like protein;NF-kappa-B-activating protein	3	NKAP;NKAPL;NKAP	594721	635324	609783	937860	769233	712079	788361	841100	619366	885367	661786	614345	484705	398611	645591
A0A494C066;B7Z4W5;Q16773;Q16773-2	Kynurenine--oxoglutarate transaminase 1;Cysteine conjugate-beta lyase cytoplasmic (Glutamine transaminase K, kyneurenine aminotransferase), isoform CRA_b;Kynurenine--oxoglutarate transaminase 1;Isoform 2 of Kynurenine--oxoglutarate transaminase 1	1	KYAT1	NaN	NaN	20612	90138.6	NaN	44214.3	NaN	NaN	NaN	NaN	NaN	24009.4	NaN	NaN	NaN
A0A494C070;A0A494C0Z6;A0A494C1G8;H0Y6K5;H0Y7L6;Q02447;Q02447-2;Q02447-3;Q02447-4;Q02447-5;Q02447-6	Transcription factor Sp3;Transcription factor Sp3 (Fragment);Transcription factor Sp3 (Fragment);Transcription factor Sp3;Transcription factor Sp3 (Fragment);Transcription factor Sp3;Isoform 2 of Transcription factor Sp3;Isoform 3 of Transcription factor Sp3;Isoform 4 of Transcription factor Sp3;Isoform 5 of Transcription factor Sp3;Isoform 6 of Transcription factor Sp3	1	SP3	440394	777694	535509	379089	429921	709301	361335	342135	408656	1.62711e+06	1.752e+06	477794	251137	167570	509443
A0A494C0B4;P54725;P54725-2;P54725-3	UV excision repair protein RAD23 homolog A;UV excision repair protein RAD23 homolog A;Isoform 2 of UV excision repair protein RAD23 homolog A;Isoform 3 of UV excision repair protein RAD23 homolog A	7	RAD23A	973220	549905	892453	868658	579389	632410	546970	1.16473e+06	592753	449208	415329	531225	629791	419861	371711
A0A494C0G1;H0Y987;O95394;O95394-3	Phosphoacetylglucosamine mutase;Phosphoacetylglucosamine mutase;Phosphoacetylglucosamine mutase;Isoform 2 of Phosphoacetylglucosamine mutase	12	PGM3	532369	423951	580626	706096	665831	571045	278346	521432	435094	261942	265067	526105	400905	529248	427215
A0A494C0G4;A0A494C0Y4;A0JLT2;A0JLT2-2;J3KR33	Mediator of RNA polymerase II transcription subunit 19;Mediator of RNA polymerase II transcription subunit 19;Mediator of RNA polymerase II transcription subunit 19;Isoform 2 of Mediator of RNA polymerase II transcription subunit 19;Mediator of RNA polymerase II transcription subunit 19	1	MED19	NaN	2.0844e+06	NaN	NaN	NaN	NaN	NaN	237882	233433	NaN	447434	312941	NaN	293065	495604
A0A494C0K2;H7BZD2;Q8N7R7;Q8N7R7-2;Q8N7R7-3;Q8ND76;Q8ND76-3;R4GN48;R4GNF3	Cyclin-Y-like protein 1;Cyclin-Y-like protein 1 (Fragment);Cyclin-Y-like protein 1;Isoform 2 of Cyclin-Y-like protein 1;Isoform 3 of Cyclin-Y-like protein 1;Cyclin-Y;Isoform 3 of Cyclin-Y;Cyclin-Y (Fragment);Cyclin-Y (Fragment)	1	CCNYL1;CCNYL1;CCNYL1;CCNYL1;CCNYL1;CCNY;CCNY;CCNY;CCNY	421154	416956	421290	311149	NaN	NaN	298026	NaN	NaN	276257	382945	NaN	297937	622518	385432
A0A494C0K5;A0A494C0W0;O95453;O95453-2;O95453-3	Poly(A)-specific ribonuclease PARN;Poly(A)-specific ribonuclease PARN;Poly(A)-specific ribonuclease PARN;Isoform 2 of Poly(A)-specific ribonuclease PARN;Isoform 3 of Poly(A)-specific ribonuclease PARN	23	PARN	4993347	3740870	3.62766e+06	3.4056e+06	3.9121e+06	4401131	4658094	3.7047e+06	3.65734e+06	4479661	4289659	3.78536e+06	3.4712e+06	3077415	4809049
A0A494C0P1;D6RDA9;P04150;P04150-10;P04150-2;P04150-3;P04150-5;P04150-6;P04150-7;P04150-8;P04150-9;Q3MSN4	Glucocorticoid receptor;Glucocorticoid receptor (Fragment);Glucocorticoid receptor;Isoform 10 of Glucocorticoid receptor;Isoform Beta of Glucocorticoid receptor;Isoform Alpha-2 of Glucocorticoid receptor;Isoform GR-A alpha of Glucocorticoid receptor;Isoform Beta-2 of Glucocorticoid receptor;Isoform GR-A beta of Glucocorticoid receptor;Isoform Alpha-B of Glucocorticoid receptor;Isoform Beta-B of G…	1	NR3C1	NaN	NaN	NaN	NaN	NaN	NaN	19629.8	NaN	NaN	NaN	35397.1	NaN	NaN	NaN	NaN
A0A494C0R8	Clustered mitochondria protein homolog	25	CLUH	1059513	1.25927e+06	1.28079e+06	1.3903e+06	1.45654e+06	937842	1.13219e+06	1.07995e+06	1.05336e+06	961626	816690	1.28363e+06	1.10716e+06	1145264	648481
A0A494C0V7;Q9NRX6	Protein kish-B	1	TMEM167B	NaN	236921	251555	734814	357510	556088	468553	NaN	352698	1.08173e+06	962832	710474	871749	539053	239954
A0A494C0W5;Q86WV6	Stimulator of interferon genes protein	2	STING1	1.45612e+06	1658157	1.64275e+06	1.29356e+06	1.48312e+06	1.6647e+06	1.85015e+06	1.38407e+06	2.0363e+06	1.16545e+06	1.80234e+06	1.27026e+06	1.17914e+06	1.47047e+06	1.64026e+06
A0A494C0X0;Q99426	Tubulin-folding cofactor B	9	TBCB	826052	1.32269e+06	1.86579e+06	2.13619e+06	1.5256e+06	1.31025e+06	772972	1.7168e+06	1.58175e+06	909086	548712	1.406e+06	1830611	1.25108e+06	1.07983e+06
A0A494C0Z5;Q9H082	Ras-related protein Rab-33B	1	RAB33B	NaN	NaN	1.48948e+06	1.59412e+06	1.5699e+06	396759	442382	NaN	2.26393e+06	NaN	NaN	NaN	1.83575e+06	1.72936e+06	903034
A0A494C105;H7C593;Q9H3U5;Q9H3U5-2;Q9H3U5-3	Major facilitator superfamily domain-containing protein 1;Major facilitator superfamily domain-containing protein 1;Major facilitator superfamily domain-containing protein 1;Isoform 2 of Major facilitator superfamily domain-containing protein 1;Isoform 3 of Major facilitator superfamily domain-containing protein 1	2	MFSD1	332705	NaN	NaN	NaN	NaN	NaN	NaN	NaN	NaN	NaN	NaN	NaN	NaN	452569	NaN
A0A494C108;Q8N9T8	Protein KRI1 homolog	7	KRI1	3.2957e+06	1.98717e+06	2353831	2280015	1.54912e+06	3631437	2388254	2.29323e+06	1.72948e+06	3.14996e+06	2.76401e+06	1.26735e+06	1.12756e+06	780560	1.97607e+06
A0A494C143;Q14689;Q14689-6	Disco-interacting protein 2 homolog A;Disco-interacting protein 2 homolog A;Isoform 6 of Disco-interacting protein 2 homolog A	1	DIP2A	321998	377225	NaN	NaN	346001	454572	419764	322365	147452	369841	512362	323946	169324	330116	246674
A0A494C146;P50336	Protoporphyrinogen oxidase (Fragment);Protoporphyrinogen oxidase	8	PPOX	2477682	1.66176e+06	1.55223e+06	1.29128e+06	1.43208e+06	1085956	1432772	1.02238e+06	1.10181e+06	953274	1.17674e+06	1477201	1.59931e+06	1.42125e+06	1.55259e+06
A0A494C160;P14854	Cytochrome c oxidase subunit 6B1 (Fragment);Cytochrome c oxidase subunit 6B1	4	COX6B1	525855	296481	302096	527212	379740	347621	435655	416159	404306	387348	226549	283360	340265	324255	795620
A0A494C164;P52630;P52630-4	Signal transducer and activator of transcription;Signal transducer and activator of transcription 2;Isoform 2 of Signal transducer and activator of transcription 2	1	STAT2	NaN	NaN	134738	NaN	NaN	52894.4	NaN	NaN	NaN	60648.4	NaN	NaN	NaN	116892	NaN
A0A494C169;Q9NVE7	4'-phosphopantetheine phosphatase	9	PANK4	NaN	167152	53884.5	88040.4	24022.2	NaN	NaN	61440.3	170386	185235	NaN	NaN	59445.7	NaN	69226.1
A0A494C1J1;Q69YQ0;Q69YQ0-2	Cytospin-A;Cytospin-A;Isoform 2 of Cytospin-A	20	SPECC1L	881689	1.03556e+06	1.00835e+06	1.02186e+06	873063	1082882	882304	984393	763325	1.21059e+06	1.21483e+06	1107542	863023	749738	707513
A0A494C1L5;E9PEM5;P50851-2	Lipopolysaccharide-responsive and beige-like anchor protein;Lipopolysaccharide-responsive and beige-like anchor protein;Isoform 2 of Lipopolysaccharide-responsive and beige-like anchor protein	16	LRBA	NaN	19003.6	34279.4	31808.4	17265	2507.58	13311.2	9761.9	52956.3	23058.5	12343.3	16096.5	24006.3	15780.3	16113.1
A0A494C1M4;Q3SY69	10-formyltetrahydrofolate dehydrogenase;Mitochondrial 10-formyltetrahydrofolate dehydrogenase	10	ALDH1L2	1812608	1.54276e+06	1.1912e+06	1.34689e+06	1.30225e+06	1.20735e+06	1.4016e+06	660110	1.12924e+06	1.03052e+06	988311	1.35233e+06	1.79882e+06	2.01196e+06	1.56077e+06
A0A494C1N0;P26885	Peptidylprolyl isomerase;Peptidyl-prolyl cis-trans isomerase FKBP2	9	FKBP2	1.1438e+06	3.50348e+06	3.39667e+06	3.40843e+06	3.39877e+06	3.14014e+06	3.49615e+06	3547824	3346325	2.23444e+06	3.01468e+06	3.01187e+06	4.76401e+06	3.75518e+06	1.88788e+06
A0A494C1T9;J3KPS2;Q6ZRV2	Protein FAM83H;Protein FAM83H (Fragment);Protein FAM83H	13	FAM83H	126492	200024	418554	167576	334983	457389	349171	181630	333346	181168	452582	378287	174735	421473	429522
A0A499FI31;Q15020	Squamous cell carcinoma antigen recognized by T-cells 3	17	SART3	1.04229e+06	1.08023e+06	932305	1.37396e+06	1.25032e+06	1.13147e+06	1.75664e+06	841702	1.05902e+06	993125	854759	904617	805349	633040	757584
A0A499FI48	Protein disulfide-isomerase	52	PDIA4	89788256	94404032	80230584	119748144	115779432	104179256	135087296	149644912	130914696	97942512	79684264	126831848	147316240	143786864	98906752
A0A499FIS5;A0A499FJN1;A0A499FJS1;Q9BUB5;Q9BUB5-2;Q9BUB5-3	MAP kinase-interacting serine/threonine-protein kinase 1;MAP kinase-interacting serine/threonine-protein kinase 1;MAP kinase-interacting serine/threonine-protein kinase 1;MAP kinase-interacting serine/threonine-protein kinase 1;Isoform 2 of MAP kinase-interacting serine/threonine-protein kinase 1;Isoform 3 of MAP kinase-interacting serine/threonine-protein kinase 1	4	MKNK1	NaN	NaN	27013.1	139668	55872.3	NaN	42496.2	NaN	26838	NaN	NaN	NaN	92305.6	61689.9	NaN
A0A499FIX8;A0FGR8-2;H7BXI1	Extended synaptotagmin-2;Isoform 2 of Extended synaptotagmin-2;Extended synaptotagmin-2	14	ESYT2	4.68576e+06	4.53426e+06	4.57199e+06	4647720	4749250	3.32966e+06	4315839	3.61734e+06	5.1328e+06	4343796	4487971	4244052	5.00877e+06	4.97818e+06	4.81714e+06
A0A499FIZ0	WD repeat-containing protein 26	15	WDR26	1.14073e+06	1.27564e+06	1172591	1.9777e+06	1.61918e+06	1.50149e+06	1.31238e+06	788911	1.30846e+06	1.02884e+06	987437	1.94621e+06	1.49293e+06	1.4115e+06	1.19824e+06
A0A499FJ16;A0A5F9ZGX5;A0A5F9ZH01;A0A5F9ZHJ2;A0A5F9ZHP4;A0A5F9ZI29;C9J1X3;Q07912;Q07912-2;Q07912-3	Activated CDC42 kinase 1;Activated CDC42 kinase 1;Activated CDC42 kinase 1 (Fragment);Activated CDC42 kinase 1;Activated CDC42 kinase 1;Activated CDC42 kinase 1;Activated CDC42 kinase 1;Activated CDC42 kinase 1;Isoform 2 of Activated CDC42 kinase 1;Isoform 3 of Activated CDC42 kinase 1	2	TNK2	NaN	55202.5	74973.9	95274.9	73145.1	95688.6	140454	48380	111328	49977.9	NaN	67329.8	90789.7	151259	88452.3
A0A499FJI4;O75592;O75592-2	E3 ubiquitin-protein ligase MYCBP2;E3 ubiquitin-protein ligase MYCBP2;Isoform 2 of E3 ubiquitin-protein ligase MYCBP2	19	MYCBP2	497784	508974	576118	602134	593455	636153	603924	497516	419027	721083	625837	475386	399658	327738	389834
A0A499FJS7;O14920;O14920-2;O14920-4	Inhibitor of nuclear factor kappa-B kinase subunit beta;Inhibitor of nuclear factor kappa-B kinase subunit beta;Isoform 2 of Inhibitor of nuclear factor kappa-B kinase subunit beta;Isoform 4 of Inhibitor of nuclear factor kappa-B kinase subunit beta	6	IKBKB	121484	71903.1	66704.5	56515.1	100266	100658	124505	131911	47329.7	86005.8	46762.6	75818.3	84644.7	107521	118528
A0A4W8VYG7;A0A4W8W4R1;Q99674	Cell growth regulator with EF hand domain protein 1	4	CGREF1	1.94729e+06	1.66253e+06	1.92285e+06	2.08218e+06	1.77711e+06	1259162	2.08126e+06	1.11647e+06	2.26907e+06	945924	1012164	1.71285e+06	3.30449e+06	2.952e+06	2197652
A0A590TQL1;A0A5F9ZCY9;Q96AP0;Q96AP0-2;R4GNJ5	Adrenocortical dysplasia homolog (Mouse), isoform CRA_a;Adrenocortical dysplasia homolog (Mouse), isoform CRA_b;Adrenocortical dysplasia protein homolog;Isoform 2 of Adrenocortical dysplasia protein homolog;Adrenocortical dysplasia protein homolog	1	ACD	NaN	63638.5	59093.3	20482.9	NaN	NaN	NaN	NaN	38045.1	NaN	NaN	11282.7	NaN	NaN	76041.6
A0A590UJ43;P48729;P48729-2;U3KPX3	Casein kinase I isoform alpha;Casein kinase I isoform alpha;Isoform 2 of Casein kinase I isoform alpha;Casein kinase I isoform alpha	8	CSNK1A1	5.50942e+06	8986689	8.22829e+06	6517830	9079785	8776462	6.92542e+06	8937612	8.19417e+06	7274376	11922696	6351542	3.24252e+06	5.95269e+06	7.58955e+06
A0A590UJ53;Q9P2N6;Q9P2N6-2;Q9P2N6-3;Q9P2N6-4;Q9P2N6-5;Q9P2N6-6	KAT8 regulatory NSL complex subunit 3;KAT8 regulatory NSL complex subunit 3;Isoform 2 of KAT8 regulatory NSL complex subunit 3;Isoform 3 of KAT8 regulatory NSL complex subunit 3;Isoform 4 of KAT8 regulatory NSL complex subunit 3;Isoform 5 of KAT8 regulatory NSL complex subunit 3;Isoform 6 of KAT8 regulatory NSL complex subunit 3	3	KANSL3	97088.5	NaN	NaN	NaN	NaN	24435.1	NaN	NaN	NaN	NaN	179881	139489	NaN	NaN	42026.1
A0A590UJ57;A0A590UJ98;A0A590UJT0;A0A590UK97;E9PP15;Q14114;Q14114-4	Low-density lipoprotein receptor-related protein 8;Low-density lipoprotein receptor-related protein 8;Low-density lipoprotein receptor-related protein 8;Low-density lipoprotein receptor-related protein 8;Low-density lipoprotein receptor-related protein 8 (Fragment);Low-density lipoprotein receptor-related protein 8;Isoform 4 of Low-density lipoprotein receptor-related protein 8	1	LRP8	NaN	NaN	NaN	23764.9	NaN	NaN	NaN	NaN	12170.2	NaN	NaN	NaN	706363	NaN	17138.1
A0A590UJ58;B0AZR9;P63092;P63092-4;Q5JWF2	Guanine nucleotide-binding protein G(s) subunit alpha isoforms short;GNAS complex locus, isoform CRA_b;Guanine nucleotide-binding protein G(s) subunit alpha isoforms short;Isoform 4 of Guanine nucleotide-binding protein G(s) subunit alpha isoforms short;Guanine nucleotide-binding protein G(s) subunit alpha isoforms XLas	19	GNAS	9290150	10453639	7.62291e+06	8884240	9408362	5661153	9828649	9410512	10019735	7.90526e+06	9747724	7.44051e+06	13423225	13398153	11567127
A0A590UJA9;C9JCW7;C9JE12;Q9BVT8	Transmembrane and ubiquitin-like domain-containing protein 1;Transmembrane and ubiquitin-like domain-containing protein 1 (Fragment);Transmembrane and ubiquitin-like domain-containing protein 1 (Fragment);Transmembrane and ubiquitin-like domain-containing protein 1	2	TMUB1	13151891	10095721	10739208	8012013	5388962	4.40798e+06	9155934	5.07791e+06	9717408	5.87572e+06	6463308	3.71133e+06	7.61524e+06	6560548	8.34926e+06
A0A590UJD8;Q5VVJ2;Q5VVJ2-2	Histone H2A deubiquitinase MYSM1;Histone H2A deubiquitinase MYSM1;Isoform 2 of Histone H2A deubiquitinase MYSM1	3	MYSM1	47646.6	244644	82999.9	50231.1	31577.1	25732.6	NaN	NaN	NaN	62372.1	146917	NaN	138855	106672	120760
A0A590UJI0;Q6ZVL6	UPF0606 protein KIAA1549L	1	KIAA1549L	128364	NaN	NaN	NaN	NaN	NaN	NaN	NaN	NaN	NaN	NaN	NaN	NaN	NaN	NaN
A0A590UJI7;P51587	Breast cancer type 2 susceptibility protein (Fragment);Breast cancer type 2 susceptibility protein	1	BRCA2	NaN	NaN	NaN	150041	NaN	NaN	192710	NaN	96884.2	264916	NaN	196673	113066	NaN	NaN
A0A590UJJ0	Guanine nucleotide-binding protein G(s) subunit alpha isoforms short (Fragment)	1	GNAS	5245230	5.86369e+06	6.63021e+06	5801264	5751965	5503092	7.38636e+06	8340342	8.17483e+06	6.79644e+06	6980830	5.474e+06	7683420	7.51876e+06	7.15431e+06
A0A590UJJ4	Voltage-gated potassium channel subunit beta-2	2	KCNAB2	2.29276e+06	1.27626e+06	2.48872e+06	3.31203e+06	2.81217e+06	3049215	2.2374e+06	1.2285e+06	1.94898e+06	2.51412e+06	3213992	2.39561e+06	2.35416e+06	2.2305e+06	2.68079e+06
A0A590UJK3;Q14BN4;Q14BN4-2;Q14BN4-3	Sarcolemmal membrane-associated protein;Sarcolemmal membrane-associated protein;Isoform 2 of Sarcolemmal membrane-associated protein;Isoform 3 of Sarcolemmal membrane-associated protein	8	SLMAP	1.95719e+06	1.54769e+06	1358960	1274119	1.57073e+06	1220130	1687479	1.93543e+06	1.90241e+06	1.38328e+06	1.01282e+06	1.19675e+06	1.49716e+06	1.58128e+06	1.47341e+06
A0A590UJK4;A0A590UJP7;A0A590UK01;Q13247;Q13247-3	Serine/arginine-rich-splicing factor 6;Serine/arginine-rich-splicing factor 6;Serine/arginine-rich-splicing factor 6;Serine/arginine-rich splicing factor 6;Isoform SRP55-3 of Serine/arginine-rich splicing factor 6	16	SRSF6	14005466	19680296	19088530	26243350	23885788	21876836	19322804	24337752	25382070	21108628	22757740	21503880	16754584	17143222	18198476
A0A590UJQ1;A0A590UJW8;A0A590UK44;Q96J02;Q96J02-2	E3 ubiquitin-protein ligase;E3 ubiquitin-protein ligase;E3 ubiquitin-protein ligase;E3 ubiquitin-protein ligase Itchy homolog;Isoform 2 of E3 ubiquitin-protein ligase Itchy homolog	9	ITCH	351957	566348	463144	290133	341124	244801	311221	290966	290983	420918	582894	183183	265367	423431	292015
A0A590UJS4;Q6KC79;Q6KC79-2	Nipped-B protein;Nipped-B-like protein;Isoform 2 of Nipped-B-like protein	16	NIPBL	679012	835888	447192	398986	529347	758273	541293	524120	438954	2135849	2.44389e+06	411213	319703	232608	693335
A0A590UJX7;B7ZBM3;Q8IVH2;Q8IVH2-2;Q8IVH2-3	Forkhead box protein P4 (Fragment);Forkhead box protein P4;Forkhead box protein P4;Isoform 2 of Forkhead box protein P4;Isoform 3 of Forkhead box protein P4	1	FOXP4	NaN	7360	18707.8	NaN	159251	19350.7	NaN	NaN	NaN	187316	109085	NaN	NaN	NaN	NaN
A0A5E8;Q99501;Q99501-2;Q99501-3;Q99501-4	GAS2-like protein 1;GAS2-like protein 1;Isoform 2 of GAS2-like protein 1;Isoform 3 of GAS2-like protein 1;Isoform 4 of GAS2-like protein 1	1	GAS2L1	NaN	NaN	NaN	118286	NaN	NaN	NaN	NaN	NaN	NaN	NaN	NaN	NaN	NaN	60082.4
A0A5F9UK94;H0Y360;Q01433;Q01433-2	AMP deaminase;AMP deaminase;AMP deaminase 2;Isoform Ex1A-2-3 of AMP deaminase 2	19	AMPD2	887372	499912	451051	567812	549687	326684	471176	444988	344037	342613	291459	471708	475494	457656	431332
A0A5F9UN28;Q13303	Voltage-gated potassium channel subunit beta-2	15	KCNAB2	5091069	5678968	5.92731e+06	7583543	7469617	7.95484e+06	6271001	4561271	5.64631e+06	7664009	8.19327e+06	5492685	5.98193e+06	5.87379e+06	6.563e+06
A0A5F9UP49;Q9BRK5	45 kDa calcium-binding protein	15	SDF4	24706062	17890166	19500882	20706660	17231402	19557716	21843046	28894914	28845850	14703337	12086195	23619946	28981710	26134478	19966978
A0A5F9UY30;A0A5H1ZRP2;O43493;O43493-3;O43493-4;O43493-5;O43493-7	Trans-Golgi network integral membrane protein 2;Trans-Golgi network integral membrane protein 2;Trans-Golgi network integral membrane protein 2;Isoform TGN48 of Trans-Golgi network integral membrane protein 2;Isoform 4 of Trans-Golgi network integral membrane protein 2;Isoform 5 of Trans-Golgi network integral membrane protein 2;Isoform 7 of Trans-Golgi network integral membrane protein 2	5	TGOLN2	2459839	1.74436e+06	1.88696e+06	1.24551e+06	1.55664e+06	1.83527e+06	2.35607e+06	2.95365e+06	2621715	1629976	1089691	1.65996e+06	1172131	1.55929e+06	1.28253e+06
A0A5F9YFS9	Signal peptidase complex subunit 1	3	SPCS1	NaN	606631	877796	1.20507e+06	1.28518e+06	1.12273e+06	1.5523e+06	1.07504e+06	619684	1.34844e+06	1.1213e+06	464297	637497	596938	902248
A0A5F9ZGS5;A0A5F9ZGS7;A0A5F9ZGX8;A0A5F9ZGY1;A0A5F9ZGZ1;A0A5F9ZH35;A0A5F9ZH39;A0A5F9ZH58;A0A5F9ZH70;A0A5F9ZHA1;A0A5F9ZHC9;A0A5F9ZHG3;A0A5F9ZHJ4;A0A5F9ZHJ6;A0A5F9ZHL5;A0A5F9ZHL9;A0A5F9ZHQ5;A0A5F9ZHR2;A0A5F9ZHY6;A0A5F9ZI15;A0A5F9ZI18;A0A5F9ZI53;A0A5F9ZI56;A0A5F9ZI69;A0A5F9ZI73;A0A5F9ZI81;Q01484-2;Q01484-5	Ankyrin-2;Ankyrin-2;Ankyrin-2;Ankyrin-2;Ankyrin-2;Ankyrin-2;Ankyrin-2;Ankyrin-2;Ankyrin-2;Ankyrin-2;Ankyrin-2;Ankyrin-2;Ankyrin-2;Ankyrin 2, neuronal, isoform CRA_a;Ankyrin-2;Ankyrin-2;Ankyrin-2;Ankyrin-2;Ankyrin-2;Ankyrin-2;Ankyrin-2;Ankyrin-2;Ankyrin-2;Ankyrin-2;Ankyrin-2;Ankyrin-2;Isoform 2 of Ankyrin-2;Isoform 4 of Ankyrin-2	11	ANK2	2.71509e+06	2843413	3.65954e+06	3084606	3599221	2.99121e+06	2252155	317763	2.43678e+06	2.46659e+06	2.70768e+06	2.70229e+06	3.48591e+06	3402269	3622807
A0A5F9ZGX4;A0A5F9ZHN9;P51648;P51648-2	Aldehyde dehydrogenase family 3 member A2 (Fragment);Aldehyde dehydrogenase;Aldehyde dehydrogenase family 3 member A2;Isoform 2 of Aldehyde dehydrogenase family 3 member A2	6	ALDH3A2	4649720	1.50615e+06	1.49892e+06	1.54131e+06	1.49576e+06	1.15861e+06	2.11508e+06	1079261	1.51034e+06	1653929	1.9807e+06	874793	1.74365e+06	1.38931e+06	1.36891e+06
A0A5F9ZH07;A0A5F9ZHN8;A0A5F9ZI39;P23458	Tyrosine-protein kinase (Fragment);Tyrosine-protein kinase;Tyrosine-protein kinase;Tyrosine-protein kinase JAK1	9	JAK1	757916	769721	712300	494528	488127	458377	974583	614905	727265	841053	827963	454916	473027	458259	489602
A0A5F9ZH11;P55201;P55201-2;P55201-3;P55201-4	Peregrin (Fragment);Peregrin;Isoform 2 of Peregrin;Isoform 3 of Peregrin;Isoform 4 of Peregrin	5	BRPF1	NaN	210936	217548	132222	138319	101894	177832	217646	129429	296171	455601	NaN	NaN	111590	141691
A0A5F9ZH20;A0A5F9ZH60;A0A5F9ZH84;Q5TF39	Sodium-dependent glucose transporter 1	1	MFSD4B	372091	493748	613113	543370	621531	NaN	532277	492748	705296	NaN	284251	576196	334406	600081	470197
A0A5F9ZH79;A0A5F9ZI10;A0A5F9ZI37;A0A5K1VW55;H0YCB3;Q8N9N2;Q8N9N2-2	Activating signal cointegrator 1 complex subunit 1;Activating signal cointegrator 1 complex subunit 1 (Fragment);Activating signal cointegrator 1 complex subunit 1;Activating signal cointegrator 1 complex subunit 1;Activating signal cointegrator 1 complex subunit 1 (Fragment);Activating signal cointegrator 1 complex subunit 1;Isoform 2 of Activating signal cointegrator 1 complex subunit 1	3	ASCC1	194551	47618.6	28639.6	92393.1	166953	83912.3	49989.8	NaN	61136.4	81833.9	100711	122886	90453.5	60857.4	NaN
A0A5F9ZHB6;P49642	DNA primase;DNA primase small subunit	6	PRIM1	677139	864503	684908	628059	857680	838308	853886	818009	629844	692035	699355	544143	214201	708294	459882
A0A5F9ZHD5;P17707	S-adenosylmethionine decarboxylase proenzyme	5	AMD1	NaN	400686	102542	49307.1	NaN	NaN	67131.8	170766	179056	NaN	NaN	243040	NaN	NaN	81004.9
A0A5F9ZHG7;E9PCH4;Q8TEU7;Q8TEU7-3;Q8TEU7-4;Q8TEU7-5	Rap guanine nucleotide exchange factor 6;Uncharacterized protein;Rap guanine nucleotide exchange factor 6;Isoform 3 of Rap guanine nucleotide exchange factor 6;Isoform 4 of Rap guanine nucleotide exchange factor 6;Isoform 5 of Rap guanine nucleotide exchange factor 6	5	RAPGEF6;;RAPGEF6;RAPGEF6;RAPGEF6;RAPGEF6	NaN	214736	33461.7	241438	NaN	12909.1	59729.7	362280	20596.5	214163	114816	NaN	35421.3	NaN	NaN
A0A5F9ZHH3;O43236;O43236-2;O43236-3;O43236-4	Septin-4;Septin-4;Isoform 2 of Septin-4;Isoform 3 of Septin-4;Isoform 4 of Septin-4	6	SEPTIN4	457497	374026	209994	356765	411522	375503	249193	280445	158651	353205	449425	254611	211402	92745.2	270115
A0A5F9ZHM4;P07195	L-lactate dehydrogenase;L-lactate dehydrogenase B chain	25	LDHB	17902398	28874616	35649196	52419464	47921448	37150712	25156128	49776556	31886150	28871908	17928180	33395398	35627196	31470092	23887564
A0A5F9ZHN7;Q9NTJ5	Phosphatidylinositide phosphatase SAC1;Phosphatidylinositol-3-phosphatase SAC1	20	SACM1L	17178178	16353015	15325955	13444866	14535061	11797236	15842766	12464652	18630186	15447988	16850328	13206344	16759739	17360268	16662995
A0A5F9ZHQ7;Q68CZ6;Q68CZ6-2	HAUS augmin-like complex subunit 3;HAUS augmin-like complex subunit 3;Isoform 2 of HAUS augmin-like complex subunit 3	3	HAUS3	NaN	203245	NaN	136892	5491.62	130596	NaN	NaN	110806	544411	NaN	188605	270048	NaN	NaN
A0A5F9ZHR7;P11117	Lysosomal acid phosphatase	5	ACP2	2440156	1.8496e+06	1.68547e+06	1.21518e+06	1.57345e+06	995235	1.25497e+06	1.25778e+06	1.89808e+06	1.053e+06	1.1676e+06	1.69878e+06	2400221	3046430	2.89619e+06
A0A5F9ZHS3;O00255;O00255-2;O00255-3	Menin;Menin;Isoform 2 of Menin;Isoform 3 of Menin	2	MEN1	NaN	NaN	NaN	NaN	25408.3	NaN	NaN	NaN	NaN	117244	103607	NaN	NaN	NaN	NaN
A0A5F9ZHU7;P49643	DNA primase large subunit	4	PRIM2	NaN	149910	224669	276206	209232	256511	203115	312067	229114	182427	188814	188290	173534	55711.6	159598
A0A5F9ZHY7;Q8WY22	BRI3-binding protein	1	BRI3BP	381985	160783	184306	167739	104692	NaN	124444	33693.5	84315.9	216611	258586	125577	395084	264782	285846
A0A5H1ZRP4;Q8WX92-2	Negative elongation factor B;Isoform 2 of Negative elongation factor B	11	NELFB	2.40326e+06	2.04029e+06	1.41343e+06	2014296	2151251	1.5525e+06	2129641	2.4754e+06	1.82428e+06	1.60928e+06	1.79137e+06	1.73163e+06	1588984	1.6068e+06	1.56223e+06
A0A5H1ZRS1	Pericentriolar material 1 protein	39	PCM1	2.62327e+06	3.85034e+06	3959391	3.83465e+06	3911818	3721280	3695785	3607700	3435417	3.40005e+06	3.33058e+06	5233987	5004626	4.28446e+06	2.94919e+06
A0A5K1VW28;Q9HBU6	Ethanolamine kinase 1	5	ETNK1	2.15652e+06	1.645e+06	1.15885e+06	1.77217e+06	924559	966303	1.78418e+06	1.1662e+06	1.54652e+06	1.43276e+06	505398	1.38939e+06	1.5939e+06	1.53471e+06	882496
A0A5K1VW60;Q99766	ATP synthase subunit s, mitochondrial;ATP synthase subunit s, mitochondrial	1	DMAC2L	263528	2.10269e+06	1.64106e+06	1.31433e+06	1.79683e+06	1.92173e+06	NaN	1.04038e+06	1824453	785226	NaN	2.36626e+06	1.06887e+06	1953884	516631
A0A5K1VW61;A0A5K1VW71;A0A5K1VW79;A0A5K1VW93;Q7Z5Q1;Q7Z5Q1-3;Q7Z5Q1-4;Q7Z5Q1-5;Q7Z5Q1-6;Q7Z5Q1-7;Q7Z5Q1-8;Q7Z5Q1-9	Cytoplasmic polyadenylation element-binding protein 2;Cytoplasmic polyadenylation element-binding protein 2;Cytoplasmic polyadenylation element-binding protein 2;Cytoplasmic polyadenylation element-binding protein 2;Cytoplasmic polyadenylation element-binding protein 2;Isoform 2 of Cytoplasmic polyadenylation element-binding protein 2;Isoform 3 of Cytoplasmic polyadenylation element-binding prote…	4	CPEB2	60620.4	NaN	100661	184974	66475.6	231991	126603	NaN	200363	99062.2	161516	144584	63796.3	67431.4	128567
A0A5K1VW70;P98198;P98198-3	Phospholipid-transporting ATPase;Phospholipid-transporting ATPase ID;Isoform 3 of Phospholipid-transporting ATPase ID	3	ATP8B2	345752	39922	NaN	NaN	NaN	NaN	24493.1	NaN	61866.4	296530	NaN	NaN	502796	336040	132156
A0A5K1VW74;Q9Y243;Q9Y243-2	Non-specific serine/threonine protein kinase;RAC-gamma serine/threonine-protein kinase;Isoform 2 of RAC-gamma serine/threonine-protein kinase	3	AKT3	115533	71583.2	96493.1	101538	122517	47620.1	45749.8	114819	NaN	55717.2	23553.1	30326.7	99338.1	NaN	78513.6
A0A5K1VW85;O75419;O75419-2;O75419-3	Cell division control protein 45 homolog;Cell division control protein 45 homolog;Isoform 2 of Cell division control protein 45 homolog;Isoform 3 of Cell division control protein 45 homolog	4	CDC45	373401	593396	547407	610359	568101	459265	565378	729428	628912	337099	330743	405379	392826	595832	498354
A0A669KA36;A0A669KB88;B7ZLR4;E7ET55;F5H562;F5H748;P35670;P35670-2;P35670-3;P35670-4	Copper-transporting ATPase 2 (Fragment);Copper-transporting ATPase 2;ATP7B protein;Copper-transporting ATPase 2;Copper-transporting ATPase 2;Copper-transporting ATPase 2;Copper-transporting ATPase 2;Isoform 2 of Copper-transporting ATPase 2;Isoform 3 of Copper-transporting ATPase 2;Isoform 4 of Copper-transporting ATPase 2	3	ATP7B	1.39457e+06	974518	854116	903924	876007	750925	1.12139e+06	1.12629e+06	1.04162e+06	919862	802014	514575	982590	1.17065e+06	913520
A0A669KAV7;A0A669KBH9;M0QXA7;O95785-3	Protein Wiz;Protein Wiz;Protein Wiz;Isoform 3 of Protein Wiz	8	WIZ	1.95831e+06	1.91416e+06	1.12244e+06	984822	862106	1.32535e+06	1.13933e+06	557258	935863	2.23955e+06	3036672	1.00572e+06	1.05039e+06	929979	1.02048e+06
A0A669KAX3;O76024	Wolframin	7	WFS1	2.95858e+06	2.29502e+06	2697013	2.06758e+06	1.74417e+06	1.3964e+06	2.32569e+06	1.44362e+06	2.40909e+06	2.21554e+06	2616110	2.14231e+06	1.42909e+06	2311302	2338212
A0A669KAX4;Q13620-1	Cullin-4B;Isoform 2 of Cullin-4B	33	CUL4B	1.5624e+06	2.03783e+06	1.62488e+06	1923734	2.03931e+06	1.55121e+06	2.01719e+06	1.42066e+06	1.53306e+06	2.29702e+06	2.42677e+06	1.58704e+06	1.71851e+06	1.87689e+06	1.71861e+06
A0A669KAX9;Q5T653	Uncharacterized protein (Fragment);39S ribosomal protein L2, mitochondrial	4	;MRPL2	8594299	7475899	6.90682e+06	8.16971e+06	6624493	6146820	6.88694e+06	5833695	7.74955e+06	6245488	4.869e+06	5088291	5.93392e+06	6205533	5.18463e+06
A0A669KB10;A0A669KBG8;Q92538;Q92538-2;Q92538-3	Golgi-specific brefeldin A-resistance guanine nucleotide exchange factor 1;Golgi-specific brefeldin A-resistance guanine nucleotide exchange factor 1;Golgi-specific brefeldin A-resistance guanine nucleotide exchange factor 1;Isoform 2 of Golgi-specific brefeldin A-resistance guanine nucleotide exchange factor 1;Isoform 3 of Golgi-specific brefeldin A-resistance guanine nucleotide exchange factor 1	14	GBF1	372046	270690	240200	191937	235351	269550	220734	232394	177050	144622	186499	211266	208923	138894	136783
A0A669KB12;Q09472	Histone acetyltransferase p300	6	EP300	132758	1000710	659125	661424	1.04706e+06	692368	960417	174567	550599	738425	1.23791e+06	651603	807612	544635	556484
A0A669KB27;A0A669KBH7;Q9UHQ4	Uncharacterized protein;Uncharacterized protein;B-cell receptor-associated protein 29	10	DUS4L-BCAP29;DUS4L-BCAP29;BCAP29	8923826	10610433	9631766	9671238	10471554	8881628	10707588	12214537	11906795	10903944	10292102	7965594	10111107	9950964	10684006
A0A669KB29;K7EQ21;K7EQZ1;Q9P0U4;Q9P0U4-2	CXXC-type zinc finger protein 1;CXXC finger 1 (PHD domain), isoform CRA_c;CXXC-type zinc finger protein 1;CXXC-type zinc finger protein 1;Isoform 2 of CXXC-type zinc finger protein 1	5	CXXC1	688676	188895	275969	383888	339345	233095	321295	907869	67689.6	267153	287370	181817	202907	145001	149127
A0A669KB41;A0A669KBH5;E7EPV7;P37840;P37840-2	Alpha-synuclein;Alpha-synuclein;Alpha-synuclein;Alpha-synuclein;Isoform 2-4 of Alpha-synuclein	7	SNCA	72707296	40670248	41328840	32308438	26157738	29419420	54890292	65863964	44091912	32094132	22345430	45872908	33749292	46956448	38155088
A0A669KB53;A0A669KB56;A0A669KB68;A0A669KBA4;P42224	Signal transducer and activator of transcription 1-alpha/beta	16	STAT1	892803	1281384	1.28814e+06	1.52363e+06	1.50511e+06	1262036	1321241	1231393	1.12683e+06	1531859	1.30897e+06	1.10606e+06	1.3024e+06	904996	824046
A0A669KB71;O94842;O94842-2;O94842-3	TOX high mobility group box family member 4;TOX high mobility group box family member 4;Isoform 2 of TOX high mobility group box family member 4;Isoform 3 of TOX high mobility group box family member 4	2	TOX4	2.32697e+06	2.28084e+06	2.81566e+06	1848876	3.47684e+06	2.99477e+06	1.51376e+06	1.75792e+06	2.31875e+06	2.59461e+06	3.10058e+06	2.54074e+06	806780	1.93681e+06	1.94114e+06
A0A669KBC9;A0A669KBL4;G5EA50;Q6ZN18;Q6ZN18-2;Q6ZN18-3	Zinc finger protein AEBP2;Zinc finger protein AEBP2;AE binding protein 2, isoform CRA_a;Zinc finger protein AEBP2;Isoform 2 of Zinc finger protein AEBP2;Isoform 3 of Zinc finger protein AEBP2	2	AEBP2	NaN	NaN	NaN	NaN	NaN	NaN	16683.4	8307.82	15164	NaN	NaN	6096.23	5534.95	4404.75	NaN
A0A669KBI7;Q9UMN6	Histone-lysine N-methyltransferase 2B	3	KMT2B	1106384	719515	662330	708917	572187	787992	1.00105e+06	698102	550369	779836	526196	750856	765277	834813	597720
A0A669KBJ7;Q9H2P0	Activity-dependent neuroprotector homeobox protein	27	ADNP	4.74054e+06	4.69295e+06	4402407	4319209	3.69192e+06	4228780	4525949	4.28551e+06	4384784	4889065	4301450	4.37115e+06	5416121	4599241	4.92274e+06
A0A669KBL2;Q5VUG0	Scm-like with four MBT domains protein 2	1	SFMBT2	NaN	NaN	NaN	NaN	162716	365748	NaN	NaN	NaN	NaN	NaN	NaN	NaN	145519	269583
A0AV96;A0AV96-2;B7Z8Z7;D6R9D6;D6RBS9	RNA-binding protein 47;Isoform 2 of RNA-binding protein 47;RNA-binding protein 47;RNA-binding protein 47;RNA-binding protein 47 (Fragment)	4	RBM47	135668	173706	126026	138111	155170	NaN	113827	90049.5	159993	197799	225862	116483	82571.7	71628	48068.6
A0AVT1	Ubiquitin-like modifier-activating enzyme 6	16	UBA6	210036	207262	267037	270198	272959	174476	132074	307391	153609	144977	115330	131791	170825	178034	134062
A0MZ66;A0MZ66-3	Shootin-1;Isoform 3 of Shootin-1	20	SHTN1	424116	357612	386343	364475	316682	313948	339743	443999	341979	432726	323083	406391	371706	344588	343684
A0PJW6	Transmembrane protein 223	2	TMEM223	2758900	2.06057e+06	2.48401e+06	1.8074e+06	1.40962e+06	1.52912e+06	2.32695e+06	619987	2.28842e+06	1.7608e+06	2.51171e+06	685342	1.31972e+06	1.10819e+06	1.91202e+06
A1L0T0	2-hydroxyacyl-CoA lyase 2	11	ILVBL	1.92754e+06	2255200	2295805	1.85375e+06	2.28646e+06	1.55809e+06	1.96649e+06	1.1385e+06	2.27532e+06	1580152	2.59052e+06	1.47946e+06	2.18274e+06	2.4527e+06	2.8725e+06
A1L188	NADH dehydrogenase [ubiquinone] 1 alpha subcomplex assembly factor 8	3	NDUFAF8	1011793	723195	602798	555152	564780	435697	584351	359667	475150	336163	305623	618106	880232	721712	541689
A1L390;A1L390-3	Pleckstrin homology domain-containing family G member 3;Isoform 3 of Pleckstrin homology domain-containing family G member 3	3	PLEKHG3	NaN	3277.21	93144.5	415792	12075.8	NaN	35966.3	15551	35261.6	45751.6	NaN	43103.2	58536.1	38512.6	10926.7
A1X283	SH3 and PX domain-containing protein 2B	30	SH3PXD2B	14165708	14318741	14942730	13412574	13765948	12488631	10307679	7356693	10512151	15134132	17954584	11822345	14348920	12586753	13561714
A2A274;Q99798	Aconitate hydratase, mitochondrial;Aconitate hydratase, mitochondrial	35	ACO2	26333208	20853460	20439342	18605780	19076830	17564018	18119224	15131576	18643028	12386841	13462773	21767664	22102918	21324364	15571217
A2A2L4;Q9NUS5	AP-5 complex subunit sigma-1 (Fragment);AP-5 complex subunit sigma-1	2	AP5S1	9475.9	62204.8	NaN	127061	NaN	111666	96562.6	NaN	NaN	NaN	NaN	NaN	71339.4	NaN	7777.4
A2A2V1;P04156	Major prion protein (Fragment);Major prion protein	4	PRNP	686499	576228	533931	547570	702729	582618	653194	671484	795271	453869	626008	916805	839656	938098	774459
A2AAT0;Q92504	Zinc transporter SLC39A7 (Fragment);Zinc transporter SLC39A7	2	SLC39A7	2895227	2.6408e+06	2959722	2.44846e+06	2.09934e+06	2.7929e+06	2.6205e+06	2570445	1873062	2.83471e+06	1.94506e+06	1.59342e+06	2.24313e+06	1.75576e+06	2.37311e+06
A2IDA3;P29372;P29372-2;P29372-4;P29372-5	DNA-3-methyladenine glycosylase (Fragment);DNA-3-methyladenine glycosylase;Isoform 2 of DNA-3-methyladenine glycosylase;Isoform 3 of DNA-3-methyladenine glycosylase;Isoform 4 of DNA-3-methyladenine glycosylase	5	MPG	169815	428444	382840	305335	360267	508239	294997	259834	296846	1.10888e+06	1697648	NaN	191970	179386	230423
A2IDC6;Q13084	39S ribosomal protein L28, mitochondrial (Fragment);39S ribosomal protein L28, mitochondrial	4	MRPL28	8323947	5057644	6.57772e+06	5.15957e+06	6981375	4.81123e+06	4605802	4.69155e+06	3.80063e+06	3.79443e+06	3.57386e+06	4.86959e+06	2275889	4.21279e+06	3.12524e+06
A2RRP1	Neuroblastoma-amplified sequence	23	NBAS	1.91264e+06	1.90039e+06	1420762	1616348	1.54168e+06	1.4562e+06	1.53768e+06	1.38395e+06	1.64617e+06	1.9791e+06	1.95176e+06	1307092	1.45781e+06	1.80847e+06	1.86825e+06
A3KFL2;Q13868;Q13868-2	Exosome complex component RRP4;Exosome complex component RRP4;Isoform 2 of Exosome complex component RRP4	9	EXOSC2	544402	231751	206203	221248	229277	362484	270658	316380	112985	287288	328844	276895	180344	189612	212106
A3KMH1;A3KMH1-3	von Willebrand factor A domain-containing protein 8;Isoform 3 of von Willebrand factor A domain-containing protein 8	25	VWA8	2.37473e+06	2.07125e+06	1.89681e+06	1.73353e+06	1.77344e+06	1.57339e+06	1.92334e+06	1.78986e+06	1.688e+06	1.77709e+06	1.65642e+06	1.53946e+06	1.91094e+06	1.57866e+06	1.38597e+06
A3KN83;A3KN83-2;A3KN83-3;A3KN83-4	Protein strawberry notch homolog 1;Isoform 2 of Protein strawberry notch homolog 1;Isoform 3 of Protein strawberry notch homolog 1;Isoform 4 of Protein strawberry notch homolog 1	6	SBNO1	253084	433967	930557	148218	245235	208977	252953	68310.9	160112	350443	156983	171218	222883	175673	281212
A4D1E9	GTP-binding protein 10	10	GTPBP10	6.44861e+06	5587971	5537338	4.66179e+06	4.68212e+06	4304872	5272792	4355882	5.42851e+06	4.48314e+06	4.19837e+06	4.23813e+06	4.48336e+06	4961102	3.18435e+06
A4D1P6;A4D1P6-2	WD repeat-containing protein 91;Isoform 2 of WD repeat-containing protein 91	13	WDR91	1.16499e+06	490829	932834	931917	917645	610275	796267	888171	1.14859e+06	810592	764530	1.11844e+06	1.3414e+06	999462	851981
A5D8V6;F5H4Q5	Vacuolar protein sorting-associated protein 37C;Vacuolar protein sorting-associated protein 37C (Fragment)	4	VPS37C	587320	637124	757710	606294	556308	535636	481826	591130	740756	360056	341829	536608	518461	468680	518243
A5PLN9;A5PLN9-2;A5PLN9-4;A5PLN9-5	Trafficking protein particle complex subunit 13;Isoform 2 of Trafficking protein particle complex subunit 13;Isoform 3 of Trafficking protein particle complex subunit 13;Isoform 4 of Trafficking protein particle complex subunit 13	3	TRAPPC13	1.04826e+06	990392	891345	951704	854967	613949	929007	713689	717684	572953	674485	767515	1.23723e+06	1244659	850914
A5YKK6;A5YKK6-2	CCR4-NOT transcription complex subunit 1;Isoform 2 of CCR4-NOT transcription complex subunit 1	40	CNOT1	1.16289e+06	1.40305e+06	1.11518e+06	1.28537e+06	1.47457e+06	1135638	939506	883871	1.00164e+06	1.19997e+06	1.36833e+06	1.27979e+06	1090159	1260927	987077
A6NCE7;H3BTL1;Q9GZQ8	Microtubule-associated proteins 1A/1B light chain 3 beta 2;Microtubule-associated protein 1 light chain 3 beta, isoform CRA_f;Microtubule-associated proteins 1A/1B light chain 3B	5	MAP1LC3B2;MAP1LC3B;MAP1LC3B	1.813e+06	2.06891e+06	2279534	2.31662e+06	2.84129e+06	2429254	2214429	2.43491e+06	2.18301e+06	2.32739e+06	2.87098e+06	2336353	2.93714e+06	2956150	3.13403e+06
A6NCS6	Uncharacterized protein C2orf72	1	C2orf72	779553	656727	656204	630920	646809	535677	612329	183953	814491	838361	839637	1.02098e+06	980514	1.24455e+06	894079
A6NDA1;Q99871;Q99871-2;Q99871-3	HAUS augmin-like complex subunit 7;HAUS augmin-like complex subunit 7;Isoform 2 of HAUS augmin-like complex subunit 7;Isoform 3 of HAUS augmin-like complex subunit 7	2	HAUS7	NaN	1.38049e+06	35339	1.01452e+06	6.2221e+06	7.05029e+06	1766583	NaN	1.38473e+06	2.64892e+06	7351526	5.50785e+06	1.15279e+06	3.98789e+06	5935296
A6NDG6	Glycerol-3-phosphate phosphatase	9	PGP	331838	329434	259948	272819	271249	242409	93397.2	349807	193660	78670.5	NaN	143077	144662	220652	137319
A6NDU8	UPF0600 protein C5orf51	6	C5orf51	199305	107539	165870	253536	202832	153873	179527	198158	161927	119243	130172	167521	166850	110636	73996.9
A6NED2;G3V2I3	RCC1 domain-containing protein 1	3	RCCD1	78879	102511	117443	235145	85526.8	86768.3	51800.6	NaN	94885.1	114499	NaN	87253.8	168994	65434.1	NaN
A6NEM2;P51610-4	Host cell factor 1;Isoform 4 of Host cell factor 1	37	HCFC1	12366054	12081453	11901687	9642360	10859074	12820930	10076135	8188927	9069522	17868940	19123364	11022171	10625840	9672788	11695391
A6NF31;O75665	Oral-facial-digital syndrome 1 protein	4	OFD1	258372	278606	215871	256757	272780	269279	186148	228331	182353	284071	207719	289190	258134	209475	127138
A6NF51	3'(2'),5'-bisphosphate nucleotidase 1	1	BPNT1	NaN	NaN	NaN	NaN	NaN	NaN	166093	NaN	NaN	NaN	NaN	NaN	NaN	NaN	NaN
A6NG10;K7EIJ0;K7EMC9;K7ENL2;Q969T9	WW domain-binding protein 2;WW domain-binding protein 2 (Fragment);WW domain-binding protein 2;WW domain-binding protein 2;WW domain-binding protein 2	5	WBP2	2.80176e+06	1514589	1.79548e+06	2393540	2.07881e+06	2166525	1.81085e+06	993870	2.78982e+06	934962	1.02012e+06	2.4242e+06	4242512	3.3072e+06	2.89339e+06
A6NGJ0;P51808	Dynein light chain Tctex-type 3	2	DYNLT3	NaN	1.20641e+06	573505	438823	418875	1.03442e+06	653176	364432	460480	1.83972e+06	1.82489e+06	428739	424474	394981	852923
A6NGN9	IgLON family member 5	1	IGLON5	162264	NaN	NaN	112324	NaN	NaN	NaN	NaN	NaN	NaN	NaN	NaN	NaN	135944	NaN
A6NGW1;C9JST7;E9PIZ0;O95070	Protein YIF1A;Protein YIF1A (Fragment);Protein YIF1A (Fragment);Protein YIF1A	1	YIF1A	9534435	9618152	10154234	12072353	10492978	10503719	13434111	14268042	15504578	12025244	11868972	11399423	12767772	14120456	12760478
A6NHB5;A6NHN7;Q14202	Zinc finger MYM-type protein 3	10	ZMYM3	105514	619104	256041	98564.9	188685	267011	187870	231075	176645	647046	1141790	123496	187058	123168	327463
A6NHR9	Structural maintenance of chromosomes flexible hinge domain-containing protein 1	40	SMCHD1	612166	873767	545461	277816	445415	624766	470068	719894	414966	1794928	2.30458e+06	281876	192471	249427	614431
A6NI28;E9PJK4;H0YEJ7	Rho GTPase-activating protein 42;Rho GTPase-activating protein 42;Rho GTPase-activating protein 42 (Fragment)	1	ARHGAP42	NaN	NaN	NaN	63580.9	NaN	13443359	79746	NaN	NaN	136918	NaN	NaN	92127.1	NaN	NaN
A6NIR2;Q9Y547;X6R7Y7	Chromosome 1 open reading frame 41, isoform CRA_b;Intraflagellar transport protein 25 homolog;Intraflagellar transport protein 25 homolog	1	HSPB11	NaN	NaN	NaN	19086.5	25894.7	NaN	NaN	126906	18718.5	NaN	NaN	81673.9	29442.1	NaN	NaN
A6NIT2;A6NMN0;P46020;P46020-2;P46020-3	Phosphorylase b kinase regulatory subunit;Phosphorylase b kinase regulatory subunit;Phosphorylase b kinase regulatory subunit alpha, skeletal muscle isoform;Isoform 2 of Phosphorylase b kinase regulatory subunit alpha, skeletal muscle isoform;Isoform 3 of Phosphorylase b kinase regulatory subunit alpha, skeletal muscle isoform	3	PHKA1	NaN	27901	NaN	NaN	61330.6	NaN	33917.2	NaN	57179.9	1.04158e+06	NaN	780122	NaN	22334.3	NaN
A6NJD9;A8MVT4;A8MYK1;Q16540	39S ribosomal protein L23, mitochondrial;39S ribosomal protein L23, mitochondrial;39S ribosomal protein L23, mitochondrial;39S ribosomal protein L23, mitochondrial	2	MRPL23	624220	1.58611e+06	978772	2.63977e+06	1.76626e+06	808352	932576	372195	1.01661e+06	520208	500742	1.13657e+06	884522	142097	625496
A6NJH9	Eukaryotic translation initiation factor 1A, Y-chromosomal	3	EIF1AY	NaN	NaN	NaN	NaN	132555	24998.7	NaN	NaN	718819	19908.4	NaN	541809	NaN	545566	119141
A6NJX6;Q96BP2	Coiled-coil-helix-coiled-coil-helix domain-containing protein 1	1	CHCHD1	20863584	4.02508e+06	3.42171e+06	3.55906e+06	4580480	750065	3.83837e+06	2.09475e+06	2.92851e+06	1.19078e+06	2.70675e+06	3246038	3.9382e+06	3.03828e+06	4.24211e+06
A6NKB8;Q9H4A4	Aminopeptidase B	19	RNPEP	590163	571618	682981	691373	607687	507331	234445	290886	345401	337545	213910	415316	458169	423692	336514
A6NKD9	Coiled-coil domain-containing protein 85C	5	CCDC85C	159462	191375	166032	262301	147569	88670.7	214643	218336	435737	105222	131001	221913	282157	96813.3	88901.4
A6NKF1;F8WC89	SAC3 domain-containing protein 1	3	SAC3D1	NaN	129719	153274	154138	191463	119020	136039	120778	36077.6	129587	245822	65266.8	194316	23962.2	187310
A6NKZ2;P51606	N-acylglucosamine 2-epimerase	8	RENBP	219515	327280	433419	354636	446466	242821	133791	166879	167346	108120	130422	191962	231201	306432	66601.3
A6NL76	Actin, alpha skeletal muscle	2	ACTA1	1.20569e+06	244921	146582	NaN	NaN	9185518	NaN	NaN	NaN	12139518	7.01973e+06	20582678	NaN	NaN	76670.8
A6NMA8;O95825	Quinone oxidoreductase-like protein 1	7	CRYZL1	751517	386839	271112	440743	322353	542006	413280	514875	139362	583134	568084	292411	232139	141703	300577
A6NML8;C9J6U3;O60879-2	Diaphanous homolog 2 (Drosophila), isoform CRA_c;Protein diaphanous homolog 2;Isoform 2 of Protein diaphanous homolog 2	22	DIAPH2	400677	827008	551905	422723	574098	368066	432070	75025.9	258102	1.02979e+06	1198674	353098	431792	381499	420105
A6NN50;O75147;O75147-1;O75147-2;O75147-4	Obscurin-like protein 1;Obscurin-like protein 1;Isoform 3 of Obscurin-like protein 1;Isoform 2 of Obscurin-like protein 1;Isoform 4 of Obscurin-like protein 1	2	OBSL1	17543.2	15348.8	12187.8	NaN	10751.6	NaN	45358.4	NaN	NaN	NaN	20626.3	NaN	NaN	NaN	10033
A6NNL5	Uncharacterized protein C15orf61	1	C15orf61	170163	196021	170215	123241	89937	NaN	NaN	NaN	NaN	146669	258789	56778.7	131325	NaN	77270.2
A6NP52;O60831	PRA1 family protein;PRA1 family protein 2	2	PRAF2	944785	155038	3.32588e+06	2.4626e+06	3377332	921949	2260622	329045	3.76899e+06	1939175	1.25829e+06	307028	1935507	1.93074e+06	1.74609e+06
A6PVD3;P56693;P56693-2	Transcription factor SOX-10 (Fragment);Transcription factor SOX-10;Isoform 2 of Transcription factor SOX-10	9	SOX10	270367	1.49308e+06	914381	680413	1.17816e+06	705176	846454	1.14788e+06	815242	771262	2.18733e+06	846105	920965	1.13311e+06	937270
A6PVN5;Q15257;Q15257-2;Q15257-3;Q5T948;Q5T949	Serine/threonine-protein phosphatase 2A activator;Serine/threonine-protein phosphatase 2A activator;Isoform 1 of Serine/threonine-protein phosphatase 2A activator;Isoform 3 of Serine/threonine-protein phosphatase 2A activator;Serine/threonine-protein phosphatase 2A activator (Fragment);Serine/threonine-protein phosphatase 2A activator (Fragment)	3	PTPA	250808	306584	229327	275595	210625	250384	140500	174248	191575	145545	44059.4	97107.4	189579	143460	16197.7
A6PVP4;B7ZBQ3;Q9H944	Mediator of RNA polymerase II transcription subunit 20 (Fragment);Mediator of RNA polymerase II transcription subunit 20;Mediator of RNA polymerase II transcription subunit 20	3	MED20	809875	2249282	742268	NaN	628459	431231	385205	541240	480580	703234	465762	492080	448452	510395	644832
A6PW57;Q99755;Q99755-2;Q99755-3;Q99755-4	Phosphatidylinositol 4-phosphate 5-kinase type-1 alpha;Phosphatidylinositol 4-phosphate 5-kinase type-1 alpha;Isoform 2 of Phosphatidylinositol 4-phosphate 5-kinase type-1 alpha;Isoform 3 of Phosphatidylinositol 4-phosphate 5-kinase type-1 alpha;Isoform 4 of Phosphatidylinositol 4-phosphate 5-kinase type-1 alpha	6	PIP5K1A	698191	1.73598e+06	1.52876e+06	1.23376e+06	1326720	1.02145e+06	908953	NaN	727634	1.26912e+06	1.61645e+06	760379	1.05553e+06	968690	1.00121e+06
A6QRJ0;E7ESG1;E7EUJ0;P49184;Q5HY40	Deoxyribonuclease-1-like 1 (Fragment);Deoxyribonuclease-1-like 1 (Fragment);Deoxyribonuclease-1-like 1 (Fragment);Deoxyribonuclease-1-like 1;Deoxyribonuclease-1-like 1 (Fragment)	1	DNASE1L1	628370	319466	358184	536705	427834	509437	406404	274592	509799	239423	278360	221276	702660	552030	380305
A6XGL3;E7EQ64;P07477	Protease serine 1;Trypsin-1;Trypsin-1	3	PRSS1	31929456	18587980	10470225	16318649	18549248	16185758	20753370	10705383	12294729	15688138	14392335	7.29777e+06	9402654	18667208	10548115
A6XNE0;H0Y4U4;H0Y530;H0Y6A4;P09466;P09466-2;P09466-3;Q5T6T6	Glycodelin;Glycodelin (Fragment);Glycodelin (Fragment);Glycodelin (Fragment);Glycodelin;Isoform 2 of Glycodelin;Isoform 3 of Glycodelin;Glycodelin (Fragment)	1	PAEP	945200	1.38743e+06	662364	1.16667e+06	1.06014e+06	1305975	NaN	765242	1.12956e+06	681404	480348	844240	1.77459e+06	1.53543e+06	1.45659e+06
A6ZKI3	Retrotransposon Gag-like protein 8C	2	RTL8C	NaN	NaN	102349	171201	133286	132392	92496.5	140125	174861	127979	108208	199252	306002	199268	105395
A7KAX9;A7KAX9-2;G3V174	Rho GTPase-activating protein 32;Isoform 2 of Rho GTPase-activating protein 32;Rho GTPase-activating protein 32	2	ARHGAP32	NaN	NaN	NaN	8686.18	12827.1	NaN	NaN	NaN	NaN	NaN	NaN	NaN	NaN	21282.6	NaN
A8CG34	Nuclear envelope pore membrane protein POM 121C	7	POM121C	1.25542e+06	1.84654e+06	1.81863e+06	1.30538e+06	1.40519e+06	1.66445e+06	1.47156e+06	1.56137e+06	1.41637e+06	2.23992e+06	2385632	1.18783e+06	1.41554e+06	1.21714e+06	1.44159e+06
A8DPD7;Q9C0D3	Protein zyg-11 homolog B	3	ZYG11B	207480	70602.2	80639.9	239316	154245	191999	238644	233099	40162.3	93827.3	173601	136771	239057	214037	107749
A8K855;A8K855-2	EF-hand calcium-binding domain-containing protein 7;Isoform 2 of EF-hand calcium-binding domain-containing protein 7	1	EFCAB7	NaN	NaN	NaN	NaN	35666.9	NaN	41914.1	NaN	NaN	NaN	NaN	NaN	NaN	NaN	NaN
A8K878;P55145	Mesencephalic astrocyte-derived neurotrophic factor	9	MANF	6431370	5241211	3.20763e+06	3420602	3.7497e+06	5.92619e+06	3.63884e+06	5.28988e+06	2.50305e+06	14144961	10967122	3.03915e+06	1.79965e+06	1.60868e+06	2.97025e+06
A8MPU2;C9JBU8;O14713	Integrin beta 1 binding protein 1, isoform CRA_g;Integrin beta-1-binding protein 1 (Fragment);Integrin beta-1-binding protein 1	1	ITGB1BP1	NaN	205922	242942	148648	103024	259284	177592	160954	249101	321160	272797	154239	162556	111767	320957
A8MQ02;P55196;P55196-3;P55196-5	Afadin;Afadin;Isoform 3 of Afadin;Isoform 5 of Afadin	18	AFDN	273989	286562	235895	293405	328459	409548	251251	270314	218020	313467	291865	280390	255604	271522	269060
A8MT69;J3QR01	Centromere protein X;Centromere protein X (Fragment)	1	CENPX	340379	NaN	NaN	43185.3	52539.6	244304	32038.7	NaN	41312.3	NaN	186909	151102	118482	140249	66918.5
A8MTT3	Protein CEBPZOS	1	CEBPZOS	NaN	161178	110907	NaN	186015	211367	160922	221501	256983	322136	429129	180623	NaN	181984	266127
A8MTY9;O14972	Vacuolar protein sorting-associated protein 26C	4	VPS26C	1.53459e+06	1.66986e+06	1.62247e+06	794562	958932	644526	1.03261e+06	749698	775932	705747	1.04345e+06	839513	953354	864528	1.03497e+06
A8MU27;A8MUA9;P55854	Small ubiquitin-related modifier 3;SMT3 suppressor of mif two 3 homolog 3 (Yeast), isoform CRA_d;Small ubiquitin-related modifier 3	4	SUMO3	836355	486420	980977	1.53729e+06	1.6655e+06	1.83043e+06	972114	5.12468e+06	1.18916e+06	646570	1.04166e+06	970911	562666	949266	903322
A8MUM1;Q53HC9	EARP and GARP complex-interacting protein 1	6	EIPR1	179084	319364	305696	316036	295882	320492	148470	193457	200927	420373	340793	335462	253613	229903	165656
A8MVM1;C9JXR7;P42574	Caspase-3;Caspase-3 (Fragment);Caspase-3	3	CASP3	443743	386477	433293	594362	448240	299988	245028	629471	273486	161317	125212	662286	305735	224992	183265
A8MWD9;P62308	Putative small nuclear ribonucleoprotein G-like protein 15;Small nuclear ribonucleoprotein G	3	SNRPGP15;SNRPG	13007795	22004878	27674136	21299958	19417838	24303318	22950060	20520292	19142984	16359214	17491260	20809832	24293816	16314287	21828476
A8MX75;P18074	General transcription and DNA repair factor IIH helicase subunit XPD (Fragment);General transcription and DNA repair factor IIH helicase subunit XPD	8	ERCC2	317675	37762.7	NaN	347504	278747	328990	263435	292649	194273	569509	215174	138266	186879	43538.7	160576
A8MXL6;P55735;P55735-2;P55735-3;P55735-4	Protein SEC13 homolog;Protein SEC13 homolog;Isoform 2 of Protein SEC13 homolog;Isoform 3 of Protein SEC13 homolog;Isoform 4 of Protein SEC13 homolog	10	SEC13	1568611	2.07469e+06	2.62919e+06	3.30474e+06	3.31929e+06	2900513	1.90842e+06	2831890	2553365	1.864e+06	2377019	3.43133e+06	3.01402e+06	3.14504e+06	2955688
A8MXP9	Matrin-3	43	MATR3	19805296	16158932	21039062	17511794	18887888	23087262	14751814	20442526	15591294	27166654	35964264	14205458	12675059	12329094	28223902
A8MXQ1;A8MZH8;P53801	Pituitary tumor-transforming gene 1 protein-interacting protein	2	PTTG1IP	9506743	4733333	4.73242e+06	4786835	4.31936e+06	4631635	5.40517e+06	9207159	7.09114e+06	5.78662e+06	5.36398e+06	3.87869e+06	3673663	4.73777e+06	3.7698e+06
A8MXV4	Nucleoside diphosphate-linked moiety X motif 19	5	NUDT19	7770266	10008999	9390448	7073983	8478263	4337779	10328000	5215290	8633371	806332	3280298	2.40039e+06	10166926	9007532	5.68785e+06
A9Z1X7;Q8IYB3;Q8IYB3-2	Serine/arginine repetitive matrix protein 1;Serine/arginine repetitive matrix protein 1;Isoform 2 of Serine/arginine repetitive matrix protein 1	8	SRRM1	9701950	6919681	8.06977e+06	8054314	9576613	8646343	9937879	5748941	8.15716e+06	6036701	7131317	7813842	6.09456e+06	5.93183e+06	7.06948e+06
B0QXZ6;O95503	Chromobox protein homolog 6	2	CBX6	97052.4	121122	181591	NaN	150101	169518	340554	432768	289211	347169	410097	292954	95747.9	75343.2	115671
B0QY89;Q9Y262	Eukaryotic translation initiation factor 3 subunit L	24	EIF3L	5.29692e+06	4479167	5213334	6800250	6.4682e+06	4413747	4.74852e+06	5317365	4501373	4085177	3.95715e+06	4.72463e+06	4599590	4794022	3.06238e+06
B0QY95;Q9NQG6	Mitochondrial dynamics protein MID51	4	MIEF1	1.34312e+06	1.30018e+06	1.30633e+06	1.51884e+06	1.21748e+06	962413	1.05039e+06	698347	1240601	1.05399e+06	877054	984588	1.17526e+06	1346199	1.20957e+06
B0QYD3;Q9UH17	DNA dC->dU-editing enzyme APOBEC-3B	4	APOBEC3B	NaN	102653	99155.9	14220.2	62861.1	15269.6	54490	NaN	41872.4	NaN	125009	63640.9	79046.3	60487.2	42949.7
B0QYK0;Q01844;Q01844-3;Q01844-5;Q01844-6	RNA-binding protein EWS;RNA-binding protein EWS;Isoform 3 of RNA-binding protein EWS;Isoform 5 of RNA-binding protein EWS;Isoform 6 of RNA-binding protein EWS	8	EWSR1	2.08738e+06	10280545	7085475	7666447	6.16481e+06	9304051	6.47821e+06	9356691	5859390	8755054	11409725	7.17538e+06	4.16503e+06	4976858	7.30717e+06
B0QYN7;H3BQQ9;P63279	SUMO-conjugating enzyme UBC9;SUMO-conjugating enzyme UBC9 (Fragment);SUMO-conjugating enzyme UBC9	14	UBE2I	25728218	4607332	3.57778e+06	4532024	4809199	4.29059e+06	3.93366e+06	164081	2.96433e+06	5759658	3.81872e+06	1.58741e+06	3158269	2.91979e+06	1.82982e+06
B0YIW2;P02656	Apolipoprotein C-III	1	APOC3	NaN	2.296e+06	4.11959e+06	3.81951e+06	5729161	3.51103e+06	124354	269817	1.48448e+06	4.98564e+06	NaN	10391352	16076935	14176389	7432699
B0YIW6;P48444	Coatomer subunit delta	26	ARCN1	3.59574e+06	3.09804e+06	4.04126e+06	3797799	3.3949e+06	3.21476e+06	2.69615e+06	7296481	8928147	2607969	2247053	3510776	4.15692e+06	6119216	2.96215e+06
B1AH87;P30536	Putative peripheral benzodiazepine receptor-related protein (Fragment);Translocator protein	2	TSPO	42067016	39322716	47116088	31798732	30201458	23570052	34038012	20991708	36611512	31508520	38875980	18143798	23372998	27776316	38935316
B1AHL2;P23142;P23142-2;P23142-3;P23142-4	Fibulin-1;Fibulin-1;Isoform A of Fibulin-1;Isoform B of Fibulin-1;Isoform C of Fibulin-1	1	FBLN1	NaN	68966.7	59932.5	205671	157780	33594.1	116575	NaN	75532	NaN	NaN	73048.8	117493	NaN	93943.1
B1AK44;Q9UI95	Mitotic spindle assembly checkpoint protein MAD2B	3	MAD2L2	966243	1.11251e+06	1.1368e+06	835496	1.50611e+06	889431	832422	933108	834716	1.00752e+06	1.28913e+06	724643	1.0309e+06	826691	998399
B1AKD8;Q5TZA2	Rootletin (Fragment);Rootletin	4	CROCC	235723	NaN	NaN	125035	78777.8	NaN	NaN	NaN	185753	427480	NaN	47812.3	169011	NaN	NaN
B1AKL4;Q9NRA8;Q9NRA8-3	Eukaryotic translation initiation factor 4E transporter;Eukaryotic translation initiation factor 4E transporter;Isoform 3 of Eukaryotic translation initiation factor 4E transporter	7	EIF4ENIF1	393446	835720	91585.8	6597.46	NaN	192274	262388	261420	232162	287587	NaN	NaN	396141	462235	249197
B1AKZ5;Q15121;Q15121-2	Astrocytic phosphoprotein PEA-15;Astrocytic phosphoprotein PEA-15;Isoform 2 of Astrocytic phosphoprotein PEA-15	4	PEA15	3025427	1.95928e+06	2410694	3.39156e+06	2.01015e+06	2.16412e+06	1.84179e+06	2.53063e+06	2.11724e+06	1.6161e+06	937775	2.18976e+06	2599875	2111300	1.39356e+06
B1AL05;H0Y6Y8;Q8N983;Q8N983-2;Q8N983-3;Q8N983-4;Q8N983-6;Q8N983-7	39S ribosomal protein L43, mitochondrial;39S ribosomal protein L43, mitochondrial (Fragment);39S ribosomal protein L43, mitochondrial;Isoform 2 of 39S ribosomal protein L43, mitochondrial;Isoform 3 of 39S ribosomal protein L43, mitochondrial;Isoform 4 of 39S ribosomal protein L43, mitochondrial;Isoform 5 of 39S ribosomal protein L43, mitochondrial;Isoform 6 of 39S ribosomal protein L43, mitochond…	7	MRPL43	22288492	16944812	16681612	13867829	11313919	14813072	13559959	9939395	13853198	11524389	9293259	12496388	11556181	10240765	10831738
B1ALD0;B1ALD1;B1ALD3;Q9Y6B7;Q9Y6B7-2	AP complex subunit beta;AP-4 complex subunit beta-1 (Fragment);AP-4 complex subunit beta-1 (Fragment);AP-4 complex subunit beta-1;Isoform 2 of AP-4 complex subunit beta-1	5	AP4B1	NaN	178635	172538	273645	191745	192603	241880	211911	247587	244268	166635	268774	302374	140150	143109
B1ALH6;O14832	Phytanoyl-CoA dioxygenase, peroxisomal;Phytanoyl-CoA dioxygenase, peroxisomal	3	PHYH	189737	730564	847397	249076	559147	295638	486008	NaN	393826	1.13987e+06	623510	378210	568109	456567	626102
B1ALK7;Q14155-1	Rho guanine nucleotide exchange factor 7;Isoform 1 of Rho guanine nucleotide exchange factor 7	21	ARHGEF7	1.00644e+06	1.12539e+06	1.0529e+06	1.06473e+06	940694	984229	842070	1.064e+06	1.18509e+06	1.2251e+06	1.39396e+06	1177954	815766	1.01089e+06	850029
B1ALM5;Q9P0T7	Transmembrane protein 9	2	TMEM9	8684090	5.23308e+06	7097862	5172904	7.28667e+06	3.11833e+06	5.96044e+06	2.7962e+06	4.89928e+06	1.44027e+06	3415587	4.96579e+06	6.54402e+06	5.64448e+06	4.36169e+06
B1ALY0;C9JA33;Q8IXS6;Q8IXS6-2	PALM2 and AKAP2 fusion (Fragment);PALM2 and AKAP2 fusion;Paralemmin-2;Isoform 2 of Paralemmin-2	2	PALM2AKAP2;PALM2AKAP2;PALM2;PALM2	1.03509e+06	972838	1.09864e+06	752007	801158	817257	691954	914595	918545	509215	498763	963534	882675	1.03573e+06	788407
B1AMS2;Q14141;Q14141-2;Q14141-4	Septin 6, isoform CRA_b;Septin-6;Isoform I of Septin-6;Isoform V of Septin-6	6	SEPTIN6	2.85116e+06	1.59994e+06	1.46889e+06	2.59689e+06	1.879e+06	1.57027e+06	2.97585e+06	1.49975e+06	1.41299e+06	6297058	2.69569e+06	1.49609e+06	1.89184e+06	1.12144e+06	700579
B1AMW1;P19256;P19256-2;P19256-3	CD58 antigen, (Lymphocyte function-associated antigen 3), isoform CRA_c;Lymphocyte function-associated antigen 3;Isoform 2 of Lymphocyte function-associated antigen 3;Isoform 3 of Lymphocyte function-associated antigen 3	2	CD58	20724902	11601918	11934198	10007694	10564890	9808442	12640061	9135713	16613853	9089492	9460791	14462792	16356518	16083470	11903094
B1ANM7;Q9UNN5;Q9UNN5-2	FAS-associated factor 1;FAS-associated factor 1;Isoform Short of FAS-associated factor 1	7	FAF1	519725	630878	697590	647148	548014	634018	747113	336304	476107	276329	259537	456796	563614	538690	397521
B1AP13;H3BLV0;H7BY55;P08174;P08174-2;P08174-3;P08174-4;P08174-5;P08174-6;P08174-7	Complement decay-accelerating factor;Complement decay-accelerating factor (Fragment);Complement decay-accelerating factor;Complement decay-accelerating factor;Isoform 1 of Complement decay-accelerating factor;Isoform 3 of Complement decay-accelerating factor;Isoform 4 of Complement decay-accelerating factor;Isoform 5 of Complement decay-accelerating factor;Isoform 6 of Complement decay-accelerati…	5	CD55	1.94159e+06	1.68469e+06	1.70314e+06	2.01624e+06	2.10253e+06	1.34122e+06	1.68983e+06	1.03421e+06	2755290	902840	1.18632e+06	1820258	3.10369e+06	3.10364e+06	2.00616e+06
[truncated: 5,606 more rows]

## Sheet: table S38
TableS38_proteins detected by LCMSMS analysis in data-independent acquisition (DIA) mode in IGR37 DMSO vs SSO vs 3I vs 3I+SSO. For each identified protein, the UniProt accession number, Protein name, Gene name, and Spectronaut MS1 Quantity (Label-Free Quantification) intensity values are reported.
[truncated: 7,623 more rows]

[truncated: 1 more sheets: table S39]
